# Supplementary material for: Immune phenotypes that are associated with subsequent COVID-19 severity inferred from post-recovery samples
Source: Nat Commun. 2022 Nov 25;13:7255. doi: 10.1038/s41467-022-34638-2 (PMC9700777; doi:10.1038/s41467-022-34638-2)
Supplement: Supplementary file 4 — Source Data [file 41467_2022_34638_MOESM4_ESM.zip]

Archive with 20 entries (20 files):
- 220923_Source Data_Figure 1.xlsx
- __MACOSX/._220923_Source Data_Figure 1.xlsx
- 220923_Source Data_Figure 2.xlsx
- __MACOSX/._220923_Source Data_Figure 2.xlsx
- 220923_Source Data_Figure 3.xlsx
- __MACOSX/._220923_Source Data_Figure 3.xlsx
- 220923_Source Data_Figure 4.xlsx
- __MACOSX/._220923_Source Data_Figure 4.xlsx
- 220923_Source Data_Figure 5.xlsx
- __MACOSX/._220923_Source Data_Figure 5.xlsx
- 220923_Source Data_Figure 6.xlsx
- __MACOSX/._220923_Source Data_Figure 6.xlsx
- 220923_Source Data_Supplementary Figure 1.xlsx
- __MACOSX/._220923_Source Data_Supplementary Figure 1.xlsx
- 220923_Source Data_Supplementary Figure 8.xlsx
- __MACOSX/._220923_Source Data_Supplementary Figure 8.xlsx
- 220923_Source Data_Supplementary Figure 9.xlsx
- __MACOSX/._220923_Source Data_Supplementary Figure 9.xlsx
- 220923_Source Data_Supplementary Figure 13.xlsx
- __MACOSX/._220923_Source Data_Supplementary Figure 13.xlsx
