# Supplementary material for: Immune phenotypes that are associated with subsequent COVID-19 severity inferred from post-recovery samples
Source: Nat Commun. 2022 Nov 25;13:7255. doi: 10.1038/s41467-022-34638-2 (PMC9700777; doi:10.1038/s41467-022-34638-2)
Supplement: Supplementary file 4 — Source Data [file 41467_2022_34638_MOESM4_ESM.zip › 220923_Source Data_Figure 1.xlsx]

## Sheet: Figure 1a
Source Data for Figure 1a
Trait ID	Lineage	Subset	Parent	Marker	Median MFI	MFI (MinMax norm)	Median Percentage
BDC-CR1:P7:M8	Basophils	Basophils	Non-NK	IFNAR2	626.1	0.184431	44.9
BDC-CR1:P7:M1	Basophils	Basophils	Non-NK	CCR1	901.4	0.194615	34.66
BDC-CR1:P7:M9	Basophils	Basophils	Non-NK	XCR1	7.021	0.043175	0.0682
BDC-CR1:P7:M3	Basophils	Basophils	Non-NK	CCR3	7419	1	98.48
BDC-CR1:P7:M5	Basophils	Basophils	Non-NK	CD40	1133	0.093575	10.86
BDC-CR1:P7:M2	Basophils	Basophils	Non-NK	CCR2	4611	0.224288	96.86
BDC-CR1:P7:M4	Basophils	Basophils	Non-NK	CCR5	107.3	0.127332	4.646
BDC-CR1:P7:M7	Basophils	Basophils	Non-NK	CX3CR1	112.9	0.123905	0.291
BDC-CR1:P14:M8	B cells	B cells	CD20+	IFNAR2	450.3	0.0587605	19.5
BDC-CR1:P14:M1	B cells	B cells	CD20+	CCR1	150	0.0277928	2.171
BDC-CR1:P14:M9	B cells	B cells	CD20+	XCR1	14.99	0.0490495	0.153
BDC-CR1:P14:M3	B cells	B cells	CD20+	CCR3	22.98	0.0108907	0.144
BDC-CR1:P14:M5	B cells	B cells	CD20+	CD40	4830	0.706087	94.3
BDC-CR1:P14:M2	B cells	B cells	CD20+	CCR2	105.5	0.00560627	1.588
BDC-CR1:P14:M4	B cells	B cells	CD20+	CCR5	50.26	0.101407	0.384
BDC-CR1:P14:M6	B cells	B cells	CD20+	CD86	108	0.0274528	1.97
BDC-CR1:P14:M7	B cells	B cells	CD20+	CX3CR1	6.344	0.0751591	0.131
BDC-CR1:P15:M8	MZ	MZ	B cells	IFNAR2	633.7	0.189863	41.9
BDC-CR1:P15:M1	MZ	MZ	B cells	CCR1	209.5	0.0410028	4.278
BDC-CR1:P15:M9	MZ	MZ	B cells	XCR1	72.75	0.0916282	0.653
BDC-CR1:P15:M3	MZ	MZ	B cells	CCR3	37.15	0.0127858	0.294
BDC-CR1:P15:M5	MZ	MZ	B cells	CD40	4948	0.725637	96.07
BDC-CR1:P15:M2	MZ	MZ	B cells	CCR2	269	0.013542	5.677
BDC-CR1:P15:M4	MZ	MZ	B cells	CCR5	55.66	0.103861	0.389
BDC-CR1:P15:M6	MZ	MZ	B cells	CD86	120	0.0323833	2.591
BDC-CR1:P15:M7	MZ	MZ	B cells	CX3CR1	-3.908	0.0704691	0.223
BDC-CR1:P16:M8	CD11c+CD21+ MZ	CD11c+CD21+ MZ	MZ	IFNAR2	1195	0.591107	86.4
BDC-CR1:P16:M1	CD11c+CD21+ MZ	CD11c+CD21+ MZ	MZ	CCR1	642.3	0.137091	20
BDC-CR1:P16:M9	CD11c+CD21+ MZ	CD11c+CD21+ MZ	MZ	XCR1	347.9	0.294459	0
BDC-CR1:P16:M3	CD11c+CD21+ MZ	CD11c+CD21+ MZ	MZ	CCR3	12.63	0.00950658	0
BDC-CR1:P16:M5	CD11c+CD21+ MZ	CD11c+CD21+ MZ	MZ	CD40	6604	1	100
BDC-CR1:P16:M2	CD11c+CD21+ MZ	CD11c+CD21+ MZ	MZ	CCR2	3175	0.154589	33.33
BDC-CR1:P16:M4	CD11c+CD21+ MZ	CD11c+CD21+ MZ	MZ	CCR5	227.4	0.181919	16.67
BDC-CR1:P16:M6	CD11c+CD21+ MZ	CD11c+CD21+ MZ	MZ	CD86	1014	0.399708	62.83
BDC-CR1:P16:M7	CD11c+CD21+ MZ	CD11c+CD21+ MZ	MZ	CX3CR1	854	0.462934	22.97
BDC-CR1:P17:M8	CD11c+CD21- MZ	CD11c+CD21- MZ	MZ	IFNAR2	1036.5	0.477804	84.405
BDC-CR1:P17:M1	CD11c+CD21- MZ	CD11c+CD21- MZ	MZ	CCR1	325.65	0.0667899	7.1525
BDC-CR1:P17:M9	CD11c+CD21- MZ	CD11c+CD21- MZ	MZ	XCR1	219.15	0.199549	3
BDC-CR1:P17:M3	CD11c+CD21- MZ	CD11c+CD21- MZ	MZ	CCR3	61.165	0.0159974	0.672
BDC-CR1:P17:M5	CD11c+CD21- MZ	CD11c+CD21- MZ	MZ	CD40	3470	0.480765	75.625
BDC-CR1:P17:M2	CD11c+CD21- MZ	CD11c+CD21- MZ	MZ	CCR2	490.95	0.0243147	10.5
BDC-CR1:P17:M4	CD11c+CD21- MZ	CD11c+CD21- MZ	MZ	CCR5	75.605	0.112926	1.05
BDC-CR1:P17:M6	CD11c+CD21- MZ	CD11c+CD21- MZ	MZ	CD86	227.4	0.0765116	11.19
BDC-CR1:P17:M7	CD11c+CD21- MZ	CD11c+CD21- MZ	MZ	CX3CR1	-48.205	0.0502047	0.693
BDC-CR1:P18:M8	CD21+CD11- MZ	CD21+CD11- MZ	MZ	IFNAR2	609.3	0.172421	38.81
BDC-CR1:P18:M1	CD21+CD11- MZ	CD21+CD11- MZ	MZ	CCR1	195.65	0.0379278	3.785
BDC-CR1:P18:M9	CD21+CD11- MZ	CD21+CD11- MZ	MZ	XCR1	64.67	0.0856719	0.4935
BDC-CR1:P18:M3	CD21+CD11- MZ	CD21+CD11- MZ	MZ	CCR3	34.025	0.0123678	0.2685
BDC-CR1:P18:M5	CD21+CD11- MZ	CD21+CD11- MZ	MZ	CD40	5186	0.765068	97.995
BDC-CR1:P18:M2	CD21+CD11- MZ	CD21+CD11- MZ	MZ	CCR2	246.65	0.0124572	5.221
BDC-CR1:P18:M4	CD21+CD11- MZ	CD21+CD11- MZ	MZ	CCR5	53.625	0.102936	0.324
BDC-CR1:P18:M6	CD21+CD11- MZ	CD21+CD11- MZ	MZ	CD86	114.9	0.0302878	2.2825
BDC-CR1:P18:M7	CD21+CD11- MZ	CD21+CD11- MZ	MZ	CX3CR1	-3.536	0.0706393	0.15
BDC-CR1:P19:M8	CD21-CD11c- MZ	CD21-CD11c- MZ	MZ	IFNAR2	763.6	0.282722	60.33
BDC-CR1:P19:M1	CD21-CD11c- MZ	CD21-CD11c- MZ	MZ	CCR1	406.8	0.0848065	10.85
BDC-CR1:P19:M9	CD21-CD11c- MZ	CD21-CD11c- MZ	MZ	XCR1	69.22	0.089026	0.725
BDC-CR1:P19:M3	CD21-CD11c- MZ	CD21-CD11c- MZ	MZ	CCR3	43.64	0.0136537	0.288
BDC-CR1:P19:M5	CD21-CD11c- MZ	CD21-CD11c- MZ	MZ	CD40	3332	0.457901	77.78
BDC-CR1:P19:M2	CD21-CD11c- MZ	CD21-CD11c- MZ	MZ	CCR2	337.3	0.0168571	8.907
BDC-CR1:P19:M4	CD21-CD11c- MZ	CD21-CD11c- MZ	MZ	CCR5	51.96	0.102179	0.17
BDC-CR1:P19:M6	CD21-CD11c- MZ	CD21-CD11c- MZ	MZ	CD86	86.66	0.0186847	1.948
BDC-CR1:P19:M7	CD21-CD11c- MZ	CD21-CD11c- MZ	MZ	CX3CR1	-33.07	0.0571285	0
BDC-CR1:P20:M8	Naive	Naive	B cells	IFNAR2	425.9	0.0413182	16.2
BDC-CR1:P20:M1	Naive	Naive	B cells	CCR1	155.1	0.0289251	1.897
BDC-CR1:P20:M9	Naive	Naive	B cells	XCR1	2.967	0.0401866	0.0748
BDC-CR1:P20:M3	Naive	Naive	B cells	CCR3	23.99	0.0110258	0.131
BDC-CR1:P20:M5	Naive	Naive	B cells	CD40	4557	0.660857	93.7
BDC-CR1:P20:M2	Naive	Naive	B cells	CCR2	43.42	0.00259312	0.372
BDC-CR1:P20:M4	Naive	Naive	B cells	CCR5	47.27	0.100048	0.0838
BDC-CR1:P20:M6	Naive	Naive	B cells	CD86	69.84	0.0117737	0.611
BDC-CR1:P20:M7	Naive	Naive	B cells	CX3CR1	50.16	0.0952035	0.109
BDC-CR1:P21:M8	CD11c+CD21+ naive	CD11c+CD21+ naive	Naive	IFNAR2	1054	0.490314	75
BDC-CR1:P21:M1	CD11c+CD21+ naive	CD11c+CD21+ naive	Naive	CCR1	716.65	0.153598	22.635
BDC-CR1:P21:M9	CD11c+CD21+ naive	CD11c+CD21+ naive	Naive	XCR1	106.75	0.116692	0
BDC-CR1:P21:M3	CD11c+CD21+ naive	CD11c+CD21+ naive	Naive	CCR3	103.95	0.0217193	0
BDC-CR1:P21:M5	CD11c+CD21+ naive	CD11c+CD21+ naive	Naive	CD40	6026	0.904238	100
BDC-CR1:P21:M2	CD11c+CD21+ naive	CD11c+CD21+ naive	Naive	CCR2	2459.5	0.119861	29.29
BDC-CR1:P21:M4	CD11c+CD21+ naive	CD11c+CD21+ naive	Naive	CCR5	214.6	0.176102	15.31
BDC-CR1:P21:M6	CD11c+CD21+ naive	CD11c+CD21+ naive	Naive	CD86	1437.5	0.573715	80
BDC-CR1:P21:M7	CD11c+CD21+ naive	CD11c+CD21+ naive	Naive	CX3CR1	1217	0.628994	35
BDC-CR1:P22:M8	CD11c+CD21- naive	CD11c+CD21- naive	Naive	IFNAR2	731.65	0.259883	57.275
BDC-CR1:P22:M1	CD11c+CD21- naive	CD11c+CD21- naive	Naive	CCR1	255.85	0.0512932	4.321
BDC-CR1:P22:M9	CD11c+CD21- naive	CD11c+CD21- naive	Naive	XCR1	100.19	0.111856	0.9025
BDC-CR1:P22:M3	CD11c+CD21- naive	CD11c+CD21- naive	Naive	CCR3	64.33	0.0164207	0.3195
BDC-CR1:P22:M5	CD11c+CD21- naive	CD11c+CD21- naive	Naive	CD40	2125.5	0.258011	41.625
BDC-CR1:P22:M2	CD11c+CD21- naive	CD11c+CD21- naive	Naive	CCR2	185.05	0.00946736	2.0935
BDC-CR1:P22:M4	CD11c+CD21- naive	CD11c+CD21- naive	Naive	CCR5	40.105	0.0967911	0.412
BDC-CR1:P22:M6	CD11c+CD21- naive	CD11c+CD21- naive	Naive	CD86	95.79	0.022436	3.396
BDC-CR1:P22:M7	CD11c+CD21- naive	CD11c+CD21- naive	Naive	CX3CR1	-1.9425	0.0713683	0.463
BDC-CR1:P23:M8	CD21+CD11- naive	CD21+CD11- naive	Naive	IFNAR2	416.9	0.0348846	14.705
BDC-CR1:P23:M1	CD21+CD11- naive	CD21+CD11- naive	Naive	CCR1	149.35	0.0276485	1.81
BDC-CR1:P23:M9	CD21+CD11- naive	CD21+CD11- naive	Naive	XCR1	2.175	0.0396027	0.06245
BDC-CR1:P23:M3	CD21+CD11- naive	CD21+CD11- naive	Naive	CCR3	23.65	0.0109803	0.1245
BDC-CR1:P23:M5	CD21+CD11- naive	CD21+CD11- naive	Naive	CD40	4682.5	0.681649	95.87
BDC-CR1:P23:M2	CD21+CD11- naive	CD21+CD11- naive	Naive	CCR2	36.53	0.0022587	0.3165
BDC-CR1:P23:M4	CD21+CD11- naive	CD21+CD11- naive	Naive	CCR5	48.615	0.100659	0.0651
BDC-CR1:P23:M6	CD21+CD11- naive	CD21+CD11- naive	Naive	CD86	70.04	0.0118559	0.494
BDC-CR1:P23:M7	CD21+CD11- naive	CD21+CD11- naive	Naive	CX3CR1	54.72	0.0972895	0.0785
BDC-CR1:P24:M8	CD21-CD11c- naive	CD21-CD11c- naive	Naive	IFNAR2	539	0.122167	31.52
BDC-CR1:P24:M1	CD21-CD11c- naive	CD21-CD11c- naive	Naive	CCR1	211.8	0.0415134	3.0155
BDC-CR1:P24:M9	CD21-CD11c- naive	CD21-CD11c- naive	Naive	XCR1	-13.025	0.0283978	0.0579
BDC-CR1:P24:M3	CD21-CD11c- naive	CD21-CD11c- naive	Naive	CCR3	20.315	0.0105343	0.162
BDC-CR1:P24:M5	CD21-CD11c- naive	CD21-CD11c- naive	Naive	CD40	2514	0.322376	58.085
BDC-CR1:P24:M2	CD21-CD11c- naive	CD21-CD11c- naive	Naive	CCR2	97.83	0.00523399	0.4885
BDC-CR1:P24:M4	CD21-CD11c- naive	CD21-CD11c- naive	Naive	CCR5	1.5675	0.0792753	0.05065
BDC-CR1:P24:M6	CD21-CD11c- naive	CD21-CD11c- naive	Naive	CD86	41.185	0	0.845
BDC-CR1:P24:M7	CD21-CD11c- naive	CD21-CD11c- naive	Naive	CX3CR1	-38.43	0.0546765	0.0487
BDC-CR1:P25:M8	Switched	Switched	B cells	IFNAR2	440.8	0.0519694	18.76
BDC-CR1:P25:M1	Switched	Switched	B cells	CCR1	104.7	0.0177355	1.64
BDC-CR1:P25:M9	Switched	Switched	B cells	XCR1	16.78	0.050369	0.149
BDC-CR1:P25:M3	Switched	Switched	B cells	CCR3	8.189	0.00891266	0.0893
BDC-CR1:P25:M5	Switched	Switched	B cells	CD40	5507.5	0.818334	94.72
BDC-CR1:P25:M2	Switched	Switched	B cells	CCR2	237.4	0.0120082	4.136
BDC-CR1:P25:M4	Switched	Switched	B cells	CCR5	49.115	0.100886	1.633
BDC-CR1:P25:M6	Switched	Switched	B cells	CD86	204.7	0.0671846	5.9
BDC-CR1:P25:M7	Switched	Switched	B cells	CX3CR1	-91.445	0.0304238	0.141
BDC-CR1:P27:M8	Memory B cells	Memory B cells	Switched	IFNAR2	439.45	0.0510044	18.42
BDC-CR1:P27:M1	Memory B cells	Memory B cells	Switched	CCR1	104.65	0.0177244	1.637
BDC-CR1:P27:M9	Memory B cells	Memory B cells	Switched	XCR1	16.91	0.0504649	0.1485
BDC-CR1:P27:M3	Memory B cells	Memory B cells	Switched	CCR3	8.161	0.00890891	0.08965
BDC-CR1:P27:M5	Memory B cells	Memory B cells	Switched	CD40	5516.5	0.819825	94.82
BDC-CR1:P27:M2	Memory B cells	Memory B cells	Switched	CCR2	234.15	0.0118505	4.0985
BDC-CR1:P27:M4	Memory B cells	Memory B cells	Switched	CCR5	49.94	0.101261	1.6365
BDC-CR1:P27:M6	Memory B cells	Memory B cells	Switched	CD86	200.15	0.0653152	5.6875
BDC-CR1:P27:M7	Memory B cells	Memory B cells	Switched	CX3CR1	-91.75	0.0302843	0.138
BDC-CR1:P28:M8	CD38+ memory	CD38+ memory	Memory B cells	IFNAR2	434.05	0.0471442	17.565
BDC-CR1:P28:M1	CD38+ memory	CD38+ memory	Memory B cells	CCR1	110.1	0.0189344	1.7075
BDC-CR1:P28:M9	CD38+ memory	CD38+ memory	Memory B cells	XCR1	17.79	0.0511136	0.142
BDC-CR1:P28:M3	CD38+ memory	CD38+ memory	Memory B cells	CCR3	10.985	0.00928658	0.1225
BDC-CR1:P28:M5	CD38+ memory	CD38+ memory	Memory B cells	CD40	5903.5	0.883942	96.34
BDC-CR1:P28:M2	CD38+ memory	CD38+ memory	Memory B cells	CCR2	258.4	0.0130275	4.2075
BDC-CR1:P28:M4	CD38+ memory	CD38+ memory	Memory B cells	CCR5	44.435	0.0987592	1.3645
BDC-CR1:P28:M6	CD38+ memory	CD38+ memory	Memory B cells	CD86	215.95	0.071807	6.4065
BDC-CR1:P28:M7	CD38+ memory	CD38+ memory	Memory B cells	CX3CR1	-81.66	0.0349002	0.2165
BDC-CR1:P29:M8	CD38+ AM	CD38+ AM	CD38+ memory	IFNAR2	756.2	0.277432	56.72
BDC-CR1:P29:M1	CD38+ AM	CD38+ AM	CD38+ memory	CCR1	325	0.0666456	6.855
BDC-CR1:P29:M9	CD38+ AM	CD38+ AM	CD38+ memory	XCR1	71.77	0.0909057	1.075
BDC-CR1:P29:M3	CD38+ AM	CD38+ AM	CD38+ memory	CCR3	3.708	0.00831339	0.323
BDC-CR1:P29:M5	CD38+ AM	CD38+ AM	CD38+ memory	CD40	4162	0.595414	77.84
BDC-CR1:P29:M2	CD38+ AM	CD38+ AM	CD38+ memory	CCR2	567.9	0.0280496	9.61
BDC-CR1:P29:M4	CD38+ AM	CD38+ AM	CD38+ memory	CCR5	47.71	0.100248	2.823
BDC-CR1:P29:M6	CD38+ AM	CD38+ AM	CD38+ memory	CD86	667.5	0.257339	32.58
BDC-CR1:P29:M7	CD38+ AM	CD38+ AM	CD38+ memory	CX3CR1	-64.83	0.0425993	1.277
BDC-CR1:P30:M8	CD11c+CD38+ AM	CD11c+CD38+ AM	CD38+ AM	IFNAR2	789.2	0.301022	64.56
BDC-CR1:P30:M1	CD11c+CD38+ AM	CD11c+CD38+ AM	CD38+ AM	CCR1	336.05	0.0690989	6.814
BDC-CR1:P30:M9	CD11c+CD38+ AM	CD11c+CD38+ AM	CD38+ AM	XCR1	146.8	0.146215	1.8685
BDC-CR1:P30:M3	CD11c+CD38+ AM	CD11c+CD38+ AM	CD38+ AM	CCR3	1.181	0.00797544	0.2135
BDC-CR1:P30:M5	CD11c+CD38+ AM	CD11c+CD38+ AM	CD38+ AM	CD40	4218	0.604692	78.66
BDC-CR1:P30:M2	CD11c+CD38+ AM	CD11c+CD38+ AM	CD38+ AM	CCR2	727.2	0.0357815	10.335
BDC-CR1:P30:M4	CD11c+CD38+ AM	CD11c+CD38+ AM	CD38+ AM	CCR5	58.975	0.105368	3.622
BDC-CR1:P30:M6	CD11c+CD38+ AM	CD11c+CD38+ AM	CD38+ AM	CD86	567.3	0.216169	31.905
BDC-CR1:P30:M7	CD11c+CD38+ AM	CD11c+CD38+ AM	CD38+ AM	CX3CR1	-91.56	0.0303712	2.0055
BDC-CR1:P31:M8	CD38+ IM	CD38+ IM	CD38+ memory	IFNAR2	368.1	0	9.967
BDC-CR1:P31:M1	CD38+ IM	CD38+ IM	CD38+ memory	CCR1	98.31	0.0163168	1.184
BDC-CR1:P31:M9	CD38+ IM	CD38+ IM	CD38+ memory	XCR1	-34.54	0.0125377	0
BDC-CR1:P31:M3	CD38+ IM	CD38+ IM	CD38+ memory	CCR3	12.23	0.00945308	0.0664
BDC-CR1:P31:M5	CD38+ IM	CD38+ IM	CD38+ memory	CD40	5781	0.863647	97.34
BDC-CR1:P31:M2	CD38+ IM	CD38+ IM	CD38+ memory	CCR2	159.5	0.00822725	1.56
BDC-CR1:P31:M4	CD38+ IM	CD38+ IM	CD38+ memory	CCR5	41.05	0.0972206	1.176
BDC-CR1:P31:M6	CD38+ IM	CD38+ IM	CD38+ memory	CD86	132.7	0.0376015	1.856
BDC-CR1:P31:M7	CD38+ IM	CD38+ IM	CD38+ memory	CX3CR1	-52.96	0.0480295	0.144
BDC-CR1:P32:M8	CD11c+CD38+ IM	CD11c+CD38+ IM	CD38+ IM	IFNAR2	628.2	0.185932	45.68
BDC-CR1:P32:M1	CD11c+CD38+ IM	CD11c+CD38+ IM	CD38+ IM	CCR1	353.95	0.0730729	8.333
BDC-CR1:P32:M9	CD11c+CD38+ IM	CD11c+CD38+ IM	CD38+ IM	XCR1	17.6	0.0509735	0
BDC-CR1:P32:M3	CD11c+CD38+ IM	CD11c+CD38+ IM	CD38+ IM	CCR3	25.84	0.0112732	0
BDC-CR1:P32:M5	CD11c+CD38+ IM	CD11c+CD38+ IM	CD38+ IM	CD40	4731	0.689685	92.31
BDC-CR1:P32:M2	CD11c+CD38+ IM	CD11c+CD38+ IM	CD38+ IM	CCR2	324.2	0.0162212	6.2745
BDC-CR1:P32:M4	CD11c+CD38+ IM	CD11c+CD38+ IM	CD38+ IM	CCR5	44.935	0.0989864	0
BDC-CR1:P32:M6	CD11c+CD38+ IM	CD11c+CD38+ IM	CD38+ IM	CD86	533.9	0.202446	26.67
BDC-CR1:P32:M7	CD11c+CD38+ IM	CD11c+CD38+ IM	CD38+ IM	CX3CR1	186.45	0.157552	3.332
BDC-CR1:P33:M8	CD38+ RM	CD38+ RM	CD38+ memory	IFNAR2	421.1	0.0378869	15.43
BDC-CR1:P33:M1	CD38+ RM	CD38+ RM	CD38+ memory	CCR1	90.27	0.0145318	1.367
BDC-CR1:P33:M9	CD38+ RM	CD38+ RM	CD38+ memory	XCR1	26.16	0.0572836	0.0912
BDC-CR1:P33:M3	CD38+ RM	CD38+ RM	CD38+ memory	CCR3	8.759	0.00898889	0.105
BDC-CR1:P33:M5	CD38+ RM	CD38+ RM	CD38+ memory	CD40	6297	0.949137	99.27
BDC-CR1:P33:M2	CD38+ RM	CD38+ RM	CD38+ memory	CCR2	244.6	0.0123577	4.369
BDC-CR1:P33:M4	CD38+ RM	CD38+ RM	CD38+ memory	CCR5	47.06	0.0999523	1.204
BDC-CR1:P33:M6	CD38+ RM	CD38+ RM	CD38+ memory	CD86	201.5	0.0658698	5.16
BDC-CR1:P33:M7	CD38+ RM	CD38+ RM	CD38+ memory	CX3CR1	-92.57	0.0299092	0.0978
BDC-CR1:P34:M8	CD11c+CD38+ RM	CD11c+CD38+ RM	CD38+ RM	IFNAR2	764.1	0.28308	58.68
BDC-CR1:P34:M1	CD11c+CD38+ RM	CD11c+CD38+ RM	CD38+ RM	CCR1	358.5	0.0740831	9.091
BDC-CR1:P34:M9	CD11c+CD38+ RM	CD11c+CD38+ RM	CD38+ RM	XCR1	116.5	0.123879	0
BDC-CR1:P34:M3	CD11c+CD38+ RM	CD11c+CD38+ RM	CD38+ RM	CCR3	-16.4	0.00562424	0
BDC-CR1:P34:M5	CD11c+CD38+ RM	CD11c+CD38+ RM	CD38+ RM	CD40	5950	0.891647	99.515
BDC-CR1:P34:M2	CD11c+CD38+ RM	CD11c+CD38+ RM	CD38+ RM	CCR2	835.4	0.0410331	11.11
BDC-CR1:P34:M4	CD11c+CD38+ RM	CD11c+CD38+ RM	CD38+ RM	CCR5	61.03	0.106302	5.174
BDC-CR1:P34:M6	CD11c+CD38+ RM	CD11c+CD38+ RM	CD38+ RM	CD86	676.1	0.260872	42.44
BDC-CR1:P34:M7	CD11c+CD38+ RM	CD11c+CD38+ RM	CD38+ RM	CX3CR1	124.6	0.129257	6.061
BDC-CR1:P35:M8	CD38+ TLM	CD38+ TLM	CD38+ memory	IFNAR2	603.8	0.16849	40.22
BDC-CR1:P35:M1	CD38+ TLM	CD38+ TLM	CD38+ memory	CCR1	228.4	0.0451989	3.933
BDC-CR1:P35:M9	CD38+ TLM	CD38+ TLM	CD38+ memory	XCR1	-21.94	0.021826	0
BDC-CR1:P35:M3	CD38+ TLM	CD38+ TLM	CD38+ memory	CCR3	16.91	0.010079	0
BDC-CR1:P35:M5	CD38+ TLM	CD38+ TLM	CD38+ memory	CD40	3059	0.412671	62.5
BDC-CR1:P35:M2	CD38+ TLM	CD38+ TLM	CD38+ memory	CCR2	370.6	0.0184733	4.301
BDC-CR1:P35:M4	CD38+ TLM	CD38+ TLM	CD38+ memory	CCR5	13.44	0.0846715	1.818
BDC-CR1:P35:M6	CD38+ TLM	CD38+ TLM	CD38+ memory	CD86	383	0.140444	16.26
BDC-CR1:P35:M7	CD38+ TLM	CD38+ TLM	CD38+ memory	CX3CR1	-34.4	0.05652	1.044
BDC-CR1:P36:M8	CD11c+CD38+ TLM	CD11c+CD38+ TLM	CD38+ TLM	IFNAR2	726.75	0.25638	58.58
BDC-CR1:P36:M1	CD11c+CD38+ TLM	CD11c+CD38+ TLM	CD38+ TLM	CCR1	279.75	0.0565994	6.1685
BDC-CR1:P36:M9	CD11c+CD38+ TLM	CD11c+CD38+ TLM	CD38+ TLM	XCR1	50.48	0.0752115	0
BDC-CR1:P36:M3	CD11c+CD38+ TLM	CD11c+CD38+ TLM	CD38+ TLM	CCR3	30.33	0.0118737	0
BDC-CR1:P36:M5	CD11c+CD38+ TLM	CD11c+CD38+ TLM	CD38+ TLM	CD40	2952	0.394944	59.305
BDC-CR1:P36:M2	CD11c+CD38+ TLM	CD11c+CD38+ TLM	CD38+ TLM	CCR2	711.75	0.0350316	8.1285
BDC-CR1:P36:M4	CD11c+CD38+ TLM	CD11c+CD38+ TLM	CD38+ TLM	CCR5	54.455	0.103313	3.2795
BDC-CR1:P36:M6	CD11c+CD38+ TLM	CD11c+CD38+ TLM	CD38+ TLM	CD86	561	0.21358	25.7
BDC-CR1:P36:M7	CD11c+CD38+ TLM	CD11c+CD38+ TLM	CD38+ TLM	CX3CR1	14.545	0.0789108	3.125
BDC-CR1:P37:M8	CD38low memory	CD38low memory	Memory B cells	IFNAR2	460.3	0.0659089	20.855
BDC-CR1:P37:M1	CD38low memory	CD38low memory	Memory B cells	CCR1	97.31	0.0160948	1.6625
BDC-CR1:P37:M9	CD38low memory	CD38low memory	Memory B cells	XCR1	18.68	0.0517696	0.153
BDC-CR1:P37:M3	CD38low memory	CD38low memory	Memory B cells	CCR3	2.5775	0.0081622	0.0288
BDC-CR1:P37:M5	CD38low memory	CD38low memory	Memory B cells	CD40	4851.5	0.709649	92.155
BDC-CR1:P37:M2	CD38low memory	CD38low memory	Memory B cells	CCR2	211.7	0.0107609	3.6755
BDC-CR1:P37:M4	CD38low memory	CD38low memory	Memory B cells	CCR5	55.5	0.103788	2.0005
BDC-CR1:P37:M6	CD38low memory	CD38low memory	Memory B cells	CD86	163.1	0.0500921	3.992
BDC-CR1:P37:M7	CD38low memory	CD38low memory	Memory B cells	CX3CR1	-110.1	0.0218898	0.0287
BDC-CR1:P38:M8	CD38low AM	CD38low AM	CD38low memory	IFNAR2	557.3	0.135249	34.62
BDC-CR1:P38:M1	CD38low AM	CD38low AM	CD38low memory	CCR1	137	0.0249066	2.667
BDC-CR1:P38:M9	CD38low AM	CD38low AM	CD38low memory	XCR1	50.23	0.0750272	0.48
BDC-CR1:P38:M3	CD38low AM	CD38low AM	CD38low memory	CCR3	2.73	0.0081826	0
BDC-CR1:P38:M5	CD38low AM	CD38low AM	CD38low memory	CD40	3715	0.521356	79.1
BDC-CR1:P38:M2	CD38low AM	CD38low AM	CD38low memory	CCR2	277.1	0.0139352	5.86
BDC-CR1:P38:M4	CD38low AM	CD38low AM	CD38low memory	CCR5	50.45	0.101493	1.632
BDC-CR1:P38:M6	CD38low AM	CD38low AM	CD38low memory	CD86	174.8	0.0548994	5.35
BDC-CR1:P38:M7	CD38low AM	CD38low AM	CD38low memory	CX3CR1	-120.8	0.0169949	0
BDC-CR1:P39:M8	CD11c+CD38low AM	CD11c+CD38low AM	CD38low AM	IFNAR2	623.85	0.182822	45.75
BDC-CR1:P39:M1	CD11c+CD38low AM	CD11c+CD38low AM	CD38low AM	CCR1	115.2	0.0200667	1.683
BDC-CR1:P39:M9	CD11c+CD38low AM	CD11c+CD38low AM	CD38low AM	XCR1	116.25	0.123695	0.743
BDC-CR1:P39:M3	CD11c+CD38low AM	CD11c+CD38low AM	CD38low AM	CCR3	-8.3215	0.00670462	0
BDC-CR1:P39:M5	CD11c+CD38low AM	CD11c+CD38low AM	CD38low AM	CD40	3524.5	0.489794	71.3
BDC-CR1:P39:M2	CD11c+CD38low AM	CD11c+CD38low AM	CD38low AM	CCR2	234.8	0.0118821	2.644
BDC-CR1:P39:M4	CD11c+CD38low AM	CD11c+CD38low AM	CD38low AM	CCR5	43.69	0.0984206	1.172
BDC-CR1:P39:M6	CD11c+CD38low AM	CD11c+CD38low AM	CD38low AM	CD86	229.5	0.0773744	9.167
BDC-CR1:P39:M7	CD11c+CD38low AM	CD11c+CD38low AM	CD38low AM	CX3CR1	-157.95	0	0
BDC-CR1:P40:M8	CD38low IM	CD38low IM	CD38low memory	IFNAR2	392.6	0.0175138	11.76
BDC-CR1:P40:M1	CD38low IM	CD38low IM	CD38low memory	CCR1	68.51	0.00970076	1.014
BDC-CR1:P40:M9	CD38low IM	CD38low IM	CD38low memory	XCR1	-25.83	0.0189584	0
BDC-CR1:P40:M3	CD38low IM	CD38low IM	CD38low memory	CCR3	-1.011	0.00768229	0
BDC-CR1:P40:M5	CD38low IM	CD38low IM	CD38low memory	CD40	4760	0.69449	96.04
BDC-CR1:P40:M2	CD38low IM	CD38low IM	CD38low memory	CCR2	140.1	0.00728564	1.133
BDC-CR1:P40:M4	CD38low IM	CD38low IM	CD38low memory	CCR5	48.99	0.100829	1.449
BDC-CR1:P40:M6	CD38low IM	CD38low IM	CD38low memory	CD86	96.68	0.0228017	0.723
BDC-CR1:P40:M7	CD38low IM	CD38low IM	CD38low memory	CX3CR1	-66.1	0.0420183	0
BDC-CR1:P41:M8	CD11c+CD38low IM	CD11c+CD38low IM	CD38low IM	IFNAR2	542.1	0.124383	25
BDC-CR1:P41:M1	CD11c+CD38low IM	CD11c+CD38low IM	CD38low IM	CCR1	123.1	0.0218206	0
BDC-CR1:P41:M9	CD11c+CD38low IM	CD11c+CD38low IM	CD38low IM	XCR1	50.205	0.0750088	0
BDC-CR1:P41:M3	CD11c+CD38low IM	CD11c+CD38low IM	CD38low IM	CCR3	-6.0855	0.00700365	0
BDC-CR1:P41:M5	CD11c+CD38low IM	CD11c+CD38low IM	CD38low IM	CD40	5361.5	0.794145	100
BDC-CR1:P41:M2	CD11c+CD38low IM	CD11c+CD38low IM	CD38low IM	CCR2	140.9	0.00732447	0
BDC-CR1:P41:M4	CD11c+CD38low IM	CD11c+CD38low IM	CD38low IM	CCR5	41.34	0.0973525	0
BDC-CR1:P41:M6	CD11c+CD38low IM	CD11c+CD38low IM	CD38low IM	CD86	223.25	0.0748064	0
BDC-CR1:P41:M7	CD11c+CD38low IM	CD11c+CD38low IM	CD38low IM	CX3CR1	-50.6	0.0491091	0
BDC-CR1:P42:M8	CD38low RM	CD38low RM	CD38low memory	IFNAR2	437.3	0.0494674	18.2
BDC-CR1:P42:M1	CD38low RM	CD38low RM	CD38low memory	CCR1	95.98	0.0157995	1.595
BDC-CR1:P42:M9	CD38low RM	CD38low RM	CD38low memory	XCR1	15.17	0.0491822	0.0719
BDC-CR1:P42:M3	CD38low RM	CD38low RM	CD38low memory	CCR3	1.62	0.00803415	0.0164
BDC-CR1:P42:M5	CD38low RM	CD38low RM	CD38low memory	CD40	5436	0.806488	98.22
BDC-CR1:P42:M2	CD38low RM	CD38low RM	CD38low memory	CCR2	212.9	0.0108191	3.892
BDC-CR1:P42:M4	CD38low RM	CD38low RM	CD38low memory	CCR5	65.52	0.108343	2.224
BDC-CR1:P42:M6	CD38low RM	CD38low RM	CD38low memory	CD86	169.4	0.0526807	4.131
BDC-CR1:P42:M7	CD38low RM	CD38low RM	CD38low memory	CX3CR1	-114.6	0.0198312	0
BDC-CR1:P43:M8	CD11c+CD38low RM	CD11c+CD38low RM	CD38low RM	IFNAR2	656.75	0.206341	35.5
BDC-CR1:P43:M1	CD11c+CD38low RM	CD11c+CD38low RM	CD38low RM	CCR1	176.2	0.0336096	0
BDC-CR1:P43:M9	CD11c+CD38low RM	CD11c+CD38low RM	CD38low RM	XCR1	156.75	0.15355	0
BDC-CR1:P43:M3	CD11c+CD38low RM	CD11c+CD38low RM	CD38low RM	CCR3	-58.455	0	0
BDC-CR1:P43:M5	CD11c+CD38low RM	CD11c+CD38low RM	CD38low RM	CD40	6399.5	0.966119	100
BDC-CR1:P43:M2	CD11c+CD38low RM	CD11c+CD38low RM	CD38low RM	CCR2	183.65	0.00939941	0
BDC-CR1:P43:M4	CD11c+CD38low RM	CD11c+CD38low RM	CD38low RM	CCR5	24.145	0.0895371	0
BDC-CR1:P43:M6	CD11c+CD38low RM	CD11c+CD38low RM	CD38low RM	CD86	507.35	0.191537	20
BDC-CR1:P43:M7	CD11c+CD38low RM	CD11c+CD38low RM	CD38low RM	CX3CR1	-74.97	0.0379606	0
BDC-CR1:P44:M8	CD38low TLM	CD38low TLM	CD38low memory	IFNAR2	502.4	0.096004	26.32
BDC-CR1:P44:M1	CD38low TLM	CD38low TLM	CD38low memory	CCR1	64.66	0.008846	0.862
BDC-CR1:P44:M9	CD38low TLM	CD38low TLM	CD38low memory	XCR1	28.92	0.0593182	0
BDC-CR1:P44:M3	CD38low TLM	CD38low TLM	CD38low memory	CCR3	11.35	0.0093354	0
BDC-CR1:P44:M5	CD38low TLM	CD38low TLM	CD38low memory	CD40	2756	0.362471	56.72
BDC-CR1:P44:M2	CD38low TLM	CD38low TLM	CD38low memory	CCR2	161.1	0.0083049	0.466
BDC-CR1:P44:M4	CD38low TLM	CD38low TLM	CD38low memory	CCR5	20.26	0.0877713	0.175
BDC-CR1:P44:M6	CD38low TLM	CD38low TLM	CD38low memory	CD86	126.9	0.0352184	2.722
BDC-CR1:P44:M7	CD38low TLM	CD38low TLM	CD38low memory	CX3CR1	-106.7	0.0234452	0
BDC-CR1:P45:M8	CD11c+CD38low TLM	CD11c+CD38low TLM	CD38low TLM	IFNAR2	551.3	0.13096	33.07
BDC-CR1:P45:M1	CD11c+CD38low TLM	CD11c+CD38low TLM	CD38low TLM	CCR1	52.475	0.00614073	0.302
BDC-CR1:P45:M9	CD11c+CD38low TLM	CD11c+CD38low TLM	CD38low TLM	XCR1	67.36	0.0876548	0
BDC-CR1:P45:M3	CD11c+CD38low TLM	CD11c+CD38low TLM	CD38low TLM	CCR3	20.625	0.0105758	0
BDC-CR1:P45:M5	CD11c+CD38low TLM	CD11c+CD38low TLM	CD38low TLM	CD40	2245	0.277809	43.425
BDC-CR1:P45:M2	CD11c+CD38low TLM	CD11c+CD38low TLM	CD38low TLM	CCR2	167.3	0.00860583	0
BDC-CR1:P45:M4	CD11c+CD38low TLM	CD11c+CD38low TLM	CD38low TLM	CCR5	13.825	0.0848465	0
BDC-CR1:P45:M6	CD11c+CD38low TLM	CD11c+CD38low TLM	CD38low TLM	CD86	169.15	0.0525779	4.043
BDC-CR1:P45:M7	CD11c+CD38low TLM	CD11c+CD38low TLM	CD38low TLM	CX3CR1	-138.9	0.00871475	0
BDC-CR1:P47:M8	Plasmablasts_early	Plasmablasts_early	Switched	IFNAR2	925.6	0.398527	71.43
BDC-CR1:P47:M1	Plasmablasts_early	Plasmablasts_early	Switched	CCR1	139.2	0.0253951	0
BDC-CR1:P47:M9	Plasmablasts_early	Plasmablasts_early	Switched	XCR1	-10.1075	0.0305485	0
BDC-CR1:P47:M3	Plasmablasts_early	Plasmablasts_early	Switched	CCR3	31.49	0.0120288	0
BDC-CR1:P47:M5	Plasmablasts_early	Plasmablasts_early	Switched	CD40	2862.5	0.380115	55.56
BDC-CR1:P47:M2	Plasmablasts_early	Plasmablasts_early	Switched	CCR2	658.95	0.0324689	20
BDC-CR1:P47:M4	Plasmablasts_early	Plasmablasts_early	Switched	CCR5	-172.85	0	0
BDC-CR1:P47:M6	Plasmablasts_early	Plasmablasts_early	Switched	CD86	2475	1	100
BDC-CR1:P47:M7	Plasmablasts_early	Plasmablasts_early	Switched	CX3CR1	-6.083	0.0694741	0
BDC-CR1:P50:M8	Monocytes	Monocytes	Myeloid	IFNAR2	593.5	0.161127	41.04
BDC-CR1:P50:M1	Monocytes	Monocytes	Myeloid	CCR1	3711	0.818391	86.11
BDC-CR1:P50:M9	Monocytes	Monocytes	Myeloid	XCR1	1.281	0.0389437	0.0226
BDC-CR1:P50:M3	Monocytes	Monocytes	Myeloid	CCR3	142.4	0.0268614	0.118
BDC-CR1:P50:M5	Monocytes	Monocytes	Myeloid	CD40	1278	0.117598	16.24
BDC-CR1:P50:M2	Monocytes	Monocytes	Myeloid	CCR2	8622	0.418968	83.8
BDC-CR1:P50:M4	Monocytes	Monocytes	Myeloid	CCR5	156	0.149467	7.409
BDC-CR1:P50:M6	Monocytes	Monocytes	Myeloid	CD86	1613	0.645824	96.91
BDC-CR1:P50:M7	Monocytes	Monocytes	Myeloid	CX3CR1	1213	0.627164	27.95
BDC-CR1:P52:M8	cMo	cMo	Monocytes	IFNAR2	584.3	0.15455	40.29
BDC-CR1:P52:M1	cMo	cMo	Monocytes	CCR1	4529	1	98.96
BDC-CR1:P52:M9	cMo	cMo	Monocytes	XCR1	5.466	0.0420287	0.0118
BDC-CR1:P52:M3	cMo	cMo	Monocytes	CCR3	149.7	0.0278377	0.108
BDC-CR1:P52:M5	cMo	cMo	Monocytes	CD40	1231	0.109811	14.07
BDC-CR1:P52:M2	cMo	cMo	Monocytes	CCR2	10332	0.501966	97.33
BDC-CR1:P52:M4	cMo	cMo	Monocytes	CCR5	182.5	0.161512	8.317
BDC-CR1:P52:M6	cMo	cMo	Monocytes	CD86	1516	0.605968	97.72
BDC-CR1:P52:M7	cMo	cMo	Monocytes	CX3CR1	1038	0.547108	21.09
BDC-CR1:P54:M8	iMo	iMo	Monocytes	IFNAR2	895.9	0.377296	62.17
BDC-CR1:P54:M1	iMo	iMo	Monocytes	CCR1	3558	0.784423	92.32
BDC-CR1:P54:M9	iMo	iMo	Monocytes	XCR1	2.295	0.0396912	0
BDC-CR1:P54:M3	iMo	iMo	Monocytes	CCR3	126.9	0.0247885	0.115
BDC-CR1:P54:M5	iMo	iMo	Monocytes	CD40	2310	0.288578	49.87
BDC-CR1:P54:M2	iMo	iMo	Monocytes	CCR2	5915	0.28758	78.91
BDC-CR1:P54:M4	iMo	iMo	Monocytes	CCR5	214.8	0.176193	13.58
BDC-CR1:P54:M6	iMo	iMo	Monocytes	CD86	2239	0.903033	99.27
BDC-CR1:P54:M7	iMo	iMo	Monocytes	CX3CR1	1829	0.908964	53.61
BDC-CR1:P56:M8	ncMo	ncMo	Monocytes	IFNAR2	576.5	0.148974	42.2
BDC-CR1:P56:M1	ncMo	ncMo	Monocytes	CCR1	572.5	0.121594	14.59
BDC-CR1:P56:M9	ncMo	ncMo	Monocytes	XCR1	-12.08	0.0290944	0.0509
BDC-CR1:P56:M3	ncMo	ncMo	Monocytes	CCR3	109.7	0.0224883	0.0803
BDC-CR1:P56:M5	ncMo	ncMo	Monocytes	CD40	1365	0.132012	20.37
BDC-CR1:P56:M2	ncMo	ncMo	Monocytes	CCR2	254.7	0.0128479	6.804
BDC-CR1:P56:M4	ncMo	ncMo	Monocytes	CCR5	-2.487	0.0774324	1.371
BDC-CR1:P56:M6	ncMo	ncMo	Monocytes	CD86	1984	0.798259	96.74
BDC-CR1:P56:M7	ncMo	ncMo	Monocytes	CX3CR1	2028	1	58.23
BDC-CR1:P61:M8	cDC1s	cDC1s	DCs	IFNAR2	1245	0.62685	94.74
BDC-CR1:P61:M1	cDC1s	cDC1s	DCs	CCR1	284.1	0.0575651	2.235
BDC-CR1:P61:M9	cDC1s	cDC1s	DCs	XCR1	1305	1	30.96
BDC-CR1:P61:M3	cDC1s	cDC1s	DCs	CCR3	8.393	0.00893994	0
BDC-CR1:P61:M5	cDC1s	cDC1s	DCs	CD40	2192	0.269028	38.78
BDC-CR1:P61:M2	cDC1s	cDC1s	DCs	CCR2	1454	0.0710579	72.63
BDC-CR1:P61:M4	cDC1s	cDC1s	DCs	CCR5	151.5	0.147422	6.383
BDC-CR1:P61:M6	cDC1s	cDC1s	DCs	CD86	384.1	0.140896	27.7
BDC-CR1:P61:M7	cDC1s	cDC1s	DCs	CX3CR1	173.1	0.151444	0.379
BDC-CR1:P67:M8	pDCs	pDCs	CD123+	IFNAR2	1767	1	98.55
BDC-CR1:P67:M1	pDCs	pDCs	CD123+	CCR1	746	0.160114	26.52
BDC-CR1:P67:M9	pDCs	pDCs	CD123+	XCR1	-40.47	0.00816632	0
BDC-CR1:P67:M3	pDCs	pDCs	CD123+	CCR3	91.01	0.0199888	0
BDC-CR1:P67:M5	pDCs	pDCs	CD123+	CD40	868.1	0.0496869	8.788
BDC-CR1:P67:M2	pDCs	pDCs	CD123+	CCR2	5257	0.255643	98.83
BDC-CR1:P67:M4	pDCs	pDCs	CD123+	CCR5	548.1	0.327682	55.77
BDC-CR1:P67:M6	pDCs	pDCs	CD123+	CD86	96.03	0.0225346	6.874
BDC-CR1:P67:M7	pDCs	pDCs	CD123+	CX3CR1	272.4	0.196871	0.131
BDC-CR1:P71:M8	pre-DCs	pre-DCs	CD123+	IFNAR2	1046	0.484595	75
BDC-CR1:P71:M1	pre-DCs	pre-DCs	CD123+	CCR1	657.7	0.14051	20.96
BDC-CR1:P71:M9	pre-DCs	pre-DCs	CD123+	XCR1	-39.8	0.00866022	0
BDC-CR1:P71:M3	pre-DCs	pre-DCs	CD123+	CCR3	101	0.0213248	0
BDC-CR1:P71:M5	pre-DCs	pre-DCs	CD123+	CD40	585.1	0.00279996	5.556
BDC-CR1:P71:M2	pre-DCs	pre-DCs	CD123+	CCR2	2425	0.118187	84.09
BDC-CR1:P71:M4	pre-DCs	pre-DCs	CD123+	CCR5	728.1	0.409495	73.33
BDC-CR1:P71:M6	pre-DCs	pre-DCs	CD123+	CD86	668.2	0.257626	56.67
BDC-CR1:P71:M7	pre-DCs	pre-DCs	CD123+	CX3CR1	351.5	0.233057	1.695
BDC-CR1:P78:M8	CD5+ cDC2s	CD5+ cDC2s	cDC2s and DC3s	IFNAR2	791.1	0.30238	60
BDC-CR1:P78:M1	CD5+ cDC2s	CD5+ cDC2s	cDC2s and DC3s	CCR1	226.7	0.0448214	1.115
BDC-CR1:P78:M9	CD5+ cDC2s	CD5+ cDC2s	cDC2s and DC3s	XCR1	-16.91	0.0255339	0
BDC-CR1:P78:M3	CD5+ cDC2s	CD5+ cDC2s	cDC2s and DC3s	CCR3	96.43	0.0207136	0
BDC-CR1:P78:M5	CD5+ cDC2s	CD5+ cDC2s	cDC2s and DC3s	CD40	656.7	0.0146625	4.895
BDC-CR1:P78:M2	CD5+ cDC2s	CD5+ cDC2s	cDC2s and DC3s	CCR2	3518	0.171237	88.22
BDC-CR1:P78:M4	CD5+ cDC2s	CD5+ cDC2s	cDC2s and DC3s	CCR5	1358	0.695793	98.17
BDC-CR1:P78:M6	CD5+ cDC2s	CD5+ cDC2s	cDC2s and DC3s	CD86	1006	0.396421	76.13
BDC-CR1:P78:M7	CD5+ cDC2s	CD5+ cDC2s	cDC2s and DC3s	CX3CR1	396.3	0.253551	3.086
BDC-CR1:P83:M8	CD5- cDC2s	CD5- cDC2s	cDC2s and DC3s	IFNAR2	612	0.174351	39.56
BDC-CR1:P83:M1	CD5- cDC2s	CD5- cDC2s	cDC2s and DC3s	CCR1	345.8	0.0712635	6.577
BDC-CR1:P83:M9	CD5- cDC2s	CD5- cDC2s	cDC2s and DC3s	XCR1	-28.75	0.0168059	0.0611
BDC-CR1:P83:M3	CD5- cDC2s	CD5- cDC2s	cDC2s and DC3s	CCR3	86.19	0.0193441	0
BDC-CR1:P83:M5	CD5- cDC2s	CD5- cDC2s	cDC2s and DC3s	CD40	568.2	0	3.017
BDC-CR1:P83:M2	CD5- cDC2s	CD5- cDC2s	cDC2s and DC3s	CCR2	7313	0.355434	98.25
BDC-CR1:P83:M4	CD5- cDC2s	CD5- cDC2s	cDC2s and DC3s	CCR5	878.4	0.477808	78.81
BDC-CR1:P83:M6	CD5- cDC2s	CD5- cDC2s	cDC2s and DC3s	CD86	1052	0.415321	82.5
BDC-CR1:P83:M7	CD5- cDC2s	CD5- cDC2s	cDC2s and DC3s	CX3CR1	504.4	0.303003	5.567
BDC-CR1:P88:M8	DC3s	DC3s	cDC2s and DC3s	IFNAR2	628.3	0.186003	45.21
BDC-CR1:P88:M1	DC3s	DC3s	cDC2s and DC3s	CCR1	1006.2	0.217883	37.91
BDC-CR1:P88:M9	DC3s	DC3s	cDC2s and DC3s	XCR1	-18.22	0.0245682	0
BDC-CR1:P88:M3	DC3s	DC3s	cDC2s and DC3s	CCR3	99.57	0.0211335	0.0172
BDC-CR1:P88:M5	DC3s	DC3s	cDC2s and DC3s	CD40	862.25	0.0487177	5.2475
BDC-CR1:P88:M2	DC3s	DC3s	cDC2s and DC3s	CCR2	14820.5	0.719822	99.98
BDC-CR1:P88:M4	DC3s	DC3s	cDC2s and DC3s	CCR5	707.9	0.400314	67.645
BDC-CR1:P88:M6	DC3s	DC3s	cDC2s and DC3s	CD86	1310.5	0.521533	92.355
BDC-CR1:P88:M7	DC3s	DC3s	cDC2s and DC3s	CX3CR1	815	0.445093	14.915
BDC-CR1:P93:M8	CD14+ DC3s	CD14+ DC3s	DC3s	IFNAR2	701	0.237973	56.74
BDC-CR1:P93:M1	CD14+ DC3s	CD14+ DC3s	DC3s	CCR1	2170	0.476265	93.02
BDC-CR1:P93:M9	CD14+ DC3s	CD14+ DC3s	DC3s	XCR1	-3.136	0.0356876	0
BDC-CR1:P93:M3	CD14+ DC3s	CD14+ DC3s	DC3s	CCR3	117.5	0.0235314	0
BDC-CR1:P93:M5	CD14+ DC3s	CD14+ DC3s	DC3s	CD40	1123	0.0919182	9.244
BDC-CR1:P93:M2	CD14+ DC3s	CD14+ DC3s	DC3s	CCR2	20593	1	100
BDC-CR1:P93:M4	CD14+ DC3s	CD14+ DC3s	DC3s	CCR5	515.6	0.31291	47.26
BDC-CR1:P93:M6	CD14+ DC3s	CD14+ DC3s	DC3s	CD86	1569	0.627745	97.5
BDC-CR1:P93:M7	CD14+ DC3s	CD14+ DC3s	DC3s	CX3CR1	1234	0.636771	31.12
BDC-CR1:P98:M8	CD14- DC3s	CD14- DC3s	DC3s	IFNAR2	597	0.163629	39.26
BDC-CR1:P98:M1	CD14- DC3s	CD14- DC3s	DC3s	CCR1	549.7	0.116533	15.13
BDC-CR1:P98:M9	CD14- DC3s	CD14- DC3s	DC3s	XCR1	-25.43	0.0192533	0
BDC-CR1:P98:M3	CD14- DC3s	CD14- DC3s	DC3s	CCR3	90.56	0.0199286	0
BDC-CR1:P98:M5	CD14- DC3s	CD14- DC3s	DC3s	CD40	731.7	0.0270884	3.457
BDC-CR1:P98:M2	CD14- DC3s	CD14- DC3s	DC3s	CCR2	12123	0.588895	99.97
BDC-CR1:P98:M4	CD14- DC3s	CD14- DC3s	DC3s	CCR5	804.3	0.444129	79.85
BDC-CR1:P98:M6	CD14- DC3s	CD14- DC3s	DC3s	CD86	1184	0.469557	89.7
BDC-CR1:P98:M7	CD14- DC3s	CD14- DC3s	DC3s	CX3CR1	648	0.368696	8.197
BDC-CR1:P99:M8	Non-DCs	Non-DCs	Non-Mo	IFNAR2	499.6	0.0940024	30.285
BDC-CR1:P99:M1	Non-DCs	Non-DCs	Non-Mo	CCR1	233.05	0.0462312	5.64
BDC-CR1:P99:M9	Non-DCs	Non-DCs	Non-Mo	XCR1	-15.62	0.0264849	0.211
BDC-CR1:P99:M3	Non-DCs	Non-DCs	Non-Mo	CCR3	58.54	0.0156464	0.05385
BDC-CR1:P99:M5	Non-DCs	Non-DCs	Non-Mo	CD40	627.45	0.00981643	5.502
BDC-CR1:P99:M2	Non-DCs	Non-DCs	Non-Mo	CCR2	370.7	0.0184782	8.501
BDC-CR1:P99:M4	Non-DCs	Non-DCs	Non-Mo	CCR5	22.425	0.0887553	3.1695
BDC-CR1:P99:M6	Non-DCs	Non-DCs	Non-Mo	CD86	499.25	0.188209	27.98
BDC-CR1:P99:M7	Non-DCs	Non-DCs	Non-Mo	CX3CR1	119.5	0.126924	1.5405
BDC-CR1:P105:M8	Late plasmablasts	Late plasmablasts	Clean-up_PBs1	IFNAR2	916	0.391665	72.12
BDC-CR1:P105:M1	Late plasmablasts	Late plasmablasts	Clean-up_PBs1	CCR1	176	0.0335652	2.7875
BDC-CR1:P105:M9	Late plasmablasts	Late plasmablasts	Clean-up_PBs1	XCR1	-29	0.0166216	0
BDC-CR1:P105:M3	Late plasmablasts	Late plasmablasts	Clean-up_PBs1	CCR3	50.6	0.0145845	0
BDC-CR1:P105:M5	Late plasmablasts	Late plasmablasts	Clean-up_PBs1	CD40	933	0.0604394	9.625
BDC-CR1:P105:M2	Late plasmablasts	Late plasmablasts	Clean-up_PBs1	CCR2	787.8	0.0387228	20
BDC-CR1:P105:M4	Late plasmablasts	Late plasmablasts	Clean-up_PBs1	CCR5	-82.45	0.0410881	0.2575
BDC-CR1:P105:M6	Late plasmablasts	Late plasmablasts	Clean-up_PBs1	CD86	1614	0.646234	92.17
BDC-CR1:P105:M7	Late plasmablasts	Late plasmablasts	Clean-up_PBs1	CX3CR1	51.47	0.0958027	0
BDC-CR2:P7:M11	Basophils	Basophils	Non-NK	CXCR3	363.97	0.0697541	14.368
BDC-CR2:P7:M12	Basophils	Basophils	Non-NK	CCR8	-24.465	0.130504	0.3741
BDC-CR2:P7:M13	Basophils	Basophils	Non-NK	CCR9	317.47	0.065857	22.315
BDC-CR2:P7:M14	Basophils	Basophils	Non-NK	CCR4	626.945	0.96739	2.4984
BDC-CR2:P7:M15	Basophils	Basophils	Non-NK	CXCR6	253.09	0.347145	0.716
BDC-CR2:P14:M11	B cells	B cells	CD20+	CXCR3	453.785	0.0919078	9.6557
BDC-CR2:P14:M12	B cells	B cells	CD20+	CCR8	72.3915	0.518116	0.1065
BDC-CR2:P14:M13	B cells	B cells	CD20+	CCR9	358.935	0.0772823	5.0265
BDC-CR2:P14:M14	B cells	B cells	CD20+	CCR4	23.354	0.0843368	0.3566
BDC-CR2:P14:M15	B cells	B cells	CD20+	CXCR6	-34.554	0.099828	0.08622
BDC-CR2:P15:M11	MZ	MZ	B cells	CXCR3	1005.05	0.227884	24.61
BDC-CR2:P15:M12	MZ	MZ	B cells	CCR8	102.94	0.640368	0.4032
BDC-CR2:P15:M13	MZ	MZ	B cells	CCR9	837.77	0.20922	17.19
BDC-CR2:P15:M14	MZ	MZ	B cells	CCR4	32.7995	0.0981555	0.6499
BDC-CR2:P15:M15	MZ	MZ	B cells	CXCR6	-40.018	0.0951301	0.1499
BDC-CR2:P16:M11	CD11c+CD21+ MZ	CD11c+CD21+ MZ	MZ	CXCR3	2312.1	0.550278	55.848
BDC-CR2:P16:M12	CD11c+CD21+ MZ	CD11c+CD21+ MZ	MZ	CCR8	192.805	1	3.4483
BDC-CR2:P16:M13	CD11c+CD21+ MZ	CD11c+CD21+ MZ	MZ	CCR9	1452.7	0.378658	30.5835
BDC-CR2:P16:M14	CD11c+CD21+ MZ	CD11c+CD21+ MZ	MZ	CCR4	169.11	0.297578	3.77495
BDC-CR2:P16:M15	CD11c+CD21+ MZ	CD11c+CD21+ MZ	MZ	CXCR6	-89.046	0.0529758	0
BDC-CR2:P17:M11	CD11c+CD21- MZ	CD11c+CD21- MZ	MZ	CXCR3	2683.6	0.641912	57.8735
BDC-CR2:P17:M12	CD11c+CD21- MZ	CD11c+CD21- MZ	MZ	CCR8	168.93	0.904454	1.23475
BDC-CR2:P17:M13	CD11c+CD21- MZ	CD11c+CD21- MZ	MZ	CCR9	905.61	0.227913	20.3635
BDC-CR2:P17:M14	CD11c+CD21- MZ	CD11c+CD21- MZ	MZ	CCR4	77.679	0.163814	1.1743
BDC-CR2:P17:M15	CD11c+CD21- MZ	CD11c+CD21- MZ	MZ	CXCR6	-113.145	0.0322554	0
BDC-CR2:P18:M11	CD21+CD11- MZ	CD21+CD11- MZ	MZ	CXCR3	921.65	0.207311	22.2835
BDC-CR2:P18:M12	CD21+CD11- MZ	CD21+CD11- MZ	MZ	CCR8	102.145	0.637187	0.30825
BDC-CR2:P18:M13	CD21+CD11- MZ	CD21+CD11- MZ	MZ	CCR9	815.105	0.202975	16.406
BDC-CR2:P18:M14	CD21+CD11- MZ	CD21+CD11- MZ	MZ	CCR4	26.542	0.0890008	0.57775
BDC-CR2:P18:M15	CD21+CD11- MZ	CD21+CD11- MZ	MZ	CXCR6	-36.808	0.09789	0.13395
BDC-CR2:P19:M11	CD21-CD11c- MZ	CD21-CD11c- MZ	MZ	CXCR3	1770	0.416564	35.036
BDC-CR2:P19:M12	CD21-CD11c- MZ	CD21-CD11c- MZ	MZ	CCR8	82.809	0.559806	0
BDC-CR2:P19:M13	CD21-CD11c- MZ	CD21-CD11c- MZ	MZ	CCR9	823.655	0.205331	18.548
BDC-CR2:P19:M14	CD21-CD11c- MZ	CD21-CD11c- MZ	MZ	CCR4	46.0225	0.117501	0
BDC-CR2:P19:M15	CD21-CD11c- MZ	CD21-CD11c- MZ	MZ	CXCR6	-40.2935	0.0948932	0
BDC-CR2:P20:M11	Naive	Naive	B cells	CXCR3	288.765	0.0512041	4.8304
BDC-CR2:P20:M12	Naive	Naive	B cells	CCR8	68.68	0.503263	0.05373
BDC-CR2:P20:M13	Naive	Naive	B cells	CCR9	212.515	0.0369378	2.4913
BDC-CR2:P20:M14	Naive	Naive	B cells	CCR4	29.691	0.0936078	0.3219
BDC-CR2:P20:M15	Naive	Naive	B cells	CXCR6	-23.307	0.109498	0.07741
BDC-CR2:P21:M11	CD11c+CD21+ naive	CD11c+CD21+ naive	Naive	CXCR3	1052.2	0.239512	27.408
BDC-CR2:P21:M12	CD11c+CD21+ naive	CD11c+CD21+ naive	Naive	CCR8	156.02	0.85279	0.6748
BDC-CR2:P21:M13	CD11c+CD21+ naive	CD11c+CD21+ naive	Naive	CCR9	973.765	0.246692	24.5715
BDC-CR2:P21:M14	CD11c+CD21+ naive	CD11c+CD21+ naive	Naive	CCR4	292.88	0.478653	10.257
BDC-CR2:P21:M15	CD11c+CD21+ naive	CD11c+CD21+ naive	Naive	CXCR6	119.825	0.232563	1.00525
BDC-CR2:P22:M11	CD11c+CD21- naive	CD11c+CD21- naive	Naive	CXCR3	1019.45	0.231434	26.7055
BDC-CR2:P22:M12	CD11c+CD21- naive	CD11c+CD21- naive	Naive	CCR8	143.23	0.801605	0.33535
BDC-CR2:P22:M13	CD11c+CD21- naive	CD11c+CD21- naive	Naive	CCR9	618.465	0.148793	13.6515
BDC-CR2:P22:M14	CD11c+CD21- naive	CD11c+CD21- naive	Naive	CCR4	60.077	0.138062	0.9259
BDC-CR2:P22:M15	CD11c+CD21- naive	CD11c+CD21- naive	Naive	CXCR6	-119.805	0.0265292	0
BDC-CR2:P23:M11	CD21+CD11- naive	CD21+CD11- naive	Naive	CXCR3	264.125	0.0451264	4.21055
BDC-CR2:P23:M12	CD21+CD11- naive	CD21+CD11- naive	Naive	CCR8	67.835	0.499881	0.043085
BDC-CR2:P23:M13	CD21+CD11- naive	CD21+CD11- naive	Naive	CCR9	194.97	0.0321034	1.9523
BDC-CR2:P23:M14	CD21+CD11- naive	CD21+CD11- naive	Naive	CCR4	27.257	0.0900469	0.27755
BDC-CR2:P23:M15	CD21+CD11- naive	CD21+CD11- naive	Naive	CXCR6	-22.2155	0.110437	0.0743
BDC-CR2:P24:M11	CD21-CD11c- naive	CD21-CD11c- naive	Naive	CXCR3	628.49	0.135	10.665
BDC-CR2:P24:M12	CD21-CD11c- naive	CD21-CD11c- naive	Naive	CCR8	47.708	0.419334	0
BDC-CR2:P24:M13	CD21-CD11c- naive	CD21-CD11c- naive	Naive	CCR9	492.895	0.114194	8.6279
BDC-CR2:P24:M14	CD21-CD11c- naive	CD21-CD11c- naive	Naive	CCR4	48.992	0.121845	0.3175
BDC-CR2:P24:M15	CD21-CD11c- naive	CD21-CD11c- naive	Naive	CXCR6	-50.156	0.0864134	0.0088
BDC-CR2:P25:M11	Switched	Switched	B cells	CXCR3	790.01	0.174841	21.033
BDC-CR2:P25:M12	Switched	Switched	B cells	CCR8	59.2305	0.465446	0.08798
BDC-CR2:P25:M13	Switched	Switched	B cells	CCR9	722.71	0.177517	9.776
BDC-CR2:P25:M14	Switched	Switched	B cells	CCR4	1.2597	0.0520128	0.2731
BDC-CR2:P25:M15	Switched	Switched	B cells	CXCR6	-67.1015	0.0718437	0.06729
BDC-CR2:P27:M11	Memory B cells	Memory B cells	Switched	CXCR3	791.525	0.175215	20.933
BDC-CR2:P27:M12	Memory B cells	Memory B cells	Switched	CCR8	59.1255	0.465026	0.08723
BDC-CR2:P27:M13	Memory B cells	Memory B cells	Switched	CCR9	710.57	0.174172	9.5623
BDC-CR2:P27:M14	Memory B cells	Memory B cells	Switched	CCR4	0.00625	0.050179	0.23975
BDC-CR2:P27:M15	Memory B cells	Memory B cells	Switched	CXCR6	-67.449	0.0715449	0.06155
BDC-CR2:P28:M11	CD38+ memory	CD38+ memory	Memory B cells	CXCR3	904.74	0.20314	24.1525
BDC-CR2:P28:M12	CD38+ memory	CD38+ memory	Memory B cells	CCR8	56.954	0.456336	0.09221
BDC-CR2:P28:M13	CD38+ memory	CD38+ memory	Memory B cells	CCR9	935.38	0.236116	13.1945
BDC-CR2:P28:M14	CD38+ memory	CD38+ memory	Memory B cells	CCR4	8.0215	0.0619053	0.37845
BDC-CR2:P28:M15	CD38+ memory	CD38+ memory	Memory B cells	CXCR6	-59.9215	0.078017	0.09273
BDC-CR2:P29:M11	CD38+ AM	CD38+ AM	CD38+ memory	CXCR3	1190.65	0.273662	26.049
BDC-CR2:P29:M12	CD38+ AM	CD38+ AM	CD38+ memory	CCR8	69.5685	0.506818	0
BDC-CR2:P29:M13	CD38+ AM	CD38+ AM	CD38+ memory	CCR9	1371.8	0.356367	19.5
BDC-CR2:P29:M14	CD38+ AM	CD38+ AM	CD38+ memory	CCR4	79.6965	0.166766	0.9174
BDC-CR2:P29:M15	CD38+ AM	CD38+ AM	CD38+ memory	CXCR6	-50.4225	0.0861843	0
BDC-CR2:P30:M11	CD11c+CD38+ AM	CD11c+CD38+ AM	CD38+ AM	CXCR3	1551.75	0.362731	36.2855
BDC-CR2:P30:M12	CD11c+CD38+ AM	CD11c+CD38+ AM	CD38+ AM	CCR8	101.35	0.634005	0
BDC-CR2:P30:M13	CD11c+CD38+ AM	CD11c+CD38+ AM	CD38+ AM	CCR9	1681.9	0.441812	22.609
BDC-CR2:P30:M14	CD11c+CD38+ AM	CD11c+CD38+ AM	CD38+ AM	CCR4	75.209	0.160201	0.71195
BDC-CR2:P30:M15	CD11c+CD38+ AM	CD11c+CD38+ AM	CD38+ AM	CXCR6	-109.67	0.0352432	0
BDC-CR2:P31:M11	CD38+ IM	CD38+ IM	CD38+ memory	CXCR3	399.675	0.0785611	10.838
BDC-CR2:P31:M12	CD38+ IM	CD38+ IM	CD38+ memory	CCR8	31.189	0.353227	0
BDC-CR2:P31:M13	CD38+ IM	CD38+ IM	CD38+ memory	CCR9	570.36	0.135538	5.9102
BDC-CR2:P31:M14	CD38+ IM	CD38+ IM	CD38+ memory	CCR4	-0.80995	0.0489849	0.235
BDC-CR2:P31:M15	CD38+ IM	CD38+ IM	CD38+ memory	CXCR6	-55.6455	0.0816935	0
BDC-CR2:P32:M11	CD11c+CD38+ IM	CD11c+CD38+ IM	CD38+ IM	CXCR3	667.77	0.144689	14.286
BDC-CR2:P32:M12	CD11c+CD38+ IM	CD11c+CD38+ IM	CD38+ IM	CCR8	52.551	0.438716	0
BDC-CR2:P32:M13	CD11c+CD38+ IM	CD11c+CD38+ IM	CD38+ IM	CCR9	3707.7	1	44.315
BDC-CR2:P32:M14	CD11c+CD38+ IM	CD11c+CD38+ IM	CD38+ IM	CCR4	67.724	0.14925	0
BDC-CR2:P32:M15	CD11c+CD38+ IM	CD11c+CD38+ IM	CD38+ IM	CXCR6	5.0355	0.133867	0
BDC-CR2:P33:M11	CD38+ RM	CD38+ RM	CD38+ memory	CXCR3	1058.65	0.241103	28.772
BDC-CR2:P33:M12	CD38+ RM	CD38+ RM	CD38+ memory	CCR8	65.3805	0.490058	0.07734
BDC-CR2:P33:M13	CD38+ RM	CD38+ RM	CD38+ memory	CCR9	1072.25	0.273829	16.111
BDC-CR2:P33:M14	CD38+ RM	CD38+ RM	CD38+ memory	CCR4	3.9941	0.0560133	0.33
BDC-CR2:P33:M15	CD38+ RM	CD38+ RM	CD38+ memory	CXCR6	-61.421	0.0767278	0.07171
BDC-CR2:P34:M11	CD11c+CD38+ RM	CD11c+CD38+ RM	CD38+ RM	CXCR3	1571.4	0.367578	35.599
BDC-CR2:P34:M12	CD11c+CD38+ RM	CD11c+CD38+ RM	CD38+ RM	CCR8	66.982	0.496467	0
BDC-CR2:P34:M13	CD11c+CD38+ RM	CD11c+CD38+ RM	CD38+ RM	CCR9	3105.75	0.834139	33.333
BDC-CR2:P34:M14	CD11c+CD38+ RM	CD11c+CD38+ RM	CD38+ RM	CCR4	66.474	0.147421	1.17805
BDC-CR2:P34:M15	CD11c+CD38+ RM	CD11c+CD38+ RM	CD38+ RM	CXCR6	-26.3945	0.106844	0
BDC-CR2:P35:M11	CD38+ TLM	CD38+ TLM	CD38+ memory	CXCR3	560.36	0.118196	12.857
BDC-CR2:P35:M12	CD38+ TLM	CD38+ TLM	CD38+ memory	CCR8	43.0825	0.400824	0
BDC-CR2:P35:M13	CD38+ TLM	CD38+ TLM	CD38+ memory	CCR9	856.36	0.214343	12.903
BDC-CR2:P35:M14	CD38+ TLM	CD38+ TLM	CD38+ memory	CCR4	58.103	0.135175	0
BDC-CR2:P35:M15	CD38+ TLM	CD38+ TLM	CD38+ memory	CXCR6	-44.3345	0.0914188	0
BDC-CR2:P36:M11	CD11c+CD38+ TLM	CD11c+CD38+ TLM	CD38+ TLM	CXCR3	804.325	0.178372	23.3635
BDC-CR2:P36:M12	CD11c+CD38+ TLM	CD11c+CD38+ TLM	CD38+ TLM	CCR8	75.428	0.530267	0
BDC-CR2:P36:M13	CD11c+CD38+ TLM	CD11c+CD38+ TLM	CD38+ TLM	CCR9	1416.85	0.36878	21.4435
BDC-CR2:P36:M14	CD11c+CD38+ TLM	CD11c+CD38+ TLM	CD38+ TLM	CCR4	81.5155	0.169427	0
BDC-CR2:P36:M15	CD11c+CD38+ TLM	CD11c+CD38+ TLM	CD38+ TLM	CXCR6	-83.429	0.0578053	0
BDC-CR2:P37:M11	CD38low memory	CD38low memory	Memory B cells	CXCR3	623.335	0.133729	16.176
BDC-CR2:P37:M12	CD38low memory	CD38low memory	Memory B cells	CCR8	59.743	0.467497	0.073155
BDC-CR2:P37:M13	CD38low memory	CD38low memory	Memory B cells	CCR9	352.365	0.075472	4.7411
BDC-CR2:P37:M14	CD38low memory	CD38low memory	Memory B cells	CCR4	-15.515	0.0274715	0.03525
BDC-CR2:P37:M15	CD38low memory	CD38low memory	Memory B cells	CXCR6	-79.592	0.0611043	0
BDC-CR2:P38:M11	CD38low AM	CD38low AM	CD38low memory	CXCR3	925.635	0.208294	26.104
BDC-CR2:P38:M12	CD38low AM	CD38low AM	CD38low memory	CCR8	75.773	0.531648	0
BDC-CR2:P38:M13	CD38low AM	CD38low AM	CD38low memory	CCR9	416.795	0.093225	6.3927
BDC-CR2:P38:M14	CD38low AM	CD38low AM	CD38low memory	CCR4	1.70585	0.0526655	0
BDC-CR2:P38:M15	CD38low AM	CD38low AM	CD38low memory	CXCR6	-97.3865	0.0458046	0
BDC-CR2:P39:M11	CD11c+CD38low AM	CD11c+CD38low AM	CD38low AM	CXCR3	1253.25	0.289103	35.417
BDC-CR2:P39:M12	CD11c+CD38low AM	CD11c+CD38low AM	CD38low AM	CCR8	88.765	0.583641	0
BDC-CR2:P39:M13	CD11c+CD38low AM	CD11c+CD38low AM	CD38low AM	CCR9	467.935	0.107316	7.5949
BDC-CR2:P39:M14	CD11c+CD38low AM	CD11c+CD38low AM	CD38low AM	CCR4	7.0656	0.0605069	0
BDC-CR2:P39:M15	CD11c+CD38low AM	CD11c+CD38low AM	CD38low AM	CXCR6	-137.42	0.0113838	0
BDC-CR2:P40:M11	CD38low IM	CD38low IM	CD38low memory	CXCR3	477.965	0.0978721	14.027
BDC-CR2:P40:M12	CD38low IM	CD38low IM	CD38low memory	CCR8	24.661	0.327102	0
BDC-CR2:P40:M13	CD38low IM	CD38low IM	CD38low memory	CCR9	292.76	0.0590484	3.2381
BDC-CR2:P40:M14	CD38low IM	CD38low IM	CD38low memory	CCR4	-19.7665	0.0212515	0
BDC-CR2:P40:M15	CD38low IM	CD38low IM	CD38low memory	CXCR6	-62.427	0.0758628	0
BDC-CR2:P41:M11	CD11c+CD38low IM	CD11c+CD38low IM	CD38low IM	CXCR3	668.36	0.144835	14.286
BDC-CR2:P41:M12	CD11c+CD38low IM	CD11c+CD38low IM	CD38low IM	CCR8	51.88	0.43603	0
BDC-CR2:P41:M13	CD11c+CD38low IM	CD11c+CD38low IM	CD38low IM	CCR9	296.81	0.0601644	0
BDC-CR2:P41:M14	CD11c+CD38low IM	CD11c+CD38low IM	CD38low IM	CCR4	-24.523	0.0142928	0
BDC-CR2:P41:M15	CD11c+CD38low IM	CD11c+CD38low IM	CD38low IM	CXCR6	-78.862	0.061732	0
BDC-CR2:P42:M11	CD38low RM	CD38low RM	CD38low memory	CXCR3	559.36	0.117949	13.786
BDC-CR2:P42:M12	CD38low RM	CD38low RM	CD38low memory	CCR8	54.8505	0.447918	0
BDC-CR2:P42:M13	CD38low RM	CD38low RM	CD38low memory	CCR9	328.35	0.0688549	4.2359
BDC-CR2:P42:M14	CD38low RM	CD38low RM	CD38low memory	CCR4	-21.065	0.0193518	0
BDC-CR2:P42:M15	CD38low RM	CD38low RM	CD38low memory	CXCR6	-69.448	0.0698261	0
BDC-CR2:P43:M11	CD11c+CD38low RM	CD11c+CD38low RM	CD38low RM	CXCR3	678.61	0.147363	18.9965
BDC-CR2:P43:M12	CD11c+CD38low RM	CD11c+CD38low RM	CD38low RM	CCR8	51.1495	0.433107	0
BDC-CR2:P43:M13	CD11c+CD38low RM	CD11c+CD38low RM	CD38low RM	CCR9	312.945	0.0646102	0
BDC-CR2:P43:M14	CD11c+CD38low RM	CD11c+CD38low RM	CD38low RM	CCR4	-34.2925	0	0
BDC-CR2:P43:M15	CD11c+CD38low RM	CD11c+CD38low RM	CD38low RM	CXCR6	-86.632	0.0550513	0
BDC-CR2:P44:M11	CD38low TLM	CD38low TLM	CD38low memory	CXCR3	702.16	0.153172	19.922
BDC-CR2:P44:M12	CD38low TLM	CD38low TLM	CD38low memory	CCR8	71.465	0.514408	0
BDC-CR2:P44:M13	CD38low TLM	CD38low TLM	CD38low memory	CCR9	404.885	0.0899433	6.3725
BDC-CR2:P44:M14	CD38low TLM	CD38low TLM	CD38low memory	CCR4	-2.1693	0.0469962	0
BDC-CR2:P44:M15	CD38low TLM	CD38low TLM	CD38low memory	CXCR6	-123.55	0.0233092	0
BDC-CR2:P45:M11	CD11c+CD38low TLM	CD11c+CD38low TLM	CD38low TLM	CXCR3	712.335	0.155682	18.5785
BDC-CR2:P45:M12	CD11c+CD38low TLM	CD11c+CD38low TLM	CD38low TLM	CCR8	93.511	0.602634	0
BDC-CR2:P45:M13	CD11c+CD38low TLM	CD11c+CD38low TLM	CD38low TLM	CCR9	437.035	0.0988019	6.96055
BDC-CR2:P45:M14	CD11c+CD38low TLM	CD11c+CD38low TLM	CD38low TLM	CCR4	0.8435	0.0514039	0
BDC-CR2:P45:M15	CD11c+CD38low TLM	CD11c+CD38low TLM	CD38low TLM	CXCR6	-150.66	0	0
BDC-CR2:P47:M11	Plasmablasts_early	Plasmablasts_early	Switched	CXCR3	579.14	0.122828	12.5
BDC-CR2:P47:M12	Plasmablasts_early	Plasmablasts_early	Switched	CCR8	62.4025	0.478141	0
BDC-CR2:P47:M13	Plasmablasts_early	Plasmablasts_early	Switched	CCR9	724.915	0.178124	10
BDC-CR2:P47:M14	Plasmablasts_early	Plasmablasts_early	Switched	CCR4	308.74	0.501856	0
BDC-CR2:P47:M15	Plasmablasts_early	Plasmablasts_early	Switched	CXCR6	166.62	0.272798	0
BDC-CR2:P50:M11	Monocytes	Monocytes	Myeloid	CXCR3	505.055	0.104554	10.647
BDC-CR2:P50:M12	Monocytes	Monocytes	Myeloid	CCR8	54.686	0.44726	0.0669
BDC-CR2:P50:M13	Monocytes	Monocytes	Myeloid	CCR9	1214.55	0.313038	40.096
BDC-CR2:P50:M14	Monocytes	Monocytes	Myeloid	CCR4	537.915	0.837139	0.1792
BDC-CR2:P50:M15	Monocytes	Monocytes	Myeloid	CXCR6	386.155	0.461554	1.6729
BDC-CR2:P52:M11	cMo	cMo	Monocytes	CXCR3	520.125	0.108271	11.034
BDC-CR2:P52:M12	cMo	cMo	Monocytes	CCR8	48.1495	0.421101	0.06845
BDC-CR2:P52:M13	cMo	cMo	Monocytes	CCR9	1340.3	0.347687	47.247
BDC-CR2:P52:M14	cMo	cMo	Monocytes	CCR4	567.52	0.880451	0.174
BDC-CR2:P52:M15	cMo	cMo	Monocytes	CXCR6	405.695	0.478355	1.6391
BDC-CR2:P54:M11	iMo	iMo	Monocytes	CXCR3	795.83	0.176276	23.509
BDC-CR2:P54:M12	iMo	iMo	Monocytes	CCR8	78.3385	0.541915	0.1406
BDC-CR2:P54:M13	iMo	iMo	Monocytes	CCR9	1198.75	0.308685	30.523
BDC-CR2:P54:M14	iMo	iMo	Monocytes	CCR4	649.235	1	0.304
BDC-CR2:P54:M15	iMo	iMo	Monocytes	CXCR6	494.195	0.554447	4.8563
BDC-CR2:P56:M11	ncMo	ncMo	Monocytes	CXCR3	334.005	0.062363	4.8655
BDC-CR2:P56:M12	ncMo	ncMo	Monocytes	CCR8	90.1865	0.58933	0.04113
BDC-CR2:P56:M13	ncMo	ncMo	Monocytes	CCR9	287.09	0.0574861	4.4168
BDC-CR2:P56:M14	ncMo	ncMo	Monocytes	CCR4	302.28	0.492405	0.1337
BDC-CR2:P56:M15	ncMo	ncMo	Monocytes	CXCR6	270.665	0.362256	0.9638
BDC-CR2:P61:M11	cDC1s	cDC1s	DCs	CXCR3	3640.85	0.878027	97.143
BDC-CR2:P61:M12	cDC1s	cDC1s	DCs	CCR8	-57.0755	0	0
BDC-CR2:P61:M13	cDC1s	cDC1s	DCs	CCR9	1364.75	0.354424	61.972
BDC-CR2:P61:M14	cDC1s	cDC1s	DCs	CCR4	599.43	0.927135	1.4493
BDC-CR2:P61:M15	cDC1s	cDC1s	DCs	CXCR6	259.515	0.352669	0.639
BDC-CR2:P67:M11	pDCs	pDCs	CD123+	CXCR3	3373.5	0.812083	95.592
BDC-CR2:P67:M12	pDCs	pDCs	CD123+	CCR8	21.618	0.314925	0
BDC-CR2:P67:M13	pDCs	pDCs	CD123+	CCR9	430.185	0.0969145	2.3904
BDC-CR2:P67:M14	pDCs	pDCs	CD123+	CCR4	372.22	0.594727	1.4423
BDC-CR2:P67:M15	pDCs	pDCs	CD123+	CXCR6	384.31	0.459968	0.5891
BDC-CR2:P71:M11	pre-DCs	pre-DCs	CD123+	CXCR3	4135.35	1	96.429
BDC-CR2:P71:M12	pre-DCs	pre-DCs	CD123+	CCR8	48.975	0.424405	0
BDC-CR2:P71:M13	pre-DCs	pre-DCs	CD123+	CCR9	370.115	0.0803628	3.5211
BDC-CR2:P71:M14	pre-DCs	pre-DCs	CD123+	CCR4	182.225	0.316765	0.6211
BDC-CR2:P71:M15	pre-DCs	pre-DCs	CD123+	CXCR6	376.335	0.453111	1.2821
BDC-CR2:P78:M11	CD5+ cDC2s	CD5+ cDC2s	cDC2s and DC3s	CXCR3	903.775	0.202902	30.199
BDC-CR2:P78:M12	CD5+ cDC2s	CD5+ cDC2s	cDC2s and DC3s	CCR8	64.983	0.488467	0
BDC-CR2:P78:M13	CD5+ cDC2s	CD5+ cDC2s	cDC2s and DC3s	CCR9	298.775	0.0607058	3.1401
BDC-CR2:P78:M14	CD5+ cDC2s	CD5+ cDC2s	cDC2s and DC3s	CCR4	233.095	0.391188	0.1773
BDC-CR2:P78:M15	CD5+ cDC2s	CD5+ cDC2s	cDC2s and DC3s	CXCR6	211.81	0.311652	0.9821
BDC-CR2:P83:M11	CD5- cDC2s	CD5- cDC2s	cDC2s and DC3s	CXCR3	402.895	0.0793553	6.25
BDC-CR2:P83:M12	CD5- cDC2s	CD5- cDC2s	cDC2s and DC3s	CCR8	44.314	0.405752	0
BDC-CR2:P83:M13	CD5- cDC2s	CD5- cDC2s	cDC2s and DC3s	CCR9	363.645	0.0785801	5.9783
BDC-CR2:P83:M14	CD5- cDC2s	CD5- cDC2s	cDC2s and DC3s	CCR4	218.92	0.37045	0.1605
BDC-CR2:P83:M15	CD5- cDC2s	CD5- cDC2s	cDC2s and DC3s	CXCR6	195.63	0.29774	0.8511
BDC-CR2:P88:M11	DC3s	DC3s	cDC2s and DC3s	CXCR3	355.535	0.0676736	4.90735
BDC-CR2:P88:M12	DC3s	DC3s	cDC2s and DC3s	CCR8	42.9585	0.400327	0
BDC-CR2:P88:M13	DC3s	DC3s	cDC2s and DC3s	CCR9	564.82	0.134012	15.0535
BDC-CR2:P88:M14	DC3s	DC3s	cDC2s and DC3s	CCR4	355.13	0.569725	0.2442
BDC-CR2:P88:M15	DC3s	DC3s	cDC2s and DC3s	CXCR6	277.79	0.368382	1.1223
BDC-CR2:P93:M11	CD14+ DC3s	CD14+ DC3s	DC3s	CXCR3	524.25	0.109289	8.7692
BDC-CR2:P93:M12	CD14+ DC3s	CD14+ DC3s	DC3s	CCR8	49.412	0.426154	0
BDC-CR2:P93:M13	CD14+ DC3s	CD14+ DC3s	DC3s	CCR9	1191.15	0.306591	43.639
BDC-CR2:P93:M14	CD14+ DC3s	CD14+ DC3s	DC3s	CCR4	460.54	0.723939	0.4695
BDC-CR2:P93:M15	CD14+ DC3s	CD14+ DC3s	DC3s	CXCR6	396.095	0.4701	1.8817
BDC-CR2:P98:M11	CD14- DC3s	CD14- DC3s	DC3s	CXCR3	304.155	0.0550002	3.2092
BDC-CR2:P98:M12	CD14- DC3s	CD14- DC3s	DC3s	CCR8	40.624	0.390985	0
BDC-CR2:P98:M13	CD14- DC3s	CD14- DC3s	DC3s	CCR9	332.07	0.0698799	5.0485
BDC-CR2:P98:M14	CD14- DC3s	CD14- DC3s	DC3s	CCR4	309.82	0.503436	0.1666
BDC-CR2:P98:M15	CD14- DC3s	CD14- DC3s	DC3s	CXCR6	233.4	0.330215	0.8264
BDC-CR2:P99:M11	Non-DCs	Non-DCs	Non-Mo	CXCR3	750.16	0.165011	14.5175
BDC-CR2:P99:M12	Non-DCs	Non-DCs	Non-Mo	CCR8	67.0105	0.496581	0
BDC-CR2:P99:M13	Non-DCs	Non-DCs	Non-Mo	CCR9	1330.25	0.344918	15.078
BDC-CR2:P99:M14	Non-DCs	Non-DCs	Non-Mo	CCR4	242.165	0.404457	1.4412
BDC-CR2:P99:M15	Non-DCs	Non-DCs	Non-Mo	CXCR6	128.75	0.240237	0.63595
BDC-CR2:P109:M11	CD19+ Late plasmablasts	CD19+ Late plasmablasts	CD19+	CXCR3	735.045	0.161283	13.961
BDC-CR2:P109:M12	CD19+ Late plasmablasts	CD19+ Late plasmablasts	CD19+	CCR8	56.1635	0.453173	0
BDC-CR2:P109:M13	CD19+ Late plasmablasts	CD19+ Late plasmablasts	CD19+	CCR9	2450.5	0.653591	19.6045
BDC-CR2:P109:M14	CD19+ Late plasmablasts	CD19+ Late plasmablasts	CD19+	CCR4	269.365	0.444251	0
BDC-CR2:P109:M15	CD19+ Late plasmablasts	CD19+ Late plasmablasts	CD19+	CXCR6	187.295	0.290574	0.9434
BDC-CR2:P105:M11	Late plasmablasts	Late plasmablasts	Clean-up_PBs1	CXCR3	643.895	0.1388	12.382
BDC-CR2:P105:M12	Late plasmablasts	Late plasmablasts	Clean-up_PBs1	CCR8	44.2965	0.405682	0
BDC-CR2:P105:M13	Late plasmablasts	Late plasmablasts	Clean-up_PBs1	CCR9	2505.85	0.668843	19.504
BDC-CR2:P105:M14	Late plasmablasts	Late plasmablasts	Clean-up_PBs1	CCR4	254.325	0.422247	0
BDC-CR2:P105:M15	Late plasmablasts	Late plasmablasts	Clean-up_PBs1	CXCR6	187.665	0.290892	0.8798
TNK-CR1:P7:M1	Early NK	Early NK	Non-myeloid	CCR1	752.87	0.161639	64.884
TNK-CR1:P7:M9	Early NK	Early NK	Non-myeloid	XCR1	-22.682	0.021279	0.1053
TNK-CR1:P7:M3	Early NK	Early NK	Non-myeloid	CCR3	115.78	0.0233014	0
TNK-CR1:P7:M16	Early NK	Early NK	Non-myeloid	CD39	41.43	0.126875	3.9372
TNK-CR1:P7:M2	Early NK	Early NK	Non-myeloid	CCR2	216.41	0.0109895	2.3736
TNK-CR1:P7:M4	Early NK	Early NK	Non-myeloid	CCR5	87.602	0.118379	6.3367
TNK-CR1:P7:M7	Early NK	Early NK	Non-myeloid	CX3CR1	44.293	0.0925195	1.4141
TNK-CR1:P13:M1	Mature NK	Mature NK	Non-myeloid	CCR1	176.23	0.0336163	9.1305
TNK-CR1:P13:M9	Mature NK	Mature NK	Non-myeloid	XCR1	-33.874	0.0130287	0.1481
TNK-CR1:P13:M3	Mature NK	Mature NK	Non-myeloid	CCR3	73.308	0.0176214	0.02841
TNK-CR1:P13:M16	Mature NK	Mature NK	Non-myeloid	CD39	-8.1726	0.0433183	0.4128
TNK-CR1:P13:M2	Mature NK	Mature NK	Non-myeloid	CCR2	135.66	0.00707013	0.8042
TNK-CR1:P13:M4	Mature NK	Mature NK	Non-myeloid	CCR5	55.101	0.103607	2.1652
TNK-CR1:P13:M7	Mature NK	Mature NK	Non-myeloid	CX3CR1	939.2	0.50191	53.743
TNK-CR1:P19:M1	NK1	NK1	Non-myeloid	CCR1	530.4	0.112248	32.046
TNK-CR1:P19:M9	NK1	NK1	Non-myeloid	XCR1	-15.97	0.0262269	0.6812
TNK-CR1:P19:M3	NK1	NK1	Non-myeloid	CCR3	53.024	0.0149087	0.115
TNK-CR1:P19:M16	NK1	NK1	Non-myeloid	CD39	93.379	0.214385	5.4736
TNK-CR1:P19:M2	NK1	NK1	Non-myeloid	CCR2	548.34	0.0271002	7.0175
TNK-CR1:P19:M4	NK1	NK1	Non-myeloid	CCR5	116.85	0.131673	12.916
TNK-CR1:P19:M7	NK1	NK1	Non-myeloid	CX3CR1	535.78	0.317359	27.557
TNK-CR1:P25:M1	NK2	NK2	Non-myeloid	CCR1	777.64	0.167139	66.111
TNK-CR1:P25:M9	NK2	NK2	Non-myeloid	XCR1	-26.176	0.0187034	0
TNK-CR1:P25:M3	NK2	NK2	Non-myeloid	CCR3	116.42	0.023387	0
TNK-CR1:P25:M16	NK2	NK2	Non-myeloid	CD39	39.752	0.124049	4.6392
TNK-CR1:P25:M2	NK2	NK2	Non-myeloid	CCR2	201.37	0.0102595	1.9531
TNK-CR1:P25:M4	NK2	NK2	Non-myeloid	CCR5	79.464	0.11468	6.1224
TNK-CR1:P25:M7	NK2	NK2	Non-myeloid	CX3CR1	209.47	0.168083	8.0357
TNK-CR1:P33:M1	ILCs	ILCs	Clean-up	CCR1	162.845	0.0306446	9.2369
TNK-CR1:P33:M9	ILCs	ILCs	Clean-up	XCR1	-14.53	0.0272884	0
TNK-CR1:P33:M3	ILCs	ILCs	Clean-up	CCR3	221.99	0.0375054	1.9608
TNK-CR1:P33:M16	ILCs	ILCs	Clean-up	CD39	93.9885	0.215412	5.0505
TNK-CR1:P33:M2	ILCs	ILCs	Clean-up	CCR2	741.44	0.0364726	32.661
TNK-CR1:P33:M4	ILCs	ILCs	Clean-up	CCR5	116.59	0.131555	10.795
TNK-CR1:P33:M7	ILCs	ILCs	Clean-up	CX3CR1	65.7975	0.102357	2.4896
TNK-CR1:P39:M1	Terminal NK	Terminal NK	Non-myeloid	CCR1	191.84	0.037082	7.8571
TNK-CR1:P39:M9	Terminal NK	Terminal NK	Non-myeloid	XCR1	-32.723	0.0138771	0.335
TNK-CR1:P39:M3	Terminal NK	Terminal NK	Non-myeloid	CCR3	124.7	0.0244943	0.5952
TNK-CR1:P39:M16	Terminal NK	Terminal NK	Non-myeloid	CD39	24.701	0.0986948	3.2967
TNK-CR1:P39:M2	Terminal NK	Terminal NK	Non-myeloid	CCR2	232.76	0.011783	3.3119
TNK-CR1:P39:M4	Terminal NK	Terminal NK	Non-myeloid	CCR5	59.587	0.105646	2.459
TNK-CR1:P39:M7	Terminal NK	Terminal NK	Non-myeloid	CX3CR1	1138.4	0.593037	61.026
TNK-CR1:P46:M1	NKT cells	NKT cells	T cells	CCR1	290.18	0.058915	17.284
TNK-CR1:P46:M9	NKT cells	NKT cells	T cells	XCR1	9.8054	0.0452276	1.5625
TNK-CR1:P46:M3	NKT cells	NKT cells	T cells	CCR3	126.82	0.0247778	0
TNK-CR1:P46:M16	NKT cells	NKT cells	T cells	CD39	187.76	0.373372	3.3613
TNK-CR1:P46:M2	NKT cells	NKT cells	T cells	CCR2	1730.7	0.084488	66.165
TNK-CR1:P46:M4	NKT cells	NKT cells	T cells	CCR5	1338.5	0.68693	77.982
TNK-CR1:P46:M7	NKT cells	NKT cells	T cells	CX3CR1	110.01	0.122583	2.5862
TNK-CR1:P47:M1	CD4+ NKT	CD4+ NKT	NKT cells	CCR1	92.4725	0.0150208	5.8824
TNK-CR1:P47:M9	CD4+ NKT	CD4+ NKT	NKT cells	XCR1	19.6235	0.0524652	1.3889
TNK-CR1:P47:M3	CD4+ NKT	CD4+ NKT	NKT cells	CCR3	141.985	0.0268059	0
TNK-CR1:P47:M16	CD4+ NKT	CD4+ NKT	NKT cells	CD39	259.91	0.494911	5.1948
TNK-CR1:P47:M2	CD4+ NKT	CD4+ NKT	NKT cells	CCR2	994.335	0.0487473	42.553
TNK-CR1:P47:M4	CD4+ NKT	CD4+ NKT	NKT cells	CCR5	638.96	0.368979	55.072
TNK-CR1:P47:M7	CD4+ NKT	CD4+ NKT	NKT cells	CX3CR1	24.092	0.0832782	0
TNK-CR1:P49:M1	CD8+ NKT	CD8+ NKT	NKT cells	CCR1	345.8	0.0712635	22.297
TNK-CR1:P49:M9	CD8+ NKT	CD8+ NKT	NKT cells	XCR1	-0.1075	0.0379201	0
TNK-CR1:P49:M3	CD8+ NKT	CD8+ NKT	NKT cells	CCR3	120.89	0.0239848	0
TNK-CR1:P49:M16	CD8+ NKT	CD8+ NKT	NKT cells	CD39	9.1345	0.0724726	1.0526
TNK-CR1:P49:M2	CD8+ NKT	CD8+ NKT	NKT cells	CCR2	1493.6	0.0729799	71.429
TNK-CR1:P49:M4	CD8+ NKT	CD8+ NKT	NKT cells	CCR5	1515.5	0.767379	85.455
TNK-CR1:P49:M7	CD8+ NKT	CD8+ NKT	NKT cells	CX3CR1	132.3	0.13278	1.0101
TNK-CR1:P51:M1	DN NKT	DN NKT	NKT cells	CCR1	377.675	0.0783403	22.222
TNK-CR1:P51:M9	DN NKT	DN NKT	NKT cells	XCR1	-5.43045	0.0339963	0
TNK-CR1:P51:M3	DN NKT	DN NKT	NKT cells	CCR3	101.23	0.0213555	0
TNK-CR1:P51:M16	DN NKT	DN NKT	NKT cells	CD39	-2.7034	0.0525313	0.9174
TNK-CR1:P51:M2	DN NKT	DN NKT	NKT cells	CCR2	2167.6	0.105694	88.679
TNK-CR1:P51:M4	DN NKT	DN NKT	NKT cells	CCR5	1619.75	0.814763	92
TNK-CR1:P51:M7	DN NKT	DN NKT	NKT cells	CX3CR1	85.817	0.111515	1.1628
TNK-CR1:P55:M1	Vd1+	Vd1+	Non-NKT	CCR1	284.18	0.0575829	16.378
TNK-CR1:P55:M9	Vd1+	Vd1+	Non-NKT	XCR1	-11.34	0.0296399	0.869
TNK-CR1:P55:M3	Vd1+	Vd1+	Non-NKT	CCR3	64.534	0.016448	0.2219
TNK-CR1:P55:M16	Vd1+	Vd1+	Non-NKT	CD39	56.823	0.152805	5.0702
TNK-CR1:P55:M2	Vd1+	Vd1+	Non-NKT	CCR2	297.47	0.0149238	12.62
TNK-CR1:P55:M4	Vd1+	Vd1+	Non-NKT	CCR5	182.25	0.161398	14.939
TNK-CR1:P55:M7	Vd1+	Vd1+	Non-NKT	CX3CR1	192.83	0.16047	7.6467
TNK-CR1:P71:M1	Vd1+Vg9+	Vd1+Vg9+	Vd1+Vg9+ impure	CCR1	220.32	0.043405	10.309
TNK-CR1:P71:M9	Vd1+Vg9+	Vd1+Vg9+	Vd1+Vg9+ impure	XCR1	-21.419	0.0222101	0.7692
TNK-CR1:P71:M3	Vd1+Vg9+	Vd1+Vg9+	Vd1+Vg9+ impure	CCR3	79.319	0.0184253	0
TNK-CR1:P71:M16	Vd1+Vg9+	Vd1+Vg9+	Vd1+Vg9+ impure	CD39	28.807	0.105612	3.3898
TNK-CR1:P71:M2	Vd1+Vg9+	Vd1+Vg9+	Vd1+Vg9+ impure	CCR2	202.9	0.0103337	8.9109
TNK-CR1:P71:M4	Vd1+Vg9+	Vd1+Vg9+	Vd1+Vg9+ impure	CCR5	110.47	0.128773	13.298
TNK-CR1:P71:M7	Vd1+Vg9+	Vd1+Vg9+	Vd1+Vg9+ impure	CX3CR1	227.18	0.176184	8.2609
TNK-CR1:P87:M1	Conv CD4	Conv CD4	Conventional T cells	CCR1	38.167	0.00296413	0.8623
TNK-CR1:P87:M9	Conv CD4	Conv CD4	Conventional T cells	XCR1	-13.525	0.0280292	0.1409
TNK-CR1:P87:M3	Conv CD4	Conv CD4	Conventional T cells	CCR3	152.67	0.0282349	0.04859
TNK-CR1:P87:M16	Conv CD4	Conv CD4	Conventional T cells	CD39	61.491	0.160669	5.4382
TNK-CR1:P87:M2	Conv CD4	Conv CD4	Conventional T cells	CCR2	190.64	0.00973868	8.149
TNK-CR1:P87:M4	Conv CD4	Conv CD4	Conventional T cells	CCR5	112.05	0.129491	8.9061
TNK-CR1:P87:M7	Conv CD4	Conv CD4	Conventional T cells	CX3CR1	-11.443	0.0670221	0.3377
TNK-CR1:P90:M1	CD4 CM*	CD4 CM*	CD4:R7+RA+	CCR1	104.89	0.0177777	5.3812
TNK-CR1:P90:M9	CD4 CM*	CD4 CM*	CD4:R7+RA+	XCR1	10.289	0.0455841	0.3591
TNK-CR1:P90:M3	CD4 CM*	CD4 CM*	CD4:R7+RA+	CCR3	76.157	0.0180024	0
TNK-CR1:P90:M16	CD4 CM*	CD4 CM*	CD4:R7+RA+	CD39	168.21	0.34044	12.097
TNK-CR1:P90:M2	CD4 CM*	CD4 CM*	CD4:R7+RA+	CCR2	351.29	0.0175361	12.388
TNK-CR1:P90:M4	CD4 CM*	CD4 CM*	CD4:R7+RA+	CCR5	165.11	0.153608	15.179
TNK-CR1:P90:M7	CD4 CM*	CD4 CM*	CD4:R7+RA+	CX3CR1	170.2	0.150118	3.9497
TNK-CR1:P100:M1	CD4:Naive	CD4:Naive	CD4:R7+RA+	CCR1	24.816	0	0.5469
TNK-CR1:P100:M9	CD4:Naive	CD4:Naive	CD4:R7+RA+	XCR1	-27.145	0.017989	0.04927
TNK-CR1:P100:M3	CD4:Naive	CD4:Naive	CD4:R7+RA+	CCR3	155.19	0.0285719	0.02277
TNK-CR1:P100:M16	CD4:Naive	CD4:Naive	CD4:R7+RA+	CD39	-26.047	0.0132084	0.2401
TNK-CR1:P100:M2	CD4:Naive	CD4:Naive	CD4:R7+RA+	CCR2	23.961	0.00164864	0.2302
TNK-CR1:P100:M4	CD4:Naive	CD4:Naive	CD4:R7+RA+	CCR5	23.338	0.0891703	0.1012
TNK-CR1:P100:M7	CD4:Naive	CD4:Naive	CD4:R7+RA+	CX3CR1	-26.286	0.0602319	0.08517
TNK-CR1:P110:M1	CD4:TSCM	CD4:TSCM	CD4:R7+RA+	CCR1	62.104	0.00827853	2.1324
TNK-CR1:P110:M9	CD4:TSCM	CD4:TSCM	CD4:R7+RA+	XCR1	-2.3068	0.0362989	0.2864
TNK-CR1:P110:M3	CD4:TSCM	CD4:TSCM	CD4:R7+RA+	CCR3	148.08	0.027621	0.1536
TNK-CR1:P110:M16	CD4:TSCM	CD4:TSCM	CD4:R7+RA+	CD39	187.94	0.373676	13.866
TNK-CR1:P110:M2	CD4:TSCM	CD4:TSCM	CD4:R7+RA+	CCR2	163.8	0.00843595	5.8041
TNK-CR1:P110:M4	CD4:TSCM	CD4:TSCM	CD4:R7+RA+	CCR5	100.09	0.124055	7.1672
TNK-CR1:P110:M7	CD4:TSCM	CD4:TSCM	CD4:R7+RA+	CX3CR1	34.833	0.0881919	1.2134
TNK-CR1:P121:M1	CD4 CM	CD4 CM	CD4:R7+RA-	CCR1	40.14	0.00340217	0.8488
TNK-CR1:P121:M9	CD4 CM	CD4 CM	CD4:R7+RA-	XCR1	-8.1049	0.0320247	0.135
TNK-CR1:P121:M3	CD4 CM	CD4 CM	CD4:R7+RA-	CCR3	154.72	0.028509	0.03159
TNK-CR1:P121:M16	CD4 CM	CD4 CM	CD4:R7+RA-	CD39	45.425	0.133605	5.1234
TNK-CR1:P121:M2	CD4 CM	CD4 CM	CD4:R7+RA-	CCR2	129.6	0.006776	5.7957
TNK-CR1:P121:M4	CD4 CM	CD4 CM	CD4:R7+RA-	CCR5	65.219	0.108206	3.2
TNK-CR1:P121:M7	CD4 CM	CD4 CM	CD4:R7+RA-	CX3CR1	-21.588	0.0623811	0.07128
TNK-CR1:P131:M1	CD4 TM*	CD4 TM*	CD4:R7+RA-	CCR1	45.99	0.00470096	1.5802
TNK-CR1:P131:M9	CD4 TM*	CD4 TM*	CD4:R7+RA-	XCR1	2.7627	0.040036	0.2452
TNK-CR1:P131:M3	CD4 TM*	CD4 TM*	CD4:R7+RA-	CCR3	127.41	0.0248567	0.06173
TNK-CR1:P131:M16	CD4 TM*	CD4 TM*	CD4:R7+RA-	CD39	36.026	0.117772	4.0089
TNK-CR1:P131:M2	CD4 TM*	CD4 TM*	CD4:R7+RA-	CCR2	564.2	0.02787	25.203
TNK-CR1:P131:M4	CD4 TM*	CD4 TM*	CD4:R7+RA-	CCR5	186.21	0.163198	16.589
TNK-CR1:P131:M7	CD4 TM*	CD4 TM*	CD4:R7+RA-	CX3CR1	40.584	0.0908228	0.4058
TNK-CR1:P150:M1	CD4 TE	CD4 TE	CD4:R7-RA+	CCR1	57.11	0.00716978	1.7769
TNK-CR1:P150:M9	CD4 TE	CD4 TE	CD4:R7-RA+	XCR1	-1.103	0.0371863	0.1478
TNK-CR1:P150:M3	CD4 TE	CD4 TE	CD4:R7-RA+	CCR3	126.81	0.0247765	0.07752
TNK-CR1:P150:M16	CD4 TE	CD4 TE	CD4:R7-RA+	CD39	95.984	0.218773	7.9882
TNK-CR1:P150:M2	CD4 TE	CD4 TE	CD4:R7-RA+	CCR2	501.32	0.024818	19.641
TNK-CR1:P150:M4	CD4 TE	CD4 TE	CD4:R7-RA+	CCR5	467.08	0.290857	46.887
TNK-CR1:P150:M7	CD4 TE	CD4 TE	CD4:R7-RA+	CX3CR1	281.44	0.201006	10.236
TNK-CR1:P160:M1	CD4 TE*	CD4 TE*	CD4:R7-RA+	CCR1	56.545	0.00704434	1.9544
TNK-CR1:P160:M9	CD4 TE*	CD4 TE*	CD4:R7-RA+	XCR1	1.3319	0.0389812	0.3817
TNK-CR1:P160:M3	CD4 TE*	CD4 TE*	CD4:R7-RA+	CCR3	129.34	0.0251148	0.2257
TNK-CR1:P160:M16	CD4 TE*	CD4 TE*	CD4:R7-RA+	CD39	559.75	1	29.98
TNK-CR1:P160:M2	CD4 TE*	CD4 TE*	CD4:R7-RA+	CCR2	309.04	0.0154854	11.859
TNK-CR1:P160:M4	CD4 TE*	CD4 TE*	CD4:R7-RA+	CCR5	309.58	0.219271	30.025
TNK-CR1:P160:M7	CD4 TE*	CD4 TE*	CD4:R7-RA+	CX3CR1	59.447	0.099452	1.4136
TNK-CR1:P179:M1	CD4 EM	CD4 EM	CD4:R7-RA-	CCR1	44.263	0.00431754	0.9993
TNK-CR1:P179:M9	CD4 EM	CD4 EM	CD4:R7-RA-	XCR1	-5.0214	0.0342978	0.2147
TNK-CR1:P179:M3	CD4 EM	CD4 EM	CD4:R7-RA-	CCR3	141.62	0.0267571	0.1074
TNK-CR1:P179:M16	CD4 EM	CD4 EM	CD4:R7-RA-	CD39	45.927	0.134451	4.9169
TNK-CR1:P179:M2	CD4 EM	CD4 EM	CD4:R7-RA-	CCR2	632.29	0.0311749	28.776
TNK-CR1:P179:M4	CD4 EM	CD4 EM	CD4:R7-RA-	CCR5	448.78	0.28254	46.639
TNK-CR1:P179:M7	CD4 EM	CD4 EM	CD4:R7-RA-	CX3CR1	55.109	0.0974675	1.7674
TNK-CR1:P189:M1	CD4 TM	CD4 TM	CD4:R7-RA-	CCR1	48.973	0.00536324	1.1178
TNK-CR1:P189:M9	CD4 TM	CD4 TM	CD4:R7-RA-	XCR1	-10.725	0.0300933	0.2588
TNK-CR1:P189:M3	CD4 TM	CD4 TM	CD4:R7-RA-	CCR3	160.25	0.0292486	0.09472
TNK-CR1:P189:M16	CD4 TM	CD4 TM	CD4:R7-RA-	CD39	284.41	0.536182	18.656
TNK-CR1:P189:M2	CD4 TM	CD4 TM	CD4:R7-RA-	CCR2	485.67	0.0240584	25.227
TNK-CR1:P189:M4	CD4 TM	CD4 TM	CD4:R7-RA-	CCR5	317.71	0.222967	31.666
TNK-CR1:P189:M7	CD4 TM	CD4 TM	CD4:R7-RA-	CX3CR1	-30.588	0.0582639	0.2777
TNK-CR1:P200:M1	PD-1 TFH	PD-1 TFH	CXCR5+	CCR1	63.063	0.00849144	1.1774
TNK-CR1:P200:M9	PD-1 TFH	PD-1 TFH	CXCR5+	XCR1	-3.5025	0.0354175	0.238
TNK-CR1:P200:M3	PD-1 TFH	PD-1 TFH	CXCR5+	CCR3	147.8	0.0275836	0.03837
TNK-CR1:P200:M16	PD-1 TFH	PD-1 TFH	CXCR5+	CD39	-1.8178	0.0540232	1.2761
TNK-CR1:P200:M2	PD-1 TFH	PD-1 TFH	CXCR5+	CCR2	38.136	0.00233665	0.897
TNK-CR1:P200:M4	PD-1 TFH	PD-1 TFH	CXCR5+	CCR5	45.186	0.0991005	0.4867
TNK-CR1:P200:M7	PD-1 TFH	PD-1 TFH	CXCR5+	CX3CR1	-13.233	0.0662033	0.1142
TNK-CR1:P202:M1	PD1+ TFH	PD1+ TFH	CXCR5+	CCR1	48.796	0.00532394	0.925
TNK-CR1:P202:M9	PD1+ TFH	PD1+ TFH	CXCR5+	XCR1	4.726	0.0414832	0.2164
TNK-CR1:P202:M3	PD1+ TFH	PD1+ TFH	CXCR5+	CCR3	148.06	0.0276184	0.03997
TNK-CR1:P202:M16	PD1+ TFH	PD1+ TFH	CXCR5+	CD39	70.793	0.176338	6.7607
TNK-CR1:P202:M2	PD1+ TFH	PD1+ TFH	CXCR5+	CCR2	54.286	0.00312052	1.3789
TNK-CR1:P202:M4	PD1+ TFH	PD1+ TFH	CXCR5+	CCR5	62.278	0.106869	3.6641
TNK-CR1:P202:M7	PD1+ TFH	PD1+ TFH	CXCR5+	CX3CR1	-11.76	0.0668771	0.17
TNK-CR1:P204:M1	Conv CD8	Conv CD8	Conventional T cells	CCR1	69.441	0.00990745	1.7487
TNK-CR1:P204:M9	Conv CD8	Conv CD8	Conventional T cells	XCR1	-36.881	0.010812	0.1313
TNK-CR1:P204:M3	Conv CD8	Conv CD8	Conventional T cells	CCR3	76.534	0.0180528	0.02274
TNK-CR1:P204:M16	Conv CD8	Conv CD8	Conventional T cells	CD39	-5.1412	0.0484248	1.4991
TNK-CR1:P204:M2	Conv CD8	Conv CD8	Conventional T cells	CCR2	66.516	0.00371412	2.8393
TNK-CR1:P204:M4	Conv CD8	Conv CD8	Conventional T cells	CCR5	185.88	0.163048	18.577
TNK-CR1:P204:M7	Conv CD8	Conv CD8	Conventional T cells	CX3CR1	163.11	0.146874	7.2537
TNK-CR1:P208:M1	CD8 CM*	CD8 CM*	CD8:R7+RA+	CCR1	189.01	0.0364537	11.111
TNK-CR1:P208:M9	CD8 CM*	CD8 CM*	CD8:R7+RA+	XCR1	-19.038	0.0239652	0
TNK-CR1:P208:M3	CD8 CM*	CD8 CM*	CD8:R7+RA+	CCR3	11.301	0.00932884	0
TNK-CR1:P208:M16	CD8 CM*	CD8 CM*	CD8:R7+RA+	CD39	86.512	0.202817	8
TNK-CR1:P208:M2	CD8 CM*	CD8 CM*	CD8:R7+RA+	CCR2	205.49	0.0104594	8.3333
TNK-CR1:P208:M4	CD8 CM*	CD8 CM*	CD8:R7+RA+	CCR5	193.37	0.166452	20
TNK-CR1:P208:M7	CD8 CM*	CD8 CM*	CD8:R7+RA+	CX3CR1	410.83	0.260198	17.021
TNK-CR1:P218:M1	CD8:Naive	CD8:Naive	CD8:R7+RA+	CCR1	35.476	0.00236669	0.5151
TNK-CR1:P218:M9	CD8:Naive	CD8:Naive	CD8:R7+RA+	XCR1	-51.136	0.000303712	0.05373
TNK-CR1:P218:M3	CD8:Naive	CD8:Naive	CD8:R7+RA+	CCR3	80.479	0.0185804	0.0088222
TNK-CR1:P218:M16	CD8:Naive	CD8:Naive	CD8:R7+RA+	CD39	-20.777	0.0220859	0.2055
TNK-CR1:P218:M2	CD8:Naive	CD8:Naive	CD8:R7+RA+	CCR2	-10.006	0	0.2384
TNK-CR1:P218:M4	CD8:Naive	CD8:Naive	CD8:R7+RA+	CCR5	23.137	0.0890789	0.3125
TNK-CR1:P218:M7	CD8:Naive	CD8:Naive	CD8:R7+RA+	CX3CR1	18.277	0.080618	0.1435
TNK-CR1:P220:M1	CD8:TSCM	CD8:TSCM	CD8:R7+RA+	CCR1	59.32	0.00766043	1.5403
TNK-CR1:P220:M9	CD8:TSCM	CD8:TSCM	CD8:R7+RA+	XCR1	-38.854	0.00935758	0.1292
TNK-CR1:P220:M3	CD8:TSCM	CD8:TSCM	CD8:R7+RA+	CCR3	81.436	0.0187084	0.05945
TNK-CR1:P220:M16	CD8:TSCM	CD8:TSCM	CD8:R7+RA+	CD39	14.198	0.0810022	3.8895
TNK-CR1:P220:M2	CD8:TSCM	CD8:TSCM	CD8:R7+RA+	CCR2	48.43	0.00283629	2.8056
TNK-CR1:P220:M4	CD8:TSCM	CD8:TSCM	CD8:R7+RA+	CCR5	106.15	0.12681	9.2444
TNK-CR1:P220:M7	CD8:TSCM	CD8:TSCM	CD8:R7+RA+	CX3CR1	39.516	0.0903342	0.9434
TNK-CR1:P223:M1	CD8 CM	CD8 CM	CD8:R7+RA-	CCR1	50.981	0.00580904	0.9927
TNK-CR1:P223:M9	CD8 CM	CD8 CM	CD8:R7+RA-	XCR1	-19.477	0.0236416	0.1139
TNK-CR1:P223:M3	CD8 CM	CD8 CM	CD8:R7+RA-	CCR3	69.274	0.0170819	0.01802
TNK-CR1:P223:M16	CD8 CM	CD8 CM	CD8:R7+RA-	CD39	39.222	0.123156	5.5787
TNK-CR1:P223:M2	CD8 CM	CD8 CM	CD8:R7+RA-	CCR2	59.45	0.00337116	3.4229
TNK-CR1:P223:M4	CD8 CM	CD8 CM	CD8:R7+RA-	CCR5	129.99	0.137645	12.341
TNK-CR1:P223:M7	CD8 CM	CD8 CM	CD8:R7+RA-	CX3CR1	38.821	0.0900162	0.2366
TNK-CR1:P233:M1	CD8 TM*	CD8 TM*	CD8:R7+RA-	CCR1	93.006	0.0151393	3.4483
TNK-CR1:P233:M9	CD8 TM*	CD8 TM*	CD8:R7+RA-	XCR1	-10.805	0.0300343	0
TNK-CR1:P233:M3	CD8 TM*	CD8 TM*	CD8:R7+RA-	CCR3	31.04	0.0119686	0
TNK-CR1:P233:M16	CD8 TM*	CD8 TM*	CD8:R7+RA-	CD39	35.373	0.116672	4.7619
TNK-CR1:P233:M2	CD8 TM*	CD8 TM*	CD8:R7+RA-	CCR2	303.71	0.0152267	13.913
TNK-CR1:P233:M4	CD8 TM*	CD8 TM*	CD8:R7+RA-	CCR5	207.6	0.17292	18.75
TNK-CR1:P233:M7	CD8 TM*	CD8 TM*	CD8:R7+RA-	CX3CR1	126.28	0.130026	2.0316
TNK-CR1:P252:M1	CD8 TE	CD8 TE	CD8:R7-RA+	CCR1	103.17	0.0173958	2.6028
TNK-CR1:P252:M9	CD8 TE	CD8 TE	CD8:R7-RA+	XCR1	-34.688	0.0124286	0.1143
TNK-CR1:P252:M3	CD8 TE	CD8 TE	CD8:R7-RA+	CCR3	64.75	0.0164769	0.007104
TNK-CR1:P252:M16	CD8 TE	CD8 TE	CD8:R7-RA+	CD39	-12.497	0.0360337	0.2262
TNK-CR1:P252:M2	CD8 TE	CD8 TE	CD8:R7-RA+	CCR2	85.365	0.00462898	1.1793
TNK-CR1:P252:M4	CD8 TE	CD8 TE	CD8:R7-RA+	CCR5	256.83	0.195296	27.885
TNK-CR1:P252:M7	CD8 TE	CD8 TE	CD8:R7-RA+	CX3CR1	665.55	0.376724	35.514
TNK-CR1:P262:M1	CD8 TE*	CD8 TE*	CD8:R7-RA+	CCR1	99.55	0.0165921	2.9638
TNK-CR1:P262:M9	CD8 TE*	CD8 TE*	CD8:R7-RA+	XCR1	-37.237	0.0105496	0.1779
TNK-CR1:P262:M3	CD8 TE*	CD8 TE*	CD8:R7-RA+	CCR3	80.792	0.0186222	0
TNK-CR1:P262:M16	CD8 TE*	CD8 TE*	CD8:R7-RA+	CD39	-10.76	0.0389598	0.8374
TNK-CR1:P262:M2	CD8 TE*	CD8 TE*	CD8:R7-RA+	CCR2	85.93	0.00465641	3.2623
TNK-CR1:P262:M4	CD8 TE*	CD8 TE*	CD8:R7-RA+	CCR5	331.08	0.229043	37.942
TNK-CR1:P262:M7	CD8 TE*	CD8 TE*	CD8:R7-RA+	CX3CR1	266.61	0.194222	10.816
TNK-CR1:P281:M1	CD8 EM	CD8 EM	CD8:R7-RA-	CCR1	113.4	0.019667	3.598
TNK-CR1:P281:M9	CD8 EM	CD8 EM	CD8:R7-RA-	XCR1	-11.118	0.0298036	0.2722
TNK-CR1:P281:M3	CD8 EM	CD8 EM	CD8:R7-RA-	CCR3	62.878	0.0162265	0.02415
TNK-CR1:P281:M16	CD8 EM	CD8 EM	CD8:R7-RA-	CD39	2.94	0.0620378	1.6877
TNK-CR1:P281:M2	CD8 EM	CD8 EM	CD8:R7-RA-	CCR2	195.33	0.00996631	8.0213
TNK-CR1:P281:M4	CD8 EM	CD8 EM	CD8:R7-RA-	CCR5	395.57	0.258355	40.841
TNK-CR1:P281:M7	CD8 EM	CD8 EM	CD8:R7-RA-	CX3CR1	465.72	0.285308	22.078
TNK-CR1:P291:M1	CD8 TM	CD8 TM	CD8:R7-RA-	CCR1	104.84	0.0177666	3.3393
TNK-CR1:P291:M9	CD8 TM	CD8 TM	CD8:R7-RA-	XCR1	-17.364	0.0251993	0.2905
TNK-CR1:P291:M3	CD8 TM	CD8 TM	CD8:R7-RA-	CCR3	78.689	0.018341	0.0251
TNK-CR1:P291:M16	CD8 TM	CD8 TM	CD8:R7-RA-	CD39	15.049	0.0824358	3.8989
TNK-CR1:P291:M2	CD8 TM	CD8 TM	CD8:R7-RA-	CCR2	175.8	0.00901839	9.1474
TNK-CR1:P291:M4	CD8 TM	CD8 TM	CD8:R7-RA-	CCR5	447.1	0.281776	46.494
TNK-CR1:P291:M7	CD8 TM	CD8 TM	CD8:R7-RA-	CX3CR1	124	0.128983	4.5566
TNK-CR1:P309:M1	Conv DN	Conv DN	Conventional T cells	CCR1	115.825	0.0202054	5.2382
TNK-CR1:P309:M9	Conv DN	Conv DN	Conventional T cells	XCR1	-12.453	0.0288195	0.62595
TNK-CR1:P309:M3	Conv DN	Conv DN	Conventional T cells	CCR3	160.07	0.0292245	0.53445
TNK-CR1:P309:M16	Conv DN	Conv DN	Conventional T cells	CD39	39.973	0.124421	4.6061
TNK-CR1:P309:M2	Conv DN	Conv DN	Conventional T cells	CCR2	199.46	0.0101668	6.26975
TNK-CR1:P309:M4	Conv DN	Conv DN	Conventional T cells	CCR5	189.175	0.164546	16.887
TNK-CR1:P309:M7	Conv DN	Conv DN	Conventional T cells	CX3CR1	131.515	0.132421	6.16715
TNK-CR1:P315:M1	Conv DP	Conv DP	Conventional T cells	CCR1	100.865	0.0168841	3.4961
TNK-CR1:P315:M9	Conv DP	Conv DP	Conventional T cells	XCR1	-24.373	0.0200325	0.32405
TNK-CR1:P315:M3	Conv DP	Conv DP	Conventional T cells	CCR3	80.052	0.0185233	0
TNK-CR1:P315:M16	Conv DP	Conv DP	Conventional T cells	CD39	42.1375	0.128067	5.1723
TNK-CR1:P315:M2	Conv DP	Conv DP	Conventional T cells	CCR2	278.195	0.0139883	13.1005
TNK-CR1:P315:M4	Conv DP	Conv DP	Conventional T cells	CCR5	227.7	0.182056	20.876
TNK-CR1:P315:M7	Conv DP	Conv DP	Conventional T cells	CX3CR1	116.34	0.125479	4.16265
TNK-CR1:P321:M1	MAIT	MAIT	Vd1-Vg9-	CCR1	347.09	0.0715499	22.625
TNK-CR1:P321:M9	MAIT	MAIT	Vd1-Vg9-	XCR1	-19.113	0.02391	0.2933
TNK-CR1:P321:M3	MAIT	MAIT	Vd1-Vg9-	CCR3	119.77	0.023835	0.01339
TNK-CR1:P321:M16	MAIT	MAIT	Vd1-Vg9-	CD39	-19.217	0.0247137	0.8486
TNK-CR1:P321:M2	MAIT	MAIT	Vd1-Vg9-	CCR2	1605.1	0.0783918	80.468
TNK-CR1:P321:M4	MAIT	MAIT	Vd1-Vg9-	CCR5	1886.7	0.936095	97.519
TNK-CR1:P321:M7	MAIT	MAIT	Vd1-Vg9-	CX3CR1	30.315	0.086125	3.7372
TNK-CR1:P322:M1	CD4+ MAIT	CD4+ MAIT	MAIT	CCR1	163.98	0.0308966	8.3333
TNK-CR1:P322:M9	CD4+ MAIT	CD4+ MAIT	MAIT	XCR1	-17.517	0.0250865	0.2174
TNK-CR1:P322:M3	CD4+ MAIT	CD4+ MAIT	MAIT	CCR3	110.69	0.0226207	0
TNK-CR1:P322:M16	CD4+ MAIT	CD4+ MAIT	MAIT	CD39	18.982	0.089061	3.5088
TNK-CR1:P322:M2	CD4+ MAIT	CD4+ MAIT	MAIT	CCR2	1410.7	0.0689562	64.286
TNK-CR1:P322:M4	CD4+ MAIT	CD4+ MAIT	MAIT	CCR5	1052.7	0.55703	64.732
TNK-CR1:P322:M7	CD4+ MAIT	CD4+ MAIT	MAIT	CX3CR1	10.961	0.0772712	2.9412
TNK-CR1:P327:M1	CD8+ MAIT	CD8+ MAIT	MAIT	CCR1	365.53	0.0756439	24.595
TNK-CR1:P327:M9	CD8+ MAIT	CD8+ MAIT	MAIT	XCR1	-22.628	0.0213188	0.1263
TNK-CR1:P327:M3	CD8+ MAIT	CD8+ MAIT	MAIT	CCR3	127	0.0248019	0
TNK-CR1:P327:M16	CD8+ MAIT	CD8+ MAIT	MAIT	CD39	-20.147	0.0231471	0.7469
TNK-CR1:P327:M2	CD8+ MAIT	CD8+ MAIT	MAIT	CCR2	1478.5	0.072247	78.683
TNK-CR1:P327:M4	CD8+ MAIT	CD8+ MAIT	MAIT	CCR5	2010.3	0.992273	99.171
TNK-CR1:P327:M7	CD8+ MAIT	CD8+ MAIT	MAIT	CX3CR1	34.558	0.0880661	4.1021
TNK-CR1:P332:M1	DN MAIT	DN MAIT	MAIT	CCR1	372.44	0.077178	22.093
TNK-CR1:P332:M9	DN MAIT	DN MAIT	MAIT	XCR1	-10.428	0.0303122	0.7407
TNK-CR1:P332:M3	DN MAIT	DN MAIT	MAIT	CCR3	101.54	0.021397	0
TNK-CR1:P332:M16	DN MAIT	DN MAIT	MAIT	CD39	-33.888	0	0.5452
TNK-CR1:P332:M2	DN MAIT	DN MAIT	MAIT	CCR2	2155.7	0.105116	88.855
TNK-CR1:P332:M4	DN MAIT	DN MAIT	MAIT	CCR5	2027.3	1	98.953
TNK-CR1:P332:M7	DN MAIT	DN MAIT	MAIT	CX3CR1	14.655	0.0789611	2.6749
TNK-CR1:P337:M1	DP MAIT	DP MAIT	MAIT	CCR1	363.69	0.0752354	26.316
TNK-CR1:P337:M9	DP MAIT	DP MAIT	MAIT	XCR1	-51.548	0	0
TNK-CR1:P337:M3	DP MAIT	DP MAIT	MAIT	CCR3	-28.098	0.0040598	0
TNK-CR1:P337:M16	DP MAIT	DP MAIT	MAIT	CD39	-7.7158	0.0440878	1.1905
TNK-CR1:P337:M2	DP MAIT	DP MAIT	MAIT	CCR2	1578.6	0.0771055	81.429
TNK-CR1:P337:M4	DP MAIT	DP MAIT	MAIT	CCR5	2011.3	0.992728	98.8
TNK-CR1:P337:M7	DP MAIT	DP MAIT	MAIT	CX3CR1	84.862	0.111078	5.7471
TNK-CR1:P345:M1	Vg9+Vd2-	Vg9+Vd2-	Vg9+	CCR1	204.27	0.0398416	10.345
TNK-CR1:P345:M9	Vg9+Vd2-	Vg9+Vd2-	Vg9+	XCR1	-13.652	0.0279356	0
TNK-CR1:P345:M3	Vg9+Vd2-	Vg9+Vd2-	Vg9+	CCR3	104.82	0.0218356	0
TNK-CR1:P345:M16	Vg9+Vd2-	Vg9+Vd2-	Vg9+	CD39	-5.1067	0.0484829	1.2868
TNK-CR1:P345:M2	Vg9+Vd2-	Vg9+Vd2-	Vg9+	CCR2	261.19	0.0131629	10.983
TNK-CR1:P345:M4	Vg9+Vd2-	Vg9+Vd2-	Vg9+	CCR5	406.85	0.263482	34.657
TNK-CR1:P345:M7	Vg9+Vd2-	Vg9+Vd2-	Vg9+	CX3CR1	145.31	0.138731	4.4444
TNK-CR1:P359:M1	Vg9+Vd2high	Vg9+Vd2high	Vg9+	CCR1	397.97	0.0828461	28.571
TNK-CR1:P359:M9	Vg9+Vd2high	Vg9+Vd2high	Vg9+	XCR1	-10.069	0.0305769	0.1565
TNK-CR1:P359:M3	Vg9+Vd2high	Vg9+Vd2high	Vg9+	CCR3	130.37	0.0252526	0
TNK-CR1:P359:M16	Vg9+Vd2high	Vg9+Vd2high	Vg9+	CD39	-15.551	0.0308892	0.4132
TNK-CR1:P359:M2	Vg9+Vd2high	Vg9+Vd2high	Vg9+	CCR2	506.15	0.0250525	26.976
TNK-CR1:P359:M4	Vg9+Vd2high	Vg9+Vd2high	Vg9+	CCR5	1191.7	0.620208	86.957
TNK-CR1:P359:M7	Vg9+Vd2high	Vg9+Vd2high	Vg9+	CX3CR1	167.63	0.148942	5.8704
TNK-CR1:P373:M1	Vg9+Vd2low	Vg9+Vd2low	Vg9+	CCR1	381.79	0.0792539	24.987
TNK-CR1:P373:M9	Vg9+Vd2low	Vg9+Vd2low	Vg9+	XCR1	-8.4123	0.0317981	0.303
TNK-CR1:P373:M3	Vg9+Vd2low	Vg9+Vd2low	Vg9+	CCR3	127.8	0.0249089	0.02341
TNK-CR1:P373:M16	Vg9+Vd2low	Vg9+Vd2low	Vg9+	CD39	-27.894	0.0100971	0.3257
TNK-CR1:P373:M2	Vg9+Vd2low	Vg9+Vd2low	Vg9+	CCR2	439.73	0.0218287	23.52
TNK-CR1:P373:M4	Vg9+Vd2low	Vg9+Vd2low	Vg9+	CCR5	905.58	0.490162	74.189
TNK-CR1:P373:M7	Vg9+Vd2low	Vg9+Vd2low	Vg9+	CX3CR1	202.54	0.164912	6.7274
TNK-CR2:P7:M11	Early NK	Early NK	Non-myeloid	CXCR3	971.43	0.21959	81.157
TNK-CR2:P7:M21	Early NK	Early NK	Non-myeloid	TIGIT	66.3115	0.170361	9.9046
TNK-CR2:P7:M12	Early NK	Early NK	Non-myeloid	CCR8	80.3335	0.549899	0.307
TNK-CR2:P7:M13	Early NK	Early NK	Non-myeloid	CCR9	171.265	0.0255717	1.5504
TNK-CR2:P7:M14	Early NK	Early NK	Non-myeloid	CCR4	34.7385	0.100992	2.8257
TNK-CR2:P7:M15	Early NK	Early NK	Non-myeloid	CXCR6	119.245	0.232065	3.2761
TNK-CR2:P13:M11	Mature NK	Mature NK	Non-myeloid	CXCR3	181.18	0.0246673	13.11
TNK-CR2:P13:M21	Mature NK	Mature NK	Non-myeloid	TIGIT	213.43	0.395701	29.537
TNK-CR2:P13:M12	Mature NK	Mature NK	Non-myeloid	CCR8	45.0895	0.408855	0.03812
TNK-CR2:P13:M13	Mature NK	Mature NK	Non-myeloid	CCR9	166.775	0.0243346	1.7934
TNK-CR2:P13:M14	Mature NK	Mature NK	Non-myeloid	CCR4	94.5455	0.18849	8.8088
TNK-CR2:P13:M15	Mature NK	Mature NK	Non-myeloid	CXCR6	74.186	0.193323	0.6296
TNK-CR2:P19:M11	NK1	NK1	Non-myeloid	CXCR3	553.745	0.116564	36.673
TNK-CR2:P19:M21	NK1	NK1	Non-myeloid	TIGIT	171.045	0.330781	18.966
TNK-CR2:P19:M12	NK1	NK1	Non-myeloid	CCR8	21.758	0.315485	0.1945
TNK-CR2:P19:M13	NK1	NK1	Non-myeloid	CCR9	335.705	0.0708815	7.1429
TNK-CR2:P19:M14	NK1	NK1	Non-myeloid	CCR4	56.0215	0.132129	5.8219
TNK-CR2:P19:M15	NK1	NK1	Non-myeloid	CXCR6	140.855	0.250645	4.0404
TNK-CR2:P25:M11	NK2	NK2	Non-myeloid	CXCR3	948.84	0.214018	77.586
TNK-CR2:P25:M21	NK2	NK2	Non-myeloid	TIGIT	217.68	0.402211	31.429
TNK-CR2:P25:M12	NK2	NK2	Non-myeloid	CCR8	107.23	0.657536	0
TNK-CR2:P25:M13	NK2	NK2	Non-myeloid	CCR9	208.56	0.035848	2.5862
TNK-CR2:P25:M14	NK2	NK2	Non-myeloid	CCR4	77.54	0.163611	6.5574
TNK-CR2:P25:M15	NK2	NK2	Non-myeloid	CXCR6	149.57	0.258138	3.4542
TNK-CR2:P33:M11	ILCs	ILCs	Clean-up	CXCR3	465.825	0.0948776	33.333
TNK-CR2:P33:M21	ILCs	ILCs	Clean-up	TIGIT	16.0015	0.0933015	1.867
TNK-CR2:P33:M12	ILCs	ILCs	Clean-up	CCR8	71.513	0.5146	1.0791
TNK-CR2:P33:M13	ILCs	ILCs	Clean-up	CCR9	598.31	0.14324	20.253
TNK-CR2:P33:M14	ILCs	ILCs	Clean-up	CCR4	317.64	0.514877	32.234
TNK-CR2:P33:M15	ILCs	ILCs	Clean-up	CXCR6	142.415	0.251986	4.0598
TNK-CR2:P39:M11	Terminal NK	Terminal NK	Non-myeloid	CXCR3	228.34	0.0362997	14.818
TNK-CR2:P39:M21	Terminal NK	Terminal NK	Non-myeloid	TIGIT	187.07	0.355326	24.627
TNK-CR2:P39:M12	Terminal NK	Terminal NK	Non-myeloid	CCR8	57.807	0.45975	0.06483
TNK-CR2:P39:M13	Terminal NK	Terminal NK	Non-myeloid	CCR9	259.62	0.049917	4.4408
TNK-CR2:P39:M14	Terminal NK	Terminal NK	Non-myeloid	CCR4	133.835	0.24597	14.34
TNK-CR2:P39:M15	Terminal NK	Terminal NK	Non-myeloid	CXCR6	84.6065	0.202282	0.7576
TNK-CR2:P46:M11	NKT cells	NKT cells	T cells	CXCR3	1331.3	0.308355	76.531
TNK-CR2:P46:M21	NKT cells	NKT cells	T cells	TIGIT	84.5765	0.198337	7.8767
TNK-CR2:P46:M12	NKT cells	NKT cells	T cells	CCR8	67.7375	0.499491	0.1855
TNK-CR2:P46:M13	NKT cells	NKT cells	T cells	CCR9	389.265	0.0856394	9.375
TNK-CR2:P46:M14	NKT cells	NKT cells	T cells	CCR4	265.28	0.438274	15.789
TNK-CR2:P46:M15	NKT cells	NKT cells	T cells	CXCR6	436.615	0.50494	17.241
TNK-CR2:P47:M11	CD4+ NKT	CD4+ NKT	NKT cells	CXCR3	1259	0.290522	66.667
TNK-CR2:P47:M21	CD4+ NKT	CD4+ NKT	NKT cells	TIGIT	107.12	0.232867	11.111
TNK-CR2:P47:M12	CD4+ NKT	CD4+ NKT	NKT cells	CCR8	31.9585	0.356306	0
TNK-CR2:P47:M13	CD4+ NKT	CD4+ NKT	NKT cells	CCR9	449.285	0.102177	12
TNK-CR2:P47:M14	CD4+ NKT	CD4+ NKT	NKT cells	CCR4	465.09	0.730596	28.125
TNK-CR2:P47:M15	CD4+ NKT	CD4+ NKT	NKT cells	CXCR6	198.295	0.300032	5.7143
TNK-CR2:P49:M11	CD8+ NKT	CD8+ NKT	NKT cells	CXCR3	1332.3	0.308602	85.714
TNK-CR2:P49:M21	CD8+ NKT	CD8+ NKT	NKT cells	TIGIT	75.12	0.183853	9.0909
TNK-CR2:P49:M12	CD8+ NKT	CD8+ NKT	NKT cells	CCR8	100.24	0.629563	0
TNK-CR2:P49:M13	CD8+ NKT	CD8+ NKT	NKT cells	CCR9	293.99	0.0593873	7.6923
TNK-CR2:P49:M14	CD8+ NKT	CD8+ NKT	NKT cells	CCR4	79.221	0.16607	10
TNK-CR2:P49:M15	CD8+ NKT	CD8+ NKT	NKT cells	CXCR6	473.91	0.537006	19.048
TNK-CR2:P51:M11	DN NKT	DN NKT	NKT cells	CXCR3	1143.1	0.261934	83.333
TNK-CR2:P51:M21	DN NKT	DN NKT	NKT cells	TIGIT	47.633	0.141751	2.6906
TNK-CR2:P51:M12	DN NKT	DN NKT	NKT cells	CCR8	75.326	0.529859	0
TNK-CR2:P51:M13	DN NKT	DN NKT	NKT cells	CCR9	220.78	0.0392151	5.5046
TNK-CR2:P51:M14	DN NKT	DN NKT	NKT cells	CCR4	68.478	0.150353	7.0833
TNK-CR2:P51:M15	DN NKT	DN NKT	NKT cells	CXCR6	528.49	0.583934	23.602
TNK-CR2:P55:M11	Vd1+	Vd1+	Non-NKT	CXCR3	1500.25	0.350028	78.04
TNK-CR2:P55:M21	Vd1+	Vd1+	Non-NKT	TIGIT	344.71	0.596782	37.857
TNK-CR2:P55:M12	Vd1+	Vd1+	Non-NKT	CCR8	45.138	0.40905	0.5058
TNK-CR2:P55:M13	Vd1+	Vd1+	Non-NKT	CCR9	675.745	0.164576	20
TNK-CR2:P55:M14	Vd1+	Vd1+	Non-NKT	CCR4	147.335	0.265721	12.598
TNK-CR2:P55:M15	Vd1+	Vd1+	Non-NKT	CXCR6	96.335	0.212367	1.2987
TNK-CR2:P71:M11	Vd1+Vg9+	Vd1+Vg9+	Vd1+Vg9+ impure	CXCR3	2680.95	0.641259	82.283
TNK-CR2:P71:M21	Vd1+Vg9+	Vd1+Vg9+	Vd1+Vg9+ impure	TIGIT	607.96	1	56.569
TNK-CR2:P71:M12	Vd1+Vg9+	Vd1+Vg9+	Vd1+Vg9+ impure	CCR8	93.364	0.602046	1.9704
TNK-CR2:P71:M13	Vd1+Vg9+	Vd1+Vg9+	Vd1+Vg9+ impure	CCR9	1757.55	0.462656	46.429
TNK-CR2:P71:M14	Vd1+Vg9+	Vd1+Vg9+	Vd1+Vg9+ impure	CCR4	244.895	0.408451	26.923
TNK-CR2:P71:M15	Vd1+Vg9+	Vd1+Vg9+	Vd1+Vg9+ impure	CXCR6	157.365	0.26484	2.3923
TNK-CR2:P87:M11	Conv CD4	Conv CD4	Conventional T cells	CXCR3	573.265	0.121379	28.547
TNK-CR2:P87:M21	Conv CD4	Conv CD4	Conventional T cells	TIGIT	73.1865	0.180891	9.5183
TNK-CR2:P87:M12	Conv CD4	Conv CD4	Conventional T cells	CCR8	25.5485	0.330654	0.4777
TNK-CR2:P87:M13	Conv CD4	Conv CD4	Conventional T cells	CCR9	169.43	0.0250661	3.6088
TNK-CR2:P87:M14	Conv CD4	Conv CD4	Conventional T cells	CCR4	240.265	0.401677	21.378
TNK-CR2:P87:M15	Conv CD4	Conv CD4	Conventional T cells	CXCR6	44.98	0.168211	0.4142
TNK-CR2:P90:M11	CD4 CM*	CD4 CM*	CD4:R7+RA+	CXCR3	666.52	0.144381	23.529
TNK-CR2:P90:M21	CD4 CM*	CD4 CM*	CD4:R7+RA+	TIGIT	115.17	0.245197	12.36
TNK-CR2:P90:M12	CD4 CM*	CD4 CM*	CD4:R7+RA+	CCR8	-26.492	0.122393	0.06502
TNK-CR2:P90:M13	CD4 CM*	CD4 CM*	CD4:R7+RA+	CCR9	464.84	0.106463	11.623
TNK-CR2:P90:M14	CD4 CM*	CD4 CM*	CD4:R7+RA+	CCR4	104.195	0.202607	8.3039
TNK-CR2:P90:M15	CD4 CM*	CD4 CM*	CD4:R7+RA+	CXCR6	108.295	0.22265	0.578
TNK-CR2:P100:M11	CD4:Naive	CD4:Naive	CD4:R7+RA+	CXCR3	81.1745	0	4.9608
TNK-CR2:P100:M21	CD4:Naive	CD4:Naive	CD4:R7+RA+	TIGIT	-22.9545	0.0336329	0.6167
TNK-CR2:P100:M12	CD4:Naive	CD4:Naive	CD4:R7+RA+	CCR8	33.9145	0.364134	0.08982
TNK-CR2:P100:M13	CD4:Naive	CD4:Naive	CD4:R7+RA+	CCR9	78.459	0	2.4042
TNK-CR2:P100:M14	CD4:Naive	CD4:Naive	CD4:R7+RA+	CCR4	61.8055	0.140591	2.627
TNK-CR2:P100:M15	CD4:Naive	CD4:Naive	CD4:R7+RA+	CXCR6	23.734	0.149944	0.05229
TNK-CR2:P110:M11	CD4:TSCM	CD4:TSCM	CD4:R7+RA+	CXCR3	775.435	0.171246	41.623
TNK-CR2:P110:M21	CD4:TSCM	CD4:TSCM	CD4:R7+RA+	TIGIT	241.825	0.439194	34.545
TNK-CR2:P110:M12	CD4:TSCM	CD4:TSCM	CD4:R7+RA+	CCR8	27.028	0.336575	0.7194
TNK-CR2:P110:M13	CD4:TSCM	CD4:TSCM	CD4:R7+RA+	CCR9	301.79	0.0615366	7.2937
TNK-CR2:P110:M14	CD4:TSCM	CD4:TSCM	CD4:R7+RA+	CCR4	222.23	0.375292	22.544
TNK-CR2:P110:M15	CD4:TSCM	CD4:TSCM	CD4:R7+RA+	CXCR6	79.8295	0.198175	1.2891
TNK-CR2:P121:M11	CD4 CM	CD4 CM	CD4:R7+RA-	CXCR3	748.82	0.164681	34.393
TNK-CR2:P121:M21	CD4 CM	CD4 CM	CD4:R7+RA-	TIGIT	96.274	0.216254	12.404
TNK-CR2:P121:M12	CD4 CM	CD4 CM	CD4:R7+RA-	CCR8	14.228	0.28535	0.3463
TNK-CR2:P121:M13	CD4 CM	CD4 CM	CD4:R7+RA-	CCR9	182.21	0.0285875	3.8379
TNK-CR2:P121:M14	CD4 CM	CD4 CM	CD4:R7+RA-	CCR4	267.435	0.441427	25.812
TNK-CR2:P121:M15	CD4 CM	CD4 CM	CD4:R7+RA-	CXCR6	37.0885	0.161426	0.1923
TNK-CR2:P131:M11	CD4 TM*	CD4 TM*	CD4:R7+RA-	CXCR3	672.32	0.145812	35.886
TNK-CR2:P131:M21	CD4 TM*	CD4 TM*	CD4:R7+RA-	TIGIT	89.716	0.206209	8.2519
TNK-CR2:P131:M12	CD4 TM*	CD4 TM*	CD4:R7+RA-	CCR8	-0.99115	0.224445	1.1394
TNK-CR2:P131:M13	CD4 TM*	CD4 TM*	CD4:R7+RA-	CCR9	396.98	0.0877652	6.3927
TNK-CR2:P131:M14	CD4 TM*	CD4 TM*	CD4:R7+RA-	CCR4	545.7	0.848528	48.449
TNK-CR2:P131:M15	CD4 TM*	CD4 TM*	CD4:R7+RA-	CXCR6	87.8695	0.205088	0.5511
TNK-CR2:P150:M11	CD4 TE	CD4 TE	CD4:R7-RA+	CXCR3	639.385	0.137688	46.154
TNK-CR2:P150:M21	CD4 TE	CD4 TE	CD4:R7-RA+	TIGIT	153.5	0.303907	18.75
TNK-CR2:P150:M12	CD4 TE	CD4 TE	CD4:R7-RA+	CCR8	29.367	0.345935	0.3724
TNK-CR2:P150:M13	CD4 TE	CD4 TE	CD4:R7-RA+	CCR9	160.77	0.0226799	2.8708
TNK-CR2:P150:M14	CD4 TE	CD4 TE	CD4:R7-RA+	CCR4	164.775	0.291236	14.286
TNK-CR2:P150:M15	CD4 TE	CD4 TE	CD4:R7-RA+	CXCR6	86.5175	0.203925	0.4785
TNK-CR2:P160:M11	CD4 TE*	CD4 TE*	CD4:R7-RA+	CXCR3	774.85	0.171101	46.008
TNK-CR2:P160:M21	CD4 TE*	CD4 TE*	CD4:R7-RA+	TIGIT	371.725	0.638161	45.37
TNK-CR2:P160:M12	CD4 TE*	CD4 TE*	CD4:R7-RA+	CCR8	34.5495	0.366675	0.4717
TNK-CR2:P160:M13	CD4 TE*	CD4 TE*	CD4:R7-RA+	CCR9	322.76	0.0673146	8.0292
TNK-CR2:P160:M14	CD4 TE*	CD4 TE*	CD4:R7-RA+	CCR4	172.97	0.303225	15.816
TNK-CR2:P160:M15	CD4 TE*	CD4 TE*	CD4:R7-RA+	CXCR6	140.405	0.250258	4.142
TNK-CR2:P179:M11	CD4 EM	CD4 EM	CD4:R7-RA-	CXCR3	596.295	0.127059	41.707
TNK-CR2:P179:M21	CD4 EM	CD4 EM	CD4:R7-RA-	TIGIT	79.1735	0.190062	7.4476
TNK-CR2:P179:M12	CD4 EM	CD4 EM	CD4:R7-RA-	CCR8	34.757	0.367506	1.6538
TNK-CR2:P179:M13	CD4 EM	CD4 EM	CD4:R7-RA-	CCR9	262.33	0.0506638	3.5997
TNK-CR2:P179:M14	CD4 EM	CD4 EM	CD4:R7-RA-	CCR4	391.93	0.623563	37.366
TNK-CR2:P179:M15	CD4 EM	CD4 EM	CD4:R7-RA-	CXCR6	87.4685	0.204743	1.4841
TNK-CR2:P189:M11	CD4 TM	CD4 TM	CD4:R7-RA-	CXCR3	1003.2	0.227426	54.831
TNK-CR2:P189:M21	CD4 TM	CD4 TM	CD4:R7-RA-	TIGIT	222.36	0.409379	27.885
TNK-CR2:P189:M12	CD4 TM	CD4 TM	CD4:R7-RA-	CCR8	48.88	0.424025	1.0383
TNK-CR2:P189:M13	CD4 TM	CD4 TM	CD4:R7-RA-	CCR9	210.655	0.0364252	3.999
TNK-CR2:P189:M14	CD4 TM	CD4 TM	CD4:R7-RA-	CCR4	499.245	0.780565	43.163
TNK-CR2:P189:M15	CD4 TM	CD4 TM	CD4:R7-RA-	CXCR6	77.0655	0.195799	1.5748
TNK-CR2:P200:M11	PD-1 TFH	PD-1 TFH	CXCR5+	CXCR3	1078.65	0.246037	41.893
TNK-CR2:P200:M21	PD-1 TFH	PD-1 TFH	CXCR5+	TIGIT	128.885	0.266204	14.027
TNK-CR2:P200:M12	PD-1 TFH	PD-1 TFH	CXCR5+	CCR8	3.33395	0.241753	0.1822
TNK-CR2:P200:M13	PD-1 TFH	PD-1 TFH	CXCR5+	CCR9	314.23	0.0649643	6.4689
TNK-CR2:P200:M14	PD-1 TFH	PD-1 TFH	CXCR5+	CCR4	164.41	0.290702	14.87
TNK-CR2:P200:M15	PD-1 TFH	PD-1 TFH	CXCR5+	CXCR6	46.463	0.169487	0.1833
TNK-CR2:P202:M11	PD1+ TFH	PD1+ TFH	CXCR5+	CXCR3	1517.1	0.354184	57.013
TNK-CR2:P202:M21	PD1+ TFH	PD1+ TFH	CXCR5+	TIGIT	371.89	0.638413	50.028
TNK-CR2:P202:M12	PD1+ TFH	PD1+ TFH	CXCR5+	CCR8	0.70845	0.231246	0.2983
TNK-CR2:P202:M13	PD1+ TFH	PD1+ TFH	CXCR5+	CCR9	450.035	0.102384	7.7383
TNK-CR2:P202:M14	PD1+ TFH	PD1+ TFH	CXCR5+	CCR4	257.195	0.426446	28.072
TNK-CR2:P202:M15	PD1+ TFH	PD1+ TFH	CXCR5+	CXCR6	67.266	0.187373	0.5717
TNK-CR2:P204:M11	Conv CD8	Conv CD8	Conventional T cells	CXCR3	1470.95	0.342801	71.76
TNK-CR2:P204:M21	Conv CD8	Conv CD8	Conventional T cells	TIGIT	130.71	0.269	19.286
TNK-CR2:P204:M12	Conv CD8	Conv CD8	Conventional T cells	CCR8	102.83	0.639928	0.7089
TNK-CR2:P204:M13	Conv CD8	Conv CD8	Conventional T cells	CCR9	180.295	0.0280599	2.833
TNK-CR2:P204:M14	Conv CD8	Conv CD8	Conventional T cells	CCR4	69.3625	0.151647	7.5741
TNK-CR2:P204:M15	Conv CD8	Conv CD8	Conventional T cells	CXCR6	132.89	0.243797	0.8878
TNK-CR2:P208:M11	CD8 CM*	CD8 CM*	CD8:R7+RA+	CXCR3	1368.1	0.317432	65.553
TNK-CR2:P208:M21	CD8 CM*	CD8 CM*	CD8:R7+RA+	TIGIT	151.07	0.300185	16.216
TNK-CR2:P208:M12	CD8 CM*	CD8 CM*	CD8:R7+RA+	CCR8	10.916	0.272096	0
TNK-CR2:P208:M13	CD8 CM*	CD8 CM*	CD8:R7+RA+	CCR9	524.48	0.122896	13.812
TNK-CR2:P208:M14	CD8 CM*	CD8 CM*	CD8:R7+RA+	CCR4	80.513	0.16796	8.3333
TNK-CR2:P208:M15	CD8 CM*	CD8 CM*	CD8:R7+RA+	CXCR6	166.215	0.272449	0.2604
TNK-CR2:P218:M11	CD8:Naive	CD8:Naive	CD8:R7+RA+	CXCR3	1437.05	0.334439	79.606
TNK-CR2:P218:M21	CD8:Naive	CD8:Naive	CD8:R7+RA+	TIGIT	-44.9125	0	0.6299
TNK-CR2:P218:M12	CD8:Naive	CD8:Naive	CD8:R7+RA+	CCR8	104.82	0.647892	0.04024
TNK-CR2:P218:M13	CD8:Naive	CD8:Naive	CD8:R7+RA+	CCR9	91.985	0.00372695	1.61
TNK-CR2:P218:M14	CD8:Naive	CD8:Naive	CD8:R7+RA+	CCR4	32.312	0.0974423	2.5017
TNK-CR2:P218:M15	CD8:Naive	CD8:Naive	CD8:R7+RA+	CXCR6	107.725	0.22216	0.1864
TNK-CR2:P220:M11	CD8:TSCM	CD8:TSCM	CD8:R7+RA+	CXCR3	3925	0.948115	94.118
TNK-CR2:P220:M21	CD8:TSCM	CD8:TSCM	CD8:R7+RA+	TIGIT	152.88	0.302957	22.07
TNK-CR2:P220:M12	CD8:TSCM	CD8:TSCM	CD8:R7+RA+	CCR8	109.955	0.668442	0.2976
TNK-CR2:P220:M13	CD8:TSCM	CD8:TSCM	CD8:R7+RA+	CCR9	157.875	0.0218823	3.3163
TNK-CR2:P220:M14	CD8:TSCM	CD8:TSCM	CD8:R7+RA+	CCR4	78.7825	0.165429	8.125
TNK-CR2:P220:M15	CD8:TSCM	CD8:TSCM	CD8:R7+RA+	CXCR6	128.585	0.240095	0.7368
TNK-CR2:P223:M11	CD8 CM	CD8 CM	CD8:R7+RA-	CXCR3	3348.05	0.805805	80.942
TNK-CR2:P223:M21	CD8 CM	CD8 CM	CD8:R7+RA-	TIGIT	128.68	0.26589	17.158
TNK-CR2:P223:M12	CD8 CM	CD8 CM	CD8:R7+RA-	CCR8	130.015	0.74872	1.6361
TNK-CR2:P223:M13	CD8 CM	CD8 CM	CD8:R7+RA-	CCR9	274.6	0.0540446	5.6164
TNK-CR2:P223:M14	CD8 CM	CD8 CM	CD8:R7+RA-	CCR4	194.165	0.334233	20.303
TNK-CR2:P223:M15	CD8 CM	CD8 CM	CD8:R7+RA-	CXCR6	127.25	0.238947	0.4856
TNK-CR2:P233:M11	CD8 TM*	CD8 TM*	CD8:R7+RA-	CXCR3	1563.8	0.365703	56.522
TNK-CR2:P233:M21	CD8 TM*	CD8 TM*	CD8:R7+RA-	TIGIT	116.56	0.247326	12.226
TNK-CR2:P233:M12	CD8 TM*	CD8 TM*	CD8:R7+RA-	CCR8	116.845	0.696015	4.6106
TNK-CR2:P233:M13	CD8 TM*	CD8 TM*	CD8:R7+RA-	CCR9	711.29	0.17437	13.376
TNK-CR2:P233:M14	CD8 TM*	CD8 TM*	CD8:R7+RA-	CCR4	338.235	0.545007	31.64
TNK-CR2:P233:M15	CD8 TM*	CD8 TM*	CD8:R7+RA-	CXCR6	172.66	0.277991	0.9288
TNK-CR2:P252:M11	CD8 TE	CD8 TE	CD8:R7-RA+	CXCR3	585.42	0.124377	47.317
TNK-CR2:P252:M21	CD8 TE	CD8 TE	CD8:R7-RA+	TIGIT	483.055	0.808684	61.385
TNK-CR2:P252:M12	CD8 TE	CD8 TE	CD8:R7-RA+	CCR8	51.931	0.436235	0.06033
TNK-CR2:P252:M13	CD8 TE	CD8 TE	CD8:R7-RA+	CCR9	148.86	0.0193983	1.4527
TNK-CR2:P252:M14	CD8 TE	CD8 TE	CD8:R7-RA+	CCR4	46.7275	0.118532	3.8668
TNK-CR2:P252:M15	CD8 TE	CD8 TE	CD8:R7-RA+	CXCR6	123.525	0.235745	0.7924
TNK-CR2:P262:M11	CD8 TE*	CD8 TE*	CD8:R7-RA+	CXCR3	1812.45	0.427035	83.692
TNK-CR2:P262:M21	CD8 TE*	CD8 TE*	CD8:R7-RA+	TIGIT	436.8	0.737835	54.167
TNK-CR2:P262:M12	CD8 TE*	CD8 TE*	CD8:R7-RA+	CCR8	104.185	0.64535	0.1961
TNK-CR2:P262:M13	CD8 TE*	CD8 TE*	CD8:R7-RA+	CCR9	134.345	0.0153988	1.8919
TNK-CR2:P262:M14	CD8 TE*	CD8 TE*	CD8:R7-RA+	CCR4	46.327	0.117946	4.4512
TNK-CR2:P262:M15	CD8 TE*	CD8 TE*	CD8:R7-RA+	CXCR6	150.05	0.258551	1.7574
TNK-CR2:P281:M11	CD8 EM	CD8 EM	CD8:R7-RA-	CXCR3	959.485	0.216643	58.255
TNK-CR2:P281:M21	CD8 EM	CD8 EM	CD8:R7-RA-	TIGIT	203.17	0.379986	26.197
TNK-CR2:P281:M12	CD8 EM	CD8 EM	CD8:R7-RA-	CCR8	88.3	0.58178	2.0273
TNK-CR2:P281:M13	CD8 EM	CD8 EM	CD8:R7-RA-	CCR9	350.365	0.0749209	4.7674
TNK-CR2:P281:M14	CD8 EM	CD8 EM	CD8:R7-RA-	CCR4	113.365	0.216023	11.707
TNK-CR2:P281:M15	CD8 EM	CD8 EM	CD8:R7-RA-	CXCR6	169.2	0.275016	2.049
TNK-CR2:P291:M11	CD8 TM	CD8 TM	CD8:R7-RA-	CXCR3	1897.1	0.447915	80.854
TNK-CR2:P291:M21	CD8 TM	CD8 TM	CD8:R7-RA-	TIGIT	310.655	0.54462	42.266
TNK-CR2:P291:M12	CD8 TM	CD8 TM	CD8:R7-RA-	CCR8	130.265	0.74972	2.2916
TNK-CR2:P291:M13	CD8 TM	CD8 TM	CD8:R7-RA-	CCR9	266.395	0.0517838	4.3466
TNK-CR2:P291:M14	CD8 TM	CD8 TM	CD8:R7-RA-	CCR4	149.245	0.268515	16.565
TNK-CR2:P291:M15	CD8 TM	CD8 TM	CD8:R7-RA-	CXCR6	178.515	0.283025	2.8065
TNK-CR2:P309:M11	Conv DN	Conv DN	Conventional T cells	CXCR3	1018.15	0.231114	53.289
TNK-CR2:P309:M21	Conv DN	Conv DN	Conventional T cells	TIGIT	300.86	0.529617	31.636
TNK-CR2:P309:M12	Conv DN	Conv DN	Conventional T cells	CCR8	94.2215	0.605477	0.35995
TNK-CR2:P309:M13	Conv DN	Conv DN	Conventional T cells	CCR9	319.6	0.0664439	7.75445
TNK-CR2:P309:M14	Conv DN	Conv DN	Conventional T cells	CCR4	126.96	0.235912	11.842
TNK-CR2:P309:M15	Conv DN	Conv DN	Conventional T cells	CXCR6	121.685	0.234162	3.2887
TNK-CR2:P315:M11	Conv DP	Conv DP	Conventional T cells	CXCR3	1236.55	0.284984	57.1745
TNK-CR2:P315:M21	Conv DP	Conv DP	Conventional T cells	TIGIT	168.16	0.326362	21.429
TNK-CR2:P315:M12	Conv DP	Conv DP	Conventional T cells	CCR8	125.91	0.732292	5.23515
TNK-CR2:P315:M13	Conv DP	Conv DP	Conventional T cells	CCR9	268.28	0.0523032	4.9404
TNK-CR2:P315:M14	Conv DP	Conv DP	Conventional T cells	CCR4	354.96	0.569476	37.5985
TNK-CR2:P315:M15	Conv DP	Conv DP	Conventional T cells	CXCR6	152.36	0.260537	1.63745
TNK-CR2:P321:M11	MAIT	MAIT	Vd1-Vg9-	CXCR3	671.755	0.145672	62.542
TNK-CR2:P321:M21	MAIT	MAIT	Vd1-Vg9-	TIGIT	10.4375	0.0847792	2.1813
TNK-CR2:P321:M12	MAIT	MAIT	Vd1-Vg9-	CCR8	119.75	0.70764	0.1902
TNK-CR2:P321:M13	MAIT	MAIT	Vd1-Vg9-	CCR9	126.385	0.0132055	2.3485
TNK-CR2:P321:M14	MAIT	MAIT	Vd1-Vg9-	CCR4	42.138	0.111818	3.6552
TNK-CR2:P321:M15	MAIT	MAIT	Vd1-Vg9-	CXCR6	894.455	0.898591	50.098
TNK-CR2:P322:M11	CD4+ MAIT	CD4+ MAIT	MAIT	CXCR3	787.845	0.174307	50
TNK-CR2:P322:M21	CD4+ MAIT	CD4+ MAIT	MAIT	TIGIT	86.8315	0.201791	11.111
TNK-CR2:P322:M12	CD4+ MAIT	CD4+ MAIT	MAIT	CCR8	1.9344	0.236152	0
TNK-CR2:P322:M13	CD4+ MAIT	CD4+ MAIT	MAIT	CCR9	334.935	0.0706693	6.2016
TNK-CR2:P322:M14	CD4+ MAIT	CD4+ MAIT	MAIT	CCR4	189.75	0.327774	19.372
TNK-CR2:P322:M15	CD4+ MAIT	CD4+ MAIT	MAIT	CXCR6	568.015	0.617917	27.451
TNK-CR2:P327:M11	CD8+ MAIT	CD8+ MAIT	MAIT	CXCR3	668.795	0.144942	65.299
TNK-CR2:P327:M21	CD8+ MAIT	CD8+ MAIT	MAIT	TIGIT	1.22395	0.0706669	1.3662
TNK-CR2:P327:M12	CD8+ MAIT	CD8+ MAIT	MAIT	CCR8	135.275	0.76977	0.1694
TNK-CR2:P327:M13	CD8+ MAIT	CD8+ MAIT	MAIT	CCR9	98.199	0.00543915	1.4442
TNK-CR2:P327:M14	CD8+ MAIT	CD8+ MAIT	MAIT	CCR4	34.6185	0.100817	3.0398
TNK-CR2:P327:M15	CD8+ MAIT	CD8+ MAIT	MAIT	CXCR6	930.9	0.929926	52.375
TNK-CR2:P332:M11	DN MAIT	DN MAIT	MAIT	CXCR3	653.4	0.141145	56.425
TNK-CR2:P332:M21	DN MAIT	DN MAIT	MAIT	TIGIT	25.7285	0.1082	3.125
TNK-CR2:P332:M12	DN MAIT	DN MAIT	MAIT	CCR8	99.1495	0.625199	0.06972
TNK-CR2:P332:M13	DN MAIT	DN MAIT	MAIT	CCR9	188.275	0.0302587	4.5191
TNK-CR2:P332:M14	DN MAIT	DN MAIT	MAIT	CCR4	27.0215	0.0897023	2.459
TNK-CR2:P332:M15	DN MAIT	DN MAIT	MAIT	CXCR6	876.525	0.883175	48.316
TNK-CR2:P337:M11	DP MAIT	DP MAIT	MAIT	CXCR3	898.22	0.201532	71.429
TNK-CR2:P337:M21	DP MAIT	DP MAIT	MAIT	TIGIT	25.342	0.107608	5.1282
TNK-CR2:P337:M12	DP MAIT	DP MAIT	MAIT	CCR8	6.7746	0.255523	0
TNK-CR2:P337:M13	DP MAIT	DP MAIT	MAIT	CCR9	166.51	0.0242615	2.847
TNK-CR2:P337:M14	DP MAIT	DP MAIT	MAIT	CCR4	89.754	0.18148	8.0645
TNK-CR2:P337:M15	DP MAIT	DP MAIT	MAIT	CXCR6	1012.4	1	57.143
TNK-CR2:P345:M11	Vg9+Vd2-	Vg9+Vd2-	Vg9+	CXCR3	1551.55	0.362682	69.912
TNK-CR2:P345:M21	Vg9+Vd2-	Vg9+Vd2-	Vg9+	TIGIT	178.46	0.342138	21.659
TNK-CR2:P345:M12	Vg9+Vd2-	Vg9+Vd2-	Vg9+	CCR8	89.9135	0.588237	0.2056
TNK-CR2:P345:M13	Vg9+Vd2-	Vg9+Vd2-	Vg9+	CCR9	396.345	0.0875902	7.2883
TNK-CR2:P345:M14	Vg9+Vd2-	Vg9+Vd2-	Vg9+	CCR4	45.869	0.117276	7.0796
TNK-CR2:P345:M15	Vg9+Vd2-	Vg9+Vd2-	Vg9+	CXCR6	150.79	0.259187	3.4091
TNK-CR2:P359:M11	Vg9+Vd2high	Vg9+Vd2high	Vg9+	CXCR3	1853.35	0.437124	93.333
TNK-CR2:P359:M21	Vg9+Vd2high	Vg9+Vd2high	Vg9+	TIGIT	45.546	0.138555	3.1088
TNK-CR2:P359:M12	Vg9+Vd2high	Vg9+Vd2high	Vg9+	CCR8	105.325	0.649913	0
TNK-CR2:P359:M13	Vg9+Vd2high	Vg9+Vd2high	Vg9+	CCR9	161.585	0.0229045	1.9231
TNK-CR2:P359:M14	Vg9+Vd2high	Vg9+Vd2high	Vg9+	CCR4	136.47	0.249825	11.538
TNK-CR2:P359:M15	Vg9+Vd2high	Vg9+Vd2high	Vg9+	CXCR6	230.535	0.327752	6.5217
TNK-CR2:P373:M11	Vg9+Vd2low	Vg9+Vd2low	Vg9+	CXCR3	2147.6	0.509703	92.302
TNK-CR2:P373:M21	Vg9+Vd2low	Vg9+Vd2low	Vg9+	TIGIT	118.345	0.25006	5.8442
TNK-CR2:P373:M12	Vg9+Vd2low	Vg9+Vd2low	Vg9+	CCR8	110.435	0.670362	0.1988
TNK-CR2:P373:M13	Vg9+Vd2low	Vg9+Vd2low	Vg9+	CCR9	282.26	0.0561553	4.6211
TNK-CR2:P373:M14	Vg9+Vd2low	Vg9+Vd2low	Vg9+	CCR4	51.9935	0.126236	5.3009
TNK-CR2:P373:M15	Vg9+Vd2low	Vg9+Vd2low	Vg9+	CXCR6	225.385	0.323324	6.3197

## Sheet: Figure 1b
Source Data for Figure 1b
Trait ID	Trait type	Marker	Subset	Parent	p values (Wilcoxon)	p values (linear regression)	Severity
TNK-CR1:P218:M7	MFI	CX3CR1	CD8:Naive	CD8:R7+RA+	0.000198	0.00356116	Moderate
TNK-CR1:P335:F	Frequency	NA	DN MAIT:CD56-CD27+	DN MAIT	0.000274	0.00689549	Moderate
TNK-CR1:P189:M18	MFI	CD161	CD4 TM	CD4:R7-RA-	0.00115	0.0431317	Moderate
TNK-CR1:P184:F	Frequency	NA	CD4 EM:CD56+CD161+	CD4 EM	0.00191	0.0199491	Moderate
TNK-CR1:P390:F	Frequency	NA	CD4 TM:CD56+CD161+	CD4 TM	0.00191	0.00565059	Moderate
TNK-CR1:P391:F	Frequency	NA	CD4 TM:CD56+CD161-	CD4 TM	0.00191	0.0591444	Moderate
TNK-CR1:P392:F	Frequency	NA	CD4 TM:CD56-CD161+	CD4 TM	0.00191	0.0793016	Moderate
TNK-CR2:P252:M15	MFI	CXCR6	CD8 TE	CD8:R7-RA+	0.00191	0.127966	Moderate
TNK-CR1:P52:F	Frequency	NA	DN NKT:CD56+	DN NKT	0.0021	0.110127	Moderate
TNK-CR1:P324:F	Frequency	NA	CD4+ MAIT:CD56+CD27-	CD4+ MAIT	0.00243	0.0676796	Moderate
TNK-CR1:P50:F	Frequency	NA	CD8+ NKT:CD56+	CD8+ NKT	0.00252	0.0939211	Moderate
TNK-CR1:P337:M1	MFI	CCR1	DP MAIT	MAIT	0.00307	0.0956286	Moderate
TNK-CR1:P338:F	Frequency	NA	DP MAIT:CD56+CD27+	DP MAIT	0.00307	0.0307599	Moderate
TNK-CR1:P340:F	Frequency	NA	DP MAIT:CD56-CD27+	DP MAIT	0.00384	0.0193688	Moderate
TNK-CR1:P6:F	Frequency	NA	Early NK	Non-myeloid	0.00384	0.047586	Moderate
TNK-CR1:P330:F	Frequency	NA	CD8+ MAIT:CD56-CD27+	CD8+ MAIT	0.00591	0.0237888	Moderate
BDC-CR2:P14:FM13	Frequency_functional	CCR9	CCR9+	B cells	0.00725	0.0413819	Moderate
BDC-CR2:P14:M13	MFI	CCR9	B cells	CD20+	0.00725	0.0355975	Moderate
TNK-CR1:P328:F	Frequency	NA	CD8+ MAIT:CD56+CD27+	CD8+ MAIT	0.00725	0.0552942	Moderate
TNK-CR1:P87:FM2	Frequency_functional	CCR2	CCR2+	Conv CD4	0.00725	0.0855805	Moderate
TNK-CR1:P117:F	Frequency	NA	CD4 TSCM:CD56-CD161+	CD4:TSCM	0.00885	0.0421504	Moderate
TNK-CR1:P373:M1	MFI	CCR1	Vg9+Vd2low	Vg9+	0.00885	0.0434106	Moderate
TNK-CR2:P208:M11	MFI	CXCR3	CD8 CM*	CD8:R7+RA+	0.00885	0.0456887	Moderate
TNK-CR2:P322:FM11	Frequency_functional	CXCR3	CXCR3+	CD4+ MAIT	0.00885	0.0353748	Moderate
BDC-CR1:P14:FM8	Frequency_functional	IFNAR2	IFNAR2+	B cells	0.0107	0.0049594	Moderate
TNK-CR1:P87:M2	MFI	CCR2	Conv CD4	Conventional T cells	0.0107	0.0998202	Moderate
TNK-CR1:P13:M10	MFI	CD38	Mature NK	Non-myeloid	0.013	0.0121462	Moderate
TNK-CR1:P137:F	Frequency	NA	CD4 TM*:CD56+CD161-	CD4 TM*	0.013	0.135817	Moderate
TNK-CR2:P208:FM13	Frequency_functional	CCR9	CCR9+	CD8 CM*	0.013	0.0323547	Moderate
TNK-CR2:P337:M11	MFI	CXCR3	DP MAIT	MAIT	0.013	0.163532	Moderate
TNK-CR1:P373:FM1	Frequency_functional	CCR1	CCR1+	Vg9+Vd2low	0.0155	0.0260311	Moderate
TNK-CR1:P87:M18	MFI	CD161	Conv CD4	Conventional T cells	0.0155	0.0543017	Moderate
TNK-CR2:P46:M11	MFI	CXCR3	NKT cells	T cells	0.0155	0.0387187	Moderate
BDC-CR1:P67:M2	MFI	CCR2	pDCs	CD123+	0.0185	0.0600077	Moderate
BDC-CR2:P7:FM13	Frequency_functional	CCR9	CCR9+	Basophils	0.0185	0.282326	Moderate
TNK-CR1:P110:M2	MFI	CCR2	CD4:TSCM	CD4:R7+RA+	0.0185	0.0420996	Moderate
TNK-CR1:P131:M18	MFI	CD161	CD4 TM*	CD4:R7+RA-	0.0185	0.155883	Moderate
TNK-CR1:P286:F	Frequency	NA	CD8 EM:CD56+CD161+	CD8 EM	0.0185	0.0950186	Moderate
TNK-CR1:P325:F	Frequency	NA	CD4+ MAIT:CD56-CD27+	CD4+ MAIT	0.0185	0.0565387	Moderate
TNK-CR1:P334:F	Frequency	NA	DN MAIT:CD56+CD27-	DN MAIT	0.0185	0.0525528	Moderate
TNK-CR2:P233:M15	MFI	CXCR6	CD8 TM*	CD8:R7+RA-	0.0185	0.134448	Moderate
TNK-CR1:P160:M17	MFI	CD127	CD4 TE*	CD4:R7-RA+	0.022	0.0563257	Moderate
TNK-CR1:P160:M18	MFI	CD161	CD4 TE*	CD4:R7-RA+	0.022	0.214153	Moderate
TNK-CR1:P189:M2	MFI	CCR2	CD4 TM	CD4:R7-RA-	0.022	0.128726	Moderate
TNK-CR2:P204:M15	MFI	CXCR6	Conv CD8	Conventional T cells	0.022	0.0626139	Moderate
TNK-CR2:P208:M13	MFI	CCR9	CD8 CM*	CD8:R7+RA+	0.022	0.0381213	Moderate
TNK-CR2:P337:FM11	Frequency_functional	CXCR3	CXCR3+	DP MAIT	0.022	0.0257677	Moderate
BDC-CR1:P105:M5	MFI	CD40	Late plasmablasts	Clean-up_PBs1	0.026	0.080822	Moderate
BDC-CR1:P67:FM2	Frequency_functional	CCR2	CCR2+	pDCs	0.026	0.127697	Moderate
BDC-CR1:P71:M2	MFI	CCR2	pre-DCs	CD123+	0.026	0.0851667	Moderate
TNK-CR1:P110:FM2	Frequency_functional	CCR2	CCR2+	CD4:TSCM	0.026	0.0380138	Moderate
TNK-CR1:P138:F	Frequency	NA	CD4 TM*:CD56-CD161+	CD4 TM*	0.026	0.188925	Moderate
TNK-CR1:P239:F	Frequency	NA	CD8 TM*:CD56+CD161-	CD8 TM*	0.026	0.0390471	Moderate
TNK-CR1:P257:F	Frequency	NA	CD8 TE:CD56+CD161+	CD8 TE	0.026	0.0851324	Moderate
BDC-CR2:P35:FM13	Frequency_functional	CCR9	CCR9+	CD38+ TLM	0.0281	0.0562405	Moderate
BDC-CR1:P71:FM7	Frequency_functional	CX3CR1	CX3CR1+	pre-DCs	0.0294	0.19525	Moderate
TNK-CR1:P131:M20	MFI	PD1	CD4 TM*	CD4:R7+RA-	0.0306	0.0703513	Moderate
TNK-CR1:P189:FM2	Frequency_functional	CCR2	CCR2+	CD4 TM	0.0306	0.112841	Moderate
TNK-CR1:P24:F	Frequency	NA	NK2	Non-myeloid	0.0306	0.1604	Moderate
TNK-CR1:P337:FM1	Frequency_functional	CCR1	CCR1+	DP MAIT	0.0306	0.075857	Moderate
TNK-CR1:P71:FM7	Frequency_functional	CX3CR1	CX3CR1+	Vd1+Vg9+	0.0306	0.0919766	Moderate
TNK-CR2:P179:M11	MFI	CXCR3	CD4 EM	CD4:R7-RA-	0.0306	0.478023	Moderate
TNK-CR2:P55:M11	MFI	CXCR3	Vd1+	Non-NKT	0.0306	0.0978769	Moderate
TNK-CR1:P339:F	Frequency	NA	DP MAIT:CD56+CD27-	DP MAIT	0.0325	0.04727	Moderate
TNK-CR1:P116:F	Frequency	NA	CD4 TSCM:CD56+CD161-	CD4:TSCM	0.0358	0.0851772	Moderate
TNK-CR1:P185:F	Frequency	NA	CD4 EM:CD56+CD161-	CD4 EM	0.0358	0.190155	Moderate
TNK-CR1:P322:FM7	Frequency_functional	CX3CR1	CX3CR1+	CD4+ MAIT	0.0358	0.0673404	Moderate
TNK-CR1:P333:F	Frequency	NA	DN MAIT:CD56+CD27+	DN MAIT	0.0358	0.143647	Moderate
TNK-CR2:P218:M15	MFI	CXCR6	CD8:Naive	CD8:R7+RA+	0.0358	0.023121	Moderate
TNK-CR2:P359:FM14	Frequency_functional	CCR4	CCR4+	Vg9+Vd2high	0.0358	0.143425	Moderate
TNK-CR2:P87:M11	MFI	CXCR3	Conv CD4	Conventional T cells	0.0358	0.129347	Moderate
BDC-CR2:P7:M13	MFI	CCR9	Basophils	Non-NK	0.0417	0.288957	Moderate
TNK-CR1:P359:FM1	Frequency_functional	CCR1	CCR1+	Vg9+Vd2high	0.0417	0.0558093	Moderate
TNK-CR2:P110:M11	MFI	CXCR3	CD4:TSCM	CD4:R7+RA+	0.0417	0.128141	Moderate
TNK-CR2:P202:M11	MFI	CXCR3	PD1+ TFH	CXCR5+	0.0417	0.232374	Moderate
TNK-CR2:P208:FM11	Frequency_functional	CXCR3	CXCR3+	CD8 CM*	0.0417	0.109859	Moderate
TNK-CR2:P252:FM11	Frequency_functional	CXCR3	CXCR3+	CD8 TE	0.0417	0.0913416	Moderate
TNK-CR2:P252:FM14	Frequency_functional	CCR4	CCR4+	CD8 TE	0.0417	0.190418	Moderate
TNK-CR2:P252:M11	MFI	CXCR3	CD8 TE	CD8:R7-RA+	0.0417	0.104066	Moderate
TNK-CR2:P321:FM11	Frequency_functional	CXCR3	CXCR3+	MAIT	0.0417	0.0526728	Moderate
TNK-CR2:P337:M21	MFI	TIGIT	DP MAIT	MAIT	0.0417	0.831703	Moderate
TNK-CR2:P49:M21	MFI	TIGIT	CD8+ NKT	NKT cells	0.0417	0.405061	Moderate
BDC-CR1:P15:FM8	Frequency_functional	IFNAR2	IFNAR2+	MZ	0.0484	0.0401061	Moderate
BDC-CR1:P75:F	Frequency	NA	CD5+ cDC2s	DCs	0.0484	0.44426	Moderate
BDC-CR1:P93:FM7	Frequency_functional	CX3CR1	CX3CR1+	CD14+ DC3s	0.0484	0.22635	Moderate
BDC-CR2:P14:M11	MFI	CXCR3	B cells	CD20+	0.0484	0.121525	Moderate
BDC-CR2:P20:FM13	Frequency_functional	CCR9	CCR9+	Naive	0.0484	0.471358	Moderate
BDC-CR2:P20:M13	MFI	CCR9	Naive	B cells	0.0484	0.495851	Moderate
BDC-CR2:P61:M11	MFI	CXCR3	cDC1s	DCs	0.0484	0.164992	Moderate
TNK-CR1:P121:M1	MFI	CCR1	CD4 CM	CD4:R7+RA-	0.0484	0.659564	Moderate
TNK-CR1:P156:F	Frequency	NA	CD4 TE:CD56+CD161-	CD4 TE	0.0484	0.130427	Moderate
TNK-CR1:P166:F	Frequency	NA	CD4 TE*:CD56+CD161-	CD4 TE*	0.0484	0.196528	Moderate
TNK-CR1:P208:M7	MFI	CX3CR1	CD8 CM*	CD8:R7+RA+	0.0484	0.0353067	Moderate
TNK-CR1:P218:M1	MFI	CCR1	CD8:Naive	CD8:R7+RA+	0.0484	0.417661	Moderate
TNK-CR1:P26:F	Frequency	NA	NK2:CD161+CD38+	NK2	0.0484	0.15885	Moderate
TNK-CR1:P289:F	Frequency	NA	CD8 EM:CD56-CD161-	CD8 EM	0.0484	0.03924	Moderate
TNK-CR1:P299:F	Frequency	NA	CD8 TM:CD56-CD161-	CD8 TM	0.0484	0.105225	Moderate
TNK-CR2:P252:FM15	Frequency_functional	CXCR6	CXCR6+	CD8 TE	0.0484	0.476529	Moderate
TNK-CR2:P7:M11	MFI	CXCR3	Early NK	Non-myeloid	0.0484	0.0917211	Moderate
BDC-CR1:P83:M8	MFI	IFNAR2	CD5- cDC2s	cDC2s and DC3s	0.0559	0.268708	Moderate
BDC-CR2:P50:M11	MFI	CXCR3	Monocytes	Myeloid	0.0559	0.84965	Moderate
TNK-CR1:P100:M1	MFI	CCR1	CD4:Naive	CD4:R7+RA+	0.0559	0.445781	Moderate
TNK-CR1:P121:M18	MFI	CD161	CD4 CM	CD4:R7+RA-	0.0559	0.257033	Moderate
TNK-CR1:P121:M20	MFI	PD1	CD4 CM	CD4:R7+RA-	0.0559	0.104587	Moderate
TNK-CR1:P167:F	Frequency	NA	CD4 TE*:CD56-CD161+	CD4 TE*	0.0559	0.258835	Moderate
TNK-CR1:P189:FM4	Frequency_functional	CCR5	CCR5+	CD4 TM	0.0559	0.0599231	Moderate
TNK-CR1:P223:M1	MFI	CCR1	CD8 CM	CD8:R7+RA-	0.0559	0.564798	Moderate
TNK-CR1:P223:M7	MFI	CX3CR1	CD8 CM	CD8:R7+RA-	0.0559	0.0624211	Moderate
TNK-CR1:P281:M1	MFI	CCR1	CD8 EM	CD8:R7-RA-	0.0559	0.419785	Moderate
TNK-CR1:P287:F	Frequency	NA	CD8 EM:CD56+CD161-	CD8 EM	0.0559	0.0428502	Moderate
TNK-CR1:P293:F	Frequency	NA	CD8 TM:CD38+DR-	CD8 TM	0.0559	0.0243454	Moderate
TNK-CR1:P321:FM7	Frequency_functional	CX3CR1	CX3CR1+	MAIT	0.0559	0.0830676	Moderate
TNK-CR1:P327:FM1	Frequency_functional	CCR1	CCR1+	CD8+ MAIT	0.0559	0.250818	Moderate
TNK-CR1:P327:M1	MFI	CCR1	CD8+ MAIT	MAIT	0.0559	0.289093	Moderate
TNK-CR1:P380:F	Frequency	NA	Vd2low:CD27-CD161+	Vg9+Vd2low	0.0559	0.0230408	Moderate
TNK-CR1:P408:F	Frequency	NA	CD8 naive:CD56-CD161+	CD8:Naive	0.0559	0.247645	Moderate
TNK-CR1:P71:M7	MFI	CX3CR1	Vd1+Vg9+	Vd1+Vg9+ impure	0.0559	0.0921036	Moderate
TNK-CR1:P87:M1	MFI	CCR1	Conv CD4	Conventional T cells	0.0559	0.598235	Moderate
TNK-CR2:P100:M11	MFI	CXCR3	CD4:Naive	CD4:R7+RA+	0.0559	0.226069	Moderate
TNK-CR2:P121:M11	MFI	CXCR3	CD4 CM	CD4:R7+RA-	0.0559	0.189347	Moderate
TNK-CR2:P189:M13	MFI	CCR9	CD4 TM	CD4:R7-RA-	0.0559	0.240136	Moderate
TNK-CR2:P208:M14	MFI	CCR4	CD8 CM*	CD8:R7+RA+	0.0559	0.168458	Moderate
TNK-CR2:P223:M15	MFI	CXCR6	CD8 CM	CD8:R7+RA-	0.0559	0.0435248	Moderate
TNK-CR2:P233:M11	MFI	CXCR3	CD8 TM*	CD8:R7+RA-	0.0559	0.171329	Moderate
TNK-CR2:P252:M14	MFI	CCR4	CD8 TE	CD8:R7-RA+	0.0559	0.355339	Moderate
TNK-CR2:P327:FM11	Frequency_functional	CXCR3	CXCR3+	CD8+ MAIT	0.0559	0.0670926	Moderate
TNK-CR2:P327:M11	MFI	CXCR3	CD8+ MAIT	MAIT	0.0559	0.119703	Moderate
TNK-CR2:P7:FM11	Frequency_functional	CXCR3	CXCR3+	Early NK	0.0559	0.133695	Moderate
BDC-CR1:P14:M8	MFI	IFNAR2	B cells	CD20+	0.0643	0.0255611	Moderate
BDC-CR1:P95:F	Frequency	NA	CD14- DC3s	DCs	0.0643	0.0583136	Moderate
BDC-CR2:P61:FM11	Frequency_functional	CXCR3	CXCR3+	cDC1s	0.0643	0.119802	Moderate
TNK-CR1:P10:F	Frequency	NA	EarlyNK:CD161-CD38+	Early NK	0.0643	0.0934223	Moderate
TNK-CR1:P127:F	Frequency	NA	CD4 CM:CD56+CD161-	CD4 CM	0.0643	0.275887	Moderate
TNK-CR1:P128:F	Frequency	NA	CD4 CM:CD56-CD161+	CD4 CM	0.0643	0.26107	Moderate
TNK-CR1:P200:M18	MFI	CD161	PD-1 TFH	CXCR5+	0.0643	0.25811	Moderate
TNK-CR1:P49:F	Frequency	NA	CD8+ NKT	NKT cells	0.0643	0.223836	Moderate
TNK-CR1:P51:M19	MFI	CD95	DN NKT	NKT cells	0.0643	0.179795	Moderate
TNK-CR1:P90:M1	MFI	CCR1	CD4 CM*	CD4:R7+RA+	0.0643	0.183159	Moderate
TNK-CR2:P179:FM11	Frequency_functional	CXCR3	CXCR3+	CD4 EM	0.0643	0.202507	Moderate
TNK-CR2:P204:M13	MFI	CCR9	Conv CD8	Conventional T cells	0.0643	0.412534	Moderate
TNK-CR2:P208:M15	MFI	CXCR6	CD8 CM*	CD8:R7+RA+	0.0643	0.0306995	Moderate
TNK-CR2:P262:M15	MFI	CXCR6	CD8 TE*	CD8:R7-RA+	0.0643	0.0572676	Moderate
TNK-CR2:P321:M11	MFI	CXCR3	MAIT	Vd1-Vg9-	0.0643	0.133119	Moderate
BDC-CR1:P105:FM5	Frequency_functional	CD40	CD40+	Late plasmablasts	0.0737	0.281702	Moderate
BDC-CR1:P33:M8	MFI	IFNAR2	CD38+ RM	CD38+ memory	0.0737	0.0944581	Moderate
BDC-CR1:P44:M5	MFI	CD40	CD38low TLM	CD38low memory	0.0737	0.353146	Moderate
BDC-CR1:P61:FM8	Frequency_functional	IFNAR2	IFNAR2+	cDC1s	0.0737	0.0415719	Moderate
BDC-CR1:P67:M7	MFI	CX3CR1	pDCs	CD123+	0.0737	0.236208	Moderate
BDC-CR1:P71:M8	MFI	IFNAR2	pre-DCs	CD123+	0.0737	0.66088	Moderate
BDC-CR1:P93:M2	MFI	CCR2	CD14+ DC3s	DC3s	0.0737	0.429214	Moderate
BDC-CR1:P93:M7	MFI	CX3CR1	CD14+ DC3s	DC3s	0.0737	0.30187	Moderate
TNK-CR1:P131:FM4	Frequency_functional	CCR5	CCR5+	CD4 TM*	0.0737	0.10281	Moderate
TNK-CR1:P131:M4	MFI	CCR5	CD4 TM*	CD4:R7+RA-	0.0737	0.165137	Moderate
TNK-CR1:P208:M4	MFI	CCR5	CD8 CM*	CD8:R7+RA+	0.0737	0.0912497	Moderate
TNK-CR1:P260:F	Frequency	NA	CD8 TE:CD56-CD161-	CD8 TE	0.0737	0.0419511	Moderate
TNK-CR1:P262:M20	MFI	PD1	CD8 TE*	CD8:R7-RA+	0.0737	0.177111	Moderate
TNK-CR1:P267:F	Frequency	NA	CD8 TE*:CD56+CD161+	CD8 TE*	0.0737	0.16551	Moderate
TNK-CR1:P296:F	Frequency	NA	CD8 TM:CD56+CD161+	CD8 TM	0.0737	0.0606676	Moderate
TNK-CR1:P345:FM4	Frequency_functional	CCR5	CCR5+	Vg9+Vd2-	0.0737	0.403077	Moderate
TNK-CR1:P373:FM2	Frequency_functional	CCR2	CCR2+	Vg9+Vd2low	0.0737	0.286956	Moderate
TNK-CR2:P110:FM15	Frequency_functional	CXCR6	CXCR6+	CD4:TSCM	0.0737	0.0335186	Moderate
TNK-CR2:P13:M11	MFI	CXCR3	Mature NK	Non-myeloid	0.0737	0.704647	Moderate
TNK-CR2:P150:M11	MFI	CXCR3	CD4 TE	CD4:R7-RA+	0.0737	0.583081	Moderate
TNK-CR2:P233:FM11	Frequency_functional	CXCR3	CXCR3+	CD8 TM*	0.0737	0.175692	Moderate
TNK-CR2:P262:FM11	Frequency_functional	CXCR3	CXCR3+	CD8 TE*	0.0737	0.152362	Moderate
BDC-CR2:P61:FM13	Frequency_functional	CCR9	CCR9+	cDC1s	0.0789	0.158017	Moderate
TNK-CR2:P25:FM11	Frequency_functional	CXCR3	CXCR3+	NK2	0.0789	0.244424	Moderate
BDC-CR1:P47:M6	MFI	CD86	Plasmablasts_early	Switched	0.0832	0.102815	Moderate
BDC-CR1:P20:M10	MFI	CD38	Naive	B cells	0.0841	0.334616	Moderate
BDC-CR1:P29:M8	MFI	IFNAR2	CD38+ AM	CD38+ memory	0.0841	0.0644523	Moderate
BDC-CR1:P35:M10	MFI	CD38	CD38+ TLM	CD38+ memory	0.0841	0.293128	Moderate
BDC-CR1:P67:FM8	Frequency_functional	IFNAR2	IFNAR2+	pDCs	0.0841	0.468834	Moderate
BDC-CR1:P78:M7	MFI	CX3CR1	CD5+ cDC2s	cDC2s and DC3s	0.0841	0.567564	Moderate
TNK-CR1:P110:M18	MFI	CD161	CD4:TSCM	CD4:R7+RA+	0.0841	0.092988	Moderate
TNK-CR1:P179:M18	MFI	CD161	CD4 EM	CD4:R7-RA-	0.0841	0.467379	Moderate
TNK-CR1:P202:M10	MFI	CD38	PD1+ TFH	CXCR5+	0.0841	0.115908	Moderate
TNK-CR1:P8:F	Frequency	NA	EarlyNK:CD161+CD38+	Early NK	0.0841	0.245752	Moderate
TNK-CR1:P87:M20	MFI	PD1	Conv CD4	Conventional T cells	0.0841	0.0442996	Moderate
TNK-CR2:P100:M14	MFI	CCR4	CD4:Naive	CD4:R7+RA+	0.0841	0.246273	Moderate
TNK-CR2:P110:FM11	Frequency_functional	CXCR3	CXCR3+	CD4:TSCM	0.0841	0.187743	Moderate
TNK-CR2:P121:FM21	Frequency_functional	TIGIT	TIGIT+	CD4 CM	0.0841	0.445572	Moderate
TNK-CR2:P220:M11	MFI	CXCR3	CD8:TSCM	CD8:R7+RA+	0.0841	0.242894	Moderate
TNK-CR2:P223:FM11	Frequency_functional	CXCR3	CXCR3+	CD8 CM	0.0841	0.231731	Moderate
TNK-CR2:P291:M11	MFI	CXCR3	CD8 TM	CD8:R7-RA-	0.0841	0.2664	Moderate
TNK-CR2:P332:FM11	Frequency_functional	CXCR3	CXCR3+	DN MAIT	0.0841	0.0552825	Moderate
TNK-CR2:P337:M14	MFI	CCR4	DP MAIT	MAIT	0.0841	0.0429716	Moderate
TNK-CR2:P359:FM11	Frequency_functional	CXCR3	CXCR3+	Vg9+Vd2high	0.0841	0.0553448	Moderate
TNK-CR2:P87:M13	MFI	CCR9	Conv CD4	Conventional T cells	0.0841	0.425933	Moderate
TNK-CR1:P208:FM7	Frequency_functional	CX3CR1	CX3CR1+	CD8 CM*	0.0894	0.0706543	Moderate
TNK-CR2:P150:FM11	Frequency_functional	CXCR3	CXCR3+	CD4 TE	0.0894	0.238489	Moderate
TNK-CR2:P49:FM11	Frequency_functional	CXCR3	CXCR3+	CD8+ NKT	0.0946	0.196344	Moderate
TNK-CR1:P368:F	Frequency	NA	Vd2highCD27-CD161+:CD16-	Vd2high:CD27-CD161+	0.0951	0.0563877	Moderate
TNK-CR1:P90:FM1	Frequency_functional	CCR1	CCR1+	CD4 CM*	0.0951	0.191937	Moderate
BDC-CR1:P105:F	Frequency	NA	Late plasmablasts	Viable cells	0.0956	0.170101	Moderate
BDC-CR1:P20:FM8	Frequency_functional	IFNAR2	IFNAR2+	Naive	0.0956	0.069755	Moderate
BDC-CR1:P33:FM8	Frequency_functional	IFNAR2	IFNAR2+	CD38+ RM	0.0956	0.130354	Moderate
BDC-CR1:P61:M2	MFI	CCR2	cDC1s	DCs	0.0956	0.471878	Moderate
BDC-CR1:P98:FM7	Frequency_functional	CX3CR1	CX3CR1+	CD14- DC3s	0.0956	0.37971	Moderate
BDC-CR2:P14:FM11	Frequency_functional	CXCR3	CXCR3+	B cells	0.0956	0.158216	Moderate
TNK-CR1:P107:F	Frequency	NA	CD4 naive:CD56-CD161+	CD4:Naive	0.0956	0.591222	Moderate
TNK-CR1:P121:M4	MFI	CCR5	CD4 CM	CD4:R7+RA-	0.0956	0.218084	Moderate
TNK-CR1:P131:FM2	Frequency_functional	CCR2	CCR2+	CD4 TM*	0.0956	0.245827	Moderate
TNK-CR1:P168:F	Frequency	NA	CD4 TE*:CD56-CD161-	CD4 TE*	0.0956	0.311038	Moderate
TNK-CR1:P202:F	Frequency	NA	PD1+ TFH	Conv CD4	0.0956	0.153972	Moderate
TNK-CR1:P208:M16	MFI	CD39	CD8 CM*	CD8:R7+RA+	0.0956	0.391787	Moderate
TNK-CR1:P218:FM16	Frequency_functional	CD39	CD39+	CD8:Naive	0.0956	0.222906	Moderate
TNK-CR1:P270:F	Frequency	NA	CD8 TE*:CD56-CD161-	CD8 TE*	0.0956	0.160464	Moderate
TNK-CR1:P291:M10	MFI	CD38	CD8 TM	CD8:R7-RA-	0.0956	0.0379457	Moderate
TNK-CR1:P49:M4	MFI	CCR5	CD8+ NKT	NKT cells	0.0956	0.137058	Moderate
TNK-CR2:P189:M11	MFI	CXCR3	CD4 TM	CD4:R7-RA-	0.0956	0.298161	Moderate
TNK-CR2:P200:M11	MFI	CXCR3	PD-1 TFH	CXCR5+	0.0956	0.28896	Moderate
TNK-CR2:P204:FM11	Frequency_functional	CXCR3	CXCR3+	Conv CD8	0.0956	0.192601	Moderate
TNK-CR2:P223:M11	MFI	CXCR3	CD8 CM	CD8:R7+RA-	0.0956	0.21056	Moderate
TNK-CR2:P281:FM11	Frequency_functional	CXCR3	CXCR3+	CD8 EM	0.0956	0.197381	Moderate
TNK-CR2:P281:M11	MFI	CXCR3	CD8 EM	CD8:R7-RA-	0.0956	0.262378	Moderate
TNK-CR2:P291:FM11	Frequency_functional	CXCR3	CXCR3+	CD8 TM	0.0956	0.172964	Moderate
TNK-CR2:P291:M14	MFI	CCR4	CD8 TM	CD8:R7-RA-	0.0956	0.335441	Moderate
TNK-CR2:P332:M11	MFI	CXCR3	DN MAIT	MAIT	0.0956	0.403434	Moderate
TNK-CR2:P87:FM12	Frequency_functional	CCR8	CCR8+	Conv CD4	0.0956	0.159769	Moderate
BDC-CR1:P67:FM7	Frequency_functional	CX3CR1	CX3CR1+	pDCs	0.107	0.121672	Moderate
BDC-CR1:P83:FM7	Frequency_functional	CX3CR1	CX3CR1+	CD5- cDC2s	0.107	0.554216	Moderate
TNK-CR1:P367:F	Frequency	NA	Vd2highCD27-CD161+:CD16+	Vd2high:CD27-CD161+	0.107	0.0441426	Moderate
TNK-CR1:P407:F	Frequency	NA	CD8 naive:CD56+CD161-	CD8:Naive	0.107	0.242334	Moderate
TNK-CR2:P49:FM13	Frequency_functional	CCR9	CCR9+	CD8+ NKT	0.107	0.473876	Moderate
BDC-CR1:P15:M8	MFI	IFNAR2	MZ	B cells	0.108	0.0711615	Moderate
BDC-CR1:P47:F	Frequency	NA	Plasmablasts_early	B cells	0.108	0.103467	Moderate
BDC-CR1:P54:FM7	Frequency_functional	CX3CR1	CX3CR1+	iMo	0.108	0.322858	Moderate
BDC-CR1:P61:FM2	Frequency_functional	CCR2	CCR2+	cDC1s	0.108	0.288956	Moderate
BDC-CR1:P83:FM5	Frequency_functional	CD40	CD40+	CD5- cDC2s	0.108	0.918211	Moderate
TNK-CR1:P202:FM7	Frequency_functional	CX3CR1	CX3CR1+	PD1+ TFH	0.108	0.20407	Moderate
TNK-CR1:P240:F	Frequency	NA	CD8 TM*:CD56-CD161+	CD8 TM*	0.108	0.114461	Moderate
TNK-CR1:P291:M20	MFI	PD1	CD8 TM	CD8:R7-RA-	0.108	0.0542283	Moderate
TNK-CR1:P329:F	Frequency	NA	CD8+ MAIT:CD56+CD27-	CD8+ MAIT	0.108	0.14768	Moderate
TNK-CR1:P359:M1	MFI	CCR1	Vg9+Vd2high	Vg9+	0.108	0.0646616	Moderate
TNK-CR1:P55:M20	MFI	PD1	Vd1+	Non-NKT	0.108	0.0661041	Moderate
TNK-CR1:P71:M1	MFI	CCR1	Vd1+Vg9+	Vd1+Vg9+ impure	0.108	0.38443	Moderate
TNK-CR2:P13:FM11	Frequency_functional	CXCR3	CXCR3+	Mature NK	0.108	0.479472	Moderate
TNK-CR2:P281:M13	MFI	CCR9	CD8 EM	CD8:R7-RA-	0.108	0.444751	Moderate
TNK-CR2:P291:M13	MFI	CCR9	CD8 TM	CD8:R7-RA-	0.108	0.324235	Moderate
TNK-CR2:P345:M11	MFI	CXCR3	Vg9+Vd2-	Vg9+	0.108	0.1089	Moderate
TNK-CR2:P55:FM11	Frequency_functional	CXCR3	CXCR3+	Vd1+	0.108	0.253561	Moderate
TNK-CR2:P55:FM15	Frequency_functional	CXCR6	CXCR6+	Vd1+	0.108	0.399751	Moderate
TNK-CR2:P87:FM11	Frequency_functional	CXCR3	CXCR3+	Conv CD4	0.108	0.194019	Moderate
TNK-CR2:P87:M15	MFI	CXCR6	Conv CD4	Conventional T cells	0.108	0.0525464	Moderate
BDC-CR2:P35:FM11	Frequency_functional	CXCR3	CXCR3+	CD38+ TLM	0.114	0.139141	Moderate
TNK-CR2:P49:FM21	Frequency_functional	TIGIT	TIGIT+	CD8+ NKT	0.114	0.36416	Moderate
TNK-CR1:P401:F	Frequency	NA	CD8 CM*:CD56-CD161-	CD8 CM*	0.12	0.218807	Moderate
TNK-CR2:P47:FM13	Frequency_functional	CCR9	CCR9+	CD4+ NKT	0.12	0.488926	Moderate
BDC-CR1:P33:M5	MFI	CD40	CD38+ RM	CD38+ memory	0.122	0.56083	Moderate
BDC-CR1:P44:FM5	Frequency_functional	CD40	CD40+	CD38low TLM	0.122	0.328324	Moderate
BDC-CR1:P52:M8	MFI	IFNAR2	cMo	Monocytes	0.122	0.287683	Moderate
BDC-CR1:P54:M7	MFI	CX3CR1	iMo	Monocytes	0.122	0.337738	Moderate
BDC-CR1:P61:M7	MFI	CX3CR1	cDC1s	DCs	0.122	0.798338	Moderate
BDC-CR1:P7:M8	MFI	IFNAR2	Basophils	Non-NK	0.122	0.385906	Moderate
BDC-CR1:P83:FM1	Frequency_functional	CCR1	CCR1+	CD5- cDC2s	0.122	0.139889	Moderate
BDC-CR1:P93:FM8	Frequency_functional	IFNAR2	IFNAR2+	CD14+ DC3s	0.122	0.380128	Moderate
BDC-CR2:P7:M11	MFI	CXCR3	Basophils	Non-NK	0.122	0.358437	Moderate
TNK-CR1:P110:M10	MFI	CD38	CD4:TSCM	CD4:R7+RA+	0.122	0.277828	Moderate
TNK-CR1:P131:M2	MFI	CCR2	CD4 TM*	CD4:R7+RA-	0.122	0.184935	Moderate
TNK-CR1:P160:M2	MFI	CCR2	CD4 TE*	CD4:R7-RA+	0.122	0.18064	Moderate
TNK-CR1:P160:M4	MFI	CCR5	CD4 TE*	CD4:R7-RA+	0.122	0.153978	Moderate
TNK-CR1:P223:M18	MFI	CD161	CD8 CM	CD8:R7+RA-	0.122	0.514585	Moderate
TNK-CR1:P259:F	Frequency	NA	CD8 TE:CD56-CD161+	CD8 TE	0.122	0.135538	Moderate
TNK-CR1:P321:F	Frequency	NA	MAIT	T cells	0.122	0.247568	Moderate
TNK-CR1:P321:M1	MFI	CCR1	MAIT	Vd1-Vg9-	0.122	0.45342	Moderate
TNK-CR1:P322:FM2	Frequency_functional	CCR2	CCR2+	CD4+ MAIT	0.122	0.273458	Moderate
TNK-CR1:P327:FM2	Frequency_functional	CCR2	CCR2+	CD8+ MAIT	0.122	0.254733	Moderate
TNK-CR1:P39:M7	MFI	CX3CR1	Terminal NK	Non-myeloid	0.122	0.250884	Moderate
TNK-CR1:P87:FM4	Frequency_functional	CCR5	CCR5+	Conv CD4	0.122	0.144679	Moderate
TNK-CR1:P87:M4	MFI	CCR5	Conv CD4	Conventional T cells	0.122	0.0986649	Moderate
TNK-CR2:P131:FM11	Frequency_functional	CXCR3	CXCR3+	CD4 TM*	0.122	0.291088	Moderate
TNK-CR2:P200:FM11	Frequency_functional	CXCR3	CXCR3+	PD-1 TFH	0.122	0.818652	Moderate
TNK-CR2:P218:FM13	Frequency_functional	CCR9	CCR9+	CD8:Naive	0.122	0.342884	Moderate
TNK-CR2:P218:M13	MFI	CCR9	CD8:Naive	CD8:R7+RA+	0.122	0.0950483	Moderate
TNK-CR2:P262:M11	MFI	CXCR3	CD8 TE*	CD8:R7-RA+	0.122	0.434478	Moderate
TNK-CR2:P281:M21	MFI	TIGIT	CD8 EM	CD8:R7-RA-	0.122	0.967628	Moderate
TNK-CR2:P291:M15	MFI	CXCR6	CD8 TM	CD8:R7-RA-	0.122	0.0305154	Moderate
TNK-CR2:P373:FM11	Frequency_functional	CXCR3	CXCR3+	Vg9+Vd2low	0.122	0.134914	Moderate
BDC-CR1:P7:FM8	Frequency_functional	IFNAR2	IFNAR2+	Basophils	0.128	0.402775	Moderate
BDC-CR2:P83:FM14	Frequency_functional	CCR4	CCR4+	CD5- cDC2s	0.136	0.158556	Moderate
TNK-CR1:P139:F	Frequency	NA	CD4 TM*:CD56-CD161-	CD4 TM*	0.136	0.122702	Moderate
BDC-CR1:P93:M8	MFI	IFNAR2	CD14+ DC3s	DC3s	0.138	0.308815	Moderate
BDC-CR1:P97:F	Frequency	NA	CD14- DC3s	Myeloid	0.138	0.099609	Moderate
BDC-CR1:P98:M2	MFI	CCR2	CD14- DC3s	DC3s	0.138	0.543449	Moderate
BDC-CR2:P15:FM11	Frequency_functional	CXCR3	CXCR3+	MZ	0.138	0.344356	Moderate
BDC-CR2:P50:FM11	Frequency_functional	CXCR3	CXCR3+	Monocytes	0.138	0.389063	Moderate
TNK-CR1:P100:M4	MFI	CCR5	CD4:Naive	CD4:R7+RA+	0.138	0.312792	Moderate
TNK-CR1:P13:FM1	Frequency_functional	CCR1	CCR1+	Mature NK	0.138	0.437	Moderate
TNK-CR1:P13:M1	MFI	CCR1	Mature NK	Non-myeloid	0.138	0.445699	Moderate
TNK-CR1:P160:M7	MFI	CX3CR1	CD4 TE*	CD4:R7-RA+	0.138	0.157787	Moderate
TNK-CR1:P162:F	Frequency	NA	CD4 TE*:CD38+DR-	CD4 TE*	0.138	0.289218	Moderate
TNK-CR1:P19:M10	MFI	CD38	NK1	Non-myeloid	0.138	0.143907	Moderate
TNK-CR1:P200:FM7	Frequency_functional	CX3CR1	CX3CR1+	PD-1 TFH	0.138	0.1821	Moderate
TNK-CR1:P252:FM2	Frequency_functional	CCR2	CCR2+	CD8 TE	0.138	0.555679	Moderate
TNK-CR1:P252:FM4	Frequency_functional	CCR5	CCR5+	CD8 TE	0.138	0.320283	Moderate
TNK-CR1:P252:M1	MFI	CCR1	CD8 TE	CD8:R7-RA+	0.138	0.407817	Moderate
TNK-CR1:P252:M4	MFI	CCR5	CD8 TE	CD8:R7-RA+	0.138	0.366621	Moderate
TNK-CR1:P263:F	Frequency	NA	CD8 TE*:CD38+DR+	CD8 TE*	0.138	0.143292	Moderate
TNK-CR1:P28:F	Frequency	NA	NK2:CD161-CD38+	NK2	0.138	0.129676	Moderate
TNK-CR1:P291:FM2	Frequency_functional	CCR2	CCR2+	CD8 TM	0.138	0.185724	Moderate
TNK-CR1:P373:M2	MFI	CCR2	Vg9+Vd2low	Vg9+	0.138	0.348183	Moderate
TNK-CR1:P39:FM7	Frequency_functional	CX3CR1	CX3CR1+	Terminal NK	0.138	0.209254	Moderate
TNK-CR1:P393:F	Frequency	NA	CD4 TM:CD56-CD161-	CD4 TM	0.138	0.0768827	Moderate
TNK-CR1:P96:F	Frequency	NA	CD4 CM*:CD56+CD161-	CD4 CM*	0.138	0.296734	Moderate
TNK-CR2:P100:FM14	Frequency_functional	CCR4	CCR4+	CD4:Naive	0.138	0.330481	Moderate
TNK-CR2:P110:FM12	Frequency_functional	CCR8	CCR8+	CD4:TSCM	0.138	0.102071	Moderate
TNK-CR2:P121:M13	MFI	CCR9	CD4 CM	CD4:R7+RA-	0.138	0.453953	Moderate
TNK-CR2:P202:FM12	Frequency_functional	CCR8	CCR8+	PD1+ TFH	0.138	0.16839	Moderate
TNK-CR2:P204:M11	MFI	CXCR3	Conv CD8	Conventional T cells	0.138	0.353167	Moderate
TNK-CR2:P25:M11	MFI	CXCR3	NK2	Non-myeloid	0.138	0.340643	Moderate
TNK-CR2:P359:M14	MFI	CCR4	Vg9+Vd2high	Vg9+	0.138	0.35055	Moderate
TNK-CR2:P373:M11	MFI	CXCR3	Vg9+Vd2low	Vg9+	0.138	0.320693	Moderate
TNK-CR2:P55:FM13	Frequency_functional	CCR9	CCR9+	Vd1+	0.138	0.329725	Moderate
TNK-CR2:P55:M15	MFI	CXCR6	Vd1+	Non-NKT	0.138	0.362413	Moderate
BDC-CR1:P47:M5	MFI	CD40	Plasmablasts_early	Switched	0.141	0.0425345	Moderate
TNK-CR1:P399:F	Frequency	NA	CD8 CM*:CD56+CD161-	CD8 CM*	0.143	0.300568	Moderate
TNK-CR2:P110:M14	MFI	CCR4	CD4:TSCM	CD4:R7+RA+	0.143	0.136055	Moderate
BDC-CR1:P47:FM5	Frequency_functional	CD40	CD40+	Plasmablasts_early	0.151	0.00951748	Moderate
TNK-CR1:P49:FM4	Frequency_functional	CCR5	CCR5+	CD8+ NKT	0.151	0.568602	Moderate
BDC-CR1:P15:M5	MFI	CD40	MZ	B cells	0.154	0.237591	Moderate
BDC-CR1:P29:FM8	Frequency_functional	IFNAR2	IFNAR2+	CD38+ AM	0.154	0.0802822	Moderate
BDC-CR1:P50:FM5	Frequency_functional	CD40	CD40+	Monocytes	0.154	0.536763	Moderate
BDC-CR1:P52:FM8	Frequency_functional	IFNAR2	IFNAR2+	cMo	0.154	0.291834	Moderate
BDC-CR1:P87:F	Frequency	NA	DC3s	Myeloid	0.154	0.173367	Moderate
BDC-CR2:P71:M11	MFI	CXCR3	pre-DCs	CD123+	0.154	0.285519	Moderate
TNK-CR1:P160:FM2	Frequency_functional	CCR2	CCR2+	CD4 TE*	0.154	0.167856	Moderate
TNK-CR1:P189:M4	MFI	CCR5	CD4 TM	CD4:R7-RA-	0.154	0.123367	Moderate
TNK-CR1:P258:F	Frequency	NA	CD8 TE:CD56+CD161-	CD8 TE	0.154	0.117326	Moderate
TNK-CR1:P265:F	Frequency	NA	CD8 TE*:CD38-DR+	CD8 TE*	0.154	0.255338	Moderate
TNK-CR1:P281:FM4	Frequency_functional	CCR5	CCR5+	CD8 EM	0.154	0.441863	Moderate
TNK-CR1:P291:M1	MFI	CCR1	CD8 TM	CD8:R7-RA-	0.154	0.466137	Moderate
TNK-CR1:P295:F	Frequency	NA	CD8 TM:CD38-DR-	CD8 TM	0.154	0.0722386	Moderate
TNK-CR1:P321:FM1	Frequency_functional	CCR1	CCR1+	MAIT	0.154	0.441725	Moderate
TNK-CR1:P90:M2	MFI	CCR2	CD4 CM*	CD4:R7+RA+	0.154	0.205987	Moderate
TNK-CR2:P100:FM12	Frequency_functional	CCR8	CCR8+	CD4:Naive	0.154	0.180799	Moderate
TNK-CR2:P131:M11	MFI	CXCR3	CD4 TM*	CD4:R7+RA-	0.154	0.399724	Moderate
TNK-CR2:P189:FM11	Frequency_functional	CXCR3	CXCR3+	CD4 TM	0.154	0.231629	Moderate
TNK-CR2:P19:FM11	Frequency_functional	CXCR3	CXCR3+	NK1	0.154	0.26151	Moderate
TNK-CR2:P19:M11	MFI	CXCR3	NK1	Non-myeloid	0.154	0.714234	Moderate
TNK-CR2:P208:FM14	Frequency_functional	CCR4	CCR4+	CD8 CM*	0.154	0.288757	Moderate
TNK-CR2:P218:FM14	Frequency_functional	CCR4	CCR4+	CD8:Naive	0.154	0.462666	Moderate
TNK-CR2:P218:M14	MFI	CCR4	CD8:Naive	CD8:R7+RA+	0.154	0.606273	Moderate
TNK-CR2:P25:FM21	Frequency_functional	TIGIT	TIGIT+	NK2	0.154	0.453213	Moderate
TNK-CR2:P252:M13	MFI	CCR9	CD8 TE	CD8:R7-RA+	0.154	0.462379	Moderate
TNK-CR2:P262:M14	MFI	CCR4	CD8 TE*	CD8:R7-RA+	0.154	0.544906	Moderate
TNK-CR2:P47:M13	MFI	CCR9	CD4+ NKT	NKT cells	0.154	0.515376	Moderate
TNK-CR2:P71:M15	MFI	CXCR6	Vd1+Vg9+	Vd1+Vg9+ impure	0.154	0.419857	Moderate
TNK-CR1:P359:FM2	Frequency_functional	CCR2	CCR2+	Vg9+Vd2high	0.16	0.12572	Moderate
TNK-CR1:P73:F	Frequency	NA	Vd1+Vg9+CD27+CD161+:CD16+	Vd1+Vg9+:CD27+CD161+	0.167	0.0967181	Moderate
BDC-CR1:P42:FM5	Frequency_functional	CD40	CD40+	CD38low RM	0.169	0.521715	Moderate
TNK-CR2:P150:FM21	Frequency_functional	TIGIT	TIGIT+	CD4 TE	0.169	0.100673	Moderate
BDC-CR1:P42:FM8	Frequency_functional	IFNAR2	IFNAR2+	CD38low RM	0.172	0.368786	Moderate
BDC-CR1:P52:M2	MFI	CCR2	cMo	Monocytes	0.172	0.757894	Moderate
BDC-CR1:P54:M1	MFI	CCR1	iMo	Monocytes	0.172	0.0440007	Moderate
BDC-CR1:P61:M10	MFI	CD38	cDC1s	DCs	0.172	0.469466	Moderate
BDC-CR1:P70:F	Frequency	NA	pre-DCs	Myeloid	0.172	0.42202	Moderate
BDC-CR1:P71:FM8	Frequency_functional	IFNAR2	IFNAR2+	pre-DCs	0.172	0.696731	Moderate
BDC-CR2:P50:M14	MFI	CCR4	Monocytes	Myeloid	0.172	0.861894	Moderate
TNK-CR1:P110:M16	MFI	CD39	CD4:TSCM	CD4:R7+RA+	0.172	0.200364	Moderate
TNK-CR1:P110:M17	MFI	CD127	CD4:TSCM	CD4:R7+RA+	0.172	0.1065	Moderate
TNK-CR1:P110:M20	MFI	PD1	CD4:TSCM	CD4:R7+RA+	0.172	0.149645	Moderate
TNK-CR1:P158:F	Frequency	NA	CD4 TE:CD56-CD161-	CD4 TE	0.172	0.32918	Moderate
TNK-CR1:P160:FM4	Frequency_functional	CCR5	CCR5+	CD4 TE*	0.172	0.12788	Moderate
TNK-CR1:P189:M17	MFI	CD127	CD4 TM	CD4:R7-RA-	0.172	0.177682	Moderate
TNK-CR1:P202:M19	MFI	CD95	PD1+ TFH	CXCR5+	0.172	0.46596	Moderate
TNK-CR1:P220:FM2	Frequency_functional	CCR2	CCR2+	CD8:TSCM	0.172	0.145661	Moderate
TNK-CR1:P327:FM7	Frequency_functional	CX3CR1	CX3CR1+	CD8+ MAIT	0.172	0.145664	Moderate
TNK-CR1:P332:FM7	Frequency_functional	CX3CR1	CX3CR1+	DN MAIT	0.172	0.263917	Moderate
TNK-CR1:P39:M10	MFI	CD38	Terminal NK	Non-myeloid	0.172	0.191663	Moderate
TNK-CR1:P49:M1	MFI	CCR1	CD8+ NKT	NKT cells	0.172	0.0683793	Moderate
TNK-CR1:P49:M2	MFI	CCR2	CD8+ NKT	NKT cells	0.172	0.318125	Moderate
TNK-CR1:P7:M7	MFI	CX3CR1	Early NK	Non-myeloid	0.172	0.597417	Moderate
TNK-CR1:P71:FM1	Frequency_functional	CCR1	CCR1+	Vd1+Vg9+	0.172	0.513185	Moderate
TNK-CR2:P131:FM12	Frequency_functional	CCR8	CCR8+	CD4 TM*	0.172	0.179888	Moderate
TNK-CR2:P131:M15	MFI	CXCR6	CD4 TM*	CD4:R7+RA-	0.172	0.649878	Moderate
TNK-CR2:P160:M21	MFI	TIGIT	CD4 TE*	CD4:R7-RA+	0.172	0.125877	Moderate
TNK-CR2:P189:FM12	Frequency_functional	CCR8	CCR8+	CD4 TM	0.172	0.213086	Moderate
TNK-CR2:P233:FM15	Frequency_functional	CXCR6	CXCR6+	CD8 TM*	0.172	0.256308	Moderate
TNK-CR2:P25:M13	MFI	CCR9	NK2	Non-myeloid	0.172	0.211978	Moderate
TNK-CR2:P262:FM15	Frequency_functional	CXCR6	CXCR6+	CD8 TE*	0.172	0.228972	Moderate
TNK-CR2:P291:FM13	Frequency_functional	CCR9	CCR9+	CD8 TM	0.172	0.688849	Moderate
TNK-CR2:P321:M14	MFI	CCR4	MAIT	Vd1-Vg9-	0.172	0.690726	Moderate
TNK-CR2:P359:M11	MFI	CXCR3	Vg9+Vd2high	Vg9+	0.172	0.111351	Moderate
TNK-CR2:P359:M21	MFI	TIGIT	Vg9+Vd2high	Vg9+	0.172	0.484831	Moderate
TNK-CR2:P55:M13	MFI	CCR9	Vd1+	Non-NKT	0.172	0.380538	Moderate
TNK-CR2:P87:FM21	Frequency_functional	TIGIT	TIGIT+	Conv CD4	0.172	0.497612	Moderate
TNK-CR1:P66:F	Frequency	NA	Vd1+CD27-CD161-:CD16+	Vd1+:CD27-CD161-	0.178	0.258027	Moderate
TNK-CR1:P337:FM4	Frequency_functional	CCR5	CCR5+	DP MAIT	0.182	0.282862	Moderate
TNK-CR1:P238:F	Frequency	NA	CD8 TM*:CD56+CD161+	CD8 TM*	0.186	0.382781	Moderate
TNK-CR1:P49:FM1	Frequency_functional	CCR1	CCR1+	CD8+ NKT	0.187	0.128958	Moderate
BDC-CR1:P15:FM5	Frequency_functional	CD40	CD40+	MZ	0.192	0.267555	Moderate
BDC-CR1:P31:FM6	Frequency_functional	CD86	CD86+	CD38+ IM	0.192	0.313692	Moderate
BDC-CR1:P42:M5	MFI	CD40	CD38low RM	CD38low memory	0.192	0.764142	Moderate
BDC-CR1:P45:F	Frequency	NA	CD11c+CD38low TLM	CD38low TLM	0.192	0.400046	Moderate
BDC-CR1:P83:M1	MFI	CCR1	CD5- cDC2s	cDC2s and DC3s	0.192	0.142078	Moderate
BDC-CR2:P105:M11	MFI	CXCR3	Late plasmablasts	Clean-up_PBs1	0.192	0.115725	Moderate
BDC-CR2:P15:M11	MFI	CXCR3	MZ	B cells	0.192	0.500536	Moderate
BDC-CR2:P33:FM11	Frequency_functional	CXCR3	CXCR3+	CD38+ RM	0.192	0.251431	Moderate
BDC-CR2:P52:M11	MFI	CXCR3	cMo	Monocytes	0.192	0.41035	Moderate
BDC-CR2:P61:M13	MFI	CCR9	cDC1s	DCs	0.192	0.723701	Moderate
TNK-CR1:P112:F	Frequency	NA	CD4 TSCM:CD38+DR-	CD4:TSCM	0.192	0.164919	Moderate
TNK-CR1:P152:F	Frequency	NA	CD4 TE:CD38+DR-	CD4 TE	0.192	0.411714	Moderate
TNK-CR1:P204:FM2	Frequency_functional	CCR2	CCR2+	Conv CD8	0.192	0.545333	Moderate
TNK-CR1:P229:F	Frequency	NA	CD8 CM:CD56+CD161-	CD8 CM	0.192	0.587271	Moderate
TNK-CR1:P230:F	Frequency	NA	CD8 CM:CD56-CD161+	CD8 CM	0.192	0.627928	Moderate
TNK-CR1:P252:M2	MFI	CCR2	CD8 TE	CD8:R7-RA+	0.192	0.797131	Moderate
TNK-CR1:P253:F	Frequency	NA	CD8 TE:CD38+DR+	CD8 TE	0.192	0.620106	Moderate
TNK-CR1:P262:M4	MFI	CCR5	CD8 TE*	CD8:R7-RA+	0.192	0.219575	Moderate
TNK-CR1:P337:M7	MFI	CX3CR1	DP MAIT	MAIT	0.192	0.304117	Moderate
TNK-CR1:P359:M10	MFI	CD38	Vg9+Vd2high	Vg9+	0.192	0.507673	Moderate
TNK-CR1:P71:M16	MFI	CD39	Vd1+Vg9+	Vd1+Vg9+ impure	0.192	0.203824	Moderate
TNK-CR1:P90:M7	MFI	CX3CR1	CD4 CM*	CD4:R7+RA+	0.192	0.22406	Moderate
TNK-CR2:P110:FM14	Frequency_functional	CCR4	CCR4+	CD4:TSCM	0.192	0.116605	Moderate
TNK-CR2:P110:M13	MFI	CCR9	CD4:TSCM	CD4:R7+RA+	0.192	0.388429	Moderate
TNK-CR2:P121:FM11	Frequency_functional	CXCR3	CXCR3+	CD4 CM	0.192	0.32496	Moderate
TNK-CR2:P13:M14	MFI	CCR4	Mature NK	Non-myeloid	0.192	0.439666	Moderate
TNK-CR2:P220:FM11	Frequency_functional	CXCR3	CXCR3+	CD8:TSCM	0.192	0.165423	Moderate
TNK-CR2:P233:M13	MFI	CCR9	CD8 TM*	CD8:R7+RA-	0.192	0.501485	Moderate
TNK-CR2:P322:M11	MFI	CXCR3	CD4+ MAIT	MAIT	0.192	0.669811	Moderate
TNK-CR2:P332:M14	MFI	CCR4	DN MAIT	MAIT	0.192	0.996827	Moderate
TNK-CR2:P373:M14	MFI	CCR4	Vg9+Vd2low	Vg9+	0.192	0.602073	Moderate
TNK-CR2:P47:M11	MFI	CXCR3	CD4+ NKT	NKT cells	0.192	0.283308	Moderate
TNK-CR2:P90:M14	MFI	CCR4	CD4 CM*	CD4:R7+RA+	0.192	0.325999	Moderate
BDC-CR1:P38:F	Frequency	NA	CD38low AM	CD38low memory	0.198	0.233448	Moderate
TNK-CR1:P47:FM7	Frequency_functional	CX3CR1	CX3CR1+	CD4+ NKT	0.206	0.254713	Moderate
TNK-CR1:P208:FM16	Frequency_functional	CD39	CD39+	CD8 CM*	0.208	0.493626	Moderate
TNK-CR1:P412:F	Frequency	NA	CD8 TSCM:CD38-DR+	CD8:TSCM	0.208	0.440724	Moderate
TNK-CR1:P49:FM2	Frequency_functional	CCR2	CCR2+	CD8+ NKT	0.208	0.615909	Moderate
TNK-CR2:P51:FM11	Frequency_functional	CXCR3	CXCR3+	DN NKT	0.208	0.117607	Moderate
BDC-CR1:P38:FM5	Frequency_functional	CD40	CD40+	CD38low AM	0.212	0.770399	Moderate
BDC-CR1:P42:M8	MFI	IFNAR2	CD38low RM	CD38low memory	0.212	0.298802	Moderate
BDC-CR1:P44:F	Frequency	NA	CD38low TLM	CD38low memory	0.212	0.228918	Moderate
BDC-CR1:P50:M5	MFI	CD40	Monocytes	Myeloid	0.212	0.402192	Moderate
BDC-CR1:P98:M7	MFI	CX3CR1	CD14- DC3s	DC3s	0.212	0.500759	Moderate
BDC-CR2:P20:FM11	Frequency_functional	CXCR3	CXCR3+	Naive	0.212	0.189405	Moderate
BDC-CR2:P52:FM11	Frequency_functional	CXCR3	CXCR3+	cMo	0.212	0.300481	Moderate
BDC-CR2:P54:FM13	Frequency_functional	CCR9	CCR9+	iMo	0.212	0.212423	Moderate
BDC-CR2:P78:M14	MFI	CCR4	CD5+ cDC2s	cDC2s and DC3s	0.212	0.597209	Moderate
BDC-CR2:P98:FM13	Frequency_functional	CCR9	CCR9+	CD14- DC3s	0.212	0.107545	Moderate
BDC-CR2:P98:M13	MFI	CCR9	CD14- DC3s	DC3s	0.212	0.0249153	Moderate
TNK-CR1:P100:FM4	Frequency_functional	CCR5	CCR5+	CD4:Naive	0.212	0.435637	Moderate
TNK-CR1:P114:F	Frequency	NA	CD4 TSCM:CD38-DR-	CD4:TSCM	0.212	0.221161	Moderate
TNK-CR1:P164:F	Frequency	NA	CD4 TE*:CD38-DR-	CD4 TE*	0.212	0.410323	Moderate
TNK-CR1:P179:M4	MFI	CCR5	CD4 EM	CD4:R7-RA-	0.212	0.297028	Moderate
TNK-CR1:P189:M20	MFI	PD1	CD4 TM	CD4:R7-RA-	0.212	0.0218195	Moderate
TNK-CR1:P198:F	Frequency	NA	CXCR5+	Conv CD4	0.212	0.455632	Moderate
TNK-CR1:P202:FM4	Frequency_functional	CCR5	CCR5+	PD1+ TFH	0.212	0.589691	Moderate
TNK-CR1:P218:M18	MFI	CD161	CD8:Naive	CD8:R7+RA+	0.212	0.324474	Moderate
TNK-CR1:P231:F	Frequency	NA	CD8 CM:CD56-CD161-	CD8 CM	0.212	0.155441	Moderate
TNK-CR1:P25:M18	MFI	CD161	NK2	Non-myeloid	0.212	0.441699	Moderate
TNK-CR1:P262:FM4	Frequency_functional	CCR5	CCR5+	CD8 TE*	0.212	0.288012	Moderate
TNK-CR1:P281:FM1	Frequency_functional	CCR1	CCR1+	CD8 EM	0.212	0.574339	Moderate
TNK-CR1:P292:F	Frequency	NA	CD8 TM:CD38+DR+	CD8 TM	0.212	0.28358	Moderate
TNK-CR1:P409:F	Frequency	NA	CD8 naive:CD56-CD161-	CD8:Naive	0.212	0.168926	Moderate
TNK-CR1:P60:F	Frequency	NA	Vd1+CD27+CD161-:CD16+	Vd1+:CD27+CD161-	0.212	0.247542	Moderate
TNK-CR1:P71:FM16	Frequency_functional	CD39	CD39+	Vd1+Vg9+	0.212	0.180673	Moderate
TNK-CR1:P71:M4	MFI	CCR5	Vd1+Vg9+	Vd1+Vg9+ impure	0.212	0.31945	Moderate
TNK-CR1:P9:F	Frequency	NA	EarlyNK:CD161+CD38-	Early NK	0.212	0.0959035	Moderate
TNK-CR1:P90:FM7	Frequency_functional	CX3CR1	CX3CR1+	CD4 CM*	0.212	0.365136	Moderate
TNK-CR1:P94:F	Frequency	NA	CD4 CM*:CD38-DR-	CD4 CM*	0.212	0.160751	Moderate
TNK-CR1:P97:F	Frequency	NA	CD4 CM*:CD56-CD161+	CD4 CM*	0.212	0.288633	Moderate
TNK-CR2:P179:FM21	Frequency_functional	TIGIT	TIGIT+	CD4 EM	0.212	0.692789	Moderate
TNK-CR2:P179:M21	MFI	TIGIT	CD4 EM	CD4:R7-RA-	0.212	0.845549	Moderate
TNK-CR2:P189:FM13	Frequency_functional	CCR9	CCR9+	CD4 TM	0.212	0.777287	Moderate
TNK-CR2:P204:FM13	Frequency_functional	CCR9	CCR9+	Conv CD8	0.212	0.896158	Moderate
TNK-CR2:P208:M21	MFI	TIGIT	CD8 CM*	CD8:R7+RA+	0.212	0.269847	Moderate
TNK-CR2:P218:FM12	Frequency_functional	CCR8	CCR8+	CD8:Naive	0.212	0.257767	Moderate
TNK-CR2:P281:M15	MFI	CXCR6	CD8 EM	CD8:R7-RA-	0.212	0.385573	Moderate
TNK-CR2:P359:FM15	Frequency_functional	CXCR6	CXCR6+	Vg9+Vd2high	0.212	0.301871	Moderate
TNK-CR2:P7:M14	MFI	CCR4	Early NK	Non-myeloid	0.212	0.469306	Moderate
TNK-CR2:P87:FM13	Frequency_functional	CCR9	CCR9+	Conv CD4	0.212	0.611608	Moderate
TNK-CR2:P87:FM15	Frequency_functional	CXCR6	CXCR6+	Conv CD4	0.212	0.280096	Moderate
TNK-CR2:P90:FM11	Frequency_functional	CXCR3	CXCR3+	CD4 CM*	0.212	0.316199	Moderate
BDC-CR1:P14:M5	MFI	CD40	B cells	CD20+	0.219	0.575256	Moderate
BDC-CR1:P77:F	Frequency	NA	CD5+ cDC2s	Myeloid	0.219	0.388933	Moderate
BDC-CR2:P105:FM11	Frequency_functional	CXCR3	CXCR3+	Late plasmablasts	0.219	0.0989179	Moderate
TNK-CR1:P77:F	Frequency	NA	Vd1+Vg9+CD27+CD161-:CD16-	Vd1+Vg9+:CD27+CD161-	0.229	0.0193609	Moderate
BDC-CR1:P33:FM5	Frequency_functional	CD40	CD40+	CD38+ RM	0.23	0.624209	Moderate
BDC-CR1:P83:FM2	Frequency_functional	CCR2	CCR2+	CD5- cDC2s	0.23	0.54496	Moderate
TNK-CR1:P332:FM2	Frequency_functional	CCR2	CCR2+	DN MAIT	0.23	0.569741	Moderate
TNK-CR1:P46:FM7	Frequency_functional	CX3CR1	CX3CR1+	NKT cells	0.23	0.247936	Moderate
BDC-CR1:P103:F	Frequency	NA	Late plasmablasts	HLA-DR+	0.235	0.175453	Moderate
BDC-CR1:P38:M5	MFI	CD40	CD38low AM	CD38low memory	0.235	0.514312	Moderate
BDC-CR1:P52:FM5	Frequency_functional	CD40	CD40+	cMo	0.235	0.534134	Moderate
BDC-CR1:P54:FM5	Frequency_functional	CD40	CD40+	iMo	0.235	0.597622	Moderate
BDC-CR1:P54:FM8	Frequency_functional	IFNAR2	IFNAR2+	iMo	0.235	0.140634	Moderate
BDC-CR1:P59:F	Frequency	NA	cDC1s	DCs	0.235	0.232499	Moderate
BDC-CR1:P98:M1	MFI	CCR1	CD14- DC3s	DC3s	0.235	0.24825	Moderate
BDC-CR1:P98:M8	MFI	IFNAR2	CD14- DC3s	DC3s	0.235	0.230067	Moderate
BDC-CR2:P33:M11	MFI	CXCR3	CD38+ RM	CD38+ memory	0.235	0.187418	Moderate
BDC-CR2:P38:FM11	Frequency_functional	CXCR3	CXCR3+	CD38low AM	0.235	0.455623	Moderate
BDC-CR2:P38:M11	MFI	CXCR3	CD38low AM	CD38low memory	0.235	0.586831	Moderate
BDC-CR2:P52:M14	MFI	CCR4	cMo	Monocytes	0.235	0.892251	Moderate
BDC-CR2:P54:M13	MFI	CCR9	iMo	Monocytes	0.235	0.157747	Moderate
BDC-CR2:P61:M14	MFI	CCR4	cDC1s	DCs	0.235	0.459519	Moderate
BDC-CR2:P67:FM11	Frequency_functional	CXCR3	CXCR3+	pDCs	0.235	0.337074	Moderate
TNK-CR1:P100:M2	MFI	CCR2	CD4:Naive	CD4:R7+RA+	0.235	0.950761	Moderate
TNK-CR1:P110:M4	MFI	CCR5	CD4:TSCM	CD4:R7+RA+	0.235	0.220313	Moderate
TNK-CR1:P121:FM4	Frequency_functional	CCR5	CCR5+	CD4 CM	0.235	0.223586	Moderate
TNK-CR1:P131:M16	MFI	CD39	CD4 TM*	CD4:R7+RA-	0.235	0.390676	Moderate
TNK-CR1:P131:M7	MFI	CX3CR1	CD4 TM*	CD4:R7+RA-	0.235	0.789767	Moderate
TNK-CR1:P179:M1	MFI	CCR1	CD4 EM	CD4:R7-RA-	0.235	0.699991	Moderate
TNK-CR1:P208:M2	MFI	CCR2	CD8 CM*	CD8:R7+RA+	0.235	0.522563	Moderate
TNK-CR1:P226:F	Frequency	NA	CD8 CM:CD38-DR+	CD8 CM	0.235	0.297628	Moderate
TNK-CR1:P228:F	Frequency	NA	CD8 CM:CD56+CD161+	CD8 CM	0.235	0.223047	Moderate
TNK-CR1:P262:FM2	Frequency_functional	CCR2	CCR2+	CD8 TE*	0.235	0.589942	Moderate
TNK-CR1:P281:FM2	Frequency_functional	CCR2	CCR2+	CD8 EM	0.235	0.712387	Moderate
TNK-CR1:P281:M4	MFI	CCR5	CD8 EM	CD8:R7-RA-	0.235	0.497201	Moderate
TNK-CR1:P322:M2	MFI	CCR2	CD4+ MAIT	MAIT	0.235	0.305125	Moderate
TNK-CR1:P46:FM1	Frequency_functional	CCR1	CCR1+	NKT cells	0.235	0.214607	Moderate
TNK-CR1:P47:M7	MFI	CX3CR1	CD4+ NKT	NKT cells	0.235	0.213376	Moderate
TNK-CR1:P61:F	Frequency	NA	Vd1+CD27+CD161-:CD16-	Vd1+:CD27+CD161-	0.235	0.250076	Moderate
TNK-CR1:P71:M10	MFI	CD38	Vd1+Vg9+	Vd1+Vg9+ impure	0.235	0.0440634	Moderate
TNK-CR1:P90:M4	MFI	CCR5	CD4 CM*	CD4:R7+RA+	0.235	0.236608	Moderate
TNK-CR1:P93:F	Frequency	NA	CD4 CM*:CD38-DR+	CD4 CM*	0.235	0.0900692	Moderate
TNK-CR2:P100:FM13	Frequency_functional	CCR9	CCR9+	CD4:Naive	0.235	0.292002	Moderate
TNK-CR2:P121:M21	MFI	TIGIT	CD4 CM	CD4:R7+RA-	0.235	0.77018	Moderate
TNK-CR2:P13:FM14	Frequency_functional	CCR4	CCR4+	Mature NK	0.235	0.350721	Moderate
TNK-CR2:P160:FM11	Frequency_functional	CXCR3	CXCR3+	CD4 TE*	0.235	0.287827	Moderate
TNK-CR2:P220:M14	MFI	CCR4	CD8:TSCM	CD8:R7+RA+	0.235	0.191395	Moderate
TNK-CR2:P327:M14	MFI	CCR4	CD8+ MAIT	MAIT	0.235	0.871729	Moderate
TNK-CR2:P359:M15	MFI	CXCR6	Vg9+Vd2high	Vg9+	0.235	0.241902	Moderate
TNK-CR2:P373:M15	MFI	CXCR6	Vg9+Vd2low	Vg9+	0.235	0.32825	Moderate
TNK-CR2:P47:M15	MFI	CXCR6	CD4+ NKT	NKT cells	0.235	0.355057	Moderate
TNK-CR2:P71:FM15	Frequency_functional	CXCR6	CXCR6+	Vd1+Vg9+	0.235	0.802994	Moderate
TNK-CR1:P208:FM4	Frequency_functional	CCR5	CCR5+	CD8 CM*	0.241	0.333871	Moderate
TNK-CR1:P67:F	Frequency	NA	Vd1+CD27-CD161-:CD16-	Vd1+:CD27-CD161-	0.241	0.29574	Moderate
TNK-CR2:P150:FM12	Frequency_functional	CCR8	CCR8+	CD4 TE	0.251	0.423471	Moderate
TNK-CR1:P208:FM2	Frequency_functional	CCR2	CCR2+	CD8 CM*	0.252	0.70904	Moderate
BDC-CR1:P40:FM4	Frequency_functional	CCR5	CCR5+	CD38low IM	0.253	0.0430353	Moderate
BDC-CR1:P67:M8	MFI	IFNAR2	pDCs	CD123+	0.253	0.645836	Moderate
TNK-CR1:P47:FM2	Frequency_functional	CCR2	CCR2+	CD4+ NKT	0.253	0.758844	Moderate
TNK-CR1:P74:F	Frequency	NA	Vd1+Vg9+CD27+CD161+:CD16-	Vd1+Vg9+:CD27+CD161+	0.253	0.131051	Moderate
BDC-CR1:P40:M5	MFI	CD40	CD38low IM	CD38low memory	0.259	0.671102	Moderate
BDC-CR1:P54:M5	MFI	CD40	iMo	Monocytes	0.259	0.683226	Moderate
BDC-CR1:P61:M1	MFI	CCR1	cDC1s	DCs	0.259	0.589379	Moderate
BDC-CR1:P67:M6	MFI	CD86	pDCs	CD123+	0.259	0.548065	Moderate
BDC-CR1:P7:M10	MFI	CD38	Basophils	Non-NK	0.259	0.959749	Moderate
BDC-CR1:P71:M10	MFI	CD38	pre-DCs	CD123+	0.259	0.694825	Moderate
BDC-CR1:P78:FM7	Frequency_functional	CX3CR1	CX3CR1+	CD5+ cDC2s	0.259	0.926449	Moderate
BDC-CR1:P83:FM8	Frequency_functional	IFNAR2	IFNAR2+	CD5- cDC2s	0.259	0.371345	Moderate
BDC-CR1:P83:M5	MFI	CD40	CD5- cDC2s	cDC2s and DC3s	0.259	0.52643	Moderate
BDC-CR1:P83:M7	MFI	CX3CR1	CD5- cDC2s	cDC2s and DC3s	0.259	0.572609	Moderate
BDC-CR2:P31:FM11	Frequency_functional	CXCR3	CXCR3+	CD38+ IM	0.259	0.277907	Moderate
BDC-CR2:P7:FM14	Frequency_functional	CCR4	CCR4+	Basophils	0.259	0.443892	Moderate
BDC-CR2:P78:FM11	Frequency_functional	CXCR3	CXCR3+	CD5+ cDC2s	0.259	0.361816	Moderate
TNK-CR1:P160:FM7	Frequency_functional	CX3CR1	CX3CR1+	CD4 TE*	0.259	0.237033	Moderate
TNK-CR1:P160:M10	MFI	CD38	CD4 TE*	CD4:R7-RA+	0.259	0.860668	Moderate
TNK-CR1:P165:F	Frequency	NA	CD4 TE*:CD56+CD161+	CD4 TE*	0.259	0.544058	Moderate
TNK-CR1:P186:F	Frequency	NA	CD4 EM:CD56-CD161+	CD4 EM	0.259	0.912985	Moderate
TNK-CR1:P189:F	Frequency	NA	CD4 TM	Conv CD4	0.259	0.311376	Moderate
TNK-CR1:P202:M18	MFI	CD161	PD1+ TFH	CXCR5+	0.259	0.461781	Moderate
TNK-CR1:P204:M1	MFI	CCR1	Conv CD8	Conventional T cells	0.259	0.638543	Moderate
TNK-CR1:P218:M2	MFI	CCR2	CD8:Naive	CD8:R7+RA+	0.259	0.767461	Moderate
TNK-CR1:P25:M4	MFI	CCR5	NK2	Non-myeloid	0.259	0.238752	Moderate
TNK-CR1:P255:F	Frequency	NA	CD8 TE:CD38-DR+	CD8 TE	0.259	0.120285	Moderate
TNK-CR1:P291:M2	MFI	CCR2	CD8 TM	CD8:R7-RA-	0.259	0.313237	Moderate
TNK-CR1:P291:M7	MFI	CX3CR1	CD8 TM	CD8:R7-RA-	0.259	0.290685	Moderate
TNK-CR1:P321:FM2	Frequency_functional	CCR2	CCR2+	MAIT	0.259	0.396618	Moderate
TNK-CR1:P332:M2	MFI	CCR2	DN MAIT	MAIT	0.259	0.389878	Moderate
TNK-CR1:P345:M2	MFI	CCR2	Vg9+Vd2-	Vg9+	0.259	0.671301	Moderate
TNK-CR1:P46:M16	MFI	CD39	NKT cells	T cells	0.259	0.427518	Moderate
TNK-CR1:P55:FM2	Frequency_functional	CCR2	CCR2+	Vd1+	0.259	0.978423	Moderate
TNK-CR1:P71:FM4	Frequency_functional	CCR5	CCR5+	Vd1+Vg9+	0.259	0.368514	Moderate
TNK-CR1:P90:FM2	Frequency_functional	CCR2	CCR2+	CD4 CM*	0.259	0.407763	Moderate
TNK-CR1:P90:M20	MFI	PD1	CD4 CM*	CD4:R7+RA+	0.259	0.296418	Moderate
TNK-CR1:P92:F	Frequency	NA	CD4 CM*:CD38+DR-	CD4 CM*	0.259	0.143533	Moderate
TNK-CR2:P160:FM21	Frequency_functional	TIGIT	TIGIT+	CD4 TE*	0.259	0.364388	Moderate
TNK-CR2:P202:M15	MFI	CXCR6	PD1+ TFH	CXCR5+	0.259	0.339524	Moderate
TNK-CR2:P223:M13	MFI	CCR9	CD8 CM	CD8:R7+RA-	0.259	0.482352	Moderate
TNK-CR2:P233:FM13	Frequency_functional	CCR9	CCR9+	CD8 TM*	0.259	0.498808	Moderate
TNK-CR2:P51:M11	MFI	CXCR3	DN NKT	NKT cells	0.259	0.248854	Moderate
TNK-CR2:P90:M11	MFI	CXCR3	CD4 CM*	CD4:R7+RA+	0.259	0.541233	Moderate
TNK-CR1:P357:F	Frequency	NA	Vd2-CD27-CD161-:CD16-	Vd2-:CD27-CD161-	0.261	0.141756	Moderate
BDC-CR1:P20:M8	MFI	IFNAR2	Naive	B cells	0.266	0.163517	Moderate
BDC-CR1:P31:FM5	Frequency_functional	CD40	CD40+	CD38+ IM	0.266	0.738913	Moderate
BDC-CR1:P35:M8	MFI	IFNAR2	CD38+ TLM	CD38+ memory	0.266	0.0507181	Moderate
BDC-CR1:P44:FM4	Frequency_functional	CCR5	CCR5+	CD38low TLM	0.274	0.0896239	Moderate
TNK-CR1:P98:F	Frequency	NA	CD4 CM*:CD56-CD161-	CD4 CM*	0.278	0.564752	Moderate
TNK-CR2:P262:FM12	Frequency_functional	CCR8	CCR8+	CD8 TE*	0.278	0.233532	Moderate
TNK-CR1:P398:F	Frequency	NA	CD8 CM*:CD56+CD161+	CD8 CM*	0.279	0.260828	Moderate
BDC-CR2:P71:FM15	Frequency_functional	CXCR6	CXCR6+	pre-DCs	0.281	0.67644	Moderate
BDC-CR1:P105:M8	MFI	IFNAR2	Late plasmablasts	Clean-up_PBs1	0.285	0.199695	Moderate
BDC-CR1:P14:M10	MFI	CD38	B cells	CD20+	0.285	0.659486	Moderate
BDC-CR1:P31:M5	MFI	CD40	CD38+ IM	CD38+ memory	0.285	0.82264	Moderate
BDC-CR1:P35:FM6	Frequency_functional	CD86	CD86+	CD38+ TLM	0.285	0.516193	Moderate
BDC-CR1:P35:FM8	Frequency_functional	IFNAR2	IFNAR2+	CD38+ TLM	0.285	0.043203	Moderate
BDC-CR1:P44:M4	MFI	CCR5	CD38low TLM	CD38low memory	0.285	0.299756	Moderate
BDC-CR1:P44:M8	MFI	IFNAR2	CD38low TLM	CD38low memory	0.285	0.209939	Moderate
BDC-CR1:P54:FM1	Frequency_functional	CCR1	CCR1+	iMo	0.285	0.0296722	Moderate
BDC-CR1:P69:F	Frequency	NA	pre-DCs	DCs	0.285	0.560251	Moderate
BDC-CR1:P71:FM2	Frequency_functional	CCR2	CCR2+	pre-DCs	0.285	0.612183	Moderate
BDC-CR1:P78:FM2	Frequency_functional	CCR2	CCR2+	CD5+ cDC2s	0.285	0.719393	Moderate
BDC-CR1:P98:FM8	Frequency_functional	IFNAR2	IFNAR2+	CD14- DC3s	0.285	0.271566	Moderate
BDC-CR2:P40:FM11	Frequency_functional	CXCR3	CXCR3+	CD38low IM	0.285	0.248141	Moderate
BDC-CR2:P78:FM15	Frequency_functional	CXCR6	CXCR6+	CD5+ cDC2s	0.285	0.828768	Moderate
BDC-CR2:P78:M11	MFI	CXCR3	CD5+ cDC2s	cDC2s and DC3s	0.285	0.433654	Moderate
BDC-CR2:P83:M14	MFI	CCR4	CD5- cDC2s	cDC2s and DC3s	0.285	0.582344	Moderate
BDC-CR2:P98:M11	MFI	CXCR3	CD14- DC3s	DC3s	0.285	0.851135	Moderate
TNK-CR1:P100:F	Frequency	NA	CD4:Naive	Conv CD4	0.285	0.169052	Moderate
TNK-CR1:P150:FM4	Frequency_functional	CCR5	CCR5+	CD4 TE	0.285	0.421081	Moderate
TNK-CR1:P153:F	Frequency	NA	CD4 TE:CD38-DR+	CD4 TE	0.285	0.552614	Moderate
TNK-CR1:P179:FM4	Frequency_functional	CCR5	CCR5+	CD4 EM	0.285	0.267802	Moderate
TNK-CR1:P179:M20	MFI	PD1	CD4 EM	CD4:R7-RA-	0.285	0.0645637	Moderate
TNK-CR1:P205:F	Frequency	NA	CD8:CXCR5+	Conv CD8	0.285	0.462263	Moderate
TNK-CR1:P208:M10	MFI	CD38	CD8 CM*	CD8:R7+RA+	0.285	0.935409	Moderate
TNK-CR1:P218:M4	MFI	CCR5	CD8:Naive	CD8:R7+RA+	0.285	0.763625	Moderate
TNK-CR1:P220:M16	MFI	CD39	CD8:TSCM	CD8:R7+RA+	0.285	0.222677	Moderate
TNK-CR1:P223:M20	MFI	PD1	CD8 CM	CD8:R7+RA-	0.285	0.56428	Moderate
TNK-CR1:P233:M18	MFI	CD161	CD8 TM*	CD8:R7+RA-	0.285	0.149516	Moderate
TNK-CR1:P252:FM16	Frequency_functional	CD39	CD39+	CD8 TE	0.285	0.307479	Moderate
TNK-CR1:P262:M1	MFI	CCR1	CD8 TE*	CD8:R7-RA+	0.285	0.577232	Moderate
TNK-CR1:P322:M10	MFI	CD38	CD4+ MAIT	MAIT	0.285	0.235436	Moderate
TNK-CR1:P326:F	Frequency	NA	CD4+ MAIT:CD56-CD27-	CD4+ MAIT	0.285	0.319343	Moderate
TNK-CR1:P366:F	Frequency	NA	Vd2high:CD27-CD161+	Vg9+Vd2high	0.285	0.0992826	Moderate
TNK-CR1:P46:M7	MFI	CX3CR1	NKT cells	T cells	0.285	0.169467	Moderate
TNK-CR1:P55:M4	MFI	CCR5	Vd1+	Non-NKT	0.285	0.578334	Moderate
TNK-CR1:P63:F	Frequency	NA	Vd1+CD27-CD161+:CD16+	Vd1+:CD27-CD161+	0.285	0.457493	Moderate
TNK-CR1:P71:M2	MFI	CCR2	Vd1+Vg9+	Vd1+Vg9+ impure	0.285	0.451274	Moderate
TNK-CR2:P160:M11	MFI	CXCR3	CD4 TE*	CD4:R7-RA+	0.285	0.707653	Moderate
TNK-CR2:P19:FM21	Frequency_functional	TIGIT	TIGIT+	NK1	0.285	0.315568	Moderate
TNK-CR2:P7:M21	MFI	TIGIT	Early NK	Non-myeloid	0.285	0.707887	Moderate
BDC-CR2:P61:FM15	Frequency_functional	CXCR6	CXCR6+	cDC1s	0.293	0.782709	Moderate
TNK-CR2:P252:FM12	Frequency_functional	CCR8	CCR8+	CD8 TE	0.305	0.886585	Moderate
BDC-CR1:P21:F	Frequency	NA	CD11c+CD21+ naive	Naive	0.312	0.199992	Moderate
BDC-CR1:P29:M5	MFI	CD40	CD38+ AM	CD38+ memory	0.312	0.763614	Moderate
BDC-CR1:P31:M8	MFI	IFNAR2	CD38+ IM	CD38+ memory	0.312	0.364753	Moderate
BDC-CR1:P33:FM6	Frequency_functional	CD86	CD86+	CD38+ RM	0.312	0.74078	Moderate
BDC-CR1:P56:M8	MFI	IFNAR2	ncMo	Monocytes	0.312	0.654434	Moderate
BDC-CR1:P66:F	Frequency	NA	pDCs	Myeloid	0.312	0.322964	Moderate
BDC-CR1:P7:FM5	Frequency_functional	CD40	CD40+	Basophils	0.312	0.863413	Moderate
BDC-CR1:P78:M2	MFI	CCR2	CD5+ cDC2s	cDC2s and DC3s	0.312	0.913038	Moderate
BDC-CR1:P85:F	Frequency	NA	DC3s	DCs	0.312	0.311659	Moderate
BDC-CR2:P31:M11	MFI	CXCR3	CD38+ IM	CD38+ memory	0.312	0.465195	Moderate
BDC-CR2:P31:M13	MFI	CCR9	CD38+ IM	CD38+ memory	0.312	0.180081	Moderate
BDC-CR2:P42:FM11	Frequency_functional	CXCR3	CXCR3+	CD38low RM	0.312	0.30794	Moderate
BDC-CR2:P54:M14	MFI	CCR4	iMo	Monocytes	0.312	0.844643	Moderate
BDC-CR2:P56:M14	MFI	CCR4	ncMo	Monocytes	0.312	0.855443	Moderate
BDC-CR2:P61:M15	MFI	CXCR6	cDC1s	DCs	0.312	0.968001	Moderate
BDC-CR2:P71:FM13	Frequency_functional	CCR9	CCR9+	pre-DCs	0.312	0.845077	Moderate
TNK-CR1:P106:F	Frequency	NA	CD4 naive:CD56+CD161-	CD4:Naive	0.312	0.806285	Moderate
TNK-CR1:P121:M16	MFI	CD39	CD4 CM	CD4:R7+RA-	0.312	0.474646	Moderate
TNK-CR1:P121:M2	MFI	CCR2	CD4 CM	CD4:R7+RA-	0.312	0.718482	Moderate
TNK-CR1:P200:M4	MFI	CCR5	PD-1 TFH	CXCR5+	0.312	0.694669	Moderate
TNK-CR1:P218:FM4	Frequency_functional	CCR5	CCR5+	CD8:Naive	0.312	0.643149	Moderate
TNK-CR1:P252:M10	MFI	CD38	CD8 TE	CD8:R7-RA+	0.312	0.337254	Moderate
TNK-CR1:P262:M10	MFI	CD38	CD8 TE*	CD8:R7-RA+	0.312	0.270598	Moderate
TNK-CR1:P264:F	Frequency	NA	CD8 TE*:CD38+DR-	CD8 TE*	0.312	0.153844	Moderate
TNK-CR1:P268:F	Frequency	NA	CD8 TE*:CD56+CD161-	CD8 TE*	0.312	0.717597	Moderate
TNK-CR1:P291:FM1	Frequency_functional	CCR1	CCR1+	CD8 TM	0.312	0.558352	Moderate
TNK-CR1:P297:F	Frequency	NA	CD8 TM:CD56+CD161-	CD8 TM	0.312	0.377244	Moderate
TNK-CR1:P321:M2	MFI	CCR2	MAIT	Vd1-Vg9-	0.312	0.375099	Moderate
TNK-CR1:P327:FM4	Frequency_functional	CCR5	CCR5+	CD8+ MAIT	0.312	0.40475	Moderate
TNK-CR1:P341:F	Frequency	NA	DP MAIT:CD56-CD27-	DP MAIT	0.312	0.364666	Moderate
TNK-CR1:P345:M10	MFI	CD38	Vg9+Vd2-	Vg9+	0.312	0.1597	Moderate
TNK-CR1:P35:F	Frequency	NA	CD27+CD161-	ILCs	0.312	0.932273	Moderate
TNK-CR1:P359:M20	MFI	PD1	Vg9+Vd2high	Vg9+	0.312	0.77462	Moderate
TNK-CR1:P49:M19	MFI	CD95	CD8+ NKT	NKT cells	0.312	0.132589	Moderate
TNK-CR1:P51:M18	MFI	CD161	DN NKT	NKT cells	0.312	0.430266	Moderate
TNK-CR1:P64:F	Frequency	NA	Vd1+CD27-CD161+:CD16-	Vd1+:CD27-CD161+	0.312	0.468523	Moderate
TNK-CR1:P81:F	Frequency	NA	Vd1+Vg9+:CD27-CD161-	Vd1+Vg9+	0.312	0.31656	Moderate
TNK-CR1:P87:M16	MFI	CD39	Conv CD4	Conventional T cells	0.312	0.381431	Moderate
TNK-CR1:P90:FM4	Frequency_functional	CCR5	CCR5+	CD4 CM*	0.312	0.152513	Moderate
TNK-CR1:P90:M18	MFI	CD161	CD4 CM*	CD4:R7+RA+	0.312	0.347952	Moderate
TNK-CR2:P100:M15	MFI	CXCR6	CD4:Naive	CD4:R7+RA+	0.312	0.0687395	Moderate
TNK-CR2:P110:M15	MFI	CXCR6	CD4:TSCM	CD4:R7+RA+	0.312	0.110569	Moderate
TNK-CR2:P121:FM12	Frequency_functional	CCR8	CCR8+	CD4 CM	0.312	0.261974	Moderate
TNK-CR2:P121:M15	MFI	CXCR6	CD4 CM	CD4:R7+RA-	0.312	0.162052	Moderate
TNK-CR2:P160:M14	MFI	CCR4	CD4 TE*	CD4:R7-RA+	0.312	0.356194	Moderate
TNK-CR2:P200:FM12	Frequency_functional	CCR8	CCR8+	PD-1 TFH	0.312	0.727261	Moderate
TNK-CR2:P218:M11	MFI	CXCR3	CD8:Naive	CD8:R7+RA+	0.312	0.39406	Moderate
TNK-CR2:P281:FM15	Frequency_functional	CXCR6	CXCR6+	CD8 EM	0.312	0.430446	Moderate
TNK-CR2:P321:FM12	Frequency_functional	CCR8	CCR8+	MAIT	0.312	0.51363	Moderate
TNK-CR2:P321:M21	MFI	TIGIT	MAIT	Vd1-Vg9-	0.312	0.649794	Moderate
TNK-CR2:P327:FM12	Frequency_functional	CCR8	CCR8+	CD8+ MAIT	0.312	0.442483	Moderate
TNK-CR2:P345:FM11	Frequency_functional	CXCR3	CXCR3+	Vg9+Vd2-	0.312	0.14116	Moderate
TNK-CR2:P345:M15	MFI	CXCR6	Vg9+Vd2-	Vg9+	0.312	0.174711	Moderate
TNK-CR2:P373:FM15	Frequency_functional	CXCR6	CXCR6+	Vg9+Vd2low	0.312	0.288452	Moderate
TNK-CR2:P46:M15	MFI	CXCR6	NKT cells	T cells	0.312	0.780169	Moderate
TNK-CR2:P55:FM21	Frequency_functional	TIGIT	TIGIT+	Vd1+	0.312	0.328438	Moderate
TNK-CR2:P7:FM21	Frequency_functional	TIGIT	TIGIT+	Early NK	0.312	0.836887	Moderate
TNK-CR2:P87:M21	MFI	TIGIT	Conv CD4	Conventional T cells	0.312	0.796471	Moderate
BDC-CR1:P50:M7	MFI	CX3CR1	Monocytes	Myeloid	0.319	0.435139	Moderate
TNK-CR1:P83:F	Frequency	NA	Vd1+Vg9+CD27-CD161-:CD16-	Vd1+Vg9+:CD27-CD161-	0.328	0.177032	Moderate
TNK-CR2:P337:FM12	Frequency_functional	CCR8	CCR8+	DP MAIT	0.331	0.185876	Moderate
TNK-CR1:P76:F	Frequency	NA	Vd1+Vg9+CD27+CD161-:CD16+	Vd1+Vg9+:CD27+CD161-	0.332	0.0588018	Moderate
TNK-CR1:P241:F	Frequency	NA	CD8 TM*:CD56-CD161-	CD8 TM*	0.333	0.394699	Moderate
BDC-CR1:P50:FM1	Frequency_functional	CCR1	CCR1+	Monocytes	0.334	0.204422	Moderate
TNK-CR1:P337:FM7	Frequency_functional	CX3CR1	CX3CR1+	DP MAIT	0.334	0.715353	Moderate
BDC-CR1:P15:M6	MFI	CD86	MZ	B cells	0.341	0.348725	Moderate
BDC-CR1:P20:M5	MFI	CD40	Naive	B cells	0.341	0.572738	Moderate
BDC-CR1:P29:FM5	Frequency_functional	CD40	CD40+	CD38+ AM	0.341	0.934394	Moderate
BDC-CR1:P44:FM8	Frequency_functional	IFNAR2	IFNAR2+	CD38low TLM	0.341	0.266895	Moderate
BDC-CR1:P50:M2	MFI	CCR2	Monocytes	Myeloid	0.341	0.891624	Moderate
BDC-CR1:P52:M5	MFI	CD40	cMo	Monocytes	0.341	0.437482	Moderate
BDC-CR1:P54:M6	MFI	CD86	iMo	Monocytes	0.341	0.4794	Moderate
BDC-CR1:P56:M6	MFI	CD86	ncMo	Monocytes	0.341	0.173769	Moderate
BDC-CR1:P60:F	Frequency	NA	cDC1s	Myeloid	0.341	0.210173	Moderate
BDC-CR1:P67:FM6	Frequency_functional	CD86	CD86+	pDCs	0.341	0.628899	Moderate
BDC-CR1:P78:FM5	Frequency_functional	CD40	CD40+	CD5+ cDC2s	0.341	0.774124	Moderate
BDC-CR1:P93:M6	MFI	CD86	CD14+ DC3s	DC3s	0.341	0.680064	Moderate
BDC-CR2:P33:FM13	Frequency_functional	CCR9	CCR9+	CD38+ RM	0.341	0.293723	Moderate
BDC-CR2:P35:M11	MFI	CXCR3	CD38+ TLM	CD38+ memory	0.341	0.226093	Moderate
BDC-CR2:P42:M11	MFI	CXCR3	CD38low RM	CD38low memory	0.341	0.338058	Moderate
BDC-CR2:P44:FM11	Frequency_functional	CXCR3	CXCR3+	CD38low TLM	0.341	0.429797	Moderate
BDC-CR2:P67:M11	MFI	CXCR3	pDCs	CD123+	0.341	0.54335	Moderate
BDC-CR2:P83:FM15	Frequency_functional	CXCR6	CXCR6+	CD5- cDC2s	0.341	0.779208	Moderate
BDC-CR2:P83:M11	MFI	CXCR3	CD5- cDC2s	cDC2s and DC3s	0.341	0.779995	Moderate
TNK-CR1:P100:M17	MFI	CD127	CD4:Naive	CD4:R7+RA+	0.341	0.889335	Moderate
TNK-CR1:P100:M20	MFI	PD1	CD4:Naive	CD4:R7+RA+	0.341	0.670127	Moderate
TNK-CR1:P16:F	Frequency	NA	MatureNK:CD161-CD38+	Mature NK	0.341	0.277713	Moderate
TNK-CR1:P189:M1	MFI	CCR1	CD4 TM	CD4:R7-RA-	0.341	0.830664	Moderate
TNK-CR1:P200:F	Frequency	NA	PD-1 TFH	Conv CD4	0.341	0.58043	Moderate
TNK-CR1:P202:M4	MFI	CCR5	PD1+ TFH	CXCR5+	0.341	0.692158	Moderate
TNK-CR1:P25:M7	MFI	CX3CR1	NK2	Non-myeloid	0.341	0.346688	Moderate
TNK-CR1:P269:F	Frequency	NA	CD8 TE*:CD56-CD161+	CD8 TE*	0.341	0.361138	Moderate
TNK-CR1:P281:M2	MFI	CCR2	CD8 EM	CD8:R7-RA-	0.341	0.698548	Moderate
TNK-CR1:P291:M18	MFI	CD161	CD8 TM	CD8:R7-RA-	0.341	0.528408	Moderate
TNK-CR1:P331:F	Frequency	NA	CD8+ MAIT:CD56-CD27-	CD8+ MAIT	0.341	0.507869	Moderate
TNK-CR1:P359:M2	MFI	CCR2	Vg9+Vd2high	Vg9+	0.341	0.246959	Moderate
TNK-CR1:P36:F	Frequency	NA	CD27-CD161+	ILCs	0.341	0.573036	Moderate
TNK-CR1:P360:F	Frequency	NA	Vd2high:CD27+CD161+	Vg9+Vd2high	0.341	0.108017	Moderate
TNK-CR1:P377:F	Frequency	NA	Vd2low:CD27+CD161-	Vg9+Vd2low	0.341	0.242269	Moderate
TNK-CR1:P42:F	Frequency	NA	TerminalNK:CD161-CD38+	Terminal NK	0.341	0.55339	Moderate
TNK-CR1:P47:M2	MFI	CCR2	CD4+ NKT	NKT cells	0.341	0.582245	Moderate
TNK-CR1:P55:M16	MFI	CD39	Vd1+	Non-NKT	0.341	0.72934	Moderate
TNK-CR1:P55:M2	MFI	CCR2	Vd1+	Non-NKT	0.341	0.986148	Moderate
TNK-CR1:P71:FM2	Frequency_functional	CCR2	CCR2+	Vd1+Vg9+	0.341	0.409627	Moderate
TNK-CR2:P189:FM15	Frequency_functional	CXCR6	CXCR6+	CD4 TM	0.341	0.328583	Moderate
TNK-CR2:P189:FM21	Frequency_functional	TIGIT	TIGIT+	CD4 TM	0.341	0.412407	Moderate
TNK-CR2:P189:M15	MFI	CXCR6	CD4 TM	CD4:R7-RA-	0.341	0.127177	Moderate
TNK-CR2:P200:M12	MFI	CCR8	PD-1 TFH	CXCR5+	0.341	0.62148	Moderate
TNK-CR2:P373:FM14	Frequency_functional	CCR4	CCR4+	Vg9+Vd2low	0.341	0.893615	Moderate
TNK-CR2:P39:M13	MFI	CCR9	Terminal NK	Non-myeloid	0.341	0.408438	Moderate
TNK-CR1:P371:F	Frequency	NA	Vd2highCD27-CD161-:CD16-	Vd2high:CD27-CD161-	0.346	0.167168	Moderate
BDC-CR2:P29:FM11	Frequency_functional	CXCR3	CXCR3+	CD38+ AM	0.349	0.181483	Moderate
TNK-CR1:P406:F	Frequency	NA	CD8 naive:CD56+CD161+	CD8:Naive	0.349	0.239959	Moderate
TNK-CR2:P47:FM21	Frequency_functional	TIGIT	TIGIT+	CD4+ NKT	0.349	0.758053	Moderate
TNK-CR1:P347:F	Frequency	NA	Vd2-CD27+CD161+:CD16+	Vd2-:CD27+CD161+	0.36	0.505731	Moderate
TNK-CR1:P348:F	Frequency	NA	Vd2-CD27+CD161+:CD16-	Vd2-:CD27+CD161+	0.36	0.538688	Moderate
TNK-CR1:P48:F	Frequency	NA	CD4+ NKT:CD56+	CD4+ NKT	0.362	0.770126	Moderate
TNK-CR2:P208:FM15	Frequency_functional	CXCR6	CXCR6+	CD8 CM*	0.362	0.26246	Moderate
TNK-CR1:P51:FM1	Frequency_functional	CCR1	CCR1+	DN NKT	0.364	0.692921	Moderate
TNK-CR2:P337:FM14	Frequency_functional	CCR4	CCR4+	DP MAIT	0.364	0.105344	Moderate
BDC-CR1:P29:FM4	Frequency_functional	CCR5	CCR5+	CD38+ AM	0.371	0.178897	Moderate
BDC-CR1:P29:M4	MFI	CCR5	CD38+ AM	CD38+ memory	0.371	0.255316	Moderate
BDC-CR1:P40:M6	MFI	CD86	CD38low IM	CD38low memory	0.371	0.0919188	Moderate
BDC-CR1:P40:M8	MFI	IFNAR2	CD38low IM	CD38low memory	0.371	0.270929	Moderate
BDC-CR1:P50:FM8	Frequency_functional	IFNAR2	IFNAR2+	Monocytes	0.371	0.429427	Moderate
BDC-CR1:P52:FM7	Frequency_functional	CX3CR1	CX3CR1+	cMo	0.371	0.513648	Moderate
BDC-CR1:P52:M7	MFI	CX3CR1	cMo	Monocytes	0.371	0.537284	Moderate
BDC-CR1:P83:FM6	Frequency_functional	CD86	CD86+	CD5- cDC2s	0.371	0.192941	Moderate
BDC-CR1:P98:FM1	Frequency_functional	CCR1	CCR1+	CD14- DC3s	0.371	0.332336	Moderate
BDC-CR2:P50:FM14	Frequency_functional	CCR4	CCR4+	Monocytes	0.371	0.711093	Moderate
BDC-CR2:P67:M13	MFI	CCR9	pDCs	CD123+	0.371	0.430886	Moderate
BDC-CR2:P7:FM11	Frequency_functional	CXCR3	CXCR3+	Basophils	0.371	0.31681	Moderate
BDC-CR2:P7:M14	MFI	CCR4	Basophils	Non-NK	0.371	0.709392	Moderate
BDC-CR2:P93:M15	MFI	CXCR6	CD14+ DC3s	DC3s	0.371	0.917636	Moderate
TNK-CR1:P100:M18	MFI	CD161	CD4:Naive	CD4:R7+RA+	0.371	0.719912	Moderate
TNK-CR1:P105:F	Frequency	NA	CD4 naive:CD56+CD161+	CD4:Naive	0.371	0.144903	Moderate
TNK-CR1:P110:FM16	Frequency_functional	CD39	CD39+	CD4:TSCM	0.371	0.196977	Moderate
TNK-CR1:P110:FM4	Frequency_functional	CCR5	CCR5+	CD4:TSCM	0.371	0.193238	Moderate
TNK-CR1:P121:FM2	Frequency_functional	CCR2	CCR2+	CD4 CM	0.371	0.643934	Moderate
TNK-CR1:P124:F	Frequency	NA	CD4 CM:CD38-DR+	CD4 CM	0.371	0.29178	Moderate
TNK-CR1:P13:M7	MFI	CX3CR1	Mature NK	Non-myeloid	0.371	0.552757	Moderate
TNK-CR1:P179:M2	MFI	CCR2	CD4 EM	CD4:R7-RA-	0.371	0.478937	Moderate
TNK-CR1:P19:M19	MFI	CD95	NK1	Non-myeloid	0.371	0.940439	Moderate
TNK-CR1:P223:M17	MFI	CD127	CD8 CM	CD8:R7+RA-	0.371	0.89218	Moderate
TNK-CR1:P25:FM1	Frequency_functional	CCR1	CCR1+	NK2	0.371	0.300685	Moderate
TNK-CR1:P252:FM1	Frequency_functional	CCR1	CCR1+	CD8 TE	0.371	0.63193	Moderate
TNK-CR1:P262:FM1	Frequency_functional	CCR1	CCR1+	CD8 TE*	0.371	0.718884	Moderate
TNK-CR1:P262:FM7	Frequency_functional	CX3CR1	CX3CR1+	CD8 TE*	0.371	0.559515	Moderate
TNK-CR1:P291:FM7	Frequency_functional	CX3CR1	CX3CR1+	CD8 TM	0.371	0.40031	Moderate
TNK-CR1:P323:F	Frequency	NA	CD4+ MAIT:CD56+CD27+	CD4+ MAIT	0.371	0.521981	Moderate
TNK-CR1:P373:M4	MFI	CCR5	Vg9+Vd2low	Vg9+	0.371	0.439885	Moderate
TNK-CR1:P417:F	Frequency	NA	CD8 TSCM:CD56-CD161-	CD8:TSCM	0.371	0.26524	Moderate
TNK-CR1:P47:M20	MFI	PD1	CD4+ NKT	NKT cells	0.371	0.157873	Moderate
TNK-CR1:P49:M18	MFI	CD161	CD8+ NKT	NKT cells	0.371	0.746873	Moderate
TNK-CR1:P87:M10	MFI	CD38	Conv CD4	Conventional T cells	0.371	0.367851	Moderate
TNK-CR2:P110:FM13	Frequency_functional	CCR9	CCR9+	CD4:TSCM	0.371	0.573074	Moderate
TNK-CR2:P121:FM13	Frequency_functional	CCR9	CCR9+	CD4 CM	0.371	0.59468	Moderate
TNK-CR2:P160:M12	MFI	CCR8	CD4 TE*	CD4:R7-RA+	0.371	0.69616	Moderate
TNK-CR2:P208:FM21	Frequency_functional	TIGIT	TIGIT+	CD8 CM*	0.371	0.653196	Moderate
TNK-CR2:P223:FM13	Frequency_functional	CCR9	CCR9+	CD8 CM	0.371	0.647176	Moderate
TNK-CR2:P281:M14	MFI	CCR4	CD8 EM	CD8:R7-RA-	0.371	0.621015	Moderate
TNK-CR2:P291:FM15	Frequency_functional	CXCR6	CXCR6+	CD8 TM	0.371	0.0868459	Moderate
TNK-CR2:P291:M21	MFI	TIGIT	CD8 TM	CD8:R7-RA-	0.371	0.980573	Moderate
TNK-CR2:P359:FM21	Frequency_functional	TIGIT	TIGIT+	Vg9+Vd2high	0.371	0.785335	Moderate
TNK-CR2:P39:M14	MFI	CCR4	Terminal NK	Non-myeloid	0.371	0.709133	Moderate
TNK-CR2:P46:M21	MFI	TIGIT	NKT cells	T cells	0.371	0.618749	Moderate
TNK-CR2:P55:M21	MFI	TIGIT	Vd1+	Non-NKT	0.371	0.355449	Moderate
TNK-CR1:P397:F	Frequency	NA	CD8 CM*:CD38-DR-	CD8 CM*	0.38	0.992526	Moderate
TNK-CR1:P47:FM1	Frequency_functional	CCR1	CCR1+	CD4+ NKT	0.38	0.300109	Moderate
TNK-CR2:P46:FM11	Frequency_functional	CXCR3	CXCR3+	NKT cells	0.38	0.190061	Moderate
BDC-CR2:P47:M11	MFI	CXCR3	Plasmablasts_early	Switched	0.393	0.692884	Moderate
TNK-CR1:P394:F	Frequency	NA	CD8 CM*:CD38+DR+	CD8 CM*	0.394	0.558995	Moderate
TNK-CR2:P49:FM14	Frequency_functional	CCR4	CCR4+	CD8+ NKT	0.396	0.609173	Moderate
BDC-CR1:P15:F	Frequency	NA	MZ	B cells	0.403	0.298362	Moderate
BDC-CR1:P25:F	Frequency	NA	Switched	B cells	0.403	0.696682	Moderate
BDC-CR1:P27:F	Frequency	NA	Memory B cells	B cells	0.403	0.705471	Moderate
BDC-CR1:P31:FM8	Frequency_functional	IFNAR2	IFNAR2+	CD38+ IM	0.403	0.638	Moderate
BDC-CR1:P35:M6	MFI	CD86	CD38+ TLM	CD38+ memory	0.403	0.487564	Moderate
BDC-CR1:P50:FM2	Frequency_functional	CCR2	CCR2+	Monocytes	0.403	0.106964	Moderate
BDC-CR1:P54:FM4	Frequency_functional	CCR5	CCR5+	iMo	0.403	0.515534	Moderate
BDC-CR2:P29:M11	MFI	CXCR3	CD38+ AM	CD38+ memory	0.403	0.374079	Moderate
BDC-CR2:P40:M11	MFI	CXCR3	CD38low IM	CD38low memory	0.403	0.2713	Moderate
BDC-CR2:P54:FM15	Frequency_functional	CXCR6	CXCR6+	iMo	0.403	0.651793	Moderate
BDC-CR2:P83:M15	MFI	CXCR6	CD5- cDC2s	cDC2s and DC3s	0.403	0.511734	Moderate
BDC-CR2:P93:M11	MFI	CXCR3	CD14+ DC3s	DC3s	0.403	0.557039	Moderate
TNK-CR1:P108:F	Frequency	NA	CD4 naive:CD56-CD161-	CD4:Naive	0.403	0.678463	Moderate
TNK-CR1:P113:F	Frequency	NA	CD4 TSCM:CD38-DR+	CD4:TSCM	0.403	0.161469	Moderate
TNK-CR1:P13:FM7	Frequency_functional	CX3CR1	CX3CR1+	Mature NK	0.403	0.607732	Moderate
TNK-CR1:P150:M2	MFI	CCR2	CD4 TE	CD4:R7-RA+	0.403	0.749927	Moderate
TNK-CR1:P154:F	Frequency	NA	CD4 TE:CD38-DR-	CD4 TE	0.403	0.382578	Moderate
TNK-CR1:P182:F	Frequency	NA	CD4 EM:CD38-DR+	CD4 EM	0.403	0.716667	Moderate
TNK-CR1:P187:F	Frequency	NA	CD4 EM:CD56-CD161-	CD4 EM	0.403	0.474237	Moderate
TNK-CR1:P200:M1	MFI	CCR1	PD-1 TFH	CXCR5+	0.403	0.765579	Moderate
TNK-CR1:P204:M18	MFI	CD161	Conv CD8	Conventional T cells	0.403	0.81737	Moderate
TNK-CR1:P204:M2	MFI	CCR2	Conv CD8	Conventional T cells	0.403	0.690954	Moderate
TNK-CR1:P220:M2	MFI	CCR2	CD8:TSCM	CD8:R7+RA+	0.403	0.404498	Moderate
TNK-CR1:P223:M16	MFI	CD39	CD8 CM	CD8:R7+RA-	0.403	0.591411	Moderate
TNK-CR1:P223:M19	MFI	CD95	CD8 CM	CD8:R7+RA-	0.403	0.456726	Moderate
TNK-CR1:P223:M4	MFI	CCR5	CD8 CM	CD8:R7+RA-	0.403	0.409613	Moderate
TNK-CR1:P233:M4	MFI	CCR5	CD8 TM*	CD8:R7+RA-	0.403	0.324914	Moderate
TNK-CR1:P291:F	Frequency	NA	CD8 TM	Conv CD8	0.403	0.488168	Moderate
TNK-CR1:P291:M16	MFI	CD39	CD8 TM	CD8:R7-RA-	0.403	0.701526	Moderate
TNK-CR1:P294:F	Frequency	NA	CD8 TM:CD38-DR+	CD8 TM	0.403	0.302721	Moderate
TNK-CR1:P373:FM16	Frequency_functional	CD39	CD39+	Vg9+Vd2low	0.403	0.15497	Moderate
TNK-CR1:P46:M1	MFI	CCR1	NKT cells	T cells	0.403	0.381606	Moderate
TNK-CR1:P46:M19	MFI	CD95	NKT cells	T cells	0.403	0.364871	Moderate
TNK-CR1:P46:M20	MFI	PD1	NKT cells	T cells	0.403	0.334899	Moderate
TNK-CR1:P55:FM1	Frequency_functional	CCR1	CCR1+	Vd1+	0.403	0.982073	Moderate
TNK-CR1:P7:M4	MFI	CCR5	Early NK	Non-myeloid	0.403	0.211698	Moderate
TNK-CR1:P90:M17	MFI	CD127	CD4 CM*	CD4:R7+RA+	0.403	0.243043	Moderate
TNK-CR2:P131:M13	MFI	CCR9	CD4 TM*	CD4:R7+RA-	0.403	0.723301	Moderate
TNK-CR2:P131:M21	MFI	TIGIT	CD4 TM*	CD4:R7+RA-	0.403	0.662882	Moderate
TNK-CR2:P179:M15	MFI	CXCR6	CD4 EM	CD4:R7-RA-	0.403	0.729582	Moderate
TNK-CR2:P200:M15	MFI	CXCR6	PD-1 TFH	CXCR5+	0.403	0.688166	Moderate
TNK-CR2:P204:M14	MFI	CCR4	Conv CD8	Conventional T cells	0.403	0.762369	Moderate
TNK-CR2:P220:M12	MFI	CCR8	CD8:TSCM	CD8:R7+RA+	0.403	0.853475	Moderate
TNK-CR2:P220:M15	MFI	CXCR6	CD8:TSCM	CD8:R7+RA+	0.403	0.0903611	Moderate
TNK-CR2:P281:FM14	Frequency_functional	CCR4	CCR4+	CD8 EM	0.403	0.796129	Moderate
TNK-CR2:P281:FM21	Frequency_functional	TIGIT	TIGIT+	CD8 EM	0.403	0.975133	Moderate
TNK-CR2:P291:FM14	Frequency_functional	CCR4	CCR4+	CD8 TM	0.403	0.524051	Moderate
TNK-CR2:P345:FM15	Frequency_functional	CXCR6	CXCR6+	Vg9+Vd2-	0.403	0.195033	Moderate
TNK-CR2:P373:FM21	Frequency_functional	TIGIT	TIGIT+	Vg9+Vd2low	0.403	0.64677	Moderate
TNK-CR2:P49:M11	MFI	CXCR3	CD8+ NKT	NKT cells	0.403	0.347103	Moderate
TNK-CR2:P71:M11	MFI	CXCR3	Vd1+Vg9+	Vd1+Vg9+ impure	0.403	0.266986	Moderate
TNK-CR1:P136:F	Frequency	NA	CD4 TM*:CD56+CD161+	CD4 TM*	0.404	0.570771	Moderate
BDC-CR1:P40:M4	MFI	CCR5	CD38low IM	CD38low memory	0.412	0.257816	Moderate
BDC-CR1:P61:M8	MFI	IFNAR2	cDC1s	DCs	0.429	0.14289	Moderate
TNK-CR1:P51:FM4	Frequency_functional	CCR5	CCR5+	DN NKT	0.429	0.809166	Moderate
TNK-CR2:P337:FM21	Frequency_functional	TIGIT	TIGIT+	DP MAIT	0.429	0.824426	Moderate
TNK-CR2:P51:FM14	Frequency_functional	CCR4	CCR4+	DN NKT	0.429	0.184862	Moderate
BDC-CR1:P20:M4	MFI	CCR5	Naive	B cells	0.437	0.788516	Moderate
BDC-CR1:P34:F	Frequency	NA	CD11c+CD38+ RM	CD38+ RM	0.437	0.900149	Moderate
BDC-CR1:P38:M8	MFI	IFNAR2	CD38low AM	CD38low memory	0.437	0.443464	Moderate
BDC-CR1:P50:FM7	Frequency_functional	CX3CR1	CX3CR1+	Monocytes	0.437	0.443376	Moderate
BDC-CR1:P55:F	Frequency	NA	ncMo	Monocytes	0.437	0.245763	Moderate
BDC-CR1:P56:FM8	Frequency_functional	IFNAR2	IFNAR2+	ncMo	0.437	0.61817	Moderate
BDC-CR1:P65:F	Frequency	NA	pDCs	DCs	0.437	0.44098	Moderate
BDC-CR1:P71:M7	MFI	CX3CR1	pre-DCs	CD123+	0.437	0.563709	Moderate
BDC-CR2:P15:M13	MFI	CCR9	MZ	B cells	0.437	0.533075	Moderate
BDC-CR2:P56:FM14	Frequency_functional	CCR4	CCR4+	ncMo	0.437	0.761404	Moderate
BDC-CR2:P67:M15	MFI	CXCR6	pDCs	CD123+	0.437	0.964033	Moderate
BDC-CR2:P71:M13	MFI	CCR9	pre-DCs	CD123+	0.437	0.740162	Moderate
BDC-CR2:P71:M15	MFI	CXCR6	pre-DCs	CD123+	0.437	0.872892	Moderate
TNK-CR1:P110:M7	MFI	CX3CR1	CD4:TSCM	CD4:R7+RA+	0.437	0.154471	Moderate
TNK-CR1:P150:M10	MFI	CD38	CD4 TE	CD4:R7-RA+	0.437	0.331921	Moderate
TNK-CR1:P150:M4	MFI	CCR5	CD4 TE	CD4:R7-RA+	0.437	0.518928	Moderate
TNK-CR1:P160:F	Frequency	NA	CD4 TE*	Conv CD4	0.437	0.82113	Moderate
TNK-CR1:P179:F	Frequency	NA	CD4 EM	Conv CD4	0.437	0.356211	Moderate
TNK-CR1:P179:FM2	Frequency_functional	CCR2	CCR2+	CD4 EM	0.437	0.704598	Moderate
TNK-CR1:P179:M16	MFI	CD39	CD4 EM	CD4:R7-RA-	0.437	0.653337	Moderate
TNK-CR1:P218:M17	MFI	CD127	CD8:Naive	CD8:R7+RA+	0.437	0.650555	Moderate
TNK-CR1:P220:M19	MFI	CD95	CD8:TSCM	CD8:R7+RA+	0.437	0.424918	Moderate
TNK-CR1:P223:FM2	Frequency_functional	CCR2	CCR2+	CD8 CM	0.437	0.592572	Moderate
TNK-CR1:P23:F	Frequency	NA	NK1:CD161-CD38-	NK1	0.437	0.745935	Moderate
TNK-CR1:P262:F	Frequency	NA	CD8 TE*	Conv CD8	0.437	0.175486	Moderate
TNK-CR1:P262:FM16	Frequency_functional	CD39	CD39+	CD8 TE*	0.437	0.280493	Moderate
TNK-CR1:P291:FM4	Frequency_functional	CCR5	CCR5+	CD8 TM	0.437	0.52286	Moderate
TNK-CR1:P327:M17	MFI	CD127	CD8+ MAIT	MAIT	0.437	0.106864	Moderate
TNK-CR1:P327:M2	MFI	CCR2	CD8+ MAIT	MAIT	0.437	0.364737	Moderate
TNK-CR1:P345:F	Frequency	NA	Vg9+Vd2-	T cells	0.437	0.766807	Moderate
TNK-CR1:P345:M20	MFI	PD1	Vg9+Vd2-	Vg9+	0.437	0.239972	Moderate
TNK-CR1:P404:F	Frequency	NA	CD8 naive:CD38-DR+	CD8:Naive	0.437	0.552521	Moderate
TNK-CR1:P55:FM16	Frequency_functional	CD39	CD39+	Vd1+	0.437	0.677873	Moderate
TNK-CR1:P55:M17	MFI	CD127	Vd1+	Non-NKT	0.437	0.531947	Moderate
TNK-CR2:P179:FM12	Frequency_functional	CCR8	CCR8+	CD4 EM	0.437	0.389088	Moderate
TNK-CR2:P179:M13	MFI	CCR9	CD4 EM	CD4:R7-RA-	0.437	0.972387	Moderate
TNK-CR2:P19:M21	MFI	TIGIT	NK1	Non-myeloid	0.437	0.215516	Moderate
TNK-CR2:P218:FM15	Frequency_functional	CXCR6	CXCR6+	CD8:Naive	0.437	0.367519	Moderate
TNK-CR2:P262:M13	MFI	CCR9	CD8 TE*	CD8:R7-RA+	0.437	0.745652	Moderate
TNK-CR2:P322:M14	MFI	CCR4	CD4+ MAIT	MAIT	0.437	0.597465	Moderate
TNK-CR2:P327:M21	MFI	TIGIT	CD8+ MAIT	MAIT	0.437	0.653078	Moderate
TNK-CR2:P359:FM13	Frequency_functional	CCR9	CCR9+	Vg9+Vd2high	0.437	0.558006	Moderate
TNK-CR2:P46:FM14	Frequency_functional	CCR4	CCR4+	NKT cells	0.437	0.303534	Moderate
TNK-CR2:P46:M13	MFI	CCR9	NKT cells	T cells	0.437	0.771318	Moderate
TNK-CR2:P51:M14	MFI	CCR4	DN NKT	NKT cells	0.437	0.399061	Moderate
TNK-CR2:P55:M14	MFI	CCR4	Vd1+	Non-NKT	0.437	0.782838	Moderate
TNK-CR2:P71:FM11	Frequency_functional	CXCR3	CXCR3+	Vd1+Vg9+	0.437	0.270436	Moderate
TNK-CR2:P71:FM21	Frequency_functional	TIGIT	TIGIT+	Vd1+Vg9+	0.437	0.481935	Moderate
BDC-CR1:P105:FM8	Frequency_functional	IFNAR2	IFNAR2+	Late plasmablasts	0.446	0.214423	Moderate
TNK-CR1:P369:F	Frequency	NA	Vd2high:CD27-CD161-	Vg9+Vd2high	0.446	0.414247	Moderate
BDC-CR1:P50:M1	MFI	CCR1	Monocytes	Myeloid	0.464	0.483386	Moderate
BDC-CR1:P20:F	Frequency	NA	Naive	B cells	0.472	0.495754	Moderate
BDC-CR1:P20:M6	MFI	CD86	Naive	B cells	0.472	0.623192	Moderate
BDC-CR1:P33:M10	MFI	CD38	CD38+ RM	CD38+ memory	0.472	0.394124	Moderate
BDC-CR1:P38:FM6	Frequency_functional	CD86	CD86+	CD38low AM	0.472	0.859949	Moderate
BDC-CR1:P50:M8	MFI	IFNAR2	Monocytes	Myeloid	0.472	0.57107	Moderate
BDC-CR1:P56:M10	MFI	CD38	ncMo	Monocytes	0.472	0.105206	Moderate
BDC-CR1:P67:FM5	Frequency_functional	CD40	CD40+	pDCs	0.472	0.979697	Moderate
BDC-CR1:P71:M1	MFI	CCR1	pre-DCs	CD123+	0.472	0.300967	Moderate
BDC-CR1:P78:M10	MFI	CD38	CD5+ cDC2s	cDC2s and DC3s	0.472	0.962775	Moderate
BDC-CR1:P78:M8	MFI	IFNAR2	CD5+ cDC2s	cDC2s and DC3s	0.472	0.33716	Moderate
BDC-CR1:P83:M4	MFI	CCR5	CD5- cDC2s	cDC2s and DC3s	0.472	0.402291	Moderate
BDC-CR2:P67:FM15	Frequency_functional	CXCR6	CXCR6+	pDCs	0.472	0.779488	Moderate
TNK-CR1:P13:M19	MFI	CD95	Mature NK	Non-myeloid	0.472	0.317671	Moderate
TNK-CR1:P150:F	Frequency	NA	CD4 TE	Conv CD4	0.472	0.746713	Moderate
TNK-CR1:P151:F	Frequency	NA	CD4 TE:CD38+DR+	CD4 TE	0.472	0.335246	Moderate
TNK-CR1:P218:FM7	Frequency_functional	CX3CR1	CX3CR1+	CD8:Naive	0.472	0.266187	Moderate
TNK-CR1:P220:M1	MFI	CCR1	CD8:TSCM	CD8:R7+RA+	0.472	0.329922	Moderate
TNK-CR1:P233:M1	MFI	CCR1	CD8 TM*	CD8:R7+RA-	0.472	0.682475	Moderate
TNK-CR1:P233:M2	MFI	CCR2	CD8 TM*	CD8:R7+RA-	0.472	0.744047	Moderate
TNK-CR1:P233:M7	MFI	CX3CR1	CD8 TM*	CD8:R7+RA-	0.472	0.150473	Moderate
TNK-CR1:P262:M7	MFI	CX3CR1	CD8 TE*	CD8:R7-RA+	0.472	0.521492	Moderate
TNK-CR1:P322:M16	MFI	CD39	CD4+ MAIT	MAIT	0.472	0.616381	Moderate
TNK-CR1:P332:M19	MFI	CD95	DN MAIT	MAIT	0.472	0.591337	Moderate
TNK-CR1:P337:M19	MFI	CD95	DP MAIT	MAIT	0.472	0.533934	Moderate
TNK-CR1:P345:M1	MFI	CCR1	Vg9+Vd2-	Vg9+	0.472	0.320445	Moderate
TNK-CR1:P373:M10	MFI	CD38	Vg9+Vd2low	Vg9+	0.472	0.666974	Moderate
TNK-CR1:P49:M7	MFI	CX3CR1	CD8+ NKT	NKT cells	0.472	0.1433	Moderate
TNK-CR1:P91:F	Frequency	NA	CD4 CM*:CD38+DR+	CD4 CM*	0.472	0.995028	Moderate
TNK-CR1:P95:F	Frequency	NA	CD4 CM*:CD56+CD161+	CD4 CM*	0.472	0.853608	Moderate
TNK-CR2:P100:FM11	Frequency_functional	CXCR3	CXCR3+	CD4:Naive	0.472	0.542017	Moderate
TNK-CR2:P150:M21	MFI	TIGIT	CD4 TE	CD4:R7-RA+	0.472	0.216261	Moderate
TNK-CR2:P208:M12	MFI	CCR8	CD8 CM*	CD8:R7+RA+	0.472	0.793573	Moderate
TNK-CR2:P252:FM21	Frequency_functional	TIGIT	TIGIT+	CD8 TE	0.472	0.522252	Moderate
TNK-CR2:P262:FM14	Frequency_functional	CCR4	CCR4+	CD8 TE*	0.472	0.917105	Moderate
TNK-CR2:P46:FM13	Frequency_functional	CCR9	CCR9+	NKT cells	0.472	0.667643	Moderate
TNK-CR2:P47:FM11	Frequency_functional	CXCR3	CXCR3+	CD4+ NKT	0.472	0.440022	Moderate
BDC-CR2:P71:FM11	Frequency_functional	CXCR3	CXCR3+	pre-DCs	0.482	0.769189	Moderate
TNK-CR1:P234:F	Frequency	NA	CD8 TM*:CD38+DR+	CD8 TM*	0.485	0.939441	Moderate
TNK-CR1:P385:F	Frequency	NA	Vd2lowCD27-CD161-:CD16-	Vd2low:CD27-CD161-	0.497	0.692493	Moderate
TNK-CR1:P47:FM16	Frequency_functional	CD39	CD39+	CD4+ NKT	0.499	0.380934	Moderate
BDC-CR1:P41:F	Frequency	NA	CD11c+CD38low IM	CD38low IM	0.5	0.408692	Moderate
BDC-CR1:P93:FM5	Frequency_functional	CD40	CD40+	CD14+ DC3s	0.5	0.529642	Moderate
TNK-CR1:P29:F	Frequency	NA	NK2:CD161-CD38-	NK2	0.5	0.952135	Moderate
BDC-CR1:P67:M10	MFI	CD38	pDCs	CD123+	0.501	0.845166	Moderate
TNK-CR1:P378:F	Frequency	NA	Vd2lowCD27+CD161-:CD16+	Vd2low:CD27+CD161-	0.501	0.72201	Moderate
BDC-CR1:P19:F	Frequency	NA	CD21-CD11c- MZ	MZ	0.508	0.474541	Moderate
BDC-CR1:P29:F	Frequency	NA	CD38+ AM	CD38+ memory	0.508	0.327373	Moderate
BDC-CR1:P35:F	Frequency	NA	CD38+ TLM	CD38+ memory	0.508	0.909324	Moderate
BDC-CR1:P35:M5	MFI	CD40	CD38+ TLM	CD38+ memory	0.508	0.749877	Moderate
BDC-CR1:P40:FM8	Frequency_functional	IFNAR2	IFNAR2+	CD38low IM	0.508	0.45069	Moderate
BDC-CR1:P44:M6	MFI	CD86	CD38low TLM	CD38low memory	0.508	0.514453	Moderate
BDC-CR1:P53:F	Frequency	NA	iMo	Monocytes	0.508	0.65276	Moderate
BDC-CR1:P54:M4	MFI	CCR5	iMo	Monocytes	0.508	0.759734	Moderate
BDC-CR1:P61:FM5	Frequency_functional	CD40	CD40+	cDC1s	0.508	0.878465	Moderate
BDC-CR1:P7:F	Frequency	NA	Basophils	Viable cells	0.508	0.342681	Moderate
BDC-CR1:P78:M5	MFI	CD40	CD5+ cDC2s	cDC2s and DC3s	0.508	0.811951	Moderate
BDC-CR1:P98:M4	MFI	CCR5	CD14- DC3s	DC3s	0.508	0.332916	Moderate
BDC-CR2:P15:FM13	Frequency_functional	CCR9	CCR9+	MZ	0.508	0.731952	Moderate
BDC-CR2:P50:FM13	Frequency_functional	CCR9	CCR9+	Monocytes	0.508	0.443407	Moderate
BDC-CR2:P50:FM15	Frequency_functional	CXCR6	CXCR6+	Monocytes	0.508	0.96448	Moderate
BDC-CR2:P56:M15	MFI	CXCR6	ncMo	Monocytes	0.508	0.894215	Moderate
BDC-CR2:P78:M15	MFI	CXCR6	CD5+ cDC2s	cDC2s and DC3s	0.508	0.370061	Moderate
TNK-CR1:P100:FM16	Frequency_functional	CD39	CD39+	CD4:Naive	0.508	0.445996	Moderate
TNK-CR1:P110:F	Frequency	NA	CD4:TSCM	Conv CD4	0.508	0.34272	Moderate
TNK-CR1:P121:M10	MFI	CD38	CD4 CM	CD4:R7+RA-	0.508	0.592815	Moderate
TNK-CR1:P131:FM1	Frequency_functional	CCR1	CCR1+	CD4 TM*	0.508	0.262469	Moderate
TNK-CR1:P135:F	Frequency	NA	CD4 TM*:CD38-DR-	CD4 TM*	0.508	0.238284	Moderate
TNK-CR1:P150:M18	MFI	CD161	CD4 TE	CD4:R7-RA+	0.508	0.615991	Moderate
TNK-CR1:P150:M20	MFI	PD1	CD4 TE	CD4:R7-RA+	0.508	0.5703	Moderate
TNK-CR1:P163:F	Frequency	NA	CD4 TE*:CD38-DR+	CD4 TE*	0.508	0.45238	Moderate
TNK-CR1:P189:M19	MFI	CD95	CD4 TM	CD4:R7-RA-	0.508	0.591113	Moderate
TNK-CR1:P19:FM1	Frequency_functional	CCR1	CCR1+	NK1	0.508	0.710009	Moderate
TNK-CR1:P200:M10	MFI	CD38	PD-1 TFH	CXCR5+	0.508	0.182763	Moderate
TNK-CR1:P202:FM1	Frequency_functional	CCR1	CCR1+	PD1+ TFH	0.508	0.411874	Moderate
TNK-CR1:P202:M17	MFI	CD127	PD1+ TFH	CXCR5+	0.508	0.40382	Moderate
TNK-CR1:P208:M19	MFI	CD95	CD8 CM*	CD8:R7+RA+	0.508	0.880475	Moderate
TNK-CR1:P218:M10	MFI	CD38	CD8:Naive	CD8:R7+RA+	0.508	0.542085	Moderate
TNK-CR1:P223:FM4	Frequency_functional	CCR5	CCR5+	CD8 CM	0.508	0.463366	Moderate
TNK-CR1:P223:M2	MFI	CCR2	CD8 CM	CD8:R7+RA-	0.508	0.846285	Moderate
TNK-CR1:P233:FM4	Frequency_functional	CCR5	CCR5+	CD8 TM*	0.508	0.317668	Moderate
TNK-CR1:P233:FM7	Frequency_functional	CX3CR1	CX3CR1+	CD8 TM*	0.508	0.140916	Moderate
TNK-CR1:P281:FM16	Frequency_functional	CD39	CD39+	CD8 EM	0.508	0.92179	Moderate
TNK-CR1:P284:F	Frequency	NA	CD8 EM:CD38-DR+	CD8 EM	0.508	0.282048	Moderate
TNK-CR1:P321:M17	MFI	CD127	MAIT	Vd1-Vg9-	0.508	0.127934	Moderate
TNK-CR1:P322:M17	MFI	CD127	CD4+ MAIT	MAIT	0.508	0.194702	Moderate
TNK-CR1:P327:M4	MFI	CCR5	CD8+ MAIT	MAIT	0.508	0.395152	Moderate
TNK-CR1:P337:FM2	Frequency_functional	CCR2	CCR2+	DP MAIT	0.508	0.999074	Moderate
TNK-CR1:P359:FM4	Frequency_functional	CCR5	CCR5+	Vg9+Vd2high	0.508	0.384499	Moderate
TNK-CR1:P359:M4	MFI	CCR5	Vg9+Vd2high	Vg9+	0.508	0.347673	Moderate
TNK-CR1:P47:M16	MFI	CD39	CD4+ NKT	NKT cells	0.508	0.476734	Moderate
TNK-CR1:P51:M7	MFI	CX3CR1	DN NKT	NKT cells	0.508	0.956368	Moderate
TNK-CR1:P56:F	Frequency	NA	Vd1+:CD27+CD161+	Vd1+	0.508	0.759004	Moderate
TNK-CR1:P7:FM4	Frequency_functional	CCR5	CCR5+	Early NK	0.508	0.204594	Moderate
TNK-CR1:P71:M17	MFI	CD127	Vd1+Vg9+	Vd1+Vg9+ impure	0.508	0.607403	Moderate
TNK-CR1:P87:M19	MFI	CD95	Conv CD4	Conventional T cells	0.508	0.639664	Moderate
TNK-CR2:P100:M13	MFI	CCR9	CD4:Naive	CD4:R7+RA+	0.508	0.565129	Moderate
TNK-CR2:P150:M14	MFI	CCR4	CD4 TE	CD4:R7-RA+	0.508	0.727587	Moderate
TNK-CR2:P202:FM11	Frequency_functional	CXCR3	CXCR3+	PD1+ TFH	0.508	0.50365	Moderate
TNK-CR2:P204:FM15	Frequency_functional	CXCR6	CXCR6+	Conv CD8	0.508	0.33356	Moderate
TNK-CR2:P204:M12	MFI	CCR8	Conv CD8	Conventional T cells	0.508	0.771146	Moderate
TNK-CR2:P218:FM11	Frequency_functional	CXCR3	CXCR3+	CD8:Naive	0.508	0.619911	Moderate
TNK-CR2:P218:FM21	Frequency_functional	TIGIT	TIGIT+	CD8:Naive	0.508	0.819108	Moderate
TNK-CR2:P220:M13	MFI	CCR9	CD8:TSCM	CD8:R7+RA+	0.508	0.879403	Moderate
TNK-CR2:P223:FM21	Frequency_functional	TIGIT	TIGIT+	CD8 CM	0.508	0.752238	Moderate
TNK-CR2:P223:M21	MFI	TIGIT	CD8 CM	CD8:R7+RA-	0.508	0.812012	Moderate
TNK-CR2:P25:M14	MFI	CCR4	NK2	Non-myeloid	0.508	0.44819	Moderate
TNK-CR2:P291:FM21	Frequency_functional	TIGIT	TIGIT+	CD8 TM	0.508	0.956046	Moderate
TNK-CR2:P321:FM14	Frequency_functional	CCR4	CCR4+	MAIT	0.508	0.85607	Moderate
TNK-CR2:P327:FM14	Frequency_functional	CCR4	CCR4+	CD8+ MAIT	0.508	0.644539	Moderate
TNK-CR2:P337:M12	MFI	CCR8	DP MAIT	MAIT	0.508	0.762334	Moderate
TNK-CR2:P39:FM14	Frequency_functional	CCR4	CCR4+	Terminal NK	0.508	0.652914	Moderate
TNK-CR2:P46:FM21	Frequency_functional	TIGIT	TIGIT+	NKT cells	0.508	0.655983	Moderate
TNK-CR2:P49:M13	MFI	CCR9	CD8+ NKT	NKT cells	0.508	0.894016	Moderate
BDC-CR1:P35:FM4	Frequency_functional	CCR5	CCR5+	CD38+ TLM	0.519	0.239072	Moderate
TNK-CR1:P233:FM2	Frequency_functional	CCR2	CCR2+	CD8 TM*	0.519	0.493991	Moderate
TNK-CR1:P400:F	Frequency	NA	CD8 CM*:CD56-CD161+	CD8 CM*	0.519	0.28939	Moderate
TNK-CR2:P131:FM15	Frequency_functional	CXCR6	CXCR6+	CD4 TM*	0.519	0.901145	Moderate
BDC-CR1:P78:FM4	Frequency_functional	CCR5	CCR5+	CD5+ cDC2s	0.534	0.573698	Moderate
BDC-CR2:P67:FM14	Frequency_functional	CCR4	CCR4+	pDCs	0.537	0.877792	Moderate
TNK-CR1:P395:F	Frequency	NA	CD8 CM*:CD38+DR-	CD8 CM*	0.538	0.902498	Moderate
BDC-CR1:P30:F	Frequency	NA	CD11c+CD38+ AM	CD38+ AM	0.539	0.733832	Moderate
BDC-CR1:P54:M8	MFI	IFNAR2	iMo	Monocytes	0.539	0.256389	Moderate
BDC-CR1:P14:FM4	Frequency_functional	CCR5	CCR5+	B cells	0.546	0.135805	Moderate
BDC-CR1:P14:M4	MFI	CCR5	B cells	CD20+	0.546	0.978397	Moderate
BDC-CR1:P31:M6	MFI	CD86	CD38+ IM	CD38+ memory	0.546	0.609036	Moderate
BDC-CR1:P39:F	Frequency	NA	CD11c+CD38low AM	CD38low AM	0.546	0.928694	Moderate
BDC-CR1:P7:FM1	Frequency_functional	CCR1	CCR1+	Basophils	0.546	0.916662	Moderate
BDC-CR1:P7:M5	MFI	CD40	Basophils	Non-NK	0.546	0.944346	Moderate
BDC-CR1:P92:F	Frequency	NA	CD14+ DC3s	Myeloid	0.546	0.956966	Moderate
BDC-CR1:P93:M1	MFI	CCR1	CD14+ DC3s	DC3s	0.546	0.258394	Moderate
BDC-CR2:P33:M13	MFI	CCR9	CD38+ RM	CD38+ memory	0.546	0.224903	Moderate
BDC-CR2:P44:M11	MFI	CXCR3	CD38low TLM	CD38low memory	0.546	0.81462	Moderate
BDC-CR2:P52:FM14	Frequency_functional	CCR4	CCR4+	cMo	0.546	0.786061	Moderate
BDC-CR2:P52:FM15	Frequency_functional	CXCR6	CXCR6+	cMo	0.546	0.956122	Moderate
BDC-CR2:P54:M11	MFI	CXCR3	iMo	Monocytes	0.546	0.995454	Moderate
BDC-CR2:P56:FM15	Frequency_functional	CXCR6	CXCR6+	ncMo	0.546	0.411815	Moderate
BDC-CR2:P98:FM15	Frequency_functional	CXCR6	CXCR6+	CD14- DC3s	0.546	0.74869	Moderate
TNK-CR1:P13:M4	MFI	CCR5	Mature NK	Non-myeloid	0.546	0.916201	Moderate
TNK-CR1:P133:F	Frequency	NA	CD4 TM*:CD38+DR-	CD4 TM*	0.546	0.256163	Moderate
TNK-CR1:P160:M19	MFI	CD95	CD4 TE*	CD4:R7-RA+	0.546	0.863992	Moderate
TNK-CR1:P200:M19	MFI	CD95	PD-1 TFH	CXCR5+	0.546	0.870345	Moderate
TNK-CR1:P200:M20	MFI	PD1	PD-1 TFH	CXCR5+	0.546	0.175055	Moderate
TNK-CR1:P202:M1	MFI	CCR1	PD1+ TFH	CXCR5+	0.546	0.760066	Moderate
TNK-CR1:P204:M17	MFI	CD127	Conv CD8	Conventional T cells	0.546	0.538265	Moderate
TNK-CR1:P233:FM1	Frequency_functional	CCR1	CCR1+	CD8 TM*	0.546	0.997198	Moderate
TNK-CR1:P233:M20	MFI	PD1	CD8 TM*	CD8:R7+RA-	0.546	0.472778	Moderate
TNK-CR1:P25:FM7	Frequency_functional	CX3CR1	CX3CR1+	NK2	0.546	0.67628	Moderate
TNK-CR1:P262:M19	MFI	CD95	CD8 TE*	CD8:R7-RA+	0.546	0.17796	Moderate
TNK-CR1:P321:M19	MFI	CD95	MAIT	Vd1-Vg9-	0.546	0.648395	Moderate
TNK-CR1:P33:F	Frequency	NA	ILCs	CD3- cells	0.546	0.847796	Moderate
TNK-CR1:P34:F	Frequency	NA	CD27+CD161+	ILCs	0.546	0.978195	Moderate
TNK-CR1:P355:F	Frequency	NA	Vd2-:CD27-CD161-	Vg9+Vd2-	0.546	0.0861222	Moderate
TNK-CR1:P55:M10	MFI	CD38	Vd1+	Non-NKT	0.546	0.62682	Moderate
TNK-CR1:P7:FM7	Frequency_functional	CX3CR1	CX3CR1+	Early NK	0.546	0.735981	Moderate
TNK-CR2:P252:M21	MFI	TIGIT	CD8 TE	CD8:R7-RA+	0.546	0.484032	Moderate
TNK-CR2:P262:M12	MFI	CCR8	CD8 TE*	CD8:R7-RA+	0.546	0.290122	Moderate
TNK-CR2:P281:FM12	Frequency_functional	CCR8	CCR8+	CD8 EM	0.546	0.872536	Moderate
TNK-CR2:P322:FM13	Frequency_functional	CCR9	CCR9+	CD4+ MAIT	0.546	0.147252	Moderate
TNK-CR2:P39:FM13	Frequency_functional	CCR9	CCR9+	Terminal NK	0.546	0.315006	Moderate
TNK-CR2:P55:FM14	Frequency_functional	CCR4	CCR4+	Vd1+	0.546	0.970516	Moderate
TNK-CR2:P7:M13	MFI	CCR9	Early NK	Non-myeloid	0.546	0.837112	Moderate
TNK-CR2:P71:M21	MFI	TIGIT	Vd1+Vg9+	Vd1+Vg9+ impure	0.546	0.876508	Moderate
TNK-CR1:P223:FM7	Frequency_functional	CX3CR1	CX3CR1+	CD8 CM	0.558	0.632693	Moderate
TNK-CR1:P46:FM16	Frequency_functional	CD39	CD39+	NKT cells	0.558	0.300538	Moderate
BDC-CR1:P43:F	Frequency	NA	CD11c+CD38low RM	CD38low RM	0.573	0.592777	Moderate
TNK-CR1:P384:F	Frequency	NA	Vd2lowCD27-CD161-:CD16+	Vd2low:CD27-CD161-	0.576	0.830078	Moderate
BDC-CR1:P31:FM4	Frequency_functional	CCR5	CCR5+	CD38+ IM	0.578	0.218772	Moderate
BDC-CR1:P54:FM6	Frequency_functional	CD86	CD86+	iMo	0.578	0.547406	Moderate
BDC-CR1:P78:FM1	Frequency_functional	CCR1	CCR1+	CD5+ cDC2s	0.578	0.483236	Moderate
TNK-CR2:P51:FM13	Frequency_functional	CCR9	CCR9+	DN NKT	0.578	0.709005	Moderate
BDC-CR1:P52:FM4	Frequency_functional	CCR5	CCR5+	cMo	0.585	0.982113	Moderate
BDC-CR1:P54:M2	MFI	CCR2	iMo	Monocytes	0.585	0.283245	Moderate
BDC-CR1:P56:M1	MFI	CCR1	ncMo	Monocytes	0.585	0.14258	Moderate
BDC-CR1:P56:M7	MFI	CX3CR1	ncMo	Monocytes	0.585	0.929906	Moderate
BDC-CR1:P71:FM1	Frequency_functional	CCR1	CCR1+	pre-DCs	0.585	0.254996	Moderate
BDC-CR1:P71:M4	MFI	CCR5	pre-DCs	CD123+	0.585	0.418415	Moderate
BDC-CR2:P29:M13	MFI	CCR9	CD38+ AM	CD38+ memory	0.585	0.886812	Moderate
BDC-CR2:P31:FM13	Frequency_functional	CCR9	CCR9+	CD38+ IM	0.585	0.444704	Moderate
BDC-CR2:P35:M13	MFI	CCR9	CD38+ TLM	CD38+ memory	0.585	0.428242	Moderate
BDC-CR2:P54:FM11	Frequency_functional	CXCR3	CXCR3+	iMo	0.585	0.73396	Moderate
BDC-CR2:P56:FM13	Frequency_functional	CCR9	CCR9+	ncMo	0.585	0.117406	Moderate
BDC-CR2:P56:M13	MFI	CCR9	ncMo	Monocytes	0.585	0.180168	Moderate
BDC-CR2:P67:M14	MFI	CCR4	pDCs	CD123+	0.585	0.380439	Moderate
TNK-CR1:P13:M18	MFI	CD161	Mature NK	Non-myeloid	0.585	0.74422	Moderate
TNK-CR1:P179:FM16	Frequency_functional	CD39	CD39+	CD4 EM	0.585	0.663656	Moderate
TNK-CR1:P181:F	Frequency	NA	CD4 EM:CD38+DR-	CD4 EM	0.585	0.931696	Moderate
TNK-CR1:P189:FM7	Frequency_functional	CX3CR1	CX3CR1+	CD4 TM	0.585	0.654719	Moderate
TNK-CR1:P202:M16	MFI	CD39	PD1+ TFH	CXCR5+	0.585	0.519234	Moderate
TNK-CR1:P204:M4	MFI	CCR5	Conv CD8	Conventional T cells	0.585	0.439825	Moderate
TNK-CR1:P208:M1	MFI	CCR1	CD8 CM*	CD8:R7+RA+	0.585	0.570517	Moderate
TNK-CR1:P220:M17	MFI	CD127	CD8:TSCM	CD8:R7+RA+	0.585	0.867066	Moderate
TNK-CR1:P25:M1	MFI	CCR1	NK2	Non-myeloid	0.585	0.556484	Moderate
TNK-CR1:P252:M17	MFI	CD127	CD8 TE	CD8:R7-RA+	0.585	0.42354	Moderate
TNK-CR1:P281:M7	MFI	CX3CR1	CD8 EM	CD8:R7-RA-	0.585	0.293193	Moderate
TNK-CR1:P321:M7	MFI	CX3CR1	MAIT	Vd1-Vg9-	0.585	0.398243	Moderate
TNK-CR1:P327:M19	MFI	CD95	CD8+ MAIT	MAIT	0.585	0.542701	Moderate
TNK-CR1:P337:F	Frequency	NA	DP MAIT	MAIT	0.585	0.373647	Moderate
TNK-CR1:P345:FM1	Frequency_functional	CCR1	CCR1+	Vg9+Vd2-	0.585	0.304422	Moderate
TNK-CR1:P345:FM2	Frequency_functional	CCR2	CCR2+	Vg9+Vd2-	0.585	0.641459	Moderate
TNK-CR1:P359:M7	MFI	CX3CR1	Vg9+Vd2high	Vg9+	0.585	0.594842	Moderate
TNK-CR1:P373:M17	MFI	CD127	Vg9+Vd2low	Vg9+	0.585	0.430721	Moderate
TNK-CR1:P373:M20	MFI	PD1	Vg9+Vd2low	Vg9+	0.585	0.430822	Moderate
TNK-CR1:P379:F	Frequency	NA	Vd2lowCD27+CD161-:CD16-	Vd2low:CD27+CD161-	0.585	0.787127	Moderate
TNK-CR1:P41:F	Frequency	NA	TerminalNK:CD161+CD38-	Terminal NK	0.585	0.904506	Moderate
TNK-CR1:P47:M4	MFI	CCR5	CD4+ NKT	NKT cells	0.585	0.878509	Moderate
TNK-CR1:P55:M18	MFI	CD161	Vd1+	Non-NKT	0.585	0.411984	Moderate
TNK-CR1:P7:M18	MFI	CD161	Early NK	Non-myeloid	0.585	0.754999	Moderate
TNK-CR1:P87:FM7	Frequency_functional	CX3CR1	CX3CR1+	Conv CD4	0.585	0.58932	Moderate
TNK-CR2:P131:M12	MFI	CCR8	CD4 TM*	CD4:R7+RA-	0.585	0.797345	Moderate
TNK-CR2:P131:M14	MFI	CCR4	CD4 TM*	CD4:R7+RA-	0.585	0.381968	Moderate
TNK-CR2:P179:FM15	Frequency_functional	CXCR6	CXCR6+	CD4 EM	0.585	0.836052	Moderate
TNK-CR2:P189:M12	MFI	CCR8	CD4 TM	CD4:R7-RA-	0.585	0.450054	Moderate
TNK-CR2:P189:M21	MFI	TIGIT	CD4 TM	CD4:R7-RA-	0.585	0.273717	Moderate
TNK-CR2:P19:FM13	Frequency_functional	CCR9	CCR9+	NK1	0.585	0.282353	Moderate
TNK-CR2:P19:M14	MFI	CCR4	NK1	Non-myeloid	0.585	0.976182	Moderate
TNK-CR2:P200:M21	MFI	TIGIT	PD-1 TFH	CXCR5+	0.585	0.931178	Moderate
TNK-CR2:P202:M21	MFI	TIGIT	PD1+ TFH	CXCR5+	0.585	0.99649	Moderate
TNK-CR2:P220:FM14	Frequency_functional	CCR4	CCR4+	CD8:TSCM	0.585	0.20035	Moderate
TNK-CR2:P281:FM13	Frequency_functional	CCR9	CCR9+	CD8 EM	0.585	0.943218	Moderate
TNK-CR2:P322:FM14	Frequency_functional	CCR4	CCR4+	CD4+ MAIT	0.585	0.595892	Moderate
TNK-CR2:P327:FM21	Frequency_functional	TIGIT	TIGIT+	CD8+ MAIT	0.585	0.0643351	Moderate
TNK-CR2:P345:M13	MFI	CCR9	Vg9+Vd2-	Vg9+	0.585	0.408116	Moderate
BDC-CR1:P71:FM5	Frequency_functional	CD40	CD40+	pre-DCs	0.595	0.780893	Moderate
BDC-CR1:P47:FM8	Frequency_functional	IFNAR2	IFNAR2+	Plasmablasts_early	0.596	0.0634409	Moderate
TNK-CR2:P322:FM12	Frequency_functional	CCR8	CCR8+	CD4+ MAIT	0.617	0.344448	Moderate
TNK-CR1:P27:F	Frequency	NA	NK2:CD161+CD38-	NK2	0.618	0.31585	Moderate
TNK-CR2:P332:FM12	Frequency_functional	CCR8	CCR8+	DN MAIT	0.618	0.894203	Moderate
BDC-CR1:P20:FM4	Frequency_functional	CCR5	CCR5+	Naive	0.619	0.173322	Moderate
BDC-CR1:P52:FM2	Frequency_functional	CCR2	CCR2+	cMo	0.619	0.846882	Moderate
TNK-CR2:P150:FM13	Frequency_functional	CCR9	CCR9+	CD4 TE	0.619	0.241237	Moderate
TNK-CR2:P47:FM15	Frequency_functional	CXCR6	CXCR6+	CD4+ NKT	0.619	0.818841	Moderate
BDC-CR1:P32:F	Frequency	NA	CD11c+CD38+ IM	CD38+ IM	0.625	0.816222	Moderate
BDC-CR1:P38:FM8	Frequency_functional	IFNAR2	IFNAR2+	CD38low AM	0.625	0.482801	Moderate
BDC-CR1:P52:M1	MFI	CCR1	cMo	Monocytes	0.625	0.623783	Moderate
BDC-CR1:P67:M1	MFI	CCR1	pDCs	CD123+	0.625	0.270688	Moderate
BDC-CR1:P7:M3	MFI	CCR3	Basophils	Non-NK	0.625	0.58332	Moderate
BDC-CR1:P83:FM4	Frequency_functional	CCR5	CCR5+	CD5- cDC2s	0.625	0.272189	Moderate
BDC-CR1:P83:M10	MFI	CD38	CD5- cDC2s	cDC2s and DC3s	0.625	0.868657	Moderate
BDC-CR1:P83:M2	MFI	CCR2	CD5- cDC2s	cDC2s and DC3s	0.625	0.883944	Moderate
BDC-CR2:P78:FM13	Frequency_functional	CCR9	CCR9+	CD5+ cDC2s	0.625	0.349278	Moderate
BDC-CR2:P93:FM15	Frequency_functional	CXCR6	CXCR6+	CD14+ DC3s	0.625	0.715808	Moderate
BDC-CR2:P98:M15	MFI	CXCR6	CD14- DC3s	DC3s	0.625	0.910533	Moderate
TNK-CR1:P131:FM16	Frequency_functional	CD39	CD39+	CD4 TM*	0.625	0.395056	Moderate
TNK-CR1:P134:F	Frequency	NA	CD4 TM*:CD38-DR+	CD4 TM*	0.625	0.806401	Moderate
TNK-CR1:P179:M10	MFI	CD38	CD4 EM	CD4:R7-RA-	0.625	0.984896	Moderate
TNK-CR1:P19:M1	MFI	CCR1	NK1	Non-myeloid	0.625	0.881918	Moderate
TNK-CR1:P19:M18	MFI	CD161	NK1	Non-myeloid	0.625	0.698806	Moderate
TNK-CR1:P19:M7	MFI	CX3CR1	NK1	Non-myeloid	0.625	0.585028	Moderate
TNK-CR1:P208:FM1	Frequency_functional	CCR1	CCR1+	CD8 CM*	0.625	0.229425	Moderate
TNK-CR1:P220:FM16	Frequency_functional	CD39	CD39+	CD8:TSCM	0.625	0.241987	Moderate
TNK-CR1:P220:M10	MFI	CD38	CD8:TSCM	CD8:R7+RA+	0.625	0.775964	Moderate
TNK-CR1:P225:F	Frequency	NA	CD8 CM:CD38+DR-	CD8 CM	0.625	0.111184	Moderate
TNK-CR1:P227:F	Frequency	NA	CD8 CM:CD38-DR-	CD8 CM	0.625	0.122446	Moderate
TNK-CR1:P233:M17	MFI	CD127	CD8 TM*	CD8:R7+RA-	0.625	0.987366	Moderate
TNK-CR1:P252:FM7	Frequency_functional	CX3CR1	CX3CR1+	CD8 TE	0.625	0.463979	Moderate
TNK-CR1:P254:F	Frequency	NA	CD8 TE:CD38+DR-	CD8 TE	0.625	0.325689	Moderate
TNK-CR1:P262:M18	MFI	CD161	CD8 TE*	CD8:R7-RA+	0.625	0.717749	Moderate
TNK-CR1:P281:FM7	Frequency_functional	CX3CR1	CX3CR1+	CD8 EM	0.625	0.302889	Moderate
TNK-CR1:P281:M17	MFI	CD127	CD8 EM	CD8:R7-RA-	0.625	0.855165	Moderate
TNK-CR1:P281:M18	MFI	CD161	CD8 EM	CD8:R7-RA-	0.625	0.891295	Moderate
TNK-CR1:P281:M20	MFI	PD1	CD8 EM	CD8:R7-RA-	0.625	0.472855	Moderate
TNK-CR1:P282:F	Frequency	NA	CD8 EM:CD38+DR+	CD8 EM	0.625	0.928802	Moderate
TNK-CR1:P321:M4	MFI	CCR5	MAIT	Vd1-Vg9-	0.625	0.454679	Moderate
TNK-CR1:P332:M17	MFI	CD127	DN MAIT	MAIT	0.625	0.172341	Moderate
TNK-CR1:P332:M7	MFI	CX3CR1	DN MAIT	MAIT	0.625	0.753604	Moderate
TNK-CR1:P337:M2	MFI	CCR2	DP MAIT	MAIT	0.625	0.803278	Moderate
TNK-CR1:P337:M4	MFI	CCR5	DP MAIT	MAIT	0.625	0.411709	Moderate
TNK-CR1:P345:M7	MFI	CX3CR1	Vg9+Vd2-	Vg9+	0.625	0.16691	Moderate
TNK-CR1:P359:M17	MFI	CD127	Vg9+Vd2high	Vg9+	0.625	0.513999	Moderate
TNK-CR1:P387:F	Frequency	NA	CD4 TM:CD38+DR-	CD4 TM	0.625	0.679761	Moderate
TNK-CR1:P410:F	Frequency	NA	CD8 TSCM:CD38+DR+	CD8:TSCM	0.625	0.880813	Moderate
TNK-CR1:P415:F	Frequency	NA	CD8 TSCM:CD56+CD161-	CD8:TSCM	0.625	0.391522	Moderate
TNK-CR1:P47:M10	MFI	CD38	CD4+ NKT	NKT cells	0.625	0.804127	Moderate
TNK-CR1:P51:M4	MFI	CCR5	DN NKT	NKT cells	0.625	0.667854	Moderate
TNK-CR1:P55:M1	MFI	CCR1	Vd1+	Non-NKT	0.625	0.709303	Moderate
TNK-CR1:P72:F	Frequency	NA	Vd1+Vg9+:CD27+CD161+	Vd1+Vg9+	0.625	0.315141	Moderate
TNK-CR1:P90:M19	MFI	CD95	CD4 CM*	CD4:R7+RA+	0.625	0.523972	Moderate
TNK-CR2:P150:M15	MFI	CXCR6	CD4 TE	CD4:R7-RA+	0.625	0.945382	Moderate
TNK-CR2:P160:FM13	Frequency_functional	CCR9	CCR9+	CD4 TE*	0.625	0.999968	Moderate
TNK-CR2:P218:M12	MFI	CCR8	CD8:Naive	CD8:R7+RA+	0.625	0.5988	Moderate
TNK-CR2:P233:M21	MFI	TIGIT	CD8 TM*	CD8:R7+RA-	0.625	0.948355	Moderate
TNK-CR2:P252:FM13	Frequency_functional	CCR9	CCR9+	CD8 TE	0.625	0.722169	Moderate
TNK-CR2:P262:FM13	Frequency_functional	CCR9	CCR9+	CD8 TE*	0.625	0.645341	Moderate
TNK-CR2:P322:M15	MFI	CXCR6	CD4+ MAIT	MAIT	0.625	0.9535	Moderate
TNK-CR2:P373:M21	MFI	TIGIT	Vg9+Vd2low	Vg9+	0.625	0.701204	Moderate
TNK-CR2:P39:FM21	Frequency_functional	TIGIT	TIGIT+	Terminal NK	0.625	0.873078	Moderate
TNK-CR2:P49:M15	MFI	CXCR6	CD8+ NKT	NKT cells	0.625	0.674307	Moderate
TNK-CR1:P356:F	Frequency	NA	Vd2-CD27-CD161-:CD16+	Vd2-:CD27-CD161-	0.627	0.513138	Moderate
TNK-CR1:P82:F	Frequency	NA	Vd1+Vg9+CD27-CD161-:CD16+	Vd1+Vg9+:CD27-CD161-	0.633	0.379918	Moderate
BDC-CR1:P105:FM6	Frequency_functional	CD86	CD86+	Late plasmablasts	0.666	0.665397	Moderate
BDC-CR1:P33:M4	MFI	CCR5	CD38+ RM	CD38+ memory	0.666	0.861493	Moderate
BDC-CR1:P33:M6	MFI	CD86	CD38+ RM	CD38+ memory	0.666	0.636592	Moderate
BDC-CR1:P42:M6	MFI	CD86	CD38low RM	CD38low memory	0.666	0.600284	Moderate
BDC-CR1:P51:F	Frequency	NA	cMo	Monocytes	0.666	0.913546	Moderate
BDC-CR1:P52:M10	MFI	CD38	cMo	Monocytes	0.666	0.326857	Moderate
BDC-CR1:P52:M6	MFI	CD86	cMo	Monocytes	0.666	0.781422	Moderate
BDC-CR1:P54:FM2	Frequency_functional	CCR2	CCR2+	iMo	0.666	0.144826	Moderate
BDC-CR1:P56:FM4	Frequency_functional	CCR5	CCR5+	ncMo	0.666	0.94954	Moderate
BDC-CR1:P61:M6	MFI	CD86	cDC1s	DCs	0.666	0.272912	Moderate
BDC-CR1:P78:FM8	Frequency_functional	IFNAR2	IFNAR2+	CD5+ cDC2s	0.666	0.761076	Moderate
BDC-CR1:P78:M4	MFI	CCR5	CD5+ cDC2s	cDC2s and DC3s	0.666	0.440505	Moderate
BDC-CR2:P105:FM13	Frequency_functional	CCR9	CCR9+	Late plasmablasts	0.666	0.262586	Moderate
BDC-CR2:P40:M13	MFI	CCR9	CD38low IM	CD38low memory	0.666	0.399319	Moderate
BDC-CR2:P78:M13	MFI	CCR9	CD5+ cDC2s	cDC2s and DC3s	0.666	0.436818	Moderate
TNK-CR1:P110:M1	MFI	CCR1	CD4:TSCM	CD4:R7+RA+	0.666	0.799919	Moderate
TNK-CR1:P110:M19	MFI	CD95	CD4:TSCM	CD4:R7+RA+	0.666	0.3431	Moderate
TNK-CR1:P115:F	Frequency	NA	CD4 TSCM:CD56+CD161+	CD4:TSCM	0.666	0.383635	Moderate
TNK-CR1:P121:M19	MFI	CD95	CD4 CM	CD4:R7+RA-	0.666	0.673234	Moderate
TNK-CR1:P131:M19	MFI	CD95	CD4 TM*	CD4:R7+RA-	0.666	0.870484	Moderate
TNK-CR1:P15:F	Frequency	NA	MatureNK:CD161+CD38-	Mature NK	0.666	0.176436	Moderate
TNK-CR1:P157:F	Frequency	NA	CD4 TE:CD56-CD161+	CD4 TE	0.666	0.791216	Moderate
TNK-CR1:P200:FM1	Frequency_functional	CCR1	CCR1+	PD-1 TFH	0.666	0.510105	Moderate
TNK-CR1:P200:M2	MFI	CCR2	PD-1 TFH	CXCR5+	0.666	0.866257	Moderate
TNK-CR1:P204:FM4	Frequency_functional	CCR5	CCR5+	Conv CD8	0.666	0.616985	Moderate
TNK-CR1:P204:M19	MFI	CD95	Conv CD8	Conventional T cells	0.666	0.445308	Moderate
TNK-CR1:P204:M20	MFI	PD1	Conv CD8	Conventional T cells	0.666	0.684864	Moderate
TNK-CR1:P218:M19	MFI	CD95	CD8:Naive	CD8:R7+RA+	0.666	0.593979	Moderate
TNK-CR1:P22:F	Frequency	NA	NK1:CD161-CD38+	NK1	0.666	0.354141	Moderate
TNK-CR1:P223:FM16	Frequency_functional	CD39	CD39+	CD8 CM	0.666	0.527824	Moderate
TNK-CR1:P233:M16	MFI	CD39	CD8 TM*	CD8:R7+RA-	0.666	0.299424	Moderate
TNK-CR1:P252:M7	MFI	CX3CR1	CD8 TE	CD8:R7-RA+	0.666	0.416742	Moderate
TNK-CR1:P262:M2	MFI	CCR2	CD8 TE*	CD8:R7-RA+	0.666	0.939311	Moderate
TNK-CR1:P266:F	Frequency	NA	CD8 TE*:CD38-DR-	CD8 TE*	0.666	0.376989	Moderate
TNK-CR1:P291:M4	MFI	CCR5	CD8 TM	CD8:R7-RA-	0.666	0.446008	Moderate
TNK-CR1:P327:F	Frequency	NA	CD8+ MAIT	MAIT	0.666	0.851005	Moderate
TNK-CR1:P345:M17	MFI	CD127	Vg9+Vd2-	Vg9+	0.666	0.366852	Moderate
TNK-CR1:P359:FM7	Frequency_functional	CX3CR1	CX3CR1+	Vg9+Vd2high	0.666	0.40474	Moderate
TNK-CR1:P373:M19	MFI	CD95	Vg9+Vd2low	Vg9+	0.666	0.571662	Moderate
TNK-CR1:P376:F	Frequency	NA	Vd2lowCD27+CD161+:CD16-	Vd2low:CD27+CD161+	0.666	0.926283	Moderate
TNK-CR1:P39:FM4	Frequency_functional	CCR5	CCR5+	Terminal NK	0.666	0.817231	Moderate
TNK-CR1:P416:F	Frequency	NA	CD8 TSCM:CD56-CD161+	CD8:TSCM	0.666	0.145796	Moderate
TNK-CR1:P47:FM4	Frequency_functional	CCR5	CCR5+	CD4+ NKT	0.666	0.886093	Moderate
TNK-CR1:P51:M10	MFI	CD38	DN NKT	NKT cells	0.666	0.981619	Moderate
TNK-CR1:P55:F	Frequency	NA	Vd1+	T cells	0.666	0.888267	Moderate
TNK-CR1:P55:FM4	Frequency_functional	CCR5	CCR5+	Vd1+	0.666	0.973549	Moderate
TNK-CR1:P55:M7	MFI	CX3CR1	Vd1+	Non-NKT	0.666	0.97214	Moderate
TNK-CR1:P65:F	Frequency	NA	Vd1+:CD27-CD161-	Vd1+	0.666	0.516614	Moderate
TNK-CR1:P71:M18	MFI	CD161	Vd1+Vg9+	Vd1+Vg9+ impure	0.666	0.778906	Moderate
TNK-CR1:P87:FM16	Frequency_functional	CD39	CD39+	Conv CD4	0.666	0.358764	Moderate
TNK-CR1:P87:M17	MFI	CD127	Conv CD4	Conventional T cells	0.666	0.246963	Moderate
TNK-CR1:P90:M10	MFI	CD38	CD4 CM*	CD4:R7+RA+	0.666	0.374443	Moderate
TNK-CR2:P13:FM21	Frequency_functional	TIGIT	TIGIT+	Mature NK	0.666	0.779715	Moderate
TNK-CR2:P131:FM21	Frequency_functional	TIGIT	TIGIT+	CD4 TM*	0.666	0.617376	Moderate
TNK-CR2:P150:FM15	Frequency_functional	CXCR6	CXCR6+	CD4 TE	0.666	0.965565	Moderate
TNK-CR2:P200:FM21	Frequency_functional	TIGIT	TIGIT+	PD-1 TFH	0.666	0.955501	Moderate
TNK-CR2:P200:M13	MFI	CCR9	PD-1 TFH	CXCR5+	0.666	0.986198	Moderate
TNK-CR2:P200:M14	MFI	CCR4	PD-1 TFH	CXCR5+	0.666	0.850102	Moderate
TNK-CR2:P327:M13	MFI	CCR9	CD8+ MAIT	MAIT	0.666	0.427511	Moderate
TNK-CR2:P46:FM15	Frequency_functional	CXCR6	CXCR6+	NKT cells	0.666	0.634891	Moderate
TNK-CR2:P87:M14	MFI	CCR4	Conv CD4	Conventional T cells	0.666	0.535181	Moderate
TNK-CR2:P90:FM14	Frequency_functional	CCR4	CCR4+	CD4 CM*	0.666	0.343959	Moderate
BDC-CR1:P105:FM4	Frequency_functional	CCR5	CCR5+	Late plasmablasts	0.68	0.603382	Moderate
TNK-CR1:P49:FM7	Frequency_functional	CX3CR1	CX3CR1+	CD8+ NKT	0.681	0.376661	Moderate
BDC-CR1:P54:M10	MFI	CD38	iMo	Monocytes	0.682	0.0358135	Moderate
TNK-CR2:P179:M14	MFI	CCR4	CD4 EM	CD4:R7-RA-	0.682	0.922724	Moderate
TNK-CR2:P51:FM15	Frequency_functional	CXCR6	CXCR6+	DN NKT	0.682	0.195854	Moderate
BDC-CR1:P40:FM6	Frequency_functional	CD86	CD86+	CD38low IM	0.701	0.731825	Moderate
TNK-CR1:P359:FM16	Frequency_functional	CD39	CD39+	Vg9+Vd2high	0.701	0.647405	Moderate
BDC-CR1:P61:FM1	Frequency_functional	CCR1	CCR1+	cDC1s	0.703	0.900397	Moderate
BDC-CR1:P61:M9	MFI	XCR1	cDC1s	DCs	0.703	0.647203	Moderate
TNK-CR1:P396:F	Frequency	NA	CD8 CM*:CD38-DR+	CD8 CM*	0.703	0.721484	Moderate
TNK-CR2:P51:FM21	Frequency_functional	TIGIT	TIGIT+	DN NKT	0.703	0.680668	Moderate
BDC-CR1:P98:FM2	Frequency_functional	CCR2	CCR2+	CD14- DC3s	0.707	0.569867	Moderate
BDC-CR1:P15:FM6	Frequency_functional	CD86	CD86+	MZ	0.709	0.363755	Moderate
BDC-CR1:P20:FM5	Frequency_functional	CD40	CD40+	Naive	0.709	0.991209	Moderate
BDC-CR1:P28:F	Frequency	NA	CD38+ memory	Memory B cells	0.709	0.71869	Moderate
BDC-CR1:P37:F	Frequency	NA	CD38low memory	Memory B cells	0.709	0.770172	Moderate
BDC-CR1:P40:F	Frequency	NA	CD38low IM	CD38low memory	0.709	0.438484	Moderate
BDC-CR1:P56:FM7	Frequency_functional	CX3CR1	CX3CR1+	ncMo	0.709	0.887393	Moderate
BDC-CR1:P7:M1	MFI	CCR1	Basophils	Non-NK	0.709	0.999848	Moderate
BDC-CR1:P78:FM6	Frequency_functional	CD86	CD86+	CD5+ cDC2s	0.709	0.388334	Moderate
BDC-CR1:P83:M6	MFI	CD86	CD5- cDC2s	cDC2s and DC3s	0.709	0.325333	Moderate
BDC-CR1:P98:FM4	Frequency_functional	CCR5	CCR5+	CD14- DC3s	0.709	0.261454	Moderate
BDC-CR1:P98:M10	MFI	CD38	CD14- DC3s	DC3s	0.709	0.72029	Moderate
BDC-CR2:P20:M11	MFI	CXCR3	Naive	B cells	0.709	0.421897	Moderate
BDC-CR2:P71:M14	MFI	CCR4	pre-DCs	CD123+	0.709	0.65663	Moderate
BDC-CR2:P93:FM13	Frequency_functional	CCR9	CCR9+	CD14+ DC3s	0.709	0.450433	Moderate
TNK-CR1:P12:F	Frequency	NA	Mature NK	Non-myeloid	0.709	0.767509	Moderate
TNK-CR1:P126:F	Frequency	NA	CD4 CM:CD56+CD161+	CD4 CM	0.709	0.427253	Moderate
TNK-CR1:P150:FM1	Frequency_functional	CCR1	CCR1+	CD4 TE	0.709	0.220239	Moderate
TNK-CR1:P150:FM2	Frequency_functional	CCR2	CCR2+	CD4 TE	0.709	0.976346	Moderate
TNK-CR1:P160:M20	MFI	PD1	CD4 TE*	CD4:R7-RA+	0.709	0.389518	Moderate
TNK-CR1:P17:F	Frequency	NA	MatureNK:CD161-CD38-	Mature NK	0.709	0.477625	Moderate
TNK-CR1:P179:M17	MFI	CD127	CD4 EM	CD4:R7-RA-	0.709	0.766714	Moderate
TNK-CR1:P189:M16	MFI	CD39	CD4 TM	CD4:R7-RA-	0.709	0.60015	Moderate
TNK-CR1:P19:FM7	Frequency_functional	CX3CR1	CX3CR1+	NK1	0.709	0.865183	Moderate
TNK-CR1:P202:FM16	Frequency_functional	CD39	CD39+	PD1+ TFH	0.709	0.35696	Moderate
TNK-CR1:P204:FM7	Frequency_functional	CX3CR1	CX3CR1+	Conv CD8	0.709	0.622887	Moderate
TNK-CR1:P204:M7	MFI	CX3CR1	Conv CD8	Conventional T cells	0.709	0.648354	Moderate
TNK-CR1:P220:M4	MFI	CCR5	CD8:TSCM	CD8:R7+RA+	0.709	0.435977	Moderate
TNK-CR1:P224:F	Frequency	NA	CD8 CM:CD38+DR+	CD8 CM	0.709	0.515377	Moderate
TNK-CR1:P252:F	Frequency	NA	CD8 TE	Conv CD8	0.709	0.823716	Moderate
TNK-CR1:P252:M19	MFI	CD95	CD8 TE	CD8:R7-RA+	0.709	0.181315	Moderate
TNK-CR1:P291:FM16	Frequency_functional	CD39	CD39+	CD8 TM	0.709	0.462691	Moderate
TNK-CR1:P291:M17	MFI	CD127	CD8 TM	CD8:R7-RA-	0.709	0.923812	Moderate
TNK-CR1:P327:M7	MFI	CX3CR1	CD8+ MAIT	MAIT	0.709	0.560054	Moderate
TNK-CR1:P332:M4	MFI	CCR5	DN MAIT	MAIT	0.709	0.385528	Moderate
TNK-CR1:P345:M4	MFI	CCR5	Vg9+Vd2-	Vg9+	0.709	0.602388	Moderate
TNK-CR1:P375:F	Frequency	NA	Vd2lowCD27+CD161+:CD16+	Vd2low:CD27+CD161+	0.709	0.998215	Moderate
TNK-CR1:P403:F	Frequency	NA	CD8 naive:CD38+DR-	CD8:Naive	0.709	0.742478	Moderate
TNK-CR1:P414:F	Frequency	NA	CD8 TSCM:CD56+CD161+	CD8:TSCM	0.709	0.791544	Moderate
TNK-CR1:P46:M4	MFI	CCR5	NKT cells	T cells	0.709	0.656066	Moderate
TNK-CR1:P49:M20	MFI	PD1	CD8+ NKT	NKT cells	0.709	0.963396	Moderate
TNK-CR1:P55:FM7	Frequency_functional	CX3CR1	CX3CR1+	Vd1+	0.709	0.811225	Moderate
TNK-CR1:P57:F	Frequency	NA	Vd1+CD27+CD161+:CD16+	Vd1+:CD27+CD161+	0.709	0.90054	Moderate
TNK-CR1:P71:M19	MFI	CD95	Vd1+Vg9+	Vd1+Vg9+ impure	0.709	0.415976	Moderate
TNK-CR1:P90:M16	MFI	CD39	CD4 CM*	CD4:R7+RA+	0.709	0.387159	Moderate
TNK-CR2:P100:FM21	Frequency_functional	TIGIT	TIGIT+	CD4:Naive	0.709	0.762893	Moderate
TNK-CR2:P100:M12	MFI	CCR8	CD4:Naive	CD4:R7+RA+	0.709	0.466787	Moderate
TNK-CR2:P121:FM15	Frequency_functional	CXCR6	CXCR6+	CD4 CM	0.709	0.980985	Moderate
TNK-CR2:P13:M21	MFI	TIGIT	Mature NK	Non-myeloid	0.709	0.636538	Moderate
TNK-CR2:P160:M13	MFI	CCR9	CD4 TE*	CD4:R7-RA+	0.709	0.718665	Moderate
TNK-CR2:P179:FM13	Frequency_functional	CCR9	CCR9+	CD4 EM	0.709	0.713857	Moderate
TNK-CR2:P202:M13	MFI	CCR9	PD1+ TFH	CXCR5+	0.709	0.688025	Moderate
TNK-CR2:P204:FM14	Frequency_functional	CCR4	CCR4+	Conv CD8	0.709	0.93087	Moderate
TNK-CR2:P223:FM12	Frequency_functional	CCR8	CCR8+	CD8 CM	0.709	0.898176	Moderate
TNK-CR2:P233:FM21	Frequency_functional	TIGIT	TIGIT+	CD8 TM*	0.709	0.774888	Moderate
TNK-CR2:P322:FM21	Frequency_functional	TIGIT	TIGIT+	CD4+ MAIT	0.709	0.141444	Moderate
TNK-CR2:P322:M12	MFI	CCR8	CD4+ MAIT	MAIT	0.709	0.344369	Moderate
TNK-CR2:P87:FM14	Frequency_functional	CCR4	CCR4+	Conv CD4	0.709	0.57873	Moderate
BDC-CR1:P29:M10	MFI	CD38	CD38+ AM	CD38+ memory	0.725	0.474546	Moderate
BDC-CR1:P61:FM9	Frequency_functional	XCR1	XCR1+	cDC1s	0.725	0.624521	Moderate
BDC-CR1:P93:FM6	Frequency_functional	CD86	CD86+	CD14+ DC3s	0.725	0.819561	Moderate
TNK-CR1:P204:FM16	Frequency_functional	CD39	CD39+	Conv CD8	0.725	0.585226	Moderate
TNK-CR1:P51:FM2	Frequency_functional	CCR2	CCR2+	DN NKT	0.725	0.678231	Moderate
BDC-CR1:P47:M8	MFI	IFNAR2	Plasmablasts_early	Switched	0.734	0.143282	Moderate
TNK-CR1:P351:F	Frequency	NA	Vd2-CD27+CD161-:CD16-	Vd2-:CD27+CD161-	0.735	0.151741	Moderate
BDC-CR2:P98:FM14	Frequency_functional	CCR4	CCR4+	CD14- DC3s	0.746	0.704752	Moderate
TNK-CR2:P90:FM12	Frequency_functional	CCR8	CCR8+	CD4 CM*	0.746	0.842721	Moderate
BDC-CR2:P38:FM13	Frequency_functional	CCR9	CCR9+	CD38low AM	0.747	0.829577	Moderate
BDC-CR1:P15:M10	MFI	CD38	MZ	B cells	0.752	0.726977	Moderate
BDC-CR1:P23:F	Frequency	NA	CD21+CD11- naive	Naive	0.752	0.613847	Moderate
BDC-CR1:P42:FM6	Frequency_functional	CD86	CD86+	CD38low RM	0.752	0.799329	Moderate
BDC-CR1:P44:FM6	Frequency_functional	CD86	CD86+	CD38low TLM	0.752	0.875916	Moderate
BDC-CR1:P56:FM5	Frequency_functional	CD40	CD40+	ncMo	0.752	0.653193	Moderate
BDC-CR1:P61:FM6	Frequency_functional	CD86	CD86+	cDC1s	0.752	0.335131	Moderate
BDC-CR1:P67:FM1	Frequency_functional	CCR1	CCR1+	pDCs	0.752	0.299638	Moderate
BDC-CR1:P78:M1	MFI	CCR1	CD5+ cDC2s	cDC2s and DC3s	0.752	0.50201	Moderate
BDC-CR1:P80:F	Frequency	NA	CD5- cDC2s	DCs	0.752	0.657959	Moderate
BDC-CR1:P93:M4	MFI	CCR5	CD14+ DC3s	DC3s	0.752	0.509433	Moderate
BDC-CR2:P52:M15	MFI	CXCR6	cMo	Monocytes	0.752	0.96492	Moderate
BDC-CR2:P54:M15	MFI	CXCR6	iMo	Monocytes	0.752	0.988051	Moderate
BDC-CR2:P83:M13	MFI	CCR9	CD5- cDC2s	cDC2s and DC3s	0.752	0.232615	Moderate
BDC-CR2:P93:M14	MFI	CCR4	CD14+ DC3s	DC3s	0.752	0.791879	Moderate
TNK-CR1:P101:F	Frequency	NA	CD4 naive:CD38+DR+	CD4:Naive	0.752	0.735051	Moderate
TNK-CR1:P11:F	Frequency	NA	EarlyNK:CD161-CD38-	Early NK	0.752	0.944492	Moderate
TNK-CR1:P131:FM7	Frequency_functional	CX3CR1	CX3CR1+	CD4 TM*	0.752	0.796761	Moderate
TNK-CR1:P131:M17	MFI	CD127	CD4 TM*	CD4:R7+RA-	0.752	0.241366	Moderate
TNK-CR1:P150:M17	MFI	CD127	CD4 TE	CD4:R7-RA+	0.752	0.507721	Moderate
TNK-CR1:P150:M7	MFI	CX3CR1	CD4 TE	CD4:R7-RA+	0.752	0.63575	Moderate
TNK-CR1:P160:FM1	Frequency_functional	CCR1	CCR1+	CD4 TE*	0.752	0.338198	Moderate
TNK-CR1:P200:M17	MFI	CD127	PD-1 TFH	CXCR5+	0.752	0.537683	Moderate
TNK-CR1:P208:F	Frequency	NA	CD8 CM*	Conv CD8	0.752	0.35571	Moderate
TNK-CR1:P208:M20	MFI	PD1	CD8 CM*	CD8:R7+RA+	0.752	0.581467	Moderate
TNK-CR1:P233:M10	MFI	CD38	CD8 TM*	CD8:R7+RA-	0.752	0.991529	Moderate
TNK-CR1:P252:M20	MFI	PD1	CD8 TE	CD8:R7-RA+	0.752	0.685237	Moderate
TNK-CR1:P291:M19	MFI	CD95	CD8 TM	CD8:R7-RA-	0.752	0.43453	Moderate
TNK-CR1:P322:FM4	Frequency_functional	CCR5	CCR5+	CD4+ MAIT	0.752	0.511491	Moderate
TNK-CR1:P332:FM4	Frequency_functional	CCR5	CCR5+	DN MAIT	0.752	0.811154	Moderate
TNK-CR1:P336:F	Frequency	NA	DN MAIT:CD56-CD27-	DN MAIT	0.752	0.886595	Moderate
TNK-CR1:P345:M18	MFI	CD161	Vg9+Vd2-	Vg9+	0.752	0.425059	Moderate
TNK-CR1:P362:F	Frequency	NA	Vd2highCD27+CD161+:CD16-	Vd2high:CD27+CD161+	0.752	0.333014	Moderate
TNK-CR1:P363:F	Frequency	NA	Vd2high:CD27+CD161-	Vg9+Vd2high	0.752	0.894831	Moderate
TNK-CR1:P405:F	Frequency	NA	CD8 naive:CD38-DR-	CD8:Naive	0.752	0.701513	Moderate
TNK-CR1:P46:FM4	Frequency_functional	CCR5	CCR5+	NKT cells	0.752	0.974448	Moderate
TNK-CR1:P46:M2	MFI	CCR2	NKT cells	T cells	0.752	0.924603	Moderate
TNK-CR1:P51:M2	MFI	CCR2	DN NKT	NKT cells	0.752	0.708271	Moderate
TNK-CR1:P58:F	Frequency	NA	Vd1+CD27+CD161+:CD16-	Vd1+:CD27+CD161+	0.752	0.884936	Moderate
TNK-CR1:P7:M19	MFI	CD95	Early NK	Non-myeloid	0.752	0.569138	Moderate
TNK-CR1:P90:F	Frequency	NA	CD4 CM*	Conv CD4	0.752	0.119592	Moderate
TNK-CR2:P110:FM21	Frequency_functional	TIGIT	TIGIT+	CD4:TSCM	0.752	0.597662	Moderate
TNK-CR2:P121:M14	MFI	CCR4	CD4 CM	CD4:R7+RA-	0.752	0.550081	Moderate
TNK-CR2:P150:M12	MFI	CCR8	CD4 TE	CD4:R7-RA+	0.752	0.296481	Moderate
TNK-CR2:P150:M13	MFI	CCR9	CD4 TE	CD4:R7-RA+	0.752	0.423231	Moderate
TNK-CR2:P179:FM14	Frequency_functional	CCR4	CCR4+	CD4 EM	0.752	0.835836	Moderate
TNK-CR2:P200:FM13	Frequency_functional	CCR9	CCR9+	PD-1 TFH	0.752	0.627092	Moderate
TNK-CR2:P220:FM21	Frequency_functional	TIGIT	TIGIT+	CD8:TSCM	0.752	0.982838	Moderate
TNK-CR2:P262:M21	MFI	TIGIT	CD8 TE*	CD8:R7-RA+	0.752	0.69273	Moderate
TNK-CR2:P281:M12	MFI	CCR8	CD8 EM	CD8:R7-RA-	0.752	0.802703	Moderate
TNK-CR2:P321:M12	MFI	CCR8	MAIT	Vd1-Vg9-	0.752	0.765977	Moderate
TNK-CR2:P332:FM14	Frequency_functional	CCR4	CCR4+	DN MAIT	0.752	0.634343	Moderate
TNK-CR2:P345:FM21	Frequency_functional	TIGIT	TIGIT+	Vg9+Vd2-	0.752	0.854499	Moderate
TNK-CR2:P345:M14	MFI	CCR4	Vg9+Vd2-	Vg9+	0.752	0.691315	Moderate
TNK-CR2:P373:FM13	Frequency_functional	CCR9	CCR9+	Vg9+Vd2low	0.752	0.49837	Moderate
TNK-CR2:P39:M21	MFI	TIGIT	Terminal NK	Non-myeloid	0.752	0.757437	Moderate
TNK-CR2:P47:M21	MFI	TIGIT	CD4+ NKT	NKT cells	0.752	0.69238	Moderate
TNK-CR2:P7:FM14	Frequency_functional	CCR4	CCR4+	Early NK	0.752	0.914331	Moderate
TNK-CR2:P90:FM13	Frequency_functional	CCR9	CCR9+	CD4 CM*	0.752	0.767406	Moderate
TNK-CR2:P90:M13	MFI	CCR9	CD4 CM*	CD4:R7+RA+	0.752	0.68401	Moderate
TNK-CR2:P90:M15	MFI	CXCR6	CD4 CM*	CD4:R7+RA+	0.752	0.935978	Moderate
TNK-CR1:P365:F	Frequency	NA	Vd2highCD27+CD161-:CD16-	Vd2high:CD27+CD161-	0.767	0.482067	Moderate
TNK-CR1:P51:FM7	Frequency_functional	CX3CR1	CX3CR1+	DN NKT	0.768	0.815487	Moderate
TNK-CR1:P337:FM16	Frequency_functional	CD39	CD39+	DP MAIT	0.77	0.167687	Moderate
TNK-CR1:P43:F	Frequency	NA	TerminalNK:CD161-CD38-	Terminal NK	0.77	0.629377	Moderate
TNK-CR1:P354:F	Frequency	NA	Vd2-CD27-CD161+:CD16-	Vd2-:CD27-CD161+	0.787	0.601542	Moderate
BDC-CR1:P105:M6	MFI	CD86	Late plasmablasts	Clean-up_PBs1	0.792	0.541348	Moderate
BDC-CR1:P50:M6	MFI	CD86	Monocytes	Myeloid	0.792	0.965934	Moderate
BDC-CR1:P52:FM6	Frequency_functional	CD86	CD86+	cMo	0.792	0.688702	Moderate
TNK-CR1:P345:FM16	Frequency_functional	CD39	CD39+	Vg9+Vd2-	0.792	0.431884	Moderate
BDC-CR1:P33:FM4	Frequency_functional	CCR5	CCR5+	CD38+ RM	0.796	0.841235	Moderate
BDC-CR1:P38:M6	MFI	CD86	CD38low AM	CD38low memory	0.796	0.758635	Moderate
BDC-CR1:P40:FM5	Frequency_functional	CD40	CD40+	CD38low IM	0.796	0.725027	Moderate
BDC-CR1:P42:F	Frequency	NA	CD38low RM	CD38low memory	0.796	0.623889	Moderate
BDC-CR1:P42:FM4	Frequency_functional	CCR5	CCR5+	CD38low RM	0.796	0.678469	Moderate
BDC-CR1:P42:M4	MFI	CCR5	CD38low RM	CD38low memory	0.796	0.705911	Moderate
BDC-CR1:P50:M10	MFI	CD38	Monocytes	Myeloid	0.796	0.201903	Moderate
BDC-CR1:P61:FM4	Frequency_functional	CCR5	CCR5+	cDC1s	0.796	0.864541	Moderate
BDC-CR1:P61:M5	MFI	CD40	cDC1s	DCs	0.796	0.930154	Moderate
BDC-CR1:P7:FM2	Frequency_functional	CCR2	CCR2+	Basophils	0.796	0.717334	Moderate
BDC-CR1:P71:M5	MFI	CD40	pre-DCs	CD123+	0.796	0.629653	Moderate
BDC-CR1:P90:F	Frequency	NA	CD14+ DC3s	DCs	0.796	0.733324	Moderate
BDC-CR2:P44:M13	MFI	CCR9	CD38low TLM	CD38low memory	0.796	0.89646	Moderate
BDC-CR2:P50:M15	MFI	CXCR6	Monocytes	Myeloid	0.796	0.987861	Moderate
BDC-CR2:P52:FM13	Frequency_functional	CCR9	CCR9+	cMo	0.796	0.541321	Moderate
BDC-CR2:P93:M13	MFI	CCR9	CD14+ DC3s	DC3s	0.796	0.507441	Moderate
TNK-CR1:P103:F	Frequency	NA	CD4 naive:CD38-DR+	CD4:Naive	0.796	0.608447	Moderate
TNK-CR1:P110:FM7	Frequency_functional	CX3CR1	CX3CR1+	CD4:TSCM	0.796	0.874913	Moderate
TNK-CR1:P121:FM16	Frequency_functional	CD39	CD39+	CD4 CM	0.796	0.613995	Moderate
TNK-CR1:P121:FM7	Frequency_functional	CX3CR1	CX3CR1+	CD4 CM	0.796	0.606419	Moderate
TNK-CR1:P131:M1	MFI	CCR1	CD4 TM*	CD4:R7+RA-	0.796	0.553908	Moderate
TNK-CR1:P150:M19	MFI	CD95	CD4 TE	CD4:R7-RA+	0.796	0.516297	Moderate
TNK-CR1:P155:F	Frequency	NA	CD4 TE:CD56+CD161+	CD4 TE	0.796	0.993185	Moderate
TNK-CR1:P160:M16	MFI	CD39	CD4 TE*	CD4:R7-RA+	0.796	0.779916	Moderate
TNK-CR1:P179:M7	MFI	CX3CR1	CD4 EM	CD4:R7-RA-	0.796	0.618172	Moderate
TNK-CR1:P189:M10	MFI	CD38	CD4 TM	CD4:R7-RA-	0.796	0.78779	Moderate
TNK-CR1:P200:FM16	Frequency_functional	CD39	CD39+	PD-1 TFH	0.796	0.478164	Moderate
TNK-CR1:P204:M10	MFI	CD38	Conv CD8	Conventional T cells	0.796	0.414803	Moderate
TNK-CR1:P218:FM2	Frequency_functional	CCR2	CCR2+	CD8:Naive	0.796	0.968954	Moderate
TNK-CR1:P220:FM4	Frequency_functional	CCR5	CCR5+	CD8:TSCM	0.796	0.520864	Moderate
TNK-CR1:P223:FM1	Frequency_functional	CCR1	CCR1+	CD8 CM	0.796	0.546318	Moderate
TNK-CR1:P223:M10	MFI	CD38	CD8 CM	CD8:R7+RA-	0.796	0.296018	Moderate
TNK-CR1:P256:F	Frequency	NA	CD8 TE:CD38-DR-	CD8 TE	0.796	0.726807	Moderate
TNK-CR1:P298:F	Frequency	NA	CD8 TM:CD56-CD161+	CD8 TM	0.796	0.756654	Moderate
TNK-CR1:P322:FM1	Frequency_functional	CCR1	CCR1+	CD4+ MAIT	0.796	0.503057	Moderate
TNK-CR1:P322:M19	MFI	CD95	CD4+ MAIT	MAIT	0.796	0.649181	Moderate
TNK-CR1:P332:M10	MFI	CD38	DN MAIT	MAIT	0.796	0.746692	Moderate
TNK-CR1:P343:F	Frequency	NA	Vg9+	T cells	0.796	0.988143	Moderate
TNK-CR1:P345:FM7	Frequency_functional	CX3CR1	CX3CR1+	Vg9+Vd2-	0.796	0.338515	Moderate
TNK-CR1:P345:M19	MFI	CD95	Vg9+Vd2-	Vg9+	0.796	0.890935	Moderate
TNK-CR1:P346:F	Frequency	NA	Vd2-:CD27+CD161+	Vg9+Vd2-	0.796	0.73667	Moderate
TNK-CR1:P349:F	Frequency	NA	Vd2-:CD27+CD161-	Vg9+Vd2-	0.796	0.908528	Moderate
TNK-CR1:P359:M18	MFI	CD161	Vg9+Vd2high	Vg9+	0.796	0.736045	Moderate
TNK-CR1:P38:F	Frequency	NA	Terminal NK	Non-myeloid	0.796	0.620417	Moderate
TNK-CR1:P381:F	Frequency	NA	Vd2lowCD27-CD161+:CD16+	Vd2low:CD27-CD161+	0.796	0.923742	Moderate
TNK-CR1:P383:F	Frequency	NA	Vd2low:CD27-CD161-	Vg9+Vd2low	0.796	0.762795	Moderate
TNK-CR1:P39:M1	MFI	CCR1	Terminal NK	Non-myeloid	0.796	0.797569	Moderate
TNK-CR1:P46:FM2	Frequency_functional	CCR2	CCR2+	NKT cells	0.796	0.729081	Moderate
TNK-CR1:P46:M10	MFI	CD38	NKT cells	T cells	0.796	0.671682	Moderate
TNK-CR1:P46:M18	MFI	CD161	NKT cells	T cells	0.796	0.841458	Moderate
TNK-CR1:P51:F	Frequency	NA	DN NKT	NKT cells	0.796	0.735669	Moderate
TNK-CR1:P59:F	Frequency	NA	Vd1+:CD27+CD161-	Vd1+	0.796	0.639192	Moderate
TNK-CR1:P7:M10	MFI	CD38	Early NK	Non-myeloid	0.796	0.349568	Moderate
TNK-CR1:P75:F	Frequency	NA	Vd1+Vg9+:CD27+CD161-	Vd1+Vg9+	0.796	0.848842	Moderate
TNK-CR2:P110:M12	MFI	CCR8	CD4:TSCM	CD4:R7+RA+	0.796	0.54575	Moderate
TNK-CR2:P121:M12	MFI	CCR8	CD4 CM	CD4:R7+RA-	0.796	0.537768	Moderate
TNK-CR2:P13:M13	MFI	CCR9	Mature NK	Non-myeloid	0.796	0.728853	Moderate
TNK-CR2:P150:FM14	Frequency_functional	CCR4	CCR4+	CD4 TE	0.796	0.997768	Moderate
TNK-CR2:P200:FM15	Frequency_functional	CXCR6	CXCR6+	PD-1 TFH	0.796	0.565842	Moderate
TNK-CR2:P202:FM21	Frequency_functional	TIGIT	TIGIT+	PD1+ TFH	0.796	0.945673	Moderate
TNK-CR2:P220:M21	MFI	TIGIT	CD8:TSCM	CD8:R7+RA+	0.796	0.942694	Moderate
TNK-CR2:P25:FM14	Frequency_functional	CCR4	CCR4+	NK2	0.796	0.555284	Moderate
TNK-CR2:P25:M21	MFI	TIGIT	NK2	Non-myeloid	0.796	0.927513	Moderate
TNK-CR2:P291:FM12	Frequency_functional	CCR8	CCR8+	CD8 TM	0.796	0.985722	Moderate
TNK-CR2:P291:M12	MFI	CCR8	CD8 TM	CD8:R7-RA-	0.796	0.501064	Moderate
TNK-CR2:P332:M12	MFI	CCR8	DN MAIT	MAIT	0.796	0.601199	Moderate
TNK-CR2:P373:M13	MFI	CCR9	Vg9+Vd2low	Vg9+	0.796	0.642937	Moderate
TNK-CR2:P46:M14	MFI	CCR4	NKT cells	T cells	0.796	0.293651	Moderate
TNK-CR2:P47:M14	MFI	CCR4	CD4+ NKT	NKT cells	0.796	0.288639	Moderate
TNK-CR2:P49:M14	MFI	CCR4	CD8+ NKT	NKT cells	0.796	0.937818	Moderate
TNK-CR2:P71:FM13	Frequency_functional	CCR9	CCR9+	Vd1+Vg9+	0.796	0.677592	Moderate
TNK-CR2:P87:M12	MFI	CCR8	Conv CD4	Conventional T cells	0.796	0.616595	Moderate
BDC-CR1:P71:FM4	Frequency_functional	CCR5	CCR5+	pre-DCs	0.815	0.406778	Moderate
TNK-CR1:P235:F	Frequency	NA	CD8 TM*:CD38+DR-	CD8 TM*	0.815	0.947467	Moderate
TNK-CR1:P79:F	Frequency	NA	Vd1+Vg9+CD27-CD161+:CD16+	Vd1+Vg9+:CD27-CD161+	0.815	0.566013	Moderate
TNK-CR1:P80:F	Frequency	NA	Vd1+Vg9+CD27-CD161+:CD16-	Vd1+Vg9+:CD27-CD161+	0.815	0.545272	Moderate
TNK-CR2:P220:FM12	Frequency_functional	CCR8	CCR8+	CD8:TSCM	0.837	0.858403	Moderate
BDC-CR1:P105:M10	MFI	CD38	Late plasmablasts	Clean-up_PBs1	0.841	0.579023	Moderate
BDC-CR1:P18:F	Frequency	NA	CD21+CD11- MZ	MZ	0.841	0.4427	Moderate
BDC-CR1:P24:F	Frequency	NA	CD21-CD11c- naive	Naive	0.841	0.67115	Moderate
BDC-CR1:P29:M6	MFI	CD86	CD38+ AM	CD38+ memory	0.841	0.429489	Moderate
BDC-CR1:P31:M4	MFI	CCR5	CD38+ IM	CD38+ memory	0.841	0.440736	Moderate
BDC-CR1:P33:F	Frequency	NA	CD38+ RM	CD38+ memory	0.841	0.42147	Moderate
BDC-CR1:P35:M4	MFI	CCR5	CD38+ TLM	CD38+ memory	0.841	0.732669	Moderate
BDC-CR1:P38:M4	MFI	CCR5	CD38low AM	CD38low memory	0.841	0.846897	Moderate
BDC-CR1:P50:M4	MFI	CCR5	Monocytes	Myeloid	0.841	0.654909	Moderate
BDC-CR1:P56:FM1	Frequency_functional	CCR1	CCR1+	ncMo	0.841	0.186267	Moderate
BDC-CR1:P56:M5	MFI	CD40	ncMo	Monocytes	0.841	0.558127	Moderate
BDC-CR1:P67:M4	MFI	CCR5	pDCs	CD123+	0.841	0.481782	Moderate
BDC-CR1:P98:FM5	Frequency_functional	CD40	CD40+	CD14- DC3s	0.841	0.222477	Moderate
BDC-CR1:P98:M5	MFI	CD40	CD14- DC3s	DC3s	0.841	0.145083	Moderate
BDC-CR2:P38:M13	MFI	CCR9	CD38low AM	CD38low memory	0.841	0.888342	Moderate
BDC-CR2:P83:FM13	Frequency_functional	CCR9	CCR9+	CD5- cDC2s	0.841	0.412447	Moderate
TNK-CR1:P118:F	Frequency	NA	CD4 TSCM:CD56-CD161-	CD4:TSCM	0.841	0.740737	Moderate
TNK-CR1:P121:FM1	Frequency_functional	CCR1	CCR1+	CD4 CM	0.841	0.64692	Moderate
TNK-CR1:P121:M17	MFI	CD127	CD4 CM	CD4:R7+RA-	0.841	0.544872	Moderate
TNK-CR1:P132:F	Frequency	NA	CD4 TM*:CD38+DR+	CD4 TM*	0.841	0.873867	Moderate
TNK-CR1:P150:M16	MFI	CD39	CD4 TE	CD4:R7-RA+	0.841	0.991414	Moderate
TNK-CR1:P160:FM16	Frequency_functional	CD39	CD39+	CD4 TE*	0.841	0.653796	Moderate
TNK-CR1:P160:M1	MFI	CCR1	CD4 TE*	CD4:R7-RA+	0.841	0.779208	Moderate
TNK-CR1:P183:F	Frequency	NA	CD4 EM:CD38-DR-	CD4 EM	0.841	0.987309	Moderate
TNK-CR1:P220:FM1	Frequency_functional	CCR1	CCR1+	CD8:TSCM	0.841	0.621162	Moderate
TNK-CR1:P220:M7	MFI	CX3CR1	CD8:TSCM	CD8:R7+RA+	0.841	0.688545	Moderate
TNK-CR1:P262:M17	MFI	CD127	CD8 TE*	CD8:R7-RA+	0.841	0.721811	Moderate
TNK-CR1:P281:M10	MFI	CD38	CD8 EM	CD8:R7-RA-	0.841	0.502143	Moderate
TNK-CR1:P321:FM4	Frequency_functional	CCR5	CCR5+	MAIT	0.841	0.708239	Moderate
TNK-CR1:P322:F	Frequency	NA	CD4+ MAIT	MAIT	0.841	0.597442	Moderate
TNK-CR1:P332:FM1	Frequency_functional	CCR1	CCR1+	DN MAIT	0.841	0.893641	Moderate
TNK-CR1:P37:F	Frequency	NA	CD27-CD161-	ILCs	0.841	0.927366	Moderate
TNK-CR1:P47:M1	MFI	CCR1	CD4+ NKT	NKT cells	0.841	0.66391	Moderate
TNK-CR1:P51:M17	MFI	CD127	DN NKT	NKT cells	0.841	0.856492	Moderate
TNK-CR1:P7:FM1	Frequency_functional	CCR1	CCR1+	Early NK	0.841	0.659056	Moderate
TNK-CR1:P87:FM1	Frequency_functional	CCR1	CCR1+	Conv CD4	0.841	0.757777	Moderate
TNK-CR1:P90:FM16	Frequency_functional	CD39	CD39+	CD4 CM*	0.841	0.665533	Moderate
TNK-CR2:P189:M14	MFI	CCR4	CD4 TM	CD4:R7-RA-	0.841	0.854195	Moderate
TNK-CR2:P19:FM14	Frequency_functional	CCR4	CCR4+	NK1	0.841	0.814807	Moderate
TNK-CR2:P202:FM15	Frequency_functional	CXCR6	CXCR6+	PD1+ TFH	0.841	0.956704	Moderate
TNK-CR2:P202:M12	MFI	CCR8	PD1+ TFH	CXCR5+	0.841	0.884464	Moderate
TNK-CR2:P204:FM21	Frequency_functional	TIGIT	TIGIT+	Conv CD8	0.841	0.328612	Moderate
TNK-CR2:P204:M21	MFI	TIGIT	Conv CD8	Conventional T cells	0.841	0.530111	Moderate
TNK-CR2:P223:FM14	Frequency_functional	CCR4	CCR4+	CD8 CM	0.841	0.801599	Moderate
TNK-CR2:P322:FM15	Frequency_functional	CXCR6	CXCR6+	CD4+ MAIT	0.841	0.748844	Moderate
TNK-CR2:P322:M21	MFI	TIGIT	CD4+ MAIT	MAIT	0.841	0.0931426	Moderate
TNK-CR2:P332:M21	MFI	TIGIT	DN MAIT	MAIT	0.841	0.399439	Moderate
TNK-CR2:P51:M21	MFI	TIGIT	DN NKT	NKT cells	0.841	0.568705	Moderate
TNK-CR2:P71:FM14	Frequency_functional	CCR4	CCR4+	Vd1+Vg9+	0.841	0.866204	Moderate
BDC-CR2:P47:M13	MFI	CCR9	Plasmablasts_early	Switched	0.845	0.933895	Moderate
TNK-CR1:P364:F	Frequency	NA	Vd2highCD27+CD161-:CD16+	Vd2high:CD27+CD161-	0.858	0.563958	Moderate
BDC-CR2:P67:FM13	Frequency_functional	CCR9	CCR9+	pDCs	0.861	0.317792	Moderate
BDC-CR2:P93:FM11	Frequency_functional	CXCR3	CXCR3+	CD14+ DC3s	0.861	0.628424	Moderate
TNK-CR1:P49:FM16	Frequency_functional	CD39	CD39+	CD8+ NKT	0.876	0.324066	Moderate
TNK-CR1:P350:F	Frequency	NA	Vd2-CD27+CD161-:CD16+	Vd2-:CD27+CD161-	0.878	0.148225	Moderate
TNK-CR2:P90:FM15	Frequency_functional	CXCR6	CXCR6+	CD4 CM*	0.883	0.60415	Moderate
BDC-CR1:P14:FM5	Frequency_functional	CD40	CD40+	B cells	0.886	0.970896	Moderate
BDC-CR1:P16:F	Frequency	NA	CD11c+CD21+ MZ	MZ	0.886	0.974859	Moderate
BDC-CR1:P20:FM6	Frequency_functional	CD86	CD86+	Naive	0.886	0.675292	Moderate
BDC-CR1:P50:FM4	Frequency_functional	CCR5	CCR5+	Monocytes	0.886	0.918224	Moderate
BDC-CR1:P7:M2	MFI	CCR2	Basophils	Non-NK	0.886	0.665003	Moderate
BDC-CR1:P71:M6	MFI	CD86	pre-DCs	CD123+	0.886	0.731684	Moderate
BDC-CR1:P78:M6	MFI	CD86	CD5+ cDC2s	cDC2s and DC3s	0.886	0.259127	Moderate
BDC-CR1:P93:FM4	Frequency_functional	CCR5	CCR5+	CD14+ DC3s	0.886	0.501299	Moderate
BDC-CR1:P93:M10	MFI	CD38	CD14+ DC3s	DC3s	0.886	0.459016	Moderate
BDC-CR1:P93:M5	MFI	CD40	CD14+ DC3s	DC3s	0.886	0.369913	Moderate
BDC-CR1:P98:FM6	Frequency_functional	CD86	CD86+	CD14- DC3s	0.886	0.318221	Moderate
BDC-CR2:P42:M13	MFI	CCR9	CD38low RM	CD38low memory	0.886	0.56145	Moderate
BDC-CR2:P50:M13	MFI	CCR9	Monocytes	Myeloid	0.886	0.397121	Moderate
BDC-CR2:P52:M13	MFI	CCR9	cMo	Monocytes	0.886	0.650649	Moderate
BDC-CR2:P56:FM11	Frequency_functional	CXCR3	CXCR3+	ncMo	0.886	0.317521	Moderate
BDC-CR2:P56:M11	MFI	CXCR3	ncMo	Monocytes	0.886	0.588632	Moderate
TNK-CR1:P100:FM1	Frequency_functional	CCR1	CCR1+	CD4:Naive	0.886	0.734394	Moderate
TNK-CR1:P100:FM7	Frequency_functional	CX3CR1	CX3CR1+	CD4:Naive	0.886	0.995185	Moderate
TNK-CR1:P100:M10	MFI	CD38	CD4:Naive	CD4:R7+RA+	0.886	0.913274	Moderate
TNK-CR1:P111:F	Frequency	NA	CD4 TSCM:CD38+DR+	CD4:TSCM	0.886	0.605092	Moderate
TNK-CR1:P123:F	Frequency	NA	CD4 CM:CD38+DR-	CD4 CM	0.886	0.65606	Moderate
TNK-CR1:P129:F	Frequency	NA	CD4 CM:CD56-CD161-	CD4 CM	0.886	0.686797	Moderate
TNK-CR1:P13:FM4	Frequency_functional	CCR5	CCR5+	Mature NK	0.886	0.736431	Moderate
TNK-CR1:P131:M10	MFI	CD38	CD4 TM*	CD4:R7+RA-	0.886	0.314666	Moderate
TNK-CR1:P179:FM1	Frequency_functional	CCR1	CCR1+	CD4 EM	0.886	0.37188	Moderate
TNK-CR1:P179:M19	MFI	CD95	CD4 EM	CD4:R7-RA-	0.886	0.679251	Moderate
TNK-CR1:P18:F	Frequency	NA	NK1	Non-myeloid	0.886	0.783021	Moderate
TNK-CR1:P19:FM4	Frequency_functional	CCR5	CCR5+	NK1	0.886	0.490908	Moderate
TNK-CR1:P19:M4	MFI	CCR5	NK1	Non-myeloid	0.886	0.670655	Moderate
TNK-CR1:P202:FM2	Frequency_functional	CCR2	CCR2+	PD1+ TFH	0.886	0.873395	Moderate
TNK-CR1:P202:M2	MFI	CCR2	PD1+ TFH	CXCR5+	0.886	0.700508	Moderate
TNK-CR1:P208:M18	MFI	CD161	CD8 CM*	CD8:R7+RA+	0.886	0.689925	Moderate
TNK-CR1:P21:F	Frequency	NA	NK1:CD161+CD38-	NK1	0.886	0.955455	Moderate
TNK-CR1:P220:M18	MFI	CD161	CD8:TSCM	CD8:R7+RA+	0.886	0.746817	Moderate
TNK-CR1:P237:F	Frequency	NA	CD8 TM*:CD38-DR-	CD8 TM*	0.886	0.742488	Moderate
TNK-CR1:P25:FM4	Frequency_functional	CCR5	CCR5+	NK2	0.886	0.341513	Moderate
TNK-CR1:P281:F	Frequency	NA	CD8 EM	Conv CD8	0.886	0.924738	Moderate
TNK-CR1:P321:FM16	Frequency_functional	CD39	CD39+	MAIT	0.886	0.782184	Moderate
TNK-CR1:P359:F	Frequency	NA	Vg9+Vd2high	T cells	0.886	0.374577	Moderate
TNK-CR1:P373:F	Frequency	NA	Vg9+Vd2low	T cells	0.886	0.998548	Moderate
TNK-CR1:P382:F	Frequency	NA	Vd2lowCD27-CD161+:CD16-	Vd2low:CD27-CD161+	0.886	0.944707	Moderate
TNK-CR1:P389:F	Frequency	NA	CD4 TM:CD38-DR-	CD4 TM	0.886	0.463693	Moderate
TNK-CR1:P39:M4	MFI	CCR5	Terminal NK	Non-myeloid	0.886	0.943346	Moderate
TNK-CR1:P413:F	Frequency	NA	CD8 TSCM:CD38-DR-	CD8:TSCM	0.886	0.538543	Moderate
TNK-CR1:P71:M20	MFI	PD1	Vd1+Vg9+	Vd1+Vg9+ impure	0.886	0.686134	Moderate
TNK-CR2:P13:FM13	Frequency_functional	CCR9	CCR9+	Mature NK	0.886	0.358044	Moderate
TNK-CR2:P131:FM14	Frequency_functional	CCR4	CCR4+	CD4 TM*	0.886	0.520197	Moderate
TNK-CR2:P160:M15	MFI	CXCR6	CD4 TE*	CD4:R7-RA+	0.886	0.244463	Moderate
TNK-CR2:P19:M13	MFI	CCR9	NK1	Non-myeloid	0.886	0.577428	Moderate
TNK-CR2:P223:M12	MFI	CCR8	CD8 CM	CD8:R7+RA-	0.886	0.619637	Moderate
TNK-CR2:P223:M14	MFI	CCR4	CD8 CM	CD8:R7+RA-	0.886	0.714828	Moderate
TNK-CR2:P252:M12	MFI	CCR8	CD8 TE	CD8:R7-RA+	0.886	0.34054	Moderate
TNK-CR2:P321:FM13	Frequency_functional	CCR9	CCR9+	MAIT	0.886	0.251607	Moderate
TNK-CR2:P327:FM15	Frequency_functional	CXCR6	CXCR6+	CD8+ MAIT	0.886	0.82255	Moderate
TNK-CR2:P345:FM13	Frequency_functional	CCR9	CCR9+	Vg9+Vd2-	0.886	0.953096	Moderate
TNK-CR2:P345:FM14	Frequency_functional	CCR4	CCR4+	Vg9+Vd2-	0.886	0.945951	Moderate
TNK-CR2:P39:FM11	Frequency_functional	CXCR3	CXCR3+	Terminal NK	0.886	0.895305	Moderate
TNK-CR2:P71:M13	MFI	CCR9	Vd1+Vg9+	Vd1+Vg9+ impure	0.886	0.696188	Moderate
TNK-CR2:P71:M14	MFI	CCR4	Vd1+Vg9+	Vd1+Vg9+ impure	0.886	0.890312	Moderate
TNK-CR2:P90:M21	MFI	TIGIT	CD4 CM*	CD4:R7+RA+	0.886	0.863019	Moderate
TNK-CR1:P233:FM16	Frequency_functional	CD39	CD39+	CD8 TM*	0.907	0.559464	Moderate
TNK-CR2:P47:FM14	Frequency_functional	CCR4	CCR4+	CD4+ NKT	0.907	0.282861	Moderate
BDC-CR1:P47:M10	MFI	CD38	Plasmablasts_early	Switched	0.926	0.717543	Moderate
BDC-CR2:P54:FM14	Frequency_functional	CCR4	CCR4+	iMo	0.93	0.679389	Moderate
TNK-CR1:P322:FM16	Frequency_functional	CD39	CD39+	CD4+ MAIT	0.93	0.86818	Moderate
TNK-CR2:P200:FM14	Frequency_functional	CCR4	CCR4+	PD-1 TFH	0.93	0.984254	Moderate
TNK-CR2:P25:FM13	Frequency_functional	CCR9	CCR9+	NK2	0.93	0.790945	Moderate
BDC-CR1:P15:FM4	Frequency_functional	CCR5	CCR5+	MZ	0.931	0.809684	Moderate
BDC-CR1:P15:M4	MFI	CCR5	MZ	B cells	0.931	0.947514	Moderate
BDC-CR1:P17:F	Frequency	NA	CD11c+CD21- MZ	MZ	0.931	0.440734	Moderate
BDC-CR1:P50:F	Frequency	NA	Monocytes	Viable cells	0.931	0.941127	Moderate
BDC-CR1:P50:FM6	Frequency_functional	CD86	CD86+	Monocytes	0.931	0.810698	Moderate
BDC-CR1:P52:M4	MFI	CCR5	cMo	Monocytes	0.931	0.799389	Moderate
BDC-CR1:P56:FM6	Frequency_functional	CD86	CD86+	ncMo	0.931	0.561933	Moderate
BDC-CR2:P29:FM13	Frequency_functional	CCR9	CCR9+	CD38+ AM	0.931	0.863278	Moderate
BDC-CR2:P44:FM13	Frequency_functional	CCR9	CCR9+	CD38low TLM	0.931	0.683334	Moderate
TNK-CR1:P100:FM2	Frequency_functional	CCR2	CCR2+	CD4:Naive	0.931	0.707014	Moderate
TNK-CR1:P102:F	Frequency	NA	CD4 naive:CD38+DR-	CD4:Naive	0.931	0.457872	Moderate
TNK-CR1:P104:F	Frequency	NA	CD4 naive:CD38-DR-	CD4:Naive	0.931	0.454796	Moderate
TNK-CR1:P125:F	Frequency	NA	CD4 CM:CD38-DR-	CD4 CM	0.931	0.679292	Moderate
TNK-CR1:P131:F	Frequency	NA	CD4 TM*	Conv CD4	0.931	0.624915	Moderate
TNK-CR1:P14:F	Frequency	NA	MatureNK:CD161+CD38+	Mature NK	0.931	0.711272	Moderate
TNK-CR1:P150:FM16	Frequency_functional	CD39	CD39+	CD4 TE	0.931	0.906467	Moderate
TNK-CR1:P150:FM7	Frequency_functional	CX3CR1	CX3CR1+	CD4 TE	0.931	0.840579	Moderate
TNK-CR1:P161:F	Frequency	NA	CD4 TE*:CD38+DR+	CD4 TE*	0.931	0.409604	Moderate
TNK-CR1:P179:FM7	Frequency_functional	CX3CR1	CX3CR1+	CD4 EM	0.931	0.822005	Moderate
TNK-CR1:P180:F	Frequency	NA	CD4 EM:CD38+DR+	CD4 EM	0.931	0.764508	Moderate
TNK-CR1:P189:FM1	Frequency_functional	CCR1	CCR1+	CD4 TM	0.931	0.453863	Moderate
TNK-CR1:P200:FM2	Frequency_functional	CCR2	CCR2+	PD-1 TFH	0.931	0.457091	Moderate
TNK-CR1:P204:FM1	Frequency_functional	CCR1	CCR1+	Conv CD8	0.931	0.847328	Moderate
TNK-CR1:P208:M17	MFI	CD127	CD8 CM*	CD8:R7+RA+	0.931	0.459654	Moderate
TNK-CR1:P218:M20	MFI	PD1	CD8:Naive	CD8:R7+RA+	0.931	0.589376	Moderate
TNK-CR1:P220:F	Frequency	NA	CD8:TSCM	Conv CD8	0.931	0.170591	Moderate
TNK-CR1:P220:FM7	Frequency_functional	CX3CR1	CX3CR1+	CD8:TSCM	0.931	0.678431	Moderate
TNK-CR1:P220:M20	MFI	PD1	CD8:TSCM	CD8:R7+RA+	0.931	0.984645	Moderate
TNK-CR1:P233:M19	MFI	CD95	CD8 TM*	CD8:R7+RA-	0.931	0.959291	Moderate
TNK-CR1:P281:M19	MFI	CD95	CD8 EM	CD8:R7-RA-	0.931	0.422777	Moderate
TNK-CR1:P322:M4	MFI	CCR5	CD4+ MAIT	MAIT	0.931	0.815696	Moderate
TNK-CR1:P373:FM7	Frequency_functional	CX3CR1	CX3CR1+	Vg9+Vd2low	0.931	0.887014	Moderate
TNK-CR1:P373:M18	MFI	CD161	Vg9+Vd2low	Vg9+	0.931	0.786699	Moderate
TNK-CR1:P374:F	Frequency	NA	Vd2low:CD27+CD161+	Vg9+Vd2low	0.931	0.739285	Moderate
TNK-CR1:P39:M18	MFI	CD161	Terminal NK	Non-myeloid	0.931	0.851854	Moderate
TNK-CR1:P39:M19	MFI	CD95	Terminal NK	Non-myeloid	0.931	0.99652	Moderate
TNK-CR1:P40:F	Frequency	NA	TerminalNK:CD161+CD38+	Terminal NK	0.931	0.767104	Moderate
TNK-CR1:P46:F	Frequency	NA	NKT cells	T cells	0.931	0.728288	Moderate
TNK-CR1:P46:M17	MFI	CD127	NKT cells	T cells	0.931	0.607573	Moderate
TNK-CR1:P47:M19	MFI	CD95	CD4+ NKT	NKT cells	0.931	0.979799	Moderate
TNK-CR1:P49:M17	MFI	CD127	CD8+ NKT	NKT cells	0.931	0.709854	Moderate
TNK-CR1:P78:F	Frequency	NA	Vd1+Vg9+:CD27-CD161+	Vd1+Vg9+	0.931	0.881354	Moderate
TNK-CR1:P87:F	Frequency	NA	Conv CD4	T cells	0.931	0.99762	Moderate
TNK-CR2:P131:FM13	Frequency_functional	CCR9	CCR9+	CD4 TM*	0.931	0.463532	Moderate
TNK-CR2:P160:FM14	Frequency_functional	CCR4	CCR4+	CD4 TE*	0.931	0.636128	Moderate
TNK-CR2:P179:M12	MFI	CCR8	CD4 EM	CD4:R7-RA-	0.931	0.753228	Moderate
TNK-CR2:P233:M12	MFI	CCR8	CD8 TM*	CD8:R7+RA-	0.931	0.673644	Moderate
TNK-CR2:P321:FM21	Frequency_functional	TIGIT	TIGIT+	MAIT	0.931	0.153128	Moderate
TNK-CR2:P322:M13	MFI	CCR9	CD4+ MAIT	MAIT	0.931	0.429631	Moderate
TNK-CR2:P327:M15	MFI	CXCR6	CD8+ MAIT	MAIT	0.931	0.830771	Moderate
TNK-CR2:P337:FM15	Frequency_functional	CXCR6	CXCR6+	DP MAIT	0.931	0.964286	Moderate
TNK-CR2:P337:M13	MFI	CCR9	DP MAIT	MAIT	0.931	0.754303	Moderate
TNK-CR2:P337:M15	MFI	CXCR6	DP MAIT	MAIT	0.931	0.646678	Moderate
TNK-CR2:P51:M13	MFI	CCR9	DN NKT	NKT cells	0.931	0.964393	Moderate
TNK-CR1:P353:F	Frequency	NA	Vd2-CD27-CD161+:CD16+	Vd2-:CD27-CD161+	0.952	0.727628	Moderate
TNK-CR1:P51:FM16	Frequency_functional	CD39	CD39+	DN NKT	0.952	0.580129	Moderate
BDC-CR1:P82:F	Frequency	NA	CD5- cDC2s	Myeloid	0.953	0.867292	Moderate
BDC-CR2:P47:FM13	Frequency_functional	CCR9	CCR9+	Plasmablasts_early	0.953	0.926866	Moderate
TNK-CR2:P49:FM15	Frequency_functional	CXCR6	CXCR6+	CD8+ NKT	0.953	0.643158	Moderate
BDC-CR1:P61:FM7	Frequency_functional	CX3CR1	CX3CR1+	cDC1s	0.975	0.358895	Moderate
BDC-CR1:P14:F	Frequency	NA	B cells	Viable cells	0.977	0.663681	Moderate
BDC-CR1:P22:F	Frequency	NA	CD11c+CD21- naive	Naive	0.977	0.806315	Moderate
BDC-CR1:P29:FM6	Frequency_functional	CD86	CD86+	CD38+ AM	0.977	0.611026	Moderate
BDC-CR1:P31:F	Frequency	NA	CD38+ IM	CD38+ memory	0.977	0.637817	Moderate
BDC-CR1:P36:F	Frequency	NA	CD11c+CD38+ TLM	CD38+ TLM	0.977	0.619925	Moderate
BDC-CR1:P38:FM4	Frequency_functional	CCR5	CCR5+	CD38low AM	0.977	0.473924	Moderate
BDC-CR1:P52:FM1	Frequency_functional	CCR1	CCR1+	cMo	0.977	0.771912	Moderate
BDC-CR1:P56:FM2	Frequency_functional	CCR2	CCR2+	ncMo	0.977	0.275489	Moderate
BDC-CR1:P56:M2	MFI	CCR2	ncMo	Monocytes	0.977	0.614684	Moderate
BDC-CR1:P61:M4	MFI	CCR5	cDC1s	DCs	0.977	0.808176	Moderate
BDC-CR1:P67:FM4	Frequency_functional	CCR5	CCR5+	pDCs	0.977	0.38607	Moderate
BDC-CR1:P67:M5	MFI	CD40	pDCs	CD123+	0.977	0.772922	Moderate
BDC-CR1:P7:FM3	Frequency_functional	CCR3	CCR3+	Basophils	0.977	0.84519	Moderate
BDC-CR1:P71:FM6	Frequency_functional	CD86	CD86+	pre-DCs	0.977	0.679395	Moderate
BDC-CR1:P93:FM1	Frequency_functional	CCR1	CCR1+	CD14+ DC3s	0.977	0.919038	Moderate
BDC-CR2:P105:M13	MFI	CCR9	Late plasmablasts	Clean-up_PBs1	0.977	0.967962	Moderate
BDC-CR2:P42:FM13	Frequency_functional	CCR9	CCR9+	CD38low RM	0.977	0.531482	Moderate
BDC-CR2:P83:FM11	Frequency_functional	CXCR3	CXCR3+	CD5- cDC2s	0.977	0.731822	Moderate
BDC-CR2:P98:FM11	Frequency_functional	CXCR3	CXCR3+	CD14- DC3s	0.977	0.972636	Moderate
BDC-CR2:P98:M14	MFI	CCR4	CD14- DC3s	DC3s	0.977	0.824108	Moderate
TNK-CR1:P100:M19	MFI	CD95	CD4:Naive	CD4:R7+RA+	0.977	0.578651	Moderate
TNK-CR1:P189:FM16	Frequency_functional	CD39	CD39+	CD4 TM	0.977	0.620952	Moderate
TNK-CR1:P202:M20	MFI	PD1	PD1+ TFH	CXCR5+	0.977	0.136726	Moderate
TNK-CR1:P202:M7	MFI	CX3CR1	PD1+ TFH	CXCR5+	0.977	0.574313	Moderate
TNK-CR1:P204:F	Frequency	NA	Conv CD8	T cells	0.977	0.897804	Moderate
TNK-CR1:P223:F	Frequency	NA	CD8 CM	Conv CD8	0.977	0.952861	Moderate
TNK-CR1:P233:F	Frequency	NA	CD8 TM*	Conv CD8	0.977	0.434858	Moderate
TNK-CR1:P236:F	Frequency	NA	CD8 TM*:CD38-DR+	CD8 TM*	0.977	0.730362	Moderate
TNK-CR1:P25:M10	MFI	CD38	NK2	Non-myeloid	0.977	0.491778	Moderate
TNK-CR1:P25:M19	MFI	CD95	NK2	Non-myeloid	0.977	0.539168	Moderate
TNK-CR1:P252:M18	MFI	CD161	CD8 TE	CD8:R7-RA+	0.977	0.906118	Moderate
TNK-CR1:P288:F	Frequency	NA	CD8 EM:CD56-CD161+	CD8 EM	0.977	0.664121	Moderate
TNK-CR1:P321:M10	MFI	CD38	MAIT	Vd1-Vg9-	0.977	0.782623	Moderate
TNK-CR1:P322:M1	MFI	CCR1	CD4+ MAIT	MAIT	0.977	0.691845	Moderate
TNK-CR1:P327:M10	MFI	CD38	CD8+ MAIT	MAIT	0.977	0.980639	Moderate
TNK-CR1:P332:FM16	Frequency_functional	CD39	CD39+	DN MAIT	0.977	0.859016	Moderate
TNK-CR1:P337:M10	MFI	CD38	DP MAIT	MAIT	0.977	0.840995	Moderate
TNK-CR1:P337:M17	MFI	CD127	DP MAIT	MAIT	0.977	0.246548	Moderate
TNK-CR1:P352:F	Frequency	NA	Vd2-:CD27-CD161+	Vg9+Vd2-	0.977	0.650144	Moderate
TNK-CR1:P359:M19	MFI	CD95	Vg9+Vd2high	Vg9+	0.977	0.949793	Moderate
TNK-CR1:P373:FM4	Frequency_functional	CCR5	CCR5+	Vg9+Vd2low	0.977	0.957043	Moderate
TNK-CR1:P373:M7	MFI	CX3CR1	Vg9+Vd2low	Vg9+	0.977	0.950796	Moderate
TNK-CR1:P388:F	Frequency	NA	CD4 TM:CD38-DR+	CD4 TM	0.977	0.725724	Moderate
TNK-CR1:P47:F	Frequency	NA	CD4+ NKT	NKT cells	0.977	0.82657	Moderate
TNK-CR1:P47:M17	MFI	CD127	CD4+ NKT	NKT cells	0.977	0.972093	Moderate
TNK-CR1:P47:M18	MFI	CD161	CD4+ NKT	NKT cells	0.977	0.782672	Moderate
TNK-CR1:P55:M19	MFI	CD95	Vd1+	Non-NKT	0.977	0.488251	Moderate
TNK-CR1:P7:M1	MFI	CCR1	Early NK	Non-myeloid	0.977	0.82592	Moderate
TNK-CR1:P71:F	Frequency	NA	Vd1+Vg9+	T cells	0.977	0.879627	Moderate
TNK-CR2:P100:FM15	Frequency_functional	CXCR6	CXCR6+	CD4:Naive	0.977	0.877589	Moderate
TNK-CR2:P110:M21	MFI	TIGIT	CD4:TSCM	CD4:R7+RA+	0.977	0.870601	Moderate
TNK-CR2:P121:FM14	Frequency_functional	CCR4	CCR4+	CD4 CM	0.977	0.663825	Moderate
TNK-CR2:P160:FM15	Frequency_functional	CXCR6	CXCR6+	CD4 TE*	0.977	0.630006	Moderate
TNK-CR2:P189:FM14	Frequency_functional	CCR4	CCR4+	CD4 TM	0.977	0.955582	Moderate
TNK-CR2:P202:FM14	Frequency_functional	CCR4	CCR4+	PD1+ TFH	0.977	0.71095	Moderate
TNK-CR2:P220:FM15	Frequency_functional	CXCR6	CXCR6+	CD8:TSCM	0.977	0.678419	Moderate
TNK-CR2:P233:FM12	Frequency_functional	CCR8	CCR8+	CD8 TM*	0.977	0.823228	Moderate
TNK-CR2:P262:FM21	Frequency_functional	TIGIT	TIGIT+	CD8 TE*	0.977	0.736509	Moderate
TNK-CR2:P321:FM15	Frequency_functional	CXCR6	CXCR6+	MAIT	0.977	0.949975	Moderate
TNK-CR2:P321:M13	MFI	CCR9	MAIT	Vd1-Vg9-	0.977	0.389668	Moderate
TNK-CR2:P321:M15	MFI	CXCR6	MAIT	Vd1-Vg9-	0.977	0.982074	Moderate
TNK-CR2:P332:FM13	Frequency_functional	CCR9	CCR9+	DN MAIT	0.977	0.403484	Moderate
TNK-CR2:P332:M13	MFI	CCR9	DN MAIT	MAIT	0.977	0.565565	Moderate
TNK-CR2:P332:M15	MFI	CXCR6	DN MAIT	MAIT	0.977	0.86838	Moderate
TNK-CR2:P337:FM13	Frequency_functional	CCR9	CCR9+	DP MAIT	0.977	0.735261	Moderate
TNK-CR2:P359:M13	MFI	CCR9	Vg9+Vd2high	Vg9+	0.977	0.702016	Moderate
TNK-CR2:P39:M11	MFI	CXCR3	Terminal NK	Non-myeloid	0.977	0.898742	Moderate
TNK-CR2:P51:M15	MFI	CXCR6	DN NKT	NKT cells	0.977	0.442168	Moderate
TNK-CR2:P7:FM13	Frequency_functional	CCR9	CCR9+	Early NK	0.977	0.301178	Moderate
TNK-CR2:P90:FM21	Frequency_functional	TIGIT	TIGIT+	CD4 CM*	0.977	0.817241	Moderate
BDC-CR1:P13:F	Frequency	NA	B cells	HLA-DR+	1	0.795128	Moderate
BDC-CR1:P14:FM6	Frequency_functional	CD86	CD86+	B cells	1	0.335575	Moderate
BDC-CR1:P14:M6	MFI	CD86	B cells	CD20+	1	0.918994	Moderate
BDC-CR1:P31:M10	MFI	CD38	CD38+ IM	CD38+ memory	1	0.462764	Moderate
BDC-CR1:P35:FM5	Frequency_functional	CD40	CD40+	CD38+ TLM	1	0.572762	Moderate
BDC-CR1:P47:FM6	Frequency_functional	CD86	CD86+	Plasmablasts_early	1	0.218715	Moderate
BDC-CR1:P49:F	Frequency	NA	Monocytes	Myeloid	1	0.73826	Moderate
BDC-CR1:P56:M4	MFI	CCR5	ncMo	Monocytes	1	0.719825	Moderate
BDC-CR1:P8:F	Frequency	NA	CD38+	Basophils	1	0.478589	Moderate
BDC-CR1:P98:M6	MFI	CD86	CD14- DC3s	DC3s	1	0.293371	Moderate
BDC-CR2:P40:FM13	Frequency_functional	CCR9	CCR9+	CD38low IM	1	0.518108	Moderate
TNK-CR1:P110:FM1	Frequency_functional	CCR1	CCR1+	CD4:TSCM	1	0.891942	Moderate
TNK-CR1:P121:F	Frequency	NA	CD4 CM	Conv CD4	1	0.828798	Moderate
TNK-CR1:P122:F	Frequency	NA	CD4 CM:CD38+DR+	CD4 CM	1	0.933234	Moderate
TNK-CR1:P150:M1	MFI	CCR1	CD4 TE	CD4:R7-RA+	1	0.293183	Moderate
TNK-CR1:P20:F	Frequency	NA	NK1:CD161+CD38+	NK1	1	0.421613	Moderate
TNK-CR1:P200:FM4	Frequency_functional	CCR5	CCR5+	PD-1 TFH	1	0.944328	Moderate
TNK-CR1:P218:F	Frequency	NA	CD8:Naive	Conv CD8	1	0.961798	Moderate
TNK-CR1:P218:FM1	Frequency_functional	CCR1	CCR1+	CD8:Naive	1	0.684066	Moderate
TNK-CR1:P283:F	Frequency	NA	CD8 EM:CD38+DR-	CD8 EM	1	0.515742	Moderate
TNK-CR1:P285:F	Frequency	NA	CD8 EM:CD38-DR-	CD8 EM	1	0.790831	Moderate
TNK-CR1:P327:FM16	Frequency_functional	CD39	CD39+	CD8+ MAIT	1	0.981101	Moderate
TNK-CR1:P332:F	Frequency	NA	DN MAIT	MAIT	1	0.981631	Moderate
TNK-CR1:P332:M1	MFI	CCR1	DN MAIT	MAIT	1	0.925524	Moderate
TNK-CR1:P361:F	Frequency	NA	Vd2highCD27+CD161+:CD16+	Vd2high:CD27+CD161+	1	0.438212	Moderate
TNK-CR1:P386:F	Frequency	NA	CD4 TM:CD38+DR+	CD4 TM	1	0.634592	Moderate
TNK-CR1:P39:FM1	Frequency_functional	CCR1	CCR1+	Terminal NK	1	0.799356	Moderate
TNK-CR1:P402:F	Frequency	NA	CD8 naive:CD38+DR+	CD8:Naive	1	0.84626	Moderate
TNK-CR1:P411:F	Frequency	NA	CD8 TSCM:CD38+DR-	CD8:TSCM	1	0.500716	Moderate
TNK-CR1:P49:M10	MFI	CD38	CD8+ NKT	NKT cells	1	0.468461	Moderate
TNK-CR1:P51:M1	MFI	CCR1	DN NKT	NKT cells	1	0.688162	Moderate
TNK-CR1:P62:F	Frequency	NA	Vd1+:CD27-CD161+	Vd1+	1	0.956619	Moderate
TNK-CR2:P160:FM12	Frequency_functional	CCR8	CCR8+	CD4 TE*	1	0.883307	Moderate
TNK-CR2:P202:FM13	Frequency_functional	CCR9	CCR9+	PD1+ TFH	1	0.965367	Moderate
TNK-CR2:P202:M14	MFI	CCR4	PD1+ TFH	CXCR5+	1	0.873583	Moderate
TNK-CR2:P204:FM12	Frequency_functional	CCR8	CCR8+	Conv CD8	1	0.959466	Moderate
TNK-CR2:P220:FM13	Frequency_functional	CCR9	CCR9+	CD8:TSCM	1	0.883555	Moderate
TNK-CR2:P223:FM15	Frequency_functional	CXCR6	CXCR6+	CD8 CM	1	0.583133	Moderate
TNK-CR2:P233:FM14	Frequency_functional	CCR4	CCR4+	CD8 TM*	1	0.80487	Moderate
TNK-CR2:P233:M14	MFI	CCR4	CD8 TM*	CD8:R7+RA-	1	0.806324	Moderate
TNK-CR2:P327:FM13	Frequency_functional	CCR9	CCR9+	CD8+ MAIT	1	0.268453	Moderate
TNK-CR2:P327:M12	MFI	CCR8	CD8+ MAIT	MAIT	1	0.57795	Moderate
TNK-CR2:P332:FM15	Frequency_functional	CXCR6	CXCR6+	DN MAIT	1	0.910952	Moderate
TNK-CR2:P332:FM21	Frequency_functional	TIGIT	TIGIT+	DN MAIT	1	0.299543	Moderate
TNK-CR2:P345:M21	MFI	TIGIT	Vg9+Vd2-	Vg9+	1	0.624936	Moderate
BDC-CR1:P25:F	Frequency	NA	Switched	B cells	6.24e-05	3.11381e-05	Severe (no venitlation)
BDC-CR1:P27:F	Frequency	NA	Memory B cells	B cells	6.24e-05	3.6231e-05	Severe (no venitlation)
BDC-CR1:P31:M10	MFI	CD38	CD38+ IM	CD38+ memory	0.000122	0.00340886	Severe (no venitlation)
TNK-CR1:P163:F	Frequency	NA	CD4 TE*:CD38-DR+	CD4 TE*	0.000333	0.00616793	Severe (no venitlation)
TNK-CR1:P102:F	Frequency	NA	CD4 naive:CD38+DR-	CD4:Naive	0.000398	0.000670213	Severe (no venitlation)
TNK-CR1:P104:F	Frequency	NA	CD4 naive:CD38-DR-	CD4:Naive	0.000398	0.000670486	Severe (no venitlation)
BDC-CR1:P14:M10	MFI	CD38	B cells	CD20+	0.00052	0.008908	Severe (no venitlation)
BDC-CR1:P23:F	Frequency	NA	CD21+CD11- naive	Naive	0.00052	0.00333743	Severe (no venitlation)
BDC-CR1:P7:FM3	Frequency_functional	CCR3	CCR3+	Basophils	0.00052	0.000623877	Severe (no venitlation)
BDC-CR1:P7:M3	MFI	CCR3	Basophils	Non-NK	0.00052	0.000121416	Severe (no venitlation)
BDC-CR1:P71:M7	MFI	CX3CR1	pre-DCs	CD123+	0.000649	0.00828334	Severe (no venitlation)
TNK-CR1:P100:M10	MFI	CD38	CD4:Naive	CD4:R7+RA+	0.000677	0.000903321	Severe (no venitlation)
TNK-CR1:P100:M2	MFI	CCR2	CD4:Naive	CD4:R7+RA+	0.000677	2.553e-05	Severe (no venitlation)
TNK-CR1:P181:F	Frequency	NA	CD4 EM:CD38+DR-	CD4 EM	0.000677	0.00107501	Severe (no venitlation)
BDC-CR1:P20:F	Frequency	NA	Naive	B cells	0.000838	0.000314549	Severe (no venitlation)
TNK-CR1:P335:F	Frequency	NA	DN MAIT:CD56-CD27+	DN MAIT	0.00112	0.00776109	Severe (no venitlation)
TNK-CR1:P25:M19	MFI	CD95	NK2	Non-myeloid	0.00115	5.35885e-06	Severe (no venitlation)
TNK-CR1:P83:F	Frequency	NA	Vd1+Vg9+CD27-CD161-:CD16-	Vd1+Vg9+:CD27-CD161-	0.00128	0.000326774	Severe (no venitlation)
BDC-CR2:P52:M13	MFI	CCR9	cMo	Monocytes	0.00141	0.0038605	Severe (no venitlation)
BDC-CR1:P38:FM8	Frequency_functional	IFNAR2	IFNAR2+	CD38low AM	0.00164	0.00449779	Severe (no venitlation)
BDC-CR1:P24:F	Frequency	NA	CD21-CD11c- naive	Naive	0.00178	0.00644156	Severe (no venitlation)
BDC-CR1:P14:M5	MFI	CD40	B cells	CD20+	0.00222	0.0141602	Severe (no venitlation)
BDC-CR1:P20:M5	MFI	CD40	Naive	B cells	0.00222	0.0158589	Severe (no venitlation)
BDC-CR1:P22:F	Frequency	NA	CD11c+CD21- naive	Naive	0.00222	0.00128659	Severe (no venitlation)
BDC-CR1:P95:F	Frequency	NA	CD14- DC3s	DCs	0.00222	0.00181412	Severe (no venitlation)
BDC-CR2:P50:M13	MFI	CCR9	Monocytes	Myeloid	0.00222	0.00217357	Severe (no venitlation)
BDC-CR2:P52:FM15	Frequency_functional	CXCR6	CXCR6+	cMo	0.00222	0.0116226	Severe (no venitlation)
TNK-CR1:P332:M7	MFI	CX3CR1	DN MAIT	MAIT	0.00222	0.00319988	Severe (no venitlation)
BDC-CR1:P14:FM5	Frequency_functional	CD40	CD40+	B cells	0.00277	0.0130189	Severe (no venitlation)
BDC-CR1:P20:M10	MFI	CD38	Naive	B cells	0.00277	0.0260644	Severe (no venitlation)
BDC-CR2:P54:M11	MFI	CXCR3	iMo	Monocytes	0.00277	0.0213118	Severe (no venitlation)
TNK-CR1:P252:M2	MFI	CCR2	CD8 TE	CD8:R7-RA+	0.00277	0.00209832	Severe (no venitlation)
BDC-CR1:P38:M8	MFI	IFNAR2	CD38low AM	CD38low memory	0.00307	0.00568383	Severe (no venitlation)
BDC-CR2:P93:M15	MFI	CXCR6	CD14+ DC3s	DC3s	0.00307	0.00352539	Severe (no venitlation)
BDC-CR1:P59:F	Frequency	NA	cDC1s	DCs	0.0034	0.000933404	Severe (no venitlation)
BDC-CR1:P85:F	Frequency	NA	DC3s	DCs	0.00341	0.00648003	Severe (no venitlation)
TNK-CR1:P403:F	Frequency	NA	CD8 naive:CD38+DR-	CD8:Naive	0.00341	0.00217477	Severe (no venitlation)
TNK-CR1:P55:M10	MFI	CD38	Vd1+	Non-NKT	0.00341	0.0147942	Severe (no venitlation)
TNK-CR1:P7:FM4	Frequency_functional	CCR5	CCR5+	Early NK	0.00341	0.200399	Severe (no venitlation)
TNK-CR1:P78:F	Frequency	NA	Vd1+Vg9+:CD27-CD161+	Vd1+Vg9+	0.00341	0.0012279	Severe (no venitlation)
BDC-CR1:P67:M2	MFI	CCR2	pDCs	CD123+	0.00384	0.0250881	Severe (no venitlation)
BDC-CR1:P60:F	Frequency	NA	cDC1s	Myeloid	0.00404	0.000627015	Severe (no venitlation)
TNK-CR1:P7:M4	MFI	CCR5	Early NK	Non-myeloid	0.00419	0.0141849	Severe (no venitlation)
TNK-CR1:P25:M4	MFI	CCR5	NK2	Non-myeloid	0.00478	0.00916521	Severe (no venitlation)
BDC-CR2:P50:FM15	Frequency_functional	CXCR6	CXCR6+	Monocytes	0.00512	0.0120265	Severe (no venitlation)
BDC-CR2:P52:M15	MFI	CXCR6	cMo	Monocytes	0.00512	0.00747283	Severe (no venitlation)
TNK-CR1:P202:M19	MFI	CD95	PD1+ TFH	CXCR5+	0.00512	0.0862759	Severe (no venitlation)
TNK-CR1:P220:FM1	Frequency_functional	CCR1	CCR1+	CD8:TSCM	0.00566	0.00890793	Severe (no venitlation)
BDC-CR1:P15:FM5	Frequency_functional	CD40	CD40+	MZ	0.00569	0.0560465	Severe (no venitlation)
BDC-CR1:P7:FM2	Frequency_functional	CCR2	CCR2+	Basophils	0.00622	0.00823003	Severe (no venitlation)
BDC-CR1:P7:M10	MFI	CD38	Basophils	Non-NK	0.00622	0.0613603	Severe (no venitlation)
BDC-CR2:P50:M15	MFI	CXCR6	Monocytes	Myeloid	0.00622	0.00665791	Severe (no venitlation)
TNK-CR1:P179:M10	MFI	CD38	CD4 EM	CD4:R7-RA-	0.00622	0.00115332	Severe (no venitlation)
TNK-CR2:P19:FM13	Frequency_functional	CCR9	CCR9+	NK1	0.00622	0.0090311	Severe (no venitlation)
TNK-CR1:P49:M18	MFI	CD161	CD8+ NKT	NKT cells	0.00635	0.00772893	Severe (no venitlation)
BDC-CR1:P40:M5	MFI	CD40	CD38low IM	CD38low memory	0.00706	0.00678961	Severe (no venitlation)
TNK-CR1:P345:M18	MFI	CD161	Vg9+Vd2-	Vg9+	0.00725	0.0548541	Severe (no venitlation)
BDC-CR1:P71:FM7	Frequency_functional	CX3CR1	CX3CR1+	pre-DCs	0.00727	0.111566	Severe (no venitlation)
BDC-CR1:P29:M10	MFI	CD38	CD38+ AM	CD38+ memory	0.00751	0.153744	Severe (no venitlation)
BDC-CR1:P33:M10	MFI	CD38	CD38+ RM	CD38+ memory	0.00751	0.182476	Severe (no venitlation)
TNK-CR1:P152:F	Frequency	NA	CD4 TE:CD38+DR-	CD4 TE	0.00751	0.0383387	Severe (no venitlation)
TNK-CR1:P233:M16	MFI	CD39	CD8 TM*	CD8:R7+RA-	0.00751	0.0466632	Severe (no venitlation)
TNK-CR1:P388:F	Frequency	NA	CD4 TM:CD38-DR+	CD4 TM	0.00751	0.0612523	Severe (no venitlation)
TNK-CR1:P62:F	Frequency	NA	Vd1+:CD27-CD161+	Vd1+	0.00751	0.0131319	Severe (no venitlation)
BDC-CR1:P44:FM8	Frequency_functional	IFNAR2	IFNAR2+	CD38low TLM	0.00792	0.0809441	Severe (no venitlation)
BDC-CR1:P33:M5	MFI	CD40	CD38+ RM	CD38+ memory	0.00902	0.019918	Severe (no venitlation)
BDC-CR2:P50:FM13	Frequency_functional	CCR9	CCR9+	Monocytes	0.00902	0.0095267	Severe (no venitlation)
BDC-CR2:P52:FM13	Frequency_functional	CCR9	CCR9+	cMo	0.00902	0.0108933	Severe (no venitlation)
BDC-CR2:P54:FM11	Frequency_functional	CXCR3	CXCR3+	iMo	0.00902	0.104918	Severe (no venitlation)
TNK-CR1:P160:FM1	Frequency_functional	CCR1	CCR1+	CD4 TE*	0.00902	0.00403893	Severe (no venitlation)
TNK-CR1:P183:F	Frequency	NA	CD4 EM:CD38-DR-	CD4 EM	0.00902	0.00436302	Severe (no venitlation)
TNK-CR1:P19:FM4	Frequency_functional	CCR5	CCR5+	NK1	0.00902	0.0231968	Severe (no venitlation)
TNK-CR1:P55:M20	MFI	PD1	Vd1+	Non-NKT	0.00902	0.0181579	Severe (no venitlation)
TNK-CR1:P71:M17	MFI	CD127	Vd1+Vg9+	Vd1+Vg9+ impure	0.00902	0.0442245	Severe (no venitlation)
BDC-CR1:P29:M6	MFI	CD86	CD38+ AM	CD38+ memory	0.0108	0.195863	Severe (no venitlation)
BDC-CR1:P31:M5	MFI	CD40	CD38+ IM	CD38+ memory	0.0108	0.0328367	Severe (no venitlation)
TNK-CR1:P202:M17	MFI	CD127	PD1+ TFH	CXCR5+	0.0108	0.293899	Severe (no venitlation)
TNK-CR1:P7:M19	MFI	CD95	Early NK	Non-myeloid	0.0108	4.90297e-05	Severe (no venitlation)
TNK-CR2:P373:FM13	Frequency_functional	CCR9	CCR9+	Vg9+Vd2low	0.0108	0.0153438	Severe (no venitlation)
TNK-CR2:P71:M21	MFI	TIGIT	Vd1+Vg9+	Vd1+Vg9+ impure	0.0108	0.156469	Severe (no venitlation)
BDC-CR1:P21:F	Frequency	NA	CD11c+CD21+ naive	Naive	0.0123	0.061767	Severe (no venitlation)
TNK-CR1:P402:F	Frequency	NA	CD8 naive:CD38+DR+	CD8:Naive	0.0126	0.0172867	Severe (no venitlation)
BDC-CR1:P67:FM2	Frequency_functional	CCR2	CCR2+	pDCs	0.0127	0.0955839	Severe (no venitlation)
TNK-CR1:P252:FM2	Frequency_functional	CCR2	CCR2+	CD8 TE	0.0128	0.0204905	Severe (no venitlation)
TNK-CR1:P405:F	Frequency	NA	CD8 naive:CD38-DR-	CD8:Naive	0.0128	0.00767051	Severe (no venitlation)
TNK-CR2:P359:FM14	Frequency_functional	CCR4	CCR4+	Vg9+Vd2high	0.0136	0.12063	Severe (no venitlation)
BDC-CR1:P20:FM5	Frequency_functional	CD40	CD40+	Naive	0.0152	0.0395717	Severe (no venitlation)
BDC-CR1:P45:F	Frequency	NA	CD11c+CD38low TLM	CD38low TLM	0.0152	0.206447	Severe (no venitlation)
BDC-CR1:P7:M2	MFI	CCR2	Basophils	Non-NK	0.0152	0.0244384	Severe (no venitlation)
TNK-CR1:P13:FM4	Frequency_functional	CCR5	CCR5+	Mature NK	0.0152	0.0103202	Severe (no venitlation)
TNK-CR1:P150:M7	MFI	CX3CR1	CD4 TE	CD4:R7-RA+	0.0152	0.0183396	Severe (no venitlation)
TNK-CR1:P204:M2	MFI	CCR2	Conv CD8	Conventional T cells	0.0152	0.00153123	Severe (no venitlation)
TNK-CR2:P19:M13	MFI	CCR9	NK1	Non-myeloid	0.0152	0.0131228	Severe (no venitlation)
BDC-CR2:P93:M13	MFI	CCR9	CD14+ DC3s	DC3s	0.0155	0.0121183	Severe (no venitlation)
TNK-CR1:P218:FM2	Frequency_functional	CCR2	CCR2+	CD8:Naive	0.016	0.00828175	Severe (no venitlation)
TNK-CR1:P51:FM4	Frequency_functional	CCR5	CCR5+	DN NKT	0.0166	0.00579001	Severe (no venitlation)
BDC-CR1:P67:FM7	Frequency_functional	CX3CR1	CX3CR1+	pDCs	0.0168	0.100929	Severe (no venitlation)
BDC-CR1:P105:M6	MFI	CD86	Late plasmablasts	Clean-up_PBs1	0.0179	0.163904	Severe (no venitlation)
BDC-CR1:P42:M5	MFI	CD40	CD38low RM	CD38low memory	0.0179	0.0496199	Severe (no venitlation)
BDC-CR1:P83:M5	MFI	CD40	CD5- cDC2s	cDC2s and DC3s	0.0179	0.232333	Severe (no venitlation)
BDC-CR2:P52:FM14	Frequency_functional	CCR4	CCR4+	cMo	0.0179	0.00223308	Severe (no venitlation)
BDC-CR2:P7:M14	MFI	CCR4	Basophils	Non-NK	0.0179	0.0271645	Severe (no venitlation)
TNK-CR1:P100:FM2	Frequency_functional	CCR2	CCR2+	CD4:Naive	0.0179	0.00196527	Severe (no venitlation)
TNK-CR1:P110:M19	MFI	CD95	CD4:TSCM	CD4:R7+RA+	0.0179	0.110319	Severe (no venitlation)
TNK-CR1:P133:F	Frequency	NA	CD4 TM*:CD38+DR-	CD4 TM*	0.0179	0.0204463	Severe (no venitlation)
TNK-CR1:P204:FM1	Frequency_functional	CCR1	CCR1+	Conv CD8	0.0179	0.000598416	Severe (no venitlation)
TNK-CR1:P293:F	Frequency	NA	CD8 TM:CD38+DR-	CD8 TM	0.0179	0.00916547	Severe (no venitlation)
TNK-CR1:P71:M4	MFI	CCR5	Vd1+Vg9+	Vd1+Vg9+ impure	0.0179	0.0878338	Severe (no venitlation)
TNK-CR2:P345:FM13	Frequency_functional	CCR9	CCR9+	Vg9+Vd2-	0.0179	0.0709024	Severe (no venitlation)
TNK-CR1:P47:M16	MFI	CD39	CD4+ NKT	NKT cells	0.0185	0.108555	Severe (no venitlation)
TNK-CR1:P134:F	Frequency	NA	CD4 TM*:CD38-DR+	CD4 TM*	0.0199	0.111431	Severe (no venitlation)
TNK-CR2:P345:FM11	Frequency_functional	CXCR3	CXCR3+	Vg9+Vd2-	0.02	0.0994007	Severe (no venitlation)
TNK-CR1:P82:F	Frequency	NA	Vd1+Vg9+CD27-CD161-:CD16+	Vd1+Vg9+:CD27-CD161-	0.0205	0.0115302	Severe (no venitlation)
BDC-CR1:P65:F	Frequency	NA	pDCs	DCs	0.0211	0.0126832	Severe (no venitlation)
TNK-CR1:P218:M2	MFI	CCR2	CD8:Naive	CD8:R7+RA+	0.0211	0.00715108	Severe (no venitlation)
TNK-CR2:P19:FM21	Frequency_functional	TIGIT	TIGIT+	NK1	0.0211	0.067193	Severe (no venitlation)
TNK-CR1:P108:F	Frequency	NA	CD4 naive:CD56-CD161-	CD4:Naive	0.0212	0.00584894	Severe (no venitlation)
BDC-CR2:P44:M11	MFI	CXCR3	CD38low TLM	CD38low memory	0.022	0.0290952	Severe (no venitlation)
TNK-CR2:P160:FM12	Frequency_functional	CCR8	CCR8+	CD4 TE*	0.022	0.0417683	Severe (no venitlation)
TNK-CR1:P233:FM16	Frequency_functional	CD39	CD39+	CD8 TM*	0.0221	0.199018	Severe (no venitlation)
BDC-CR1:P50:FM6	Frequency_functional	CD86	CD86+	Monocytes	0.023	0.0655875	Severe (no venitlation)
TNK-CR1:P71:FM4	Frequency_functional	CCR5	CCR5+	Vd1+Vg9+	0.023	0.0403896	Severe (no venitlation)
TNK-CR1:P25:FM4	Frequency_functional	CCR5	CCR5+	NK2	0.0231	0.172424	Severe (no venitlation)
TNK-CR2:P359:FM15	Frequency_functional	CXCR6	CXCR6+	Vg9+Vd2high	0.0238	0.0143038	Severe (no venitlation)
BDC-CR1:P105:M5	MFI	CD40	Late plasmablasts	Clean-up_PBs1	0.0246	0.0745697	Severe (no venitlation)
BDC-CR1:P29:M5	MFI	CD40	CD38+ AM	CD38+ memory	0.0246	0.00641701	Severe (no venitlation)
BDC-CR1:P35:M10	MFI	CD38	CD38+ TLM	CD38+ memory	0.0246	0.0882875	Severe (no venitlation)
TNK-CR1:P202:M10	MFI	CD38	PD1+ TFH	CXCR5+	0.0246	0.267019	Severe (no venitlation)
TNK-CR1:P202:M2	MFI	CCR2	PD1+ TFH	CXCR5+	0.0246	0.0264274	Severe (no venitlation)
TNK-CR2:P291:FM21	Frequency_functional	TIGIT	TIGIT+	CD8 TM	0.0246	0.0486832	Severe (no venitlation)
BDC-CR1:P67:FM8	Frequency_functional	IFNAR2	IFNAR2+	pDCs	0.0247	0.13325	Severe (no venitlation)
TNK-CR1:P208:M20	MFI	PD1	CD8 CM*	CD8:R7+RA+	0.0255	0.373513	Severe (no venitlation)
TNK-CR1:P237:F	Frequency	NA	CD8 TM*:CD38-DR-	CD8 TM*	0.026	0.03053	Severe (no venitlation)
TNK-CR1:P25:M18	MFI	CD161	NK2	Non-myeloid	0.026	0.0614725	Severe (no venitlation)
TNK-CR2:P25:M21	MFI	TIGIT	NK2	Non-myeloid	0.026	0.0662984	Severe (no venitlation)
TNK-CR2:P160:FM21	Frequency_functional	TIGIT	TIGIT+	CD4 TE*	0.0266	0.146426	Severe (no venitlation)
BDC-CR1:P43:F	Frequency	NA	CD11c+CD38low RM	CD38low RM	0.0279	0.0968781	Severe (no venitlation)
BDC-CR1:P15:M5	MFI	CD40	MZ	B cells	0.0287	0.0593234	Severe (no venitlation)
BDC-CR1:P29:F	Frequency	NA	CD38+ AM	CD38+ memory	0.0287	0.0754686	Severe (no venitlation)
BDC-CR1:P35:F	Frequency	NA	CD38+ TLM	CD38+ memory	0.0287	0.060883	Severe (no venitlation)
BDC-CR1:P42:F	Frequency	NA	CD38low RM	CD38low memory	0.0287	0.0558302	Severe (no venitlation)
BDC-CR1:P54:FM1	Frequency_functional	CCR1	CCR1+	iMo	0.0287	0.0719098	Severe (no venitlation)
BDC-CR1:P54:M1	MFI	CCR1	iMo	Monocytes	0.0287	0.0888658	Severe (no venitlation)
BDC-CR2:P50:FM14	Frequency_functional	CCR4	CCR4+	Monocytes	0.0287	0.0219745	Severe (no venitlation)
BDC-CR2:P56:M13	MFI	CCR9	ncMo	Monocytes	0.0287	0.00899977	Severe (no venitlation)
TNK-CR1:P19:M4	MFI	CCR5	NK1	Non-myeloid	0.0287	0.047219	Severe (no venitlation)
TNK-CR1:P71:M10	MFI	CD38	Vd1+Vg9+	Vd1+Vg9+ impure	0.0287	0.127959	Severe (no venitlation)
TNK-CR1:P71:M18	MFI	CD161	Vd1+Vg9+	Vd1+Vg9+ impure	0.0287	0.209742	Severe (no venitlation)
TNK-CR2:P233:FM13	Frequency_functional	CCR9	CCR9+	CD8 TM*	0.0287	0.123055	Severe (no venitlation)
TNK-CR2:P39:FM13	Frequency_functional	CCR9	CCR9+	Terminal NK	0.0287	0.131684	Severe (no venitlation)
TNK-CR2:P332:FM11	Frequency_functional	CXCR3	CXCR3+	DN MAIT	0.0303	0.0626689	Severe (no venitlation)
TNK-CR2:P46:FM14	Frequency_functional	CCR4	CCR4+	NKT cells	0.0305	0.00727166	Severe (no venitlation)
BDC-CR1:P29:FM6	Frequency_functional	CD86	CD86+	CD38+ AM	0.0306	0.371157	Severe (no venitlation)
BDC-CR1:P38:M5	MFI	CD40	CD38low AM	CD38low memory	0.0306	0.0508782	Severe (no venitlation)
TNK-CR2:P110:FM21	Frequency_functional	TIGIT	TIGIT+	CD4:TSCM	0.0306	0.0278161	Severe (no venitlation)
TNK-CR2:P49:M15	MFI	CXCR6	CD8+ NKT	NKT cells	0.0306	0.204832	Severe (no venitlation)
BDC-CR1:P16:F	Frequency	NA	CD11c+CD21+ MZ	MZ	0.0316	0.0675853	Severe (no venitlation)
TNK-CR2:P322:FM12	Frequency_functional	CCR8	CCR8+	CD4+ MAIT	0.0317	0.176803	Severe (no venitlation)
BDC-CR2:P44:FM13	Frequency_functional	CCR9	CCR9+	CD38low TLM	0.0324	0.00650291	Severe (no venitlation)
BDC-CR1:P33:F	Frequency	NA	CD38+ RM	CD38+ memory	0.0333	0.0701719	Severe (no venitlation)
BDC-CR1:P35:M4	MFI	CCR5	CD38+ TLM	CD38+ memory	0.0333	0.0439725	Severe (no venitlation)
BDC-CR1:P44:F	Frequency	NA	CD38low TLM	CD38low memory	0.0333	0.0326668	Severe (no venitlation)
BDC-CR2:P67:M11	MFI	CXCR3	pDCs	CD123+	0.0333	0.212894	Severe (no venitlation)
TNK-CR1:P180:F	Frequency	NA	CD4 EM:CD38+DR+	CD4 EM	0.0333	0.0900015	Severe (no venitlation)
TNK-CR1:P200:M2	MFI	CCR2	PD-1 TFH	CXCR5+	0.0333	0.00629908	Severe (no venitlation)
TNK-CR1:P46:M16	MFI	CD39	NKT cells	T cells	0.0333	0.0985741	Severe (no venitlation)
TNK-CR2:P373:M13	MFI	CCR9	Vg9+Vd2low	Vg9+	0.0333	0.0312918	Severe (no venitlation)
BDC-CR1:P61:FM9	Frequency_functional	XCR1	XCR1+	cDC1s	0.0349	0.235831	Severe (no venitlation)
TNK-CR2:P327:M13	MFI	CCR9	CD8+ MAIT	MAIT	0.0358	0.0419181	Severe (no venitlation)
TNK-CR1:P337:M17	MFI	CD127	DP MAIT	MAIT	0.0369	0.135211	Severe (no venitlation)
TNK-CR1:P91:F	Frequency	NA	CD4 CM*:CD38+DR+	CD4 CM*	0.038	0.0229688	Severe (no venitlation)
BDC-CR1:P105:M10	MFI	CD38	Late plasmablasts	Clean-up_PBs1	0.0384	0.121871	Severe (no venitlation)
BDC-CR1:P18:F	Frequency	NA	CD21+CD11- MZ	MZ	0.0384	0.120288	Severe (no venitlation)
BDC-CR1:P20:M4	MFI	CCR5	Naive	B cells	0.0384	0.0132345	Severe (no venitlation)
BDC-CR1:P54:M10	MFI	CD38	iMo	Monocytes	0.0384	0.0796909	Severe (no venitlation)
TNK-CR1:P100:M18	MFI	CD161	CD4:Naive	CD4:R7+RA+	0.0384	0.00433173	Severe (no venitlation)
TNK-CR1:P150:FM1	Frequency_functional	CCR1	CCR1+	CD4 TE	0.0384	0.308186	Severe (no venitlation)
TNK-CR1:P182:F	Frequency	NA	CD4 EM:CD38-DR+	CD4 EM	0.0384	0.123044	Severe (no venitlation)
TNK-CR1:P204:M1	MFI	CCR1	Conv CD8	Conventional T cells	0.0384	0.000503191	Severe (no venitlation)
TNK-CR1:P220:M1	MFI	CCR1	CD8:TSCM	CD8:R7+RA+	0.0384	0.0316583	Severe (no venitlation)
TNK-CR1:P291:M1	MFI	CCR1	CD8 TM	CD8:R7-RA-	0.0384	0.00656633	Severe (no venitlation)
TNK-CR1:P345:F	Frequency	NA	Vg9+Vd2-	T cells	0.0384	0.0511767	Severe (no venitlation)
TNK-CR1:P347:F	Frequency	NA	Vd2-CD27+CD161+:CD16+	Vd2-:CD27+CD161+	0.0384	0.0346267	Severe (no venitlation)
TNK-CR1:P387:F	Frequency	NA	CD4 TM:CD38+DR-	CD4 TM	0.0384	0.0193726	Severe (no venitlation)
TNK-CR1:P87:FM1	Frequency_functional	CCR1	CCR1+	Conv CD4	0.0384	0.00301237	Severe (no venitlation)
TNK-CR2:P13:FM21	Frequency_functional	TIGIT	TIGIT+	Mature NK	0.0384	0.103321	Severe (no venitlation)
TNK-CR2:P262:M21	MFI	TIGIT	CD8 TE*	CD8:R7-RA+	0.0384	0.219195	Severe (no venitlation)
TNK-CR1:P90:FM16	Frequency_functional	CD39	CD39+	CD4 CM*	0.0399	0.0199452	Severe (no venitlation)
BDC-CR1:P52:FM6	Frequency_functional	CD86	CD86+	cMo	0.04	0.0541757	Severe (no venitlation)
TNK-CR1:P153:F	Frequency	NA	CD4 TE:CD38-DR+	CD4 TE	0.04	0.166002	Severe (no venitlation)
BDC-CR2:P71:FM13	Frequency_functional	CCR9	CCR9+	pre-DCs	0.0414	0.04658	Severe (no venitlation)
TNK-CR1:P322:M4	MFI	CCR5	CD4+ MAIT	MAIT	0.0417	0.00237139	Severe (no venitlation)
TNK-CR1:P327:M1	MFI	CCR1	CD8+ MAIT	MAIT	0.0417	0.110207	Severe (no venitlation)
TNK-CR1:P79:F	Frequency	NA	Vd1+Vg9+CD27-CD161+:CD16+	Vd1+Vg9+:CD27-CD161+	0.0421	0.0954295	Severe (no venitlation)
TNK-CR1:P80:F	Frequency	NA	Vd1+Vg9+CD27-CD161+:CD16-	Vd1+Vg9+:CD27-CD161+	0.0421	0.0972479	Severe (no venitlation)
BDC-CR1:P42:FM5	Frequency_functional	CD40	CD40+	CD38low RM	0.0426	0.0924413	Severe (no venitlation)
BDC-CR2:P56:FM14	Frequency_functional	CCR4	CCR4+	ncMo	0.0434	0.0937035	Severe (no venitlation)
BDC-CR1:P7:F	Frequency	NA	Basophils	Viable cells	0.0442	0.0736842	Severe (no venitlation)
BDC-CR1:P75:F	Frequency	NA	CD5+ cDC2s	DCs	0.0442	0.0147125	Severe (no venitlation)
BDC-CR2:P7:FM13	Frequency_functional	CCR9	CCR9+	Basophils	0.0442	0.171327	Severe (no venitlation)
TNK-CR1:P19:M19	MFI	CD95	NK1	Non-myeloid	0.0442	0.011741	Severe (no venitlation)
TNK-CR1:P218:M10	MFI	CD38	CD8:Naive	CD8:R7+RA+	0.0442	0.0166346	Severe (no venitlation)
TNK-CR1:P295:F	Frequency	NA	CD8 TM:CD38-DR-	CD8 TM	0.0442	0.00257538	Severe (no venitlation)
TNK-CR1:P373:M17	MFI	CD127	Vg9+Vd2low	Vg9+	0.0442	0.27629	Severe (no venitlation)
TNK-CR1:P46:M19	MFI	CD95	NKT cells	T cells	0.0442	0.0400488	Severe (no venitlation)
TNK-CR2:P160:M21	MFI	TIGIT	CD4 TE*	CD4:R7-RA+	0.0442	0.164189	Severe (no venitlation)
TNK-CR2:P208:FM14	Frequency_functional	CCR4	CCR4+	CD8 CM*	0.0442	0.0307082	Severe (no venitlation)
TNK-CR2:P252:FM21	Frequency_functional	TIGIT	TIGIT+	CD8 TE	0.0442	0.124661	Severe (no venitlation)
TNK-CR2:P223:FM12	Frequency_functional	CCR8	CCR8+	CD8 CM	0.0455	0.119359	Severe (no venitlation)
TNK-CR1:P330:F	Frequency	NA	CD8+ MAIT:CD56-CD27+	CD8+ MAIT	0.0457	0.0646567	Severe (no venitlation)
TNK-CR1:P49:M17	MFI	CD127	CD8+ NKT	NKT cells	0.0459	0.0745727	Severe (no venitlation)
BDC-CR2:P93:FM15	Frequency_functional	CXCR6	CXCR6+	CD14+ DC3s	0.0483	0.0166524	Severe (no venitlation)
BDC-CR2:P40:M11	MFI	CXCR3	CD38low IM	CD38low memory	0.0484	0.0415369	Severe (no venitlation)
TNK-CR1:P322:M17	MFI	CD127	CD4+ MAIT	MAIT	0.0484	0.164796	Severe (no venitlation)
BDC-CR1:P14:FM4	Frequency_functional	CCR5	CCR5+	B cells	0.0507	0.00995474	Severe (no venitlation)
BDC-CR1:P50:M4	MFI	CCR5	Monocytes	Myeloid	0.0507	0.0872395	Severe (no venitlation)
BDC-CR1:P56:FM7	Frequency_functional	CX3CR1	CX3CR1+	ncMo	0.0507	0.00849716	Severe (no venitlation)
BDC-CR1:P56:M7	MFI	CX3CR1	ncMo	Monocytes	0.0507	0.00519413	Severe (no venitlation)
TNK-CR1:P110:M10	MFI	CD38	CD4:TSCM	CD4:R7+RA+	0.0507	0.0556095	Severe (no venitlation)
[truncated: 1,560 more rows]
