# Supplementary material for: Immune phenotypes that are associated with subsequent COVID-19 severity inferred from post-recovery samples
Source: Nat Commun. 2022 Nov 25;13:7255. doi: 10.1038/s41467-022-34638-2 (PMC9700777; doi:10.1038/s41467-022-34638-2)
Supplement: Supplementary file 4 — Source Data [file 41467_2022_34638_MOESM4_ESM.zip › 220923_Source Data_Figure 2.xlsx]

## Sheet: Figure 2a
Source Data for Figure 2a
Trait ID	Trait type	Marker	Subset	Parent	Severity	p values (Wilcoxon)	p values (linear regression)
BDC-CR1:P25:F	Frequency	NA	Switched	B cells	Severe (no venitlation)	6.24e-05	3.11e-05
BDC-CR1:P27:F	Frequency	NA	Memory B cells	B cells	Severe (no venitlation)	6.24e-05	3.62e-05
BDC-CR1:P31:M10	MFI	CD38	CD38+ IM	CD38+ memory	Severe (no venitlation)	0.000122	0.00340886
TNK-CR1:P218:M7	MFI	CX3CR1	CD8:Naive	CD8:R7+RA+	Moderate	0.000198	0.00356116
TNK-CR1:P335:F	Frequency	NA	DN MAIT:CD56-CD27+	DN MAIT	Moderate	0.000274	0.00689549
TNK-CR1:P163:F	Frequency	NA	CD4 TE*:CD38-DR+	CD4 TE*	Severe (no venitlation)	0.000333	0.00616793
TNK-CR1:P102:F	Frequency	NA	CD4 naive:CD38+DR-	CD4:Naive	Severe (no venitlation)	0.000398	0.00067
TNK-CR1:P104:F	Frequency	NA	CD4 naive:CD38-DR-	CD4:Naive	Severe (no venitlation)	0.000398	0.00067
BDC-CR1:P14:M10	MFI	CD38	B cells	CD20+	Severe (no venitlation)	0.00052	0.008908
BDC-CR1:P23:F	Frequency	NA	CD21+CD11- naive	Naive	Severe (no venitlation)	0.00052	0.00333743
BDC-CR1:P7:FM3	Frequency_functional	CCR3	CCR3+	Basophils	Severe (no venitlation)	0.00052	0.000624
BDC-CR1:P7:M3	MFI	CCR3	Basophils	Non-NK	Severe (no venitlation)	0.00052	0.000121
BDC-CR1:P71:M7	MFI	CX3CR1	pre-DCs	CD123+	Severe (no venitlation)	0.000649	0.00828334
TNK-CR1:P100:M10	MFI	CD38	CD4:Naive	CD4:R7+RA+	Severe (no venitlation)	0.000677	0.000903
TNK-CR1:P100:M2	MFI	CCR2	CD4:Naive	CD4:R7+RA+	Severe (no venitlation)	0.000677	2.55e-05
TNK-CR1:P181:F	Frequency	NA	CD4 EM:CD38+DR-	CD4 EM	Severe (no venitlation)	0.000677	0.00107501
BDC-CR1:P20:F	Frequency	NA	Naive	B cells	Severe (no venitlation)	0.000838	0.000315
TNK-CR1:P25:M19	MFI	CD95	NK2	Non-myeloid	Severe (no venitlation)	0.00115	5.36e-06
TNK-CR1:P83:F	Frequency	NA	Vd1+Vg9+CD27-CD161-:CD16-	Vd1+Vg9+:CD27-CD161-	Severe (no venitlation)	0.00128	0.000327
BDC-CR1:P59:F	Frequency	NA	cDC1s	DCs	Severe (no venitlation)	0.0034	0.000933
BDC-CR1:P60:F	Frequency	NA	cDC1s	Myeloid	Severe (no venitlation)	0.00404	0.000627
TNK-CR1:P7:M19	MFI	CD95	Early NK	Non-myeloid	Severe (no venitlation)	0.0108	4.9e-05
TNK-CR1:P204:FM1	Frequency_functional	CCR1	CCR1+	Conv CD8	Severe (no venitlation)	0.0179	0.000598
TNK-CR1:P204:M1	MFI	CCR1	Conv CD8	Conventional T cells	Severe (no venitlation)	0.0384	0.000503

## Sheet: Figure 2b-f
Source Data for Figure 2b-f (Column names contain unique immune trait identifier. Subset info can be found in Source Data for Figure 2A).
FlowJo ID	Severity	Group	Age	BDC-CR1:P7:M3	BDC-CR1:P7:FM3	BDC-CR1:P14:M10	BDC-CR1:P31:M10	BDC-CR1:P71:M7	TNK-CR1:P7:M19	TNK-CR1:P25:M19	TNK-CR1:P100:M2	TNK-CR1:P100:M10	TNK-CR1:P204:M1	TNK-CR1:P204:FM1	TNK-CR1:P218:M7	BDC-CR1:P20:F	BDC-CR1:P23:F	BDC-CR1:P25:F	BDC-CR1:P27:F	BDC-CR1:P59:F	BDC-CR1:P60:F	TNK-CR1:P83:F	TNK-CR1:P102:F	TNK-CR1:P104:F	TNK-CR1:P163:F	TNK-CR1:P181:F	TNK-CR1:P335:F
4000	Healthy	1	49	3505	85.14	898.7	756.6	203.4	306.04	251.85	21.949	699.91	86.225	1.9634	29.931	72.7	97.37	23.53	23.52	3.324	0.424	96.552	72.189	27.696	3.8554	6.5443	32.479
4001	Healthy	1	36	9138	99.1	1267	1126	414.4	178.31	166.19	17.725	782.5	78.678	1.3684	23.106	82.53	96.61	7.51	7.499	1.235	0.174	90.909	83.367	16.577	0.8174	5.4331	24.536
4002	Healthy	1	26	9225	99.56	860.1	678.5	505.5	165.24	195.04	17.255	727.45	47.97	0.5709	19.972	83.04	96.93	8.704	8.697	1.326	0.172	100	80.392	19.42	6.1315	1.7528	38.448
4003	Healthy	1	64	9502	98.85	1101	1056	300.8	279.77	284.78	22.782	822.76	104.39	2.2589	29.873	76.41	96.82	17.83	17.82	1.133	0.215	100	86.378	13.462	8.658	3.3673	57.353
4004	Healthy	1	25	10119	99.68	590.9	920.4	334.8	162.73	238.78	9.9761	826.12	168.95	10.193	18.232	55.9	95.28	22.9	22.78	0.794	0.0989	58.333	75.006	24.818	5.463	2.5044	56.933
4005	Healthy	1	60	7183	97.69	919.9	756.8	405.8	155.56	289.56	20.306	1054.6	101.56	2.6956	35.369	74.5	93.83	19.92	19.88	1.563	0.267	94.444	90.788	9.0361	5.9181	3.8518	24.606
4006	Healthy	1	59	9577	97.98	1010	950.3	264.6	244.69	287.72	25.07	577.01	107.43	2.2191	18.833	80.49	96.33	11.72	11.67	0.763	0.153	100	69.693	30.153	3.3079	2.5054	55.102
4007	Healthy	1	53	6163	97.26	747.4	766.7	47.45	223.27	237.65	10.672	869.67	191.73	11.76	14.321	63.68	94.16	29.8	29.68	1.297	0.123	93.333	83.852	15.99	4.5732	2.3309	44.565
4008	Healthy	1	36	9698	98.34	844.1	828.7	351.5	235.81	242.38	-2.0353	670.37	84.996	2.7038	15.477	63.72	96.71	7.632	7.598	1.602	0.226	94.853	76.787	23.1	4.1667	4.8724	32.673
4009	Healthy	1	44	8725	99.08	1023	1161	245.2	157.61	161.12	19.076	523.58	95.2	2.8474	9.163	75.62	97.77	8.242	8.215	1.477	0.134	70.833	68.896	30.98	12.636	4.9122	43.553
4010	Healthy	1	36	5539	96	577.7	590.8	382.6	233.93	206.28	51.664	531.83	85.311	2.2849	24.006	74.84	91.12	14.36	14.33	2.133	0.205	98.844	62.635	37.097	3.4783	3.9805	26.907
4011	Healthy	1	30	8964	95.13	685.4	867.1	287.6	201.52	201.5	18.053	566.9	60.341	0.9511	18.33	66.01	97.63	13.91	13.89	2.329	0.199	75	70.245	29.675	2.6786	2.4405	38.134
4012	Healthy	1	34	9194	98.82	1264	924.2	223.8	156.96	156.16	-1.3314	710.74	58.559	1.5835	10.213	72.67	95.17	21.04	21.02	2.802	0.663	90	70.152	29.709	6.2692	3.6767	57.974
4013	Healthy	1	48	7561	95.61	551.8	643.4	199.5	193.59	181.25	-4.7694	864.67	57.376	1.7403	17.758	73.55	95.04	22	21.98	2.913	0.553	100	81.99	17.719	7.9337	6.339	57.639
4014	Healthy	1	60	6169	93.49	1191	1219	211.1	458.17	524.34	34.302	634.42	100.02	3.0095	18.568	82.41	95.42	7.752	7.579	1.014	0.0854	0	80.317	19.577	4.1152	5.2788	18.182
4015	Healthy	1	43	6826	98.5	692.2	590	373	226.15	253.92	19.94	1066.3	60.022	1.437	15.911	71.56	86.95	25.58	25.56	1.604	0.216	95.699	85.798	13.887	8.6266	5.6228	67.65
4016	Healthy	1	22	6816	88.7	636.8	767.2	168.1	259.74	382.84	19.38	806.75	65.514	1.3991	10.752	66.65	95.86	21.73	21.7	1.483	0.206	100	79.985	19.844	2.6836	3.8462	35.876
4017	Healthy	1	60	7893	98.4	712.9	1170	245.1	273.35	224.5	34.324	771.09	105.54	3.3652	6.0229	41.86	93.5	29.29	29.22	1.283	0.175	99.045	83.831	15.948	6.3869	6.0944	40.803
4018	Healthy	1	60	5187	93.22	819.2	822.1	156.6	258.53	235.01	34.576	350.1	99.038	2.6337	17.296	59.61	96.08	24.33	24.31	1.084	0.151	97.872	43.923	55.956	11.396	6.0392	27.711
4019	Healthy	1	24	6277	98.32	664.1	718	308.5	246.95	251.16	18.872	829.91	74.793	1.8499	19.067	70.65	96.7	14.17	14.14	2.124	0.321	89.474	86.528	13.391	1.3807	5.5978	36.971
4020	Healthy	1	53	5379	94.48	1120	887	189.5	162.97	171.44	29.827	582.33	64.519	1.835	10.915	59.36	97.81	31.57	31.54	2.611	0.439	100	65.88	33.953	6.0551	1.5289	37.185
4021	Healthy	1	51	5647	95.45	727.9	826.7	194.5	203.3	217.47	29.381	722.11	75.669	1.5049	28.459	46.91	91.45	45.08	45.04	1.826	0.282	100	73.415	26.445	7.0901	2.4287	56.25
4022	Healthy	1	58	4068	90	881.2	767.1	288.6	245.64	230.6	26.861	749.83	147.35	6.9124	13.82	85.23	95.56	10.75	10.7	1.274	0.18	98.246	83.322	16.315	7.3854	7.2345	46.707
4023	Healthy	1	50	4868	96.75	1626	1310	242.2	238.26	204.81	27.206	478.83	77.305	2.1035	15.979	89.05	95.77	8.148	8.093	0.83	0.103	83.122	61.016	38.614	1.7227	11.539	50.725
4024	Healthy	1	50	9337	97.94	601.8	657.9	299.3	177.41	898.84	16.422	562.81	90.487	1.9258	12.505	56.82	97.67	26.06	26.03	2.745	0.292	74.627	70.216	29.625	6.3797	1.706	35.572
4025	Healthy	1	61	6895	95.54	657.2	593.5	302.6	178.04	268.39	45.47	742.65	62.652	2.0543	-6.8325	77.1	91.53	12.95	12.92	1.443	0.277	100	78.907	20.829	11.64	1.9008	40.868
4026	Healthy	1	28	7344	98.65	529.6	786.7	279.4	177.53	263.65	34.366	945.91	101.8	4.9355	-7.8669	47.26	93.32	35.39	35.36	1.597	0.267	95.409	82.383	17.381	3.7575	4.0239	40.76
4027	Healthy	1	30	5681	96.12	1139	1193	305.7	234.42	184.47	3.0439	1205.2	104.91	5.4328	14.429	74.45	95.08	16.17	16.13	1.414	0.197	60.606	91.356	8.4234	4.5481	4.9009	29.35
4028	Healthy	1	49	3829	93.95	1119	954.7	681.3	493.42	616.58	37.683	432.37	155.49	7.4037	5.3978	80.81	92.45	14.64	14.51	0.739	0.0706	71.315	51.757	48.133	2.6547	2.1584	44.307
4029	Healthy	1	58	8627	98.8	981.2	1036	190.3	143.98	108.96	29.951	849.39	56.627	0.8838	15.656	73.98	96.25	12.39	12.36	0.847	0.236	100	86.972	12.82	10.034	2.2152	54.315
4030	Critical (ventilation)	1	55	8471	99.57	1426	972.5	339.7	216.84	248.73	22.69	701.35	79.705	1.1315	36.642	65.55	92.91	23.21	22.95	0.871	0.08	93.75	78.796	21.083	8.3045	8.5851	36.691
4031	Severe (no venitlation)	1	62	3897	94.46	1143	888	539.3	323.82	382.35	12.84	375.12	170.59	4.6744	29.384	73.63	93.07	21.74	21.66	2.682	0.213	100	52.649	47.224	3.3473	4.8039	60.417
4032	Critical (ventilation)	1	66	6854	94.91	430.1	614	266.2	154.21	284.3	40.035	426.06	109.89	3.092	28.617	45.57	83.07	42.38	42.37	0.823	0.0947	87.5	59.407	40.111	5.0109	6.5745	15.068
4033	Severe (no venitlation)	1	75	7533	99.39	1094	1361	864.9	230.25	158.56	32.78	347.6	156.53	4.9123	60.979	69.94	93.6	19.97	19.91	3.129	0.27	100	44.715	55.063	1.9608	3.3102	42.857
4034	Severe (no venitlation)	1	79	2765	77.05	487.9	601.4	236.5	440.94	454.79	34.264	353.86	197.68	6.1281	34.374	26.14	81.85	67.36	67.06	0.456	0.0254	92.593	48.109	51.805	0.8562	12.146	10
4035	Severe (no venitlation)	1	51	7537	98.15	773.4	791.6	521.7	169.37	228.34	37.948	635.19	97.512	2.2386	34.01	72.31	96.26	16.88	16.87	2.664	0.36	100	77.931	21.834	4.6429	2.2744	32.544
4036	Critical (ventilation)	1	86	4899	93.94	546.5	613.1	2300	813.11	691.19	37.167	270.76	272.78	7.2284	75.596	75.22	87.83	21.99	21.8	2.778	0.163	100	40.214	59.431	2.0833	6.6802	50
4037	Critical (ventilation)	1	67	6181	97.21	593.5	706.1	302.4	348.07	481.27	70.268	314.74	220.43	10.931	18.858	72.8	94.9	20.82	20.61	3.894	0.0983	91.667	43.092	56.693	0.7728	26.632	35.714
4038	Severe (no venitlation)	1	74	4872	96.79	412.8	352.7	227.7	295.93	459.22	63.552	446.32	282.41	9.1326	40.034	53.42	69.5	41.92	36.94	0.335	0.0352	0	59.909	39.692	0.3571	11.326	50
4039	Severe (no venitlation)	1	86	4035	91.24	408.2	481.1	70.17	624.59	383.84	62.798	208.21	243.74	12.929	18.342	32.94	54.31	58.52	58.38	0.296	0.0403	72.727	25.923	73.88	0.8529	12.334	14.085
4040	Mild	1	39	6639	90.26	596.1	966.4	236.8	213.04	377.98	22.671	780.87	63.935	1.3358	13.939	41.45	91.85	28.06	28.01	1.186	0.148	90.549	82.992	16.802	3.9216	3.0906	36.234
4041	Mild	1	54	7901	99.02	1226	1238	220.3	234.99	203.82	19.84	909.35	69.878	1.162	26.244	72.59	96.01	17.73	17.67	0.94	0.148	50	89.316	10.541	10.711	5.0299	57.792
4042	Moderate	1	67	8702	98.26	688.3	745.3	196.9	341.23	389.99	43.075	723.33	74.282	1.6657	18.734	60.11	94.24	20.39	20.32	1.958	0.244	100	83.088	16.623	5.5127	5.6891	14.445
4043	Mild	1	45	5771	98.39	780.1	973.1	398.6	164.21	209	50.553	774.66	51.552	2.0355	8.1957	44.15	93.93	21.08	21.06	0.829	0.174	99.111	80.701	18.81	9.6447	2.9742	36.834
4044	Mild	1	58	9762	99.49	439	662.4	439.8	171.54	206.84	39.897	530.13	135	4.7473	5.1008	54.77	86.9	23.51	23.49	0.542	0.0923	99.39	60.645	39.123	1.2911	3.7769	69.799
4045	Mild	1	45	6840	98.7	426.5	777.8	308.4	158	178.28	30.703	554.54	45.893	1.0198	10.677	56.07	85.84	11.43	11.42	2.242	0.301	95.833	66.799	32.951	3.0723	3.0741	66.318
4046	Moderate	1	38	10886	99.47	661.5	875.9	287.2	184.43	180.75	13.293	591.69	57.56	1.4979	2.5045	73.84	95.65	16.18	16.14	1.28	0.24	59.021	69.6	30.171	4.4334	14.238	60.711
4047	Mild	1	32	8371	97.99	660.1	625.7	398	210.46	286.28	23.539	680.07	40.718	1.4391	10.224	67.45	91.83	18.71	18.67	0.532	0.109	94.375	78.821	20.686	6.7877	7.9984	51.079
4048	Healthy	1	64	6496	88	1035	1049	456.7	261.16	262.48	35.35	440.6	128.26	3.6052	22.197	82.58	91.25	11.92	11.82	1.763	0.163	100	53.74	45.968	2.4176	4.3988	40.741
4049	Healthy	1	59	7117	98.28	818.2	803	219.1	135.2	126.18	43.294	623.55	62.376	1.614	7.8783	83.34	97.99	13.06	13.05	0.59	0.0846	100	73.514	26.223	7.0912	1.7644	56.374
4050	Healthy	1	62	6489	98.88	1296	1179	365.3	232.98	200.97	39.602	843.11	53.968	0.6097	33.302	87.09	95.06	8.73	8.61	1.299	0.152	100	87.089	12.836	9.2211	3.0544	61.789
4051	Healthy	1	36	10902	97.28	707.3	789.2	343.3	302.74	275.87	27.364	645.62	65.511	1.6676	19.984	73.56	94.88	16.87	16.85	2.161	0.383	100	75.431	24.161	11.303	2.7477	48.684
4052	Healthy	1	64	6054	97.29	681.3	908.5	349.4	166.89	149.36	39.285	688.57	107	2.0133	35.768	67.24	95.84	16.99	16.89	1.348	0.16	66.667	78.854	21.025	8.8176	7.9956	45
4053	Healthy	1	67	3447	44.39	115.3	254.2	324.5	269.38	197.29	79.193	471.08	169.88	6.0739	38.748	21.37	52.43	52.32	52.31	2.819	0.274	73.446	61.692	36.801	7.4324	2.5249	20.635
4054	Healthy	1	50	6700	93.6	524.4	616.5	443.1	181.54	172.45	33.724	888.36	38.725	0.9041	3.9733	39.37	92.15	31.98	31.94	2.241	0.37	87.5	86.533	13.324	12.603	3.791	59.13
4055	Healthy	1	25	3484	77.82	667.5	728.9	248.8	153.3	118.14	17.876	465.55	65.435	1.334	10.043	63.5	91.09	26.06	26.02	2.023	0.346	98	54.65	45.121	2.546	2.36	33.174
4056	Healthy	1	69	4715	96.66	897.3	933.1	251.5	256.77	241.98	43.339	403.35	123.46	2.6896	31.763	54.22	93.27	22.49	22.47	0.397	0.05	99.405	52.287	47.559	0.3509	3.9148	46.774
4057	Healthy	1	67	7020	98.76	631.9	535.3	287.4	684.13	298.3	90.642	513.02	92.668	2.7273	40.95	93.1	97.35	4.556	4.544	0.671	0.0574	99.419	65.064	34.812	12.523	13.054	14.815
4058	Healthy	1	61	5403	90.69	674.4	933.8	151.5	223.89	407.75	30.79	645.39	78.884	1.9906	25.076	64.16	95.53	16.17	16.14	2.959	0.427	63.265	76.488	23.344	10.67	3.3731	34.41
4059	Healthy	1	45	6127	89.67	911.9	1086	157.9	228.77	215.67	42.301	739.69	54.724	1.563	11.832	60.99	97.12	28.65	28.6	0.633	0.0663	100	80.7	19.126	4.4681	3.849	53.408
4060	Healthy	1	70	7094	98.48	1285	1182	239.7	212.31	236.36	16.067	938.58	106.01	3.5362	8.4453	78.61	96.12	16.15	16.1	0.74	0.0896	94.118	88.028	11.771	8.2245	10.837	34.978
4061	Healthy	1	29	6271	97.67	787.5	826.1	416.7	141.8	153.19	28.936	937.98	66.793	1.2445	24.234	69.28	96.48	20.42	20.33	1.37	0.137	100	92.212	7.5828	9.2937	3.0871	46.97
4062	Healthy	1	59	7061	91.29	787.3	743	401	248.45	183.79	27.467	652.34	69.167	1.1169	17.046	79.77	96.36	13.65	13.63	1.077	0.138	100	73.551	26.28	6.0339	3.4443	46.755
4063	Healthy	1	48	2962	85.86	442.8	614.6	88.83	247.18	223.13	25.55	688.71	144.77	6.6605	22.898	41.93	88.33	43.72	43.63	1.865	0.237	86.364	80.035	19.834	11.31	2.7634	26.73
4064	Healthy	1	69	10213	99.47	661.4	658.1	357.7	254.32	352.38	43.79	530.63	85.079	2.9249	27.28	69.13	96.1	26.5	26.44	1.651	0.35	89.474	65.865	33.937	12.94	3.4392	35.524
4065	Healthy	1	53	4455	97.06	416.9	566.9	313.1	178.22	167.91	38.366	655.4	53.906	0.9556	22.13	79.82	97.63	10.95	10.92	2.411	0.298	80	76.192	23.69	2.0347	3.2089	20.438
4066	Healthy	1	46	7419	98.89	619.2	822.2	272.1	196.12	436.05	23.961	883.51	93.642	3.6919	11.912	45.01	94.79	33.54	33.5	1.474	0.289	92.308	86.915	12.926	7.362	7.6996	32.165
4067	Healthy	1	62	10437	99.77	878	937.9	267	256.43	208.18	27.916	563.9	45.918	0.9203	17.902	78.4	97.47	14.34	14.32	0.842	0.126	48.148	71.028	28.805	6.9712	5.5804	53.212
4068	Healthy	1	49	10210	98.98	1019	881.3	245.4	298.86	518.34	30.852	914.04	108.65	3.1004	27.361	78.49	94.96	13.33	13.3	3.102	0.337	100	85.433	14.35	3.8462	4.5147	20.057
4069	Healthy	1	64	9423	91.64	568.8	895.6	540.5	183.21	173.27	34.902	750.38	91.863	2.33	41.592	57.37	94.77	14.74	14.69	1.118	0.173	100	83.542	16.369	8.3521	4.3984	38.298
4070	Healthy	1	56	8053	97.05	677	570.7	201.4	151.89	123.3	37.591	557.64	63.996	1.1477	22.016	77.48	92.89	19.94	19.87	5.196	0.633	90.278	68.735	31.14	3.7449	2.3607	82.759
4071	Healthy	1	68	5895	96.8	834.8	805.5	223.8	191.12	165.01	18.791	727.88	147.32	5.8251	32.383	73.03	96.4	18.32	18	2.738	0.411	77.778	82.125	17.625	9.4675	6.2512	49.123
4072	Healthy	1	58	6394	95.45	823.2	743.6	328.7	219.41	228.18	45.527	578.79	80.64	2.7095	14.567	82.77	96.84	8.852	8.824	2.085	0.21	91.391	68.109	31.477	9.4391	1.6772	37.575
4073	Healthy	1	57	4309	93.86	593.3	603.6	179.2	177.28	160.38	24.609	710.88	56.985	0.6797	21.541	76.05	91.73	19.18	19.12	4.19	0.571	50	78.017	21.869	2.4606	2.0118	29.282
4074	Healthy	1	56	8008	99.48	990.1	1157	437.1	161.62	202.79	23.53	660.7	76.185	1.6729	25.411	81.85	96.31	12.75	12.66	1.433	0.181	0	77.032	22.818	14.227	2.3307	52.094
4075	Healthy	1	50	5013	96.33	746.5	582	142.9	203.15	175.49	13.027	637.04	51.594	0.692	24.456	77.17	89.15	18.79	18.77	2.506	0.39	100	70.591	29.282	7.1949	2.185	55.629
4076	Healthy	1	66	9497	99.71	520	779.6	253.1	273.23	283.4	37.67	606.85	95.457	1.8318	30.322	35.82	93.93	46.75	46.62	2.85	0.224	93.419	69.64	30.316	6.1914	1.9768	27.419
4077	Healthy	1	55	6692	96.2	434.8	499	177.7	271.09	304.17	27.46	446.58	64.607	1.0639	32.134	63	87.08	30.35	30.31	2.263	0.578	0	56.836	42.999	8.4651	1.4276	22.222
4078	Critical (ventilation)	1	57	1582	33.33	278.6	324.9	NA	323.87	NA	71.745	269.17	429.65	9.6629	51.197	75.6	67.13	18.98	18.98	2.083	0.214	0	36.567	63.184	11.111	5.5046	80
4079	Severe (no venitlation)	1	69	1487	58.33	458.3	513	198.6	538.32	406.25	46.377	302.01	332.96	16.655	38.56	59.64	77.17	36.83	36.65	0.799	0.0624	0	38.522	61.372	0	15.274	0
4080	Severe (no venitlation)	1	64	4926	95.06	487.2	745.1	599.7	534.1	375.49	45.371	400.34	326.76	11.772	33.342	59.27	92.04	33.68	33.44	1.079	0.0564	100	59.092	40.869	4.6018	10.256	24.138
4081	Critical (ventilation)	1	68	5277	96.38	507.4	638.5	57.89	452.81	377.64	83.36	233.46	203.66	6.1157	65.45	84.61	82.74	8.409	8.322	0	0	0	29.53	70.37	0	11.551	0
4082	Critical (ventilation)	1	74	6784	94.12	305	425.3	NA	287.37	1614.3	86.712	175.26	304.44	11.672	69.342	55.77	88.85	25.58	25.58	0	0	100	19.597	80.403	0	6.4516	0
4083	Critical (ventilation)	1	54	8151	95.45	862.8	649.6	250.4	366.26	299.04	47.543	318.45	226.64	10.983	35.584	0.183	75.62	99.02	98.96	0.71	0.0901	80	44.114	55.623	0.5747	18.122	44.444
4084	Critical (ventilation)	1	51	6068	88.49	444.1	436.1	399.2	347.74	436.64	43.497	366.24	123.13	4.3664	27.454	67.47	92.9	28.54	28.46	0.796	0.156	100	49.266	50.242	4.2222	16.549	36.481
4085	Critical (ventilation)	1	59	5389	97.33	677.4	761.9	272.9	901.42	553.8	49.121	528.08	238.31	9.8246	33.612	86.12	89.64	11.03	10.5	0.89	0.0991	71.429	70.033	29.757	3.2774	25.307	30.769
4086	Critical (ventilation)	1	78	4789	95.74	343.4	423.5	117.6	681.75	273.31	58.866	147.33	303.2	13.709	28.829	47.47	76.96	40.38	40.25	1.935	0.0866	56.25	16.423	83.473	1.0638	6.0904	20
4087	Severe (no venitlation)	1	67	4039	96.76	855.2	359.5	411	681.16	822.16	35.59	289.07	156.75	5.4462	58.597	43.48	85	52.17	52.17	2.11	0.142	90.909	39.599	60.324	0.33	9.4669	31.606
4088	Mild	1	26	7352	96.24	848	729.2	287.9	166.01	164.14	40.106	683.77	65.359	1.758	24.361	74.96	96.91	16.6	16.54	0.703	0.0854	100	70.516	29.274	2.903	1.6084	38.219
4089	Moderate	1	65	10319	99.45	539.2	755.1	302.2	210.46	141.82	28.514	622.47	90.327	2.4177	37.641	54.84	98.17	21.15	21.13	2.173	0.188	0	69.483	30.341	7.1765	2.838	37.256
4090	Mild	1	37	7882	99.25	886.9	821.7	258.1	166.95	428.07	18.324	1037.1	49.688	1.232	-0.2034	73.67	97.08	17.79	17.73	2.598	0.291	85.211	90.325	9.3153	3.682	7.4093	51.987
4091	Moderate	1	77	11648	96.88	864.9	973.4	209.8	178.48	149.91	38.509	504.59	188.94	9.2921	25.104	58.48	93.28	31.69	31.61	1.044	0.1	100	61.147	38.736	7.2311	10.94	21.138
4092	Moderate	1	57	9826	99.43	475.6	882	226.7	284.35	312.34	47.648	436.04	80.413	2.3037	5.5456	55.66	79.56	20.29	20.18	1.744	0.25	98.077	55.974	43.784	4.6848	5.3865	50.881
4093	Moderate	1	44	9579	99.29	547.4	628.3	337.5	206.16	243.26	22.381	430.87	91.937	2.6653	16.803	76.43	95.09	17.46	17.39	1.22	0.211	76	54.315	45.418	6.5717	7.4938	49.378
4094	Moderate	1	51	8852	98.38	474	671.2	273.4	217.48	239.97	52.91	556.58	79.969	2.4289	8.1633	37.28	91.03	33.57	33.43	0.609	0.0734	100	73.692	26.144	1.3472	6.0014	41.23
4095	Moderate	1	50	9808	99.2	509.1	749.1	333.7	255.55	273.99	37.181	651.8	88.83	2.6828	23.59	43.59	94.31	24.83	24.76	1.161	0.146	87.5	76.872	22.861	2.7659	9.507	50.939
4096	Healthy	1	53	5967	94.53	496.7	740.9	412.5	205.26	216.67	41.83	781.48	81.702	2.6266	34.39	46.67	95.67	39.62	39.55	2.392	0.369	100	80.561	19.206	10.173	2.3194	44.444
4097	Healthy	1	53	7904	99.21	810.1	826.2	390.5	138.06	159.93	44.931	726.39	95.983	3.2682	25.251	70.3	91.81	8.439	8.415	1.783	0.287	100	74.857	24.938	3.6098	2.2914	20.98
4098	Healthy	1	63	10167	99.43	838.1	819.9	299.2	244.66	204.28	41.89	1034.8	84.433	1.7792	43.547	67.04	96.28	20.93	20.9	1.757	0.211	0	90.366	9.5322	3.1214	4.4029	42.436
4099	Healthy	1	64	9275	98.73	891.6	897.4	802.5	249.13	229	44.521	623.39	90.337	3.0155	31.553	68.76	95.42	20.73	20.67	1.623	0.255	100	72.008	27.862	8.6285	2.852	28.686
4100	Healthy	1	51	6363	97.06	903	816.5	220.1	189.24	186.9	47.089	394.3	110.02	2.8126	26.779	49.03	95.36	43.05	42.95	2.589	0.335	93.75	46.796	52.989	4.0248	5.0525	32.359
4101	Healthy	1	63	9256	95.32	969.1	865.7	348.7	220.61	206.39	23.917	676.72	69.441	1.7914	39.44	71.44	95.85	20.45	20.38	1.614	0.172	100	77.364	22.452	5.6468	4.4615	47.881
4102	Healthy	1	60	6843	95.96	1170	1080	146.9	254.57	231.34	35.566	486.88	144.62	4.8963	42.248	79.5	96.15	10.53	10.51	1.343	0.11	85.714	65.325	34.57	4.829	1.8336	16
4103	Healthy	1	30	6280	93.69	781.6	756	298	212.54	181.5	42.272	762.01	57.242	0.9642	18.014	72.58	95.94	19.66	19.65	2.102	0.332	62.5	80.143	19.64	3.2397	3.8202	49.643
4104	Healthy	1	29	6725	89.45	643.7	637.8	424.2	179.66	162.03	33.136	623.4	52.357	1.1835	19.678	69.33	95.63	18.52	18.41	2.162	0.424	100	70.402	29.456	9.1451	5.8273	49.528
4105	Healthy	1	23	7284	98.52	518.7	497	712.2	110.72	113.52	26.693	588.78	75.673	1.5487	30.167	70.89	94.73	21.39	21.37	3.92	0.649	100	65.429	34.368	2.8708	1.9657	63.511
4106	Healthy	1	24	6762	98.44	838.9	714.3	149.2	185.6	174.89	43.503	841.16	74.745	1.7253	18.033	67.28	95.49	25.4	25.35	2.054	0.374	100	83.16	16.539	3.4398	2.7846	45
4108	Healthy	1	49	7043	98.54	1312	969.3	394.2	180.63	429.86	23.071	668.03	64.738	1.454	11.81	82.86	91.16	10.97	10.87	1.978	0.259	46.154	71.293	28.442	4.8518	3.0669	51.088
4109	Healthy	1	32	7152	97.68	1148	966.1	436.2	148.42	144.96	43.895	717.74	58.884	1.3454	13.443	82.79	97.5	6.091	6.041	1.003	0.12	90	73.459	26.29	9.8383	4.1092	36.371
4110	Healthy	1	19	5671	89.67	720.8	782	140	195.84	188.65	18.65	884.07	50.04	0.8875	9.4112	63.94	96.15	20	19.95	1.758	0.238	71.429	82.966	16.937	2.7119	3.0265	39.727
4111	Healthy	1	40	9550	99.25	531	751.2	335.5	207.91	371.65	30.11	605.94	107.1	4.2541	15.307	48.27	96.71	27.65	27.57	1.347	0.273	100	69.054	30.724	6.3035	1.501	67.236
4112	Healthy	1	36	6731	99.12	362.4	383.6	550.2	167.15	284.7	26.928	571.36	71.492	1.3948	29.739	71.2	84.37	19	18.99	6.028	0.454	79.433	67.78	31.723	12.601	0.8635	31.897
4113	Healthy	1	48	8940	98.96	794.8	791.5	601.4	170.78	173.97	56.908	791.61	132.98	5.9875	0.7281	68.22	96.64	21.36	21.33	1.602	0.191	97.183	82.609	17.183	6.0134	2.6129	45.659
4114	Healthy	1	20	9743	99.62	615.5	551.9	401.3	236.25	284.69	22.501	874.35	48.896	0.8329	26.078	67.75	95.74	16.13	16.1	1.424	0.238	85.714	85.42	14.436	5.0139	2.3829	49.555
4115	Healthy	1	30	8262	98.98	990.9	844.8	472	297.87	521.39	32.041	628.71	63.846	1.3734	18.787	53.54	91.89	29.96	29.37	1.13	0.154	33.388	65.447	34.426	3.9576	5.5843	51.078
4116	Healthy	1	31	6302	96.26	452.7	649.9	315.9	245.16	252.04	40.826	450.74	60.305	1.3708	28.721	48.18	95.24	27.67	27.63	1.442	0.184	0	52.645	47.269	8.8123	2.3507	38.126
4117	Healthy	1	20	3949	89.11	1808	1508	387	415.69	350.38	2.3788	497.08	185.49	8.6598	-0.2411	69.2	95.75	20.68	19.82	0.105	0.0124	72.727	57.483	42.396	1.169	21.494	24.689
4118	Healthy	1	47	9881	99.31	833.9	887.3	477.6	163.74	135.92	51.213	968.22	72.288	2.053	15.052	63.34	93.53	23.89	23.78	2.492	0.548	96.875	90.92	8.8759	11.989	5.3952	22.443
4119	Healthy	1	46	6177	88.57	1175	1058	331.9	305.86	338.48	55.057	743.87	248.68	15.3	-7.952	64.42	81.85	30.3	30.18	1.302	0.326	97.236	77.569	22.09	1.4945	6.7076	26.076
4120	Healthy	1	48	9673	99.63	922.1	798.4	248.2	178.71	266.31	33.594	829.84	83.354	2.4813	28.717	80.62	94.82	11.19	11.17	1.182	0.171	65.517	85.504	14.336	7.6638	4.6072	49.254
4121	Critical (ventilation)	1	63	4776	94.14	598.6	459.9	582.7	535.56	529.63	28.986	488.35	366.22	21.131	14.052	86.57	80.23	9.696	9.656	0.126	0.00963	100	70.172	29.174	1.0204	28.375	0
4122	Severe (no venitlation)	1	57	8980	99.63	944.6	702.3	340.1	253.25	331.4	21.755	750.83	79.586	1.5079	15.856	84.92	93.36	12.45	12.24	3.518	0.361	94.444	75.786	23.948	4.8165	5.4683	22.105
4124	Critical (ventilation)	1	64	3061	86.44	261.6	373.7	584.5	1629.5	2095.9	78.561	301.09	299.65	12.923	62.302	76.03	52.71	18.67	18.67	0.251	0.00859	100	42.662	57.338	0	5.3922	0
4125	Severe (no venitlation)	1	48	9222	99.51	1039	1014	452.4	329.25	273.74	28.029	607.34	102.36	2.1295	15.588	85	94.84	11.57	11.51	1.053	0.0633	100	71.248	28.641	4.9041	4.9756	62.5
4126	Critical (ventilation)	1	53	793.9	16.67	463.8	408.8	611	241.43	247.16	39.312	684.16	186.86	8.5025	24.633	91.44	9.357	6.181	6.181	0.497	0.0313	85.714	78.591	21.34	6	6.4327	22.727
4127	Severe (no venitlation)	1	65	7725	99.08	1007	891.9	460.8	178.04	140.72	33.557	400.76	130.95	3.4822	21.593	71.88	95.22	17.1	17.04	1.502	0.266	98.276	53.025	46.894	1.8967	8.2209	71.386
4128	Critical (ventilation)	1	73	4414	96.21	2322	353.1	537.1	431.21	653.48	79.673	342.13	197.02	4.1432	49.007	16.67	82.61	74.64	70.29	1.124	0.0487	0	48.71	51.091	2.1505	45.525	100
4129	Critical (ventilation)	1	64	3496	84.71	316.4	1025	539.6	631.52	752.17	63.159	223.65	443.74	18.335	68.507	60.61	33.54	27.99	27.87	1.48	0.0297	100	30.32	69.447	1.6	40.404	0
4130	Critical (ventilation)	1	43	7114	97.69	439	455.7	NA	231.21	239.62	70.553	294.56	143.1	2.8937	59.993	76.8	81.13	12.1	12.1	0	0	50	40.604	59.396	5	12.088	33.333
4131	Severe (no venitlation)	1	61	8410	99.76	1011	1049	571.6	261.29	276.49	31.065	612.16	152.44	3.9539	28.076	81.77	97.18	14.14	14.01	1.76	0.0812	100	69.639	30.307	3.8019	6.8604	22.289
4132	Moderate	1	52	7318	95.63	757.8	976.8	556.9	180.78	273.96	56.356	608.41	88.782	2.5515	17.822	57.28	93.53	18.08	18.03	2.015	0.275	88.603	74.754	24.763	5.471	3.9445	30.014
4133	Mild	1	39	9922	99.81	654	979.3	323.9	227.93	220.39	33.455	534.64	65.43	1.1825	9.9946	54.78	98.14	26.51	26.45	2.081	0.228	100	66.923	32.962	7.4627	3.2307	45.098
4134	Mild	1	41	9296	99.56	989.2	881.9	331.8	193.01	169.31	28.338	748	94.374	1.6253	18.829	81.59	96.56	13.02	13	2.385	0.366	100	77.302	22.508	5.0761	3.0337	48.469
4135	Moderate	1	65	8256	99.19	716	808.5	342.6	212.72	365.48	53.78	604.81	134.68	3.869	4.9266	83.03	97.65	13.59	13.58	1.34	0.199	98.214	76.961	22.905	3.5754	6.2898	42.828
4136	Healthy	1 and 2	NA	7459	99.23	923.7	978.4	523.1	203.04	188.87	41.299	671.8	113.62	2.8756	11.772	64.02	93.6	21	20.89	2.095	0.286	90.879	76.572	23.299	8.1418	3.1402	44.503
4137	Healthy	2	54	6575	98.96	626.5	552.8	422.7	208.49	248.78	16.769	386.54	59.738	2.5357	28.497	75.4	95.67	18.13	18.12	0.964	0.166	100	47.929	51.88	17.717	2.1436	37.667
4138	Healthy	2	28	8636	99.64	675.7	698.1	360.8	118.59	114.25	-9.9464	648.8	51.036	1.5505	17.868	65.15	93.33	23.27	23.25	1.163	0.129	100	77.967	21.675	2.5217	1.7579	49.143
4139	Healthy	2	26	8112	98.17	865.9	705.8	377.4	164.27	150.08	-11.67	578.54	55.555	1.391	30.049	71.15	95.07	18.49	18.45	2.314	0.388	100	67.706	32.157	4.4199	2.7277	60.696
4140	Healthy	2	42	8993	99.51	751.7	854.7	353.1	162.39	155.19	17.527	1003.6	51.316	1.5507	18.072	42.16	95.65	36.13	36.06	1.52	0.142	100	89.306	10.56	2.5781	4.2599	12.552
4141	Healthy	2	25	6470	98.87	497.1	586.3	385.8	277.29	386.41	-1.1268	739.77	58.46	2.0005	11.712	43.18	92.2	41.26	41.24	0.78	0.0727	82.979	78.549	20.814	3.9568	6.8198	26.864
4142	Healthy	2	39	9665	98.89	975.8	736.5	377.9	149.76	116.22	-13.699	516.52	40.233	1.0483	15.572	73.93	92.26	18.76	18.74	2.049	0.278	0	61.954	37.627	1.6304	2.1956	49.529
4143	Healthy	2	63	6173	98.83	855.4	836.5	402.4	163.75	156.13	15.781	411.32	159.31	5.8396	28.553	71.82	93.43	14.8	14.8	2.657	0.476	94.118	49.669	50.224	6.6202	2.1397	60.752
4144	Healthy	2	60	7090	98.85	606.4	734.4	300.9	153.25	193.66	0.2484	633.83	124.83	4.4358	5.8512	48.14	90.76	28.47	28.45	1.157	0.156	99.892	72.211	27.022	2.5981	1.979	29.114
4145	Healthy	2	62	7082	98.79	400.9	593	345.4	169.54	154.06	14.024	512.67	41.841	0.8865	9.9188	50.04	83.93	22.01	21.96	0.853	0.101	100	67.367	32.298	2.7192	2.9283	52.057
4146	Healthy	2	60	8113	99.04	536.4	791.3	407.3	128.7	144.66	24.297	538.91	72.913	2.4662	1.3902	46.62	90.99	30.36	30.32	1.014	0.164	100	61.366	38.188	5.4825	1.8103	33.782
4147	Healthy	2	65	5641	96.65	1726	1342	263.1	624.53	743.5	18.554	925.49	104.66	2.5413	24.043	81.09	90.12	12.34	12.24	1.307	0.187	0	86.871	13.022	3.5211	12.143	30.943
4148	Healthy	2	51	7074	97.86	568.6	710.2	242.6	239.48	235.05	13.927	632.47	64.796	1.4659	28.342	39.83	94.21	41.16	41.08	1.071	0.116	0	76.82	23.076	8.8847	3.7732	40.932
4149	Healthy	2	48	8052	99.29	162.8	319.8	541	169.49	165.98	1.6921	360.88	51.821	2.0702	19.177	38.52	80.9	50.19	50.18	1.277	0.174	100	49.406	50.41	3.4078	1.8396	49.383
4150	Healthy	2	31	5555	92.72	887.5	761.3	432.4	303.73	489.55	23.395	685.99	54.305	1.9183	16.537	80.68	91.22	11.41	11.39	1.4	0.119	95.238	80.265	19.2	1.8708	5.4736	21.073
4151	Healthy	2	44	5577	96.15	700.6	719.8	468.8	244.02	366.63	-8.675	603.86	42.062	1.0169	18.807	80.55	92.53	14.33	14.3	2.654	0.303	64.848	70.257	29.377	4.8469	15.302	39.881
4152	Healthy	2	56	8531	99.52	810	796.9	637.3	123.62	153.27	-9.8563	610.69	95.006	2.2746	21.125	85.08	92.25	11.19	11.18	3.57	0.58	100	69.75	30.01	1.7699	4.4534	46.97
4153	Healthy	2	49	6761	98.84	877.6	788.9	495.1	158.54	134.18	6.3986	911.84	44.586	0.9207	22.35	78.67	92.12	17.27	17.22	1.394	0.191	70	89.98	9.8391	1.4706	5.5691	58.673
4154	Healthy	2	49	6456	98.89	1015	773.2	454.4	209.56	190.08	-0.7246	769.08	63	1.3978	14.396	83	92.91	11.08	11.07	1.397	0.234	90.909	81.152	18.721	2.4953	4.2977	37.995
4155	Healthy	2	50	5230	97.08	682.1	813.5	405.3	191.21	195.46	-7.8469	835.2	62.497	1.2477	33.234	75.47	97.29	19.57	19.53	1.923	0.295	33.333	89.487	10.383	4.1741	2.0885	56.75
4156	Healthy	2	60	9173	99.82	640.8	767.6	464	163.69	182.7	-14.105	582.51	70.722	1.2373	45.115	47.35	93.73	28.39	28.33	1.021	0.131	86.667	65.99	33.81	6.7722	1.7362	39.922
4157	Healthy	2	25	9166	99.92	835.3	879.3	543.4	235.31	217.26	2.3756	860.75	35.61	0.6392	21.517	69.66	95.52	18.52	18.28	1.069	0.183	82.609	86.962	12.94	0.3632	3.1748	24.044
4158	Healthy	2	30	6203	96.02	782	811.8	348.3	235.97	256.61	11.007	391.22	70.875	1.8104	14.065	74.55	95.86	16.9	16.86	1.146	0.17	91.391	45.184	54.65	3.3601	4.076	45.058
4159	Healthy	2	24	8569	98.34	786.4	866.7	250.4	208	170.14	-15.596	680.44	36.521	0.5937	20.868	62.87	94.94	21.81	21.78	1.893	0.346	100	72.321	27.56	1.8362	2.4621	68.43
4160	Healthy	2	59	6707	97.52	664.8	859.7	547.2	199.84	194.93	8.9404	510.7	86.69	1.5964	27.671	56.67	80.52	15.98	15.97	0.745	0.116	100	65.468	34.33	4.9123	3.3507	20
4161	Healthy	2	53	10371	99.68	715.4	886.6	489.7	154.86	140.11	6.7621	619.85	41.558	0.6712	32.035	73.68	96.84	15.76	15.71	1.245	0.184	50	71.093	28.75	3.7273	8.2628	43.813
4162	Healthy	2	27	10074	99.59	621	660.5	329.9	146.9	189.86	-1.4579	620.09	50.237	1.4384	24.143	65.39	94.99	24.46	24.45	2.896	0.457	85.714	73.835	25.811	5.5556	2.1255	42.386
4163	Healthy	2	37	9038	97.32	874.3	848.6	218.1	224.18	234.03	13.039	989.42	41.056	0.8981	28.886	79.76	96.98	13.5	13.45	0.963	0.182	95.349	91.756	8.125	3.5778	3.3867	65.957
4164	Healthy	2	52	6095	98.4	518	612.1	509.1	263.95	396.14	2.0394	822.11	124.35	4.1268	12.965	51.76	87.97	38.36	38.26	3.144	0.248	80.303	84.135	15.752	4.2348	1.1291	25.911
4165	Healthy	2	48	6133	97.14	299.6	485.6	470.3	179.53	273.14	-3.6035	572.61	79.068	2.0089	18.692	27.44	95.25	47.94	47.92	1.144	0.236	95	71.771	27.995	3.0998	1.6498	36.85
4166	Healthy	2	48	5929	95.83	949.2	709.6	304.3	396.67	508.34	-16.194	734.26	43.206	1.1502	26.806	62.05	95.5	25.24	25.2	2.732	0.458	93.103	72.733	26.969	4.5173	2.6713	54.315
4167	Critical (ventilation)	2	74	6254	97.5	687	578.2	858.6	220.01	450.16	34.065	251.51	169.45	4.4449	51.473	85	75.14	12.82	12.79	0.492	0.175	83.333	33.014	66.736	1.3043	9.1209	0
4168	Critical (ventilation)	2	80	5692	99.42	704.3	785.2	344.9	502.27	468.87	12.716	337.76	108.81	2.5246	62.517	57.57	94.27	36.37	35.88	0.763	0.0248	100	48.249	51.706	1.1482	4.6911	0
4169	Severe (no venitlation)	2	64	12017	95.77	1034	878.8	318.9	178.62	200.78	31.229	470.46	128.88	2.8322	50.643	74.02	88.54	15	14.88	1.717	0.29	100	62.677	37.06	7.7957	2.7369	32.143
4170	Critical (ventilation)	2	61	6018	97.44	479.5	588.3	309.6	669.51	596.89	-27.252	136.97	286.61	13.963	51.548	83.95	86.21	12.54	12.46	0.782	0.152	93.103	17.169	82.599	2.3474	15.931	25
4171	Critical (ventilation)	2	73	6369	98.28	438.7	420.3	193.7	443.75	531.98	47.072	407.07	234.89	11.567	34.808	55.68	83.78	37.18	36.87	1.523	0.184	86.857	57.791	41.948	2.4859	10.892	37.037
4172	Critical (ventilation)	2	72	6280	89.36	725.3	728.7	545.1	359.27	235.34	0.209	575.04	103.79	2.2744	38.076	84.24	93.67	11.72	11.56	1.124	0.177	100	76.855	22.668	1.8692	6.2992	10.526
4173	Severe (no venitlation)	2	64	9574	99.53	756.4	556.2	421.2	247.87	284.15	14.273	531.86	97.789	1.9586	36.846	72.13	87.1	21.25	21.19	2.663	0.275	85.714	66.525	32.942	3.1508	1.9442	52.632
4174	Severe (no venitlation)	2	39	10539	99.48	578	625.8	336.9	128.07	131.76	-1.2377	615.41	53.612	0.8344	34.69	85.34	93.48	10.41	10.38	4.312	0.458	100	70.384	29.353	1.7798	4.2862	26.692
4175	Severe (no venitlation)	2	53	7573	99.86	1487	931.3	628.6	219.58	208.59	52.601	478.04	150.33	6.266	26.71	79.41	93.38	16.25	16.25	0.735	0.0583	100	58.357	41.425	1	2.8015	41.007
4176	Severe (no venitlation)	2	41	314.3	0	630.8	480	NA	281.47	279.58	58.572	359.29	149.55	4.707	137.59	72.31	70.98	21.52	21.52	0	0	62.5	49.583	48.611	0	4.3478	16.667
4177	Mild	2	58	10345	99.66	947.4	841.7	349.5	246.06	255.85	-20.137	1028.6	39.288	0.5595	25.881	64.53	94.41	19.07	19.02	1.864	0.467	75	89.932	9.9272	5.536	7.6698	64.706
4178	Mild	2	59	9713	99.59	569.9	759.5	483.1	204.81	237.8	6.8615	651.97	67.747	1.0428	12.044	33.73	90.54	41.78	41.71	1.444	0.226	93.939	74.504	25.414	0.8108	6.7852	36.74
4179	Moderate	2	54	10550	99.81	1555	1277	415.3	238.08	239.91	2.9455	826.33	60.89	1.3157	17.289	77.17	96.22	16.69	16.64	1.408	0.246	99.444	81.921	17.826	4.5206	4.4306	33.573
4180	Mild	2	39	6808	98.65	877.7	1039	285	167.35	164.7	-6.5172	824.67	12.45	0.6262	-3.8763	54.28	95.18	25.95	25.9	1.868	0.281	99.85	81.634	17.924	1.7356	3.9202	65.97
4181	Moderate	2	59	8885	98.95	666.1	716.9	329.8	133.22	154.45	2.3325	668.15	32.17	1.1906	3.8777	70.93	96.54	19	18.97	2.16	0.212	95.238	72.302	27.118	4.3825	3.3164	65.819
4182	Moderate	2	45	10978	99.62	1087	970.7	306.7	192.89	271.02	-7.2687	780.84	58.88	2.5016	11.762	78.06	94.81	13.47	13.43	1.44	0.248	99.003	77.262	22.41	6.963	6.3117	43.037
4183	Moderate	2	26	8598	98.91	812.7	804.6	423.4	220.43	190.94	-6.3701	626.32	24.846	0.5955	2.6275	85.01	97.06	8.943	8.917	1.589	0.14	83.333	74.543	25.305	2.8874	4.1474	53.933
4184	Moderate	2	59	11773	99.56	533.9	579.7	370.3	247.11	201.04	-7.531	484.33	76.39	3.6488	16.767	53.23	79.1	36.63	36.61	1.626	0.279	100	62.706	36.947	6.25	2.7255	68.123
4185	Healthy	2	50	7117	94.4	657	701.9	309.2	136.12	163.76	7.4345	828.43	85.247	3.1383	33.536	79.4	80.93	17.31	17.28	5.467	0.566	100	82.634	17.1	4.9583	3.6192	34.274
4186	Healthy	2	58	7626	98.97	266.3	527.1	384.5	247.91	236.22	-7.7139	644.44	174.23	8.8195	26.03	37.46	52.91	52.28	52.24	2.028	0.337	90.909	67.941	31.923	1.5607	2.9763	27.558
4187	Healthy	2	64	8033	98.34	949.4	876.4	274	203.66	193.19	6.477	810.7	55.14	1.4719	16.575	79.03	97.77	11.7	11.65	0.673	0.0735	100	87.493	12.342	5.5966	2.1892	46.947
4188	Healthy	2	56	9214	96.74	949.9	847.6	305.7	153.25	160.3	4.7792	682.69	56.186	1.245	10.226	79.76	96.11	14.12	14.08	1.468	0.238	75	78.879	20.894	2.485	10.48	61.894
4189	Healthy	2	27	7890	97.89	931.4	639.8	320.2	189.77	168.04	3.6753	876.32	66.326	2.0216	21.335	70.39	96.4	14.41	14.3	3.201	0.654	83.333	85.137	14.739	4.0773	1.4465	32.162
4190	Healthy	2	33	4542	92.75	1119	983.8	327.9	251.1	395.11	-11.208	799.57	39.851	0.6393	7.106	60.66	95.34	31.05	30.46	2.801	0.318	84.629	76.482	23.252	3.7713	10.554	34.182
4191	Healthy	2	64	10665	99.64	698.2	661.2	292.7	175.98	192.35	27.117	795.25	50.907	0.6592	9.2266	77.04	90.32	5.392	5.388	0.918	0.14	100	86.603	13.225	3.8961	5.9109	37.931
4192	Healthy	2	65	8361	95.81	950.7	976.3	303.4	174.07	188.5	-4.5679	641.73	62.915	0.8666	17.405	82.77	97.25	9.714	9.689	2.147	0.196	100	78.166	21.67	3.9088	3.6533	50
4193	Healthy	2	53	10318	99.41	1171	1045	278.1	183.75	152.23	-16.433	555.62	45.936	0.7876	-0.3566	61.27	97.02	25.03	24.78	0.983	0.136	75	63.221	36.711	0.2798	10.014	47.862
4194	Healthy	2	68	9914	99.4	685.9	953.1	433.6	369.35	254.07	3.7245	546.19	111.3	3.438	7.6826	65.43	96.31	25.14	25.09	1.73	0.253	100	70.25	29.58	4.3846	3.8265	43.855
4195	Healthy	2	63	8639	97.83	709.7	643.9	471.7	217.26	239.88	5.4026	871.47	74.306	1.7487	5.698	82.14	96.62	13.31	13.28	1.366	0.227	100	84.923	14.885	5.7598	6.1368	39.425
4196	Healthy	2	65	5056	68	526.1	540.8	604.6	207.73	432.16	67.006	624.96	104.14	3.6374	36.579	47.47	81.76	44.3	44.25	1.121	0.0958	94.444	75.333	23.172	6.6667	6.2861	33.31
4197	Healthy	2	58	8818	99.36	770.5	776.4	317.9	174.17	221.89	-6.1203	782.82	41.951	0.6463	9.2013	76.35	92.11	11.82	11.78	1.394	0.205	100	80.988	18.789	4.3922	4.7213	29.108
4198	Healthy	2	59	7407	99.62	396	372.6	435.5	138.33	259.95	9.9059	308.04	37.075	0.9676	5.7053	73.38	92.81	23.17	23.12	4.65	0.605	72.973	41.27	58.587	0.6439	2.3478	25.185
4199	Healthy	2	30	7758	98.76	764.1	767.3	395.8	229.31	197.6	-10.184	686.54	35.094	1.1756	-5.2862	80.1	96.34	12.48	12.44	3.301	0.479	46.518	76.195	23.409	4.5165	12.873	46.728
4200	Healthy	2	55	9849	99.93	639.8	801.8	352.7	183.79	173.53	11.039	913.3	74.26	2.2119	14.808	51.45	96.15	23.49	23.47	2.469	0.346	77.778	84.735	15.048	5.7395	2.4123	32.496
4201	Healthy	2	60	9443	99.58	641.8	741	473.1	169	137.3	17.881	919.91	171.76	7.8682	25.402	64.29	89.18	17.77	17.72	1.623	0.252	86.765	90.24	9.5215	2.2807	4.8827	37.685
4202	Healthy	2	60	8931	99.75	733	981.9	499.6	220.4	212.18	29.792	735.86	64.406	1.1614	27.302	54.98	97.37	19.89	19.81	1.603	0.267	92.683	80.872	18.993	4.4186	5.8166	24.961
4203	Healthy	2	59	9618	99.44	535.1	706.3	276.2	263.94	268.7	26.93	528.81	63.745	1.5951	19.252	45.04	92.94	35.34	35.33	2.53	0.415	89.655	66.177	33.657	5.6555	5.6529	38.983
4204	Healthy	2	67	7184	99.52	424.5	665.9	308.4	175.56	188.61	32.214	557.39	118.42	4.1245	22.635	40.48	85.61	31.53	31.5	1.531	0.219	86.364	68.896	30.872	1.9161	2.5174	26.304
4205	Healthy	2	64	5761	97.26	1034	922.9	360.8	184.54	155.12	18.535	618.31	78.305	2.2466	12.821	71	93.35	16.7	16.66	1.102	0.117	92.308	70.795	29.001	5.2174	4.9602	34.375
4206	Healthy	2	37	9544	99.53	856.8	752.8	264.6	179.58	146.93	1.8352	592.47	34.131	0.5184	11.683	86.23	98.35	9.379	9.375	1.641	0.199	84.848	66.63	33.251	1.1482	3.435	38.462
4207	Healthy	2	48	9198	99.58	518.5	608.7	346.1	157.82	126.68	56.908	695.45	68.271	1.057	127.68	76.76	97.57	13.55	13.54	2.244	0.325	100	78.292	21.589	7.2122	3.8273	27.778
4208	Healthy	2	60	10618	99.34	327.7	755.7	404.7	174.89	186.13	14.482	592.58	70.409	1.333	9.6126	29.5	92.02	25.38	25.35	1.493	0.184	45.928	69.822	30.045	7.0015	2.3997	29.873
4209	Healthy	2	61	7998	98.74	592.7	702.4	256.1	204.63	210.98	-11.893	575.23	65.524	1.1472	32.597	71.8	92.57	22.18	22.14	1.763	0.253	50	71.471	28.329	3.0747	4.8332	58.219
4210	Healthy	2	54	3784	92.57	556.8	580.7	179.6	144.04	124.06	1.6034	471.28	89.134	2.5443	18.277	64.21	93.06	21.29	21.26	3.126	0.341	91.667	56.96	42.854	6.72	1.1554	29.902
4211	Healthy	2	50	9257	99.64	356	476.1	384.4	212.75	392.36	16.006	352.03	41.401	0.8137	17.42	35.94	94.1	57.22	57.12	2.127	0.32	91.011	41.5	58.335	5.4627	2.2861	43.631
4212	Healthy	2	66	7124	98.81	1019	998.7	357.2	235.86	196.09	13.588	478.84	75.628	2.3415	24.442	84.73	96.12	10.84	10.82	1.592	0.21	40.909	59.769	40.027	1.2574	6.9713	55.592
4213	Healthy	2	57	5609	94.5	133.6	423.6	184.1	236.23	264.15	24.616	648.3	40.684	1.2812	16.902	28.67	76.21	49.44	49.41	1.306	0.193	99.845	68.585	31.208	0.8993	5.6492	19.88
4214	Healthy	2	63	8680	98.05	666	750.8	379.5	122.33	106.07	41.597	650.53	50.909	1.7137	5.8199	81.11	96.92	12.51	12.49	1.611	0.196	100	75.062	24.263	2.0299	3.7208	43.805
4215	Critical (ventilation)	2	67	9206	99.55	818.1	651.1	911.9	307.65	290.91	27.677	323.8	170.02	4.6553	21.628	74.61	88.35	21.58	21.51	1.111	0.148	90.278	43.071	56.845	0.8621	30.513	22.222
4216	Severe (no venitlation)	2	71	4068	94.51	401.7	479.7	48.51	376.08	448.52	45.436	330.83	106.75	2.3148	33.994	45.87	89.47	46.3	46.22	1.831	0.154	73.913	49.247	50.513	3.5	13.82	22.903
4217	Severe (no venitlation)	2	53	6286	97.05	541.6	514	407.6	223.72	304.95	40.962	419.95	160.19	6.0062	24.324	56.7	89.51	36.75	36.62	0.452	0.179	100	52.745	46.912	0.4765	28.553	10.976
4220	Severe (no venitlation)	2	39	7769	99.28	580.1	577.3	993.7	244.35	250.5	12.638	556.13	74.823	1.7029	27.479	66.61	95.11	28.3	27.92	4.586	0.375	100	66.167	33.685	2.754	9.4832	58.694
4221	Critical (ventilation)	2	50	7434	97.22	483.5	541.8	485.9	949.92	1134.5	5.6867	315.37	77.426	1.3856	47.831	80.73	79.49	14.97	14.81	1.709	0.309	0	46.407	53.473	0	3.177	46.154
4222	Severe (no venitlation)	2	37	7434	99.44	497.1	759.2	758.5	167.2	184.85	11.054	687.12	72.135	1.0659	31.792	59.2	97.27	27.49	27.41	2.165	0.256	100	75.172	24.789	5.0132	4.1115	41.86
4223	Critical (ventilation)	2	57	7420	96.77	595.4	638.4	280.9	455.61	326.57	30.233	563.38	174.13	6.2733	70.962	90.02	93.76	5.105	5.105	2.075	0.408	100	68.966	30.968	1.7483	8.6606	0
4224	Critical (ventilation)	2	69	3950	84.68	274.9	323.2	1261	543.22	644.53	44.133	279.47	131.84	4.066	34.46	72.64	72.63	24.27	24.19	0.616	0.0267	100	38.07	61.653	1.25	8.788	15.686
4225	Moderate	2	22	8716	99.11	557.2	534.9	208.9	174.72	145.12	-6.282	594.91	36.853	0.5633	27.113	66.52	88.59	24.96	24.9	2.518	0.841	89.702	71.387	28.449	4.7207	4.3626	46.539
4226	Mild	2	27	8582	91.72	712	764.2	303.3	173.27	152.74	-4.5489	962.26	9.6992	0.7787	-3.5627	47.38	96.27	27.78	27.74	1.563	0.31	96.552	86.786	12.743	5.9165	4.0472	66.559
4227	Moderate	2	31	8422	99.87	1114	865.1	332.7	170.84	151.57	17.018	656.52	48.177	1.017	17.668	70.96	95.66	18.84	18.8	2.675	0.446	80	74.298	25.535	0.7333	3.4101	35.871
4228	Moderate	2	56	11118	99.65	731.9	712.6	309.6	203.22	192.66	31.581	573.93	42.927	0.7841	13.332	70.76	92.96	22.59	22.55	2.834	0.457	100	68.652	31.12	6.8467	3.6825	26.991
4229	Moderate	2	40	6942	99.49	737.4	738.6	-341.6	180.93	255.71	4.8672	631.79	40.495	1.0055	11.847	79.87	82.62	16.09	16.07	0.692	0.187	100	77.796	22.037	2.0134	2.2573	49.117
4230	Mild	2	35	8302	99.67	1124	1344	350.1	160.81	142.19	8.0103	1143.6	35.302	0.7575	11.279	62.58	88.18	9.73	9.72	1.517	0.221	100	91.471	8.0242	3.0413	3.1712	50.242
4231	Moderate	2	24	8527	99.32	937	842.6	404	263.47	264.13	-5.6179	790.69	29.565	0.9407	7.9393	83.5	93.43	10.61	10.49	0.929	0.145	100	84.251	15.18	2.086	7.0505	33.112
4232	Mild	2	38	6728	96.32	733.5	743.2	212.6	186.97	213.35	-8.0046	731.57	61.519	1.6204	10.591	82.88	94.26	12.97	12.94	4.274	0.886	90.781	81.344	18.303	1.6647	7.0063	27.961
4233	Healthy	2	69	8342	99.25	862.6	791.7	396.9	327.97	540.04	17.321	620.49	72.27	1.7385	18.075	75.36	97.22	14.43	14.41	2.376	0.47	66.667	73.484	26.374	4.0059	4.0775	18.806
4234	Healthy	2	51	8218	100	590.8	694.7	360.5	188.31	173.79	32.804	727.35	127.14	5.3025	23.286	61	94.3	20.28	20.24	2.123	0.261	59.091	80.567	19.257	3.1194	4.3929	35
4235	Healthy	2	63	7638	98.44	970.9	852.9	343.9	209	158.93	7.7261	467.2	88.031	2.297	10.106	86.39	96.66	9.672	9.647	1.048	0.162	94.086	54.529	45.218	2.2511	5.988	17.5
4236	Healthy	2	53	7886	98.95	1527	1074	417.6	269.84	282.59	28.157	685.14	536.61	32.574	9.7368	84.69	88.41	10.93	10.92	1.386	0.146	60	72.324	27.252	2.6718	9.0031	18.327
4237	Healthy	2	57	7843	99.02	541.1	746.1	423.9	214.33	212.1	28.111	731.82	47.624	1.3827	8.8864	61.27	95.64	23.09	23.04	1.108	0.178	66.667	80.502	19.245	2.3832	5.5956	40.497
4238	Healthy	2	49	5522	94.42	980.5	697.8	402.3	739.01	727.15	26.142	448.33	44.073	1.3514	13.902	85.71	93.99	9.183	9.13	1.36	0.248	60	60.884	39.008	0.3724	9.0078	16.537
4239	Healthy	2	58	4684	85.91	348.6	439.6	1463	289.06	340.89	0.4902	273.66	160.32	6.175	60.775	69.23	94.37	25.43	25.4	2.929	0.421	76.923	34.548	65.181	3.4058	2.082	16.463
4240	Healthy	2	49	10006	99.8	643	707.2	418.4	160.93	177.51	30.45	1106.4	42.485	0.6548	14.334	64.64	95.02	30.75	30.71	2.991	0.379	81.818	90.64	9.0912	7.0054	6.6235	62.743
4241	Healthy	2	45	7031	98.08	640.9	758.9	399.8	175.18	188.72	8.9814	582.7	105.18	3.6717	11.647	56.98	96.61	32.11	32.06	2.944	0.469	100	70.312	29.476	2.574	4.7292	36.629
4242	Healthy	2	21	7725	99.71	916.3	865.2	420.9	140.89	133.28	13.623	863.9	36.017	1.1078	13.211	63.06	93.53	23.14	23.09	1.166	0.239	100	85.691	14.025	1.378	4.3478	53.711
4243	Healthy	2	33	7220	99.57	593.9	603.9	491	128.18	161.21	44.784	591.6	66.43	1.8234	14.313	61.63	91.82	20.23	20.2	2.009	0.215	58.904	72.963	26.641	2.7155	2.2945	34.016
4244	Healthy	2	18	7541	99.38	567.8	594.7	1041	170.27	191.67	32.314	963.84	43.359	0.8666	24.788	65.54	95.26	22.61	22.6	0.887	0.153	78.846	84.772	15.114	1.5332	3.7762	50.195
4245	Healthy	2	35	6359	99.52	740.8	990.2	474.6	240.24	247.5	14.685	577.79	70.036	1.7071	32.864	62.89	87.33	24.23	24.22	1.186	0.117	74.528	62.743	37.021	4.1616	5.9299	33.264
4246	Healthy	2	22	7880	99.57	880.7	765.9	395.9	154.04	158.61	26.45	1104.7	36.063	1.694	6.0013	72.07	94.11	17.45	17.35	1.059	0.232	92.857	90.404	9.1573	5.8117	6.8456	32.504
4247	Healthy	2	22	7893	99.68	653.4	725.2	373.9	146.92	159.76	25.981	673.54	23.624	0.6637	2.518	60.1	96.61	28.51	28.49	2.534	0.539	100	71.635	27.959	5.2758	4.2681	64.548
4248	Healthy	2	21	8086	98.94	650	683.9	364.8	99.97	93.214	41.364	734.33	39.97	1.7547	0.6072	49.88	92.79	30.38	30.35	0.624	0.11	99.585	77.762	21.659	3.7879	2.8359	33.722
4249	Healthy	2	19	10572	99.68	873.6	685.4	435.4	156.3	155.2	62.565	886.87	42.838	1.1112	7.5699	64.28	91.85	26.9	26.89	1.215	0.326	100	86.703	12.91	1.9675	4.9079	52.301
4250	Healthy	2	46	7392	96.58	863.2	550.8	756.4	176.53	267.45	61.271	553.05	68.691	1.922	19.153	88.65	82.75	8.57	8.564	0.919	0.386	93.333	61.234	38.402	15.936	4.0372	6.6038
4251	Healthy	2	46	7791	98.84	818.1	836.2	412.9	212.58	239.13	53.505	831.82	104.99	3.4607	19.011	80.04	96.68	7.508	7.498	1.543	0.213	96.154	86.847	12.624	2.7371	7.2597	17.273
4252	Healthy	2	50	8178	98.57	862.6	815.9	807.1	200.33	252.52	57.204	606.63	135.7	4.4024	30.745	86.6	93.38	10.91	10.9	1.149	0.157	100	79.955	19.633	2.6549	10.752	29.178
4253	Healthy	2	46	6509	98.21	548.4	704.1	439.2	219.92	193.79	20.055	523.11	58.887	1.2582	29.592	53.54	94.8	35.13	34.93	1.487	0.213	100	64.379	35.374	0.8293	3.4366	33.898
4254	Healthy	2	28	8580	99.03	634.8	655.8	448.8	217.27	227.4	30.442	551.15	54.906	1.5785	-2.7851	70.81	95.34	18.93	18.9	1.394	0.32	77.273	65.654	34.128	2.0971	11.797	43.18
4255	Healthy	2	18	7884	98.74	647	867.8	277.1	186.12	180.58	47.147	943.33	99.706	4.9542	7.5932	66.11	93.81	27.69	27.57	2.213	0.303	98.758	83.053	16.669	2.5152	7.6852	44.461
4256	Healthy	2	30	10385	98.91	511.1	674.3	550.9	205.32	191.98	42.963	673.65	45.011	1.5156	26.364	45.13	92.61	33.79	33.73	1.147	0.228	100	72.5	27.221	2.3508	3.7345	37.463
4257	Healthy	2	48	7668	98.58	300.7	463.5	413.8	226.91	242.32	43.689	704.63	170.58	9.6469	6.8298	75.58	92.41	19.4	19.37	2.288	0.347	68.056	86.679	13.108	6.0018	3.0949	26.744
4258	Healthy	2	50	9742	99.48	925.2	748.4	298.6	185.32	170.01	50.458	794.53	64.685	1.2743	3.3384	82.12	96.38	13.62	13.59	3.051	0.43	100	88.287	11.468	2.0774	5.0862	29.11
4259	Healthy	2	50	6019	96.95	1209	952.9	-162.3	351.24	391.57	14.169	1298.1	50.688	1.2656	26.937	78.28	88.83	15.26	15.15	1.579	0.289	100	94.689	5.0886	2.7079	4.2565	8.5366
4260	Healthy	2	44	8182	99.46	607.6	562.8	6.443	160.39	126.73	33.942	645.77	62.009	2.2762	14.321	69.27	90.4	23.05	22.99	1.27	0.166	96.154	73.079	26.814	3.5398	2.867	27.096
4261	Critical (ventilation)	2	64	6519	96.72	1347	1129	108.2	761.12	520.29	42.433	317.32	117.56	3.4216	28.813	58.93	72.15	36.66	33.4	1.751	0.312	50	47.018	52.738	3.6697	20.31	37.5
4262	Critical (ventilation)	2	63	4787	96.15	433.7	704	NA	324.89	456.93	46.806	201.12	101.13	2.4461	51.442	84.34	69.38	12.1	12.05	1.538	0.13	100	23.314	76.142	1.6933	4.321	27.586
4264	Severe (no venitlation)	2	73	6306	96.07	466.5	801	46.99	317.87	316.62	36.264	458.55	92.484	2.1663	34.312	54.13	87.61	35.45	35.37	0.146	0.0349	100	60.328	39.653	1.6713	5.0504	21.868
4265	Severe (no venitlation)	2	68	3441	75	256	424.7	NA	290.89	NA	84.527	252.52	313.13	5.6604	86.929	71.43	48.25	22.22	22.22	0	0	0	30.769	69.231	0	16	0
4266	Critical (ventilation)	2	73	3216	85.71	383.7	607.2	-419.3	99.43	863.11	47.293	166.48	230.27	10.979	67.741	78.98	24.88	16.5	16.31	5.882	0.135	0	20.936	78.96	6.6667	7.1429	0
4267	Critical (ventilation)	2	65	NA	0	318.4	593.1	NA	NA	NA	35.297	238.96	317.24	13.22	28.278	67.73	40.87	24.39	24.33	0	0	100	36.486	63.514	0	9.0226	57.143
4268	Severe (no venitlation)	2	49	8821	98.79	699.3	656.7	472.6	205.58	234.39	31.539	419.84	97.769	2.2708	12.538	69.3	96.36	25.24	25.19	3.124	0.349	98.876	48.951	50.929	1.9058	5.7285	23.81
4269	Mild	2	53	10659	98.69	899.9	843.6	562	162.1	169	57.446	606.28	47.136	2.2145	-2.5298	72.73	95.15	15	14.95	6.218	1.108	90	68.377	30.868	4.331	6.1377	32.923
4270	Moderate	2	32	9416	99.54	971.9	861.5	389.6	214.23	224.88	40.25	1011.6	67.377	1.5413	17.23	57.92	94.33	31.68	31.59	2.324	0.415	64.656	85.827	13.992	3.0343	8.5617	41.114
4271	Mild	2	29	7942	99.1	1138	1279	283.9	251.76	329.91	21.466	574.06	35.482	0.7083	8.589	68.02	97.04	11.7	11.69	0.767	0.223	67.647	62.342	37.377	1.8349	8.5344	48.992
4272	Mild	2	31	4684	97.74	1378	1093	336.5	195.78	183.16	23.723	1213.6	36.171	0.9603	1.5287	79.82	97.16	12.03	12.02	1.527	0.291	100	90.202	9.6546	1.4963	6.789	34.684
4273	Moderate	2	32	8691	99.73	837.6	889.4	483.1	256.38	274.36	36.348	531.18	58.005	2.1015	6.7266	73.81	94.56	12.52	12.46	1.672	0.466	66.667	64.672	35.085	0.4197	6.1216	29.498
4274	Moderate	2	67	4509	91.77	880.7	592	764.7	224.92	335.18	72.25	426.99	234.99	11.985	18.485	85.91	74.81	9.415	9.365	0.841	0.103	93.333	58.695	40.775	2.2606	16.314	27.848
4275	Moderate	2	28	10309	99.23	987.9	1150	418.7	210.41	224.84	28.199	770.99	39.794	1.4035	8.1432	85.25	95.36	10.34	10.3	1.328	0.196	96.154	81.714	17.797	1.2866	13.808	66.177
