# Supplementary material for: Immune phenotypes that are associated with subsequent COVID-19 severity inferred from post-recovery samples
Source: Nat Commun. 2022 Nov 25;13:7255. doi: 10.1038/s41467-022-34638-2 (PMC9700777; doi:10.1038/s41467-022-34638-2)
Supplement: Supplementary file 4 — Source Data [file 41467_2022_34638_MOESM4_ESM.zip › 220923_Source Data_Figure 3.xlsx]

## Sheet: Figure 3a
Source Data for Figure 3a
FlowJo ID	Severity	Trait ID	Trait type	Marker	Subset	Parent	Percentage or MFI
4000	Healthy	TNK-CR1:P7:M7	MFI	CX3CR1	Early NK	Non-myeloid	-4.4774
4001	Healthy	TNK-CR1:P7:M7	MFI	CX3CR1	Early NK	Non-myeloid	87.225
4002	Healthy	TNK-CR1:P7:M7	MFI	CX3CR1	Early NK	Non-myeloid	48.001
4003	Healthy	TNK-CR1:P7:M7	MFI	CX3CR1	Early NK	Non-myeloid	22.872
4004	Healthy	TNK-CR1:P7:M7	MFI	CX3CR1	Early NK	Non-myeloid	11.814
4005	Healthy	TNK-CR1:P7:M7	MFI	CX3CR1	Early NK	Non-myeloid	8.563
4006	Healthy	TNK-CR1:P7:M7	MFI	CX3CR1	Early NK	Non-myeloid	6.9293
4007	Healthy	TNK-CR1:P7:M7	MFI	CX3CR1	Early NK	Non-myeloid	29.145
4008	Healthy	TNK-CR1:P7:M7	MFI	CX3CR1	Early NK	Non-myeloid	23.888
4009	Healthy	TNK-CR1:P7:M7	MFI	CX3CR1	Early NK	Non-myeloid	18.197
4010	Healthy	TNK-CR1:P7:M7	MFI	CX3CR1	Early NK	Non-myeloid	77.026
4011	Healthy	TNK-CR1:P7:M7	MFI	CX3CR1	Early NK	Non-myeloid	40.798
4012	Healthy	TNK-CR1:P7:M7	MFI	CX3CR1	Early NK	Non-myeloid	-4.5956
4013	Healthy	TNK-CR1:P7:M7	MFI	CX3CR1	Early NK	Non-myeloid	20.686
4014	Healthy	TNK-CR1:P7:M7	MFI	CX3CR1	Early NK	Non-myeloid	202.16
4015	Healthy	TNK-CR1:P7:M7	MFI	CX3CR1	Early NK	Non-myeloid	128.72
4016	Healthy	TNK-CR1:P7:M7	MFI	CX3CR1	Early NK	Non-myeloid	48.799
4017	Healthy	TNK-CR1:P7:M7	MFI	CX3CR1	Early NK	Non-myeloid	127.34
4018	Healthy	TNK-CR1:P7:M7	MFI	CX3CR1	Early NK	Non-myeloid	57.25
4019	Healthy	TNK-CR1:P7:M7	MFI	CX3CR1	Early NK	Non-myeloid	26.432
4020	Healthy	TNK-CR1:P7:M7	MFI	CX3CR1	Early NK	Non-myeloid	11.883
4021	Healthy	TNK-CR1:P7:M7	MFI	CX3CR1	Early NK	Non-myeloid	39.819
4022	Healthy	TNK-CR1:P7:M7	MFI	CX3CR1	Early NK	Non-myeloid	32.857
4023	Healthy	TNK-CR1:P7:M7	MFI	CX3CR1	Early NK	Non-myeloid	1.5219
4024	Healthy	TNK-CR1:P7:M7	MFI	CX3CR1	Early NK	Non-myeloid	7.5715
4025	Healthy	TNK-CR1:P7:M7	MFI	CX3CR1	Early NK	Non-myeloid	82.044
4026	Healthy	TNK-CR1:P7:M7	MFI	CX3CR1	Early NK	Non-myeloid	20.325
4027	Healthy	TNK-CR1:P7:M7	MFI	CX3CR1	Early NK	Non-myeloid	29.968
4028	Healthy	TNK-CR1:P7:M7	MFI	CX3CR1	Early NK	Non-myeloid	106.6
4029	Healthy	TNK-CR1:P7:M7	MFI	CX3CR1	Early NK	Non-myeloid	25.248
4030	Critical (ventilation)	TNK-CR1:P7:M7	MFI	CX3CR1	Early NK	Non-myeloid	58.252
4031	Severe (no venitlation)	TNK-CR1:P7:M7	MFI	CX3CR1	Early NK	Non-myeloid	89.88
4032	Critical (ventilation)	TNK-CR1:P7:M7	MFI	CX3CR1	Early NK	Non-myeloid	59.327
4033	Severe (no venitlation)	TNK-CR1:P7:M7	MFI	CX3CR1	Early NK	Non-myeloid	172.05
4034	Severe (no venitlation)	TNK-CR1:P7:M7	MFI	CX3CR1	Early NK	Non-myeloid	373.8
4035	Severe (no venitlation)	TNK-CR1:P7:M7	MFI	CX3CR1	Early NK	Non-myeloid	145.72
4036	Critical (ventilation)	TNK-CR1:P7:M7	MFI	CX3CR1	Early NK	Non-myeloid	107.87
4037	Critical (ventilation)	TNK-CR1:P7:M7	MFI	CX3CR1	Early NK	Non-myeloid	141.81
4038	Severe (no venitlation)	TNK-CR1:P7:M7	MFI	CX3CR1	Early NK	Non-myeloid	224.39
4039	Severe (no venitlation)	TNK-CR1:P7:M7	MFI	CX3CR1	Early NK	Non-myeloid	333.82
4040	Mild	TNK-CR1:P7:M7	MFI	CX3CR1	Early NK	Non-myeloid	25.715
4041	Mild	TNK-CR1:P7:M7	MFI	CX3CR1	Early NK	Non-myeloid	30.261
4042	Moderate	TNK-CR1:P7:M7	MFI	CX3CR1	Early NK	Non-myeloid	11.474
4043	Mild	TNK-CR1:P7:M7	MFI	CX3CR1	Early NK	Non-myeloid	75.006
4044	Mild	TNK-CR1:P7:M7	MFI	CX3CR1	Early NK	Non-myeloid	56.239
4045	Mild	TNK-CR1:P7:M7	MFI	CX3CR1	Early NK	Non-myeloid	25.511
4046	Moderate	TNK-CR1:P7:M7	MFI	CX3CR1	Early NK	Non-myeloid	-2.6037
4047	Mild	TNK-CR1:P7:M7	MFI	CX3CR1	Early NK	Non-myeloid	7.374
4048	Healthy	TNK-CR1:P7:M7	MFI	CX3CR1	Early NK	Non-myeloid	53.803
4049	Healthy	TNK-CR1:P7:M7	MFI	CX3CR1	Early NK	Non-myeloid	34.72
4050	Healthy	TNK-CR1:P7:M7	MFI	CX3CR1	Early NK	Non-myeloid	73.087
4051	Healthy	TNK-CR1:P7:M7	MFI	CX3CR1	Early NK	Non-myeloid	44.712
4052	Healthy	TNK-CR1:P7:M7	MFI	CX3CR1	Early NK	Non-myeloid	10.2
4053	Healthy	TNK-CR1:P7:M7	MFI	CX3CR1	Early NK	Non-myeloid	112.99
4054	Healthy	TNK-CR1:P7:M7	MFI	CX3CR1	Early NK	Non-myeloid	3.6878
4055	Healthy	TNK-CR1:P7:M7	MFI	CX3CR1	Early NK	Non-myeloid	38.08
4056	Healthy	TNK-CR1:P7:M7	MFI	CX3CR1	Early NK	Non-myeloid	245.3
4057	Healthy	TNK-CR1:P7:M7	MFI	CX3CR1	Early NK	Non-myeloid	482.05
4058	Healthy	TNK-CR1:P7:M7	MFI	CX3CR1	Early NK	Non-myeloid	25.651
4059	Healthy	TNK-CR1:P7:M7	MFI	CX3CR1	Early NK	Non-myeloid	52.518
4060	Healthy	TNK-CR1:P7:M7	MFI	CX3CR1	Early NK	Non-myeloid	14.095
4061	Healthy	TNK-CR1:P7:M7	MFI	CX3CR1	Early NK	Non-myeloid	33.035
4062	Healthy	TNK-CR1:P7:M7	MFI	CX3CR1	Early NK	Non-myeloid	19.246
4063	Healthy	TNK-CR1:P7:M7	MFI	CX3CR1	Early NK	Non-myeloid	55.574
4064	Healthy	TNK-CR1:P7:M7	MFI	CX3CR1	Early NK	Non-myeloid	89.887
4065	Healthy	TNK-CR1:P7:M7	MFI	CX3CR1	Early NK	Non-myeloid	55.784
4066	Healthy	TNK-CR1:P7:M7	MFI	CX3CR1	Early NK	Non-myeloid	30.194
4067	Healthy	TNK-CR1:P7:M7	MFI	CX3CR1	Early NK	Non-myeloid	14.883
4068	Healthy	TNK-CR1:P7:M7	MFI	CX3CR1	Early NK	Non-myeloid	189.36
4069	Healthy	TNK-CR1:P7:M7	MFI	CX3CR1	Early NK	Non-myeloid	60.569
4070	Healthy	TNK-CR1:P7:M7	MFI	CX3CR1	Early NK	Non-myeloid	60.53
4071	Healthy	TNK-CR1:P7:M7	MFI	CX3CR1	Early NK	Non-myeloid	92.305
4072	Healthy	TNK-CR1:P7:M7	MFI	CX3CR1	Early NK	Non-myeloid	191.63
4073	Healthy	TNK-CR1:P7:M7	MFI	CX3CR1	Early NK	Non-myeloid	29.082
4074	Healthy	TNK-CR1:P7:M7	MFI	CX3CR1	Early NK	Non-myeloid	46.891
4075	Healthy	TNK-CR1:P7:M7	MFI	CX3CR1	Early NK	Non-myeloid	47.65
4076	Healthy	TNK-CR1:P7:M7	MFI	CX3CR1	Early NK	Non-myeloid	83.582
4077	Healthy	TNK-CR1:P7:M7	MFI	CX3CR1	Early NK	Non-myeloid	51.22
4078	Critical (ventilation)	TNK-CR1:P7:M7	MFI	CX3CR1	Early NK	Non-myeloid	280.2
4079	Severe (no venitlation)	TNK-CR1:P7:M7	MFI	CX3CR1	Early NK	Non-myeloid	68.793
4080	Severe (no venitlation)	TNK-CR1:P7:M7	MFI	CX3CR1	Early NK	Non-myeloid	244.1
4081	Critical (ventilation)	TNK-CR1:P7:M7	MFI	CX3CR1	Early NK	Non-myeloid	221.8
4082	Critical (ventilation)	TNK-CR1:P7:M7	MFI	CX3CR1	Early NK	Non-myeloid	339.28
4083	Critical (ventilation)	TNK-CR1:P7:M7	MFI	CX3CR1	Early NK	Non-myeloid	62.319
4084	Critical (ventilation)	TNK-CR1:P7:M7	MFI	CX3CR1	Early NK	Non-myeloid	103.53
4085	Critical (ventilation)	TNK-CR1:P7:M7	MFI	CX3CR1	Early NK	Non-myeloid	223.83
4086	Critical (ventilation)	TNK-CR1:P7:M7	MFI	CX3CR1	Early NK	Non-myeloid	558.47
4087	Severe (no venitlation)	TNK-CR1:P7:M7	MFI	CX3CR1	Early NK	Non-myeloid	322.08
4088	Mild	TNK-CR1:P7:M7	MFI	CX3CR1	Early NK	Non-myeloid	120.72
4089	Moderate	TNK-CR1:P7:M7	MFI	CX3CR1	Early NK	Non-myeloid	30.007
4090	Mild	TNK-CR1:P7:M7	MFI	CX3CR1	Early NK	Non-myeloid	9.2839
4091	Moderate	TNK-CR1:P7:M7	MFI	CX3CR1	Early NK	Non-myeloid	90.068
4092	Moderate	TNK-CR1:P7:M7	MFI	CX3CR1	Early NK	Non-myeloid	71.292
4093	Moderate	TNK-CR1:P7:M7	MFI	CX3CR1	Early NK	Non-myeloid	23.12
4094	Moderate	TNK-CR1:P7:M7	MFI	CX3CR1	Early NK	Non-myeloid	7.983
4095	Moderate	TNK-CR1:P7:M7	MFI	CX3CR1	Early NK	Non-myeloid	31.992
4096	Healthy	TNK-CR1:P7:M7	MFI	CX3CR1	Early NK	Non-myeloid	43.646
4097	Healthy	TNK-CR1:P7:M7	MFI	CX3CR1	Early NK	Non-myeloid	49.604
4098	Healthy	TNK-CR1:P7:M7	MFI	CX3CR1	Early NK	Non-myeloid	25.253
4099	Healthy	TNK-CR1:P7:M7	MFI	CX3CR1	Early NK	Non-myeloid	29.335
4100	Healthy	TNK-CR1:P7:M7	MFI	CX3CR1	Early NK	Non-myeloid	80.483
4101	Healthy	TNK-CR1:P7:M7	MFI	CX3CR1	Early NK	Non-myeloid	77.543
4102	Healthy	TNK-CR1:P7:M7	MFI	CX3CR1	Early NK	Non-myeloid	99.665
4103	Healthy	TNK-CR1:P7:M7	MFI	CX3CR1	Early NK	Non-myeloid	15.739
4104	Healthy	TNK-CR1:P7:M7	MFI	CX3CR1	Early NK	Non-myeloid	17.216
4105	Healthy	TNK-CR1:P7:M7	MFI	CX3CR1	Early NK	Non-myeloid	13.799
4106	Healthy	TNK-CR1:P7:M7	MFI	CX3CR1	Early NK	Non-myeloid	28.345
4108	Healthy	TNK-CR1:P7:M7	MFI	CX3CR1	Early NK	Non-myeloid	61.41
4109	Healthy	TNK-CR1:P7:M7	MFI	CX3CR1	Early NK	Non-myeloid	117.24
4110	Healthy	TNK-CR1:P7:M7	MFI	CX3CR1	Early NK	Non-myeloid	22.021
4111	Healthy	TNK-CR1:P7:M7	MFI	CX3CR1	Early NK	Non-myeloid	73
4112	Healthy	TNK-CR1:P7:M7	MFI	CX3CR1	Early NK	Non-myeloid	54.391
4113	Healthy	TNK-CR1:P7:M7	MFI	CX3CR1	Early NK	Non-myeloid	120.2
4114	Healthy	TNK-CR1:P7:M7	MFI	CX3CR1	Early NK	Non-myeloid	30.192
4115	Healthy	TNK-CR1:P7:M7	MFI	CX3CR1	Early NK	Non-myeloid	28.624
4116	Healthy	TNK-CR1:P7:M7	MFI	CX3CR1	Early NK	Non-myeloid	51.642
4117	Healthy	TNK-CR1:P7:M7	MFI	CX3CR1	Early NK	Non-myeloid	119.7
4118	Healthy	TNK-CR1:P7:M7	MFI	CX3CR1	Early NK	Non-myeloid	18.737
4119	Healthy	TNK-CR1:P7:M7	MFI	CX3CR1	Early NK	Non-myeloid	64.618
4120	Healthy	TNK-CR1:P7:M7	MFI	CX3CR1	Early NK	Non-myeloid	26.651
4121	Critical (ventilation)	TNK-CR1:P7:M7	MFI	CX3CR1	Early NK	Non-myeloid	528.85
4122	Severe (no venitlation)	TNK-CR1:P7:M7	MFI	CX3CR1	Early NK	Non-myeloid	53.074
4124	Critical (ventilation)	TNK-CR1:P7:M7	MFI	CX3CR1	Early NK	Non-myeloid	945.93
4125	Severe (no venitlation)	TNK-CR1:P7:M7	MFI	CX3CR1	Early NK	Non-myeloid	57.852
4126	Critical (ventilation)	TNK-CR1:P7:M7	MFI	CX3CR1	Early NK	Non-myeloid	68.391
4127	Severe (no venitlation)	TNK-CR1:P7:M7	MFI	CX3CR1	Early NK	Non-myeloid	81.55
4128	Critical (ventilation)	TNK-CR1:P7:M7	MFI	CX3CR1	Early NK	Non-myeloid	92.119
4129	Critical (ventilation)	TNK-CR1:P7:M7	MFI	CX3CR1	Early NK	Non-myeloid	265.14
4130	Critical (ventilation)	TNK-CR1:P7:M7	MFI	CX3CR1	Early NK	Non-myeloid	92.355
4131	Severe (no venitlation)	TNK-CR1:P7:M7	MFI	CX3CR1	Early NK	Non-myeloid	117.59
4132	Moderate	TNK-CR1:P7:M7	MFI	CX3CR1	Early NK	Non-myeloid	74.335
4133	Mild	TNK-CR1:P7:M7	MFI	CX3CR1	Early NK	Non-myeloid	24.523
4134	Mild	TNK-CR1:P7:M7	MFI	CX3CR1	Early NK	Non-myeloid	40.945
4135	Moderate	TNK-CR1:P7:M7	MFI	CX3CR1	Early NK	Non-myeloid	28.709
4136	Healthy	TNK-CR1:P7:M7	MFI	CX3CR1	Early NK	Non-myeloid	10.976
4137	Healthy	TNK-CR1:P7:M7	MFI	CX3CR1	Early NK	Non-myeloid	41.347
4138	Healthy	TNK-CR1:P7:M7	MFI	CX3CR1	Early NK	Non-myeloid	6.0089
4139	Healthy	TNK-CR1:P7:M7	MFI	CX3CR1	Early NK	Non-myeloid	83.029
4140	Healthy	TNK-CR1:P7:M7	MFI	CX3CR1	Early NK	Non-myeloid	52.995
4141	Healthy	TNK-CR1:P7:M7	MFI	CX3CR1	Early NK	Non-myeloid	118.34
4142	Healthy	TNK-CR1:P7:M7	MFI	CX3CR1	Early NK	Non-myeloid	13.204
4143	Healthy	TNK-CR1:P7:M7	MFI	CX3CR1	Early NK	Non-myeloid	29.965
4144	Healthy	TNK-CR1:P7:M7	MFI	CX3CR1	Early NK	Non-myeloid	6.9248
4145	Healthy	TNK-CR1:P7:M7	MFI	CX3CR1	Early NK	Non-myeloid	-5.6574
4146	Healthy	TNK-CR1:P7:M7	MFI	CX3CR1	Early NK	Non-myeloid	13.863
4147	Healthy	TNK-CR1:P7:M7	MFI	CX3CR1	Early NK	Non-myeloid	100.43
4148	Healthy	TNK-CR1:P7:M7	MFI	CX3CR1	Early NK	Non-myeloid	16.883
4149	Healthy	TNK-CR1:P7:M7	MFI	CX3CR1	Early NK	Non-myeloid	98.894
4150	Healthy	TNK-CR1:P7:M7	MFI	CX3CR1	Early NK	Non-myeloid	119.62
4151	Healthy	TNK-CR1:P7:M7	MFI	CX3CR1	Early NK	Non-myeloid	44.779
4152	Healthy	TNK-CR1:P7:M7	MFI	CX3CR1	Early NK	Non-myeloid	16.751
4153	Healthy	TNK-CR1:P7:M7	MFI	CX3CR1	Early NK	Non-myeloid	44.293
4154	Healthy	TNK-CR1:P7:M7	MFI	CX3CR1	Early NK	Non-myeloid	47.449
4155	Healthy	TNK-CR1:P7:M7	MFI	CX3CR1	Early NK	Non-myeloid	81.509
4156	Healthy	TNK-CR1:P7:M7	MFI	CX3CR1	Early NK	Non-myeloid	92.774
4157	Healthy	TNK-CR1:P7:M7	MFI	CX3CR1	Early NK	Non-myeloid	32.784
4158	Healthy	TNK-CR1:P7:M7	MFI	CX3CR1	Early NK	Non-myeloid	151.86
4159	Healthy	TNK-CR1:P7:M7	MFI	CX3CR1	Early NK	Non-myeloid	62.075
4160	Healthy	TNK-CR1:P7:M7	MFI	CX3CR1	Early NK	Non-myeloid	33.939
4161	Healthy	TNK-CR1:P7:M7	MFI	CX3CR1	Early NK	Non-myeloid	20.843
4162	Healthy	TNK-CR1:P7:M7	MFI	CX3CR1	Early NK	Non-myeloid	24.144
4163	Healthy	TNK-CR1:P7:M7	MFI	CX3CR1	Early NK	Non-myeloid	43.443
4164	Healthy	TNK-CR1:P7:M7	MFI	CX3CR1	Early NK	Non-myeloid	72.458
4165	Healthy	TNK-CR1:P7:M7	MFI	CX3CR1	Early NK	Non-myeloid	44.643
4166	Healthy	TNK-CR1:P7:M7	MFI	CX3CR1	Early NK	Non-myeloid	144.53
4167	Critical (ventilation)	TNK-CR1:P7:M7	MFI	CX3CR1	Early NK	Non-myeloid	71.734
4168	Critical (ventilation)	TNK-CR1:P7:M7	MFI	CX3CR1	Early NK	Non-myeloid	221.9
4169	Severe (no venitlation)	TNK-CR1:P7:M7	MFI	CX3CR1	Early NK	Non-myeloid	117.33
4170	Critical (ventilation)	TNK-CR1:P7:M7	MFI	CX3CR1	Early NK	Non-myeloid	431.42
4171	Critical (ventilation)	TNK-CR1:P7:M7	MFI	CX3CR1	Early NK	Non-myeloid	44.199
4172	Critical (ventilation)	TNK-CR1:P7:M7	MFI	CX3CR1	Early NK	Non-myeloid	63.46
4173	Severe (no venitlation)	TNK-CR1:P7:M7	MFI	CX3CR1	Early NK	Non-myeloid	16.147
4174	Severe (no venitlation)	TNK-CR1:P7:M7	MFI	CX3CR1	Early NK	Non-myeloid	33.82
4175	Severe (no venitlation)	TNK-CR1:P7:M7	MFI	CX3CR1	Early NK	Non-myeloid	208.13
4176	Severe (no venitlation)	TNK-CR1:P7:M7	MFI	CX3CR1	Early NK	Non-myeloid	101.03
4177	Mild	TNK-CR1:P7:M7	MFI	CX3CR1	Early NK	Non-myeloid	41.066
4178	Mild	TNK-CR1:P7:M7	MFI	CX3CR1	Early NK	Non-myeloid	23.781
4179	Moderate	TNK-CR1:P7:M7	MFI	CX3CR1	Early NK	Non-myeloid	5.3401
4180	Mild	TNK-CR1:P7:M7	MFI	CX3CR1	Early NK	Non-myeloid	-3.8696
4181	Moderate	TNK-CR1:P7:M7	MFI	CX3CR1	Early NK	Non-myeloid	0.4411
4182	Moderate	TNK-CR1:P7:M7	MFI	CX3CR1	Early NK	Non-myeloid	43.911
4183	Moderate	TNK-CR1:P7:M7	MFI	CX3CR1	Early NK	Non-myeloid	15.184
4184	Moderate	TNK-CR1:P7:M7	MFI	CX3CR1	Early NK	Non-myeloid	30.133
4185	Healthy	TNK-CR1:P7:M7	MFI	CX3CR1	Early NK	Non-myeloid	42.679
4186	Healthy	TNK-CR1:P7:M7	MFI	CX3CR1	Early NK	Non-myeloid	32.456
4187	Healthy	TNK-CR1:P7:M7	MFI	CX3CR1	Early NK	Non-myeloid	32.203
4188	Healthy	TNK-CR1:P7:M7	MFI	CX3CR1	Early NK	Non-myeloid	64.667
4189	Healthy	TNK-CR1:P7:M7	MFI	CX3CR1	Early NK	Non-myeloid	58.234
4190	Healthy	TNK-CR1:P7:M7	MFI	CX3CR1	Early NK	Non-myeloid	139.99
4191	Healthy	TNK-CR1:P7:M7	MFI	CX3CR1	Early NK	Non-myeloid	21.548
4192	Healthy	TNK-CR1:P7:M7	MFI	CX3CR1	Early NK	Non-myeloid	47.488
4193	Healthy	TNK-CR1:P7:M7	MFI	CX3CR1	Early NK	Non-myeloid	44.854
4194	Healthy	TNK-CR1:P7:M7	MFI	CX3CR1	Early NK	Non-myeloid	25.45
4195	Healthy	TNK-CR1:P7:M7	MFI	CX3CR1	Early NK	Non-myeloid	63.433
4196	Healthy	TNK-CR1:P7:M7	MFI	CX3CR1	Early NK	Non-myeloid	83.612
4197	Healthy	TNK-CR1:P7:M7	MFI	CX3CR1	Early NK	Non-myeloid	39.065
4198	Healthy	TNK-CR1:P7:M7	MFI	CX3CR1	Early NK	Non-myeloid	0.2458
4199	Healthy	TNK-CR1:P7:M7	MFI	CX3CR1	Early NK	Non-myeloid	21.074
4200	Healthy	TNK-CR1:P7:M7	MFI	CX3CR1	Early NK	Non-myeloid	116.5
4201	Healthy	TNK-CR1:P7:M7	MFI	CX3CR1	Early NK	Non-myeloid	10.087
4202	Healthy	TNK-CR1:P7:M7	MFI	CX3CR1	Early NK	Non-myeloid	80.038
4203	Healthy	TNK-CR1:P7:M7	MFI	CX3CR1	Early NK	Non-myeloid	124.47
4204	Healthy	TNK-CR1:P7:M7	MFI	CX3CR1	Early NK	Non-myeloid	13.533
4205	Healthy	TNK-CR1:P7:M7	MFI	CX3CR1	Early NK	Non-myeloid	35.652
4206	Healthy	TNK-CR1:P7:M7	MFI	CX3CR1	Early NK	Non-myeloid	45.019
4207	Healthy	TNK-CR1:P7:M7	MFI	CX3CR1	Early NK	Non-myeloid	95.735
4208	Healthy	TNK-CR1:P7:M7	MFI	CX3CR1	Early NK	Non-myeloid	33.967
4209	Healthy	TNK-CR1:P7:M7	MFI	CX3CR1	Early NK	Non-myeloid	55.961
4210	Healthy	TNK-CR1:P7:M7	MFI	CX3CR1	Early NK	Non-myeloid	29.143
4211	Healthy	TNK-CR1:P7:M7	MFI	CX3CR1	Early NK	Non-myeloid	103.93
4212	Healthy	TNK-CR1:P7:M7	MFI	CX3CR1	Early NK	Non-myeloid	39.585
4213	Healthy	TNK-CR1:P7:M7	MFI	CX3CR1	Early NK	Non-myeloid	273.2
4214	Healthy	TNK-CR1:P7:M7	MFI	CX3CR1	Early NK	Non-myeloid	25.041
4215	Critical (ventilation)	TNK-CR1:P7:M7	MFI	CX3CR1	Early NK	Non-myeloid	22.497
4216	Severe (no venitlation)	TNK-CR1:P7:M7	MFI	CX3CR1	Early NK	Non-myeloid	138.57
4217	Severe (no venitlation)	TNK-CR1:P7:M7	MFI	CX3CR1	Early NK	Non-myeloid	27.524
4220	Severe (no venitlation)	TNK-CR1:P7:M7	MFI	CX3CR1	Early NK	Non-myeloid	69.641
4221	Critical (ventilation)	TNK-CR1:P7:M7	MFI	CX3CR1	Early NK	Non-myeloid	581.59
4222	Severe (no venitlation)	TNK-CR1:P7:M7	MFI	CX3CR1	Early NK	Non-myeloid	217.22
4223	Critical (ventilation)	TNK-CR1:P7:M7	MFI	CX3CR1	Early NK	Non-myeloid	89.152
4224	Critical (ventilation)	TNK-CR1:P7:M7	MFI	CX3CR1	Early NK	Non-myeloid	300.49
4225	Moderate	TNK-CR1:P7:M7	MFI	CX3CR1	Early NK	Non-myeloid	76.8
4226	Mild	TNK-CR1:P7:M7	MFI	CX3CR1	Early NK	Non-myeloid	36.226
4227	Moderate	TNK-CR1:P7:M7	MFI	CX3CR1	Early NK	Non-myeloid	15.888
4228	Moderate	TNK-CR1:P7:M7	MFI	CX3CR1	Early NK	Non-myeloid	48.446
4229	Moderate	TNK-CR1:P7:M7	MFI	CX3CR1	Early NK	Non-myeloid	-0.9166
4230	Mild	TNK-CR1:P7:M7	MFI	CX3CR1	Early NK	Non-myeloid	14.521
4231	Moderate	TNK-CR1:P7:M7	MFI	CX3CR1	Early NK	Non-myeloid	0.2935
4232	Mild	TNK-CR1:P7:M7	MFI	CX3CR1	Early NK	Non-myeloid	14.983
4233	Healthy	TNK-CR1:P7:M7	MFI	CX3CR1	Early NK	Non-myeloid	25.633
4234	Healthy	TNK-CR1:P7:M7	MFI	CX3CR1	Early NK	Non-myeloid	66.951
4235	Healthy	TNK-CR1:P7:M7	MFI	CX3CR1	Early NK	Non-myeloid	65.07
4236	Healthy	TNK-CR1:P7:M7	MFI	CX3CR1	Early NK	Non-myeloid	71.87
4237	Healthy	TNK-CR1:P7:M7	MFI	CX3CR1	Early NK	Non-myeloid	18.061
4238	Healthy	TNK-CR1:P7:M7	MFI	CX3CR1	Early NK	Non-myeloid	502.7
4239	Healthy	TNK-CR1:P7:M7	MFI	CX3CR1	Early NK	Non-myeloid	193.41
4240	Healthy	TNK-CR1:P7:M7	MFI	CX3CR1	Early NK	Non-myeloid	6.8803
4241	Healthy	TNK-CR1:P7:M7	MFI	CX3CR1	Early NK	Non-myeloid	103.09
4242	Healthy	TNK-CR1:P7:M7	MFI	CX3CR1	Early NK	Non-myeloid	15.074
4243	Healthy	TNK-CR1:P7:M7	MFI	CX3CR1	Early NK	Non-myeloid	-0.6262
4244	Healthy	TNK-CR1:P7:M7	MFI	CX3CR1	Early NK	Non-myeloid	46.449
4245	Healthy	TNK-CR1:P7:M7	MFI	CX3CR1	Early NK	Non-myeloid	15.884
4246	Healthy	TNK-CR1:P7:M7	MFI	CX3CR1	Early NK	Non-myeloid	1.9071
4247	Healthy	TNK-CR1:P7:M7	MFI	CX3CR1	Early NK	Non-myeloid	-3.1852
4248	Healthy	TNK-CR1:P7:M7	MFI	CX3CR1	Early NK	Non-myeloid	13.784
4249	Healthy	TNK-CR1:P7:M7	MFI	CX3CR1	Early NK	Non-myeloid	57.425
4250	Healthy	TNK-CR1:P7:M7	MFI	CX3CR1	Early NK	Non-myeloid	88.968
4251	Healthy	TNK-CR1:P7:M7	MFI	CX3CR1	Early NK	Non-myeloid	51.044
4252	Healthy	TNK-CR1:P7:M7	MFI	CX3CR1	Early NK	Non-myeloid	37.527
4253	Healthy	TNK-CR1:P7:M7	MFI	CX3CR1	Early NK	Non-myeloid	97.754
4254	Healthy	TNK-CR1:P7:M7	MFI	CX3CR1	Early NK	Non-myeloid	22.715
4255	Healthy	TNK-CR1:P7:M7	MFI	CX3CR1	Early NK	Non-myeloid	22.436
4256	Healthy	TNK-CR1:P7:M7	MFI	CX3CR1	Early NK	Non-myeloid	120.78
4257	Healthy	TNK-CR1:P7:M7	MFI	CX3CR1	Early NK	Non-myeloid	73.762
4258	Healthy	TNK-CR1:P7:M7	MFI	CX3CR1	Early NK	Non-myeloid	43.112
4259	Healthy	TNK-CR1:P7:M7	MFI	CX3CR1	Early NK	Non-myeloid	52.114
4260	Healthy	TNK-CR1:P7:M7	MFI	CX3CR1	Early NK	Non-myeloid	100.13
4261	Critical (ventilation)	TNK-CR1:P7:M7	MFI	CX3CR1	Early NK	Non-myeloid	182.3
4262	Critical (ventilation)	TNK-CR1:P7:M7	MFI	CX3CR1	Early NK	Non-myeloid	117.69
4264	Severe (no venitlation)	TNK-CR1:P7:M7	MFI	CX3CR1	Early NK	Non-myeloid	136.31
4265	Severe (no venitlation)	TNK-CR1:P7:M7	MFI	CX3CR1	Early NK	Non-myeloid	-27.652
4266	Critical (ventilation)	TNK-CR1:P7:M7	MFI	CX3CR1	Early NK	Non-myeloid	-79.278
4267	Critical (ventilation)	TNK-CR1:P7:M7	MFI	CX3CR1	Early NK	Non-myeloid
4268	Severe (no venitlation)	TNK-CR1:P7:M7	MFI	CX3CR1	Early NK	Non-myeloid	27.857
4269	Mild	TNK-CR1:P7:M7	MFI	CX3CR1	Early NK	Non-myeloid	151.48
4270	Moderate	TNK-CR1:P7:M7	MFI	CX3CR1	Early NK	Non-myeloid	25.795
4271	Mild	TNK-CR1:P7:M7	MFI	CX3CR1	Early NK	Non-myeloid	52.508
4272	Mild	TNK-CR1:P7:M7	MFI	CX3CR1	Early NK	Non-myeloid	5.19
4273	Moderate	TNK-CR1:P7:M7	MFI	CX3CR1	Early NK	Non-myeloid	49.583
4274	Moderate	TNK-CR1:P7:M7	MFI	CX3CR1	Early NK	Non-myeloid	101.61
4275	Moderate	TNK-CR1:P7:M7	MFI	CX3CR1	Early NK	Non-myeloid	48.977

## Sheet: Figure 3b
Source Data for Figure 3b
FlowJo ID	Severity	Trait ID	Trait type	Marker	Subset	Parent	Percentage or MFI
4000	Healthy	TNK-CR2:P39:M11	MFI	CXCR3	Terminal NK	Non-myeloid	295.45
4000	Healthy	TNK-CR2:P39:M13	MFI	CCR9	Terminal NK	Non-myeloid	229.65
4000	Healthy	TNK-CR2:P39:M14	MFI	CCR4	Terminal NK	Non-myeloid	268.37
4001	Healthy	TNK-CR2:P39:M11	MFI	CXCR3	Terminal NK	Non-myeloid	338.32
4001	Healthy	TNK-CR2:P39:M13	MFI	CCR9	Terminal NK	Non-myeloid	224.66
4001	Healthy	TNK-CR2:P39:M14	MFI	CCR4	Terminal NK	Non-myeloid	227.92
4002	Healthy	TNK-CR2:P39:M11	MFI	CXCR3	Terminal NK	Non-myeloid	222.98
4002	Healthy	TNK-CR2:P39:M13	MFI	CCR9	Terminal NK	Non-myeloid	1254.1
4002	Healthy	TNK-CR2:P39:M14	MFI	CCR4	Terminal NK	Non-myeloid	217.48
4003	Healthy	TNK-CR2:P39:M11	MFI	CXCR3	Terminal NK	Non-myeloid	364.82
4003	Healthy	TNK-CR2:P39:M13	MFI	CCR9	Terminal NK	Non-myeloid	190.05
4003	Healthy	TNK-CR2:P39:M14	MFI	CCR4	Terminal NK	Non-myeloid	185.97
4004	Healthy	TNK-CR2:P39:M11	MFI	CXCR3	Terminal NK	Non-myeloid	173.08
4004	Healthy	TNK-CR2:P39:M13	MFI	CCR9	Terminal NK	Non-myeloid	98.526
4004	Healthy	TNK-CR2:P39:M14	MFI	CCR4	Terminal NK	Non-myeloid	133.69
4005	Healthy	TNK-CR2:P39:M11	MFI	CXCR3	Terminal NK	Non-myeloid	398.08
4005	Healthy	TNK-CR2:P39:M13	MFI	CCR9	Terminal NK	Non-myeloid	136.68
4005	Healthy	TNK-CR2:P39:M14	MFI	CCR4	Terminal NK	Non-myeloid	192.55
4006	Healthy	TNK-CR2:P39:M11	MFI	CXCR3	Terminal NK	Non-myeloid	259.35
4006	Healthy	TNK-CR2:P39:M13	MFI	CCR9	Terminal NK	Non-myeloid	171.04
4006	Healthy	TNK-CR2:P39:M14	MFI	CCR4	Terminal NK	Non-myeloid	145.39
4007	Healthy	TNK-CR2:P39:M11	MFI	CXCR3	Terminal NK	Non-myeloid	317.7
4007	Healthy	TNK-CR2:P39:M13	MFI	CCR9	Terminal NK	Non-myeloid	308.08
4007	Healthy	TNK-CR2:P39:M14	MFI	CCR4	Terminal NK	Non-myeloid	174.48
4008	Healthy	TNK-CR2:P39:M11	MFI	CXCR3	Terminal NK	Non-myeloid	190.01
4008	Healthy	TNK-CR2:P39:M13	MFI	CCR9	Terminal NK	Non-myeloid	192.5
4008	Healthy	TNK-CR2:P39:M14	MFI	CCR4	Terminal NK	Non-myeloid	168.57
4009	Healthy	TNK-CR2:P39:M11	MFI	CXCR3	Terminal NK	Non-myeloid	151.65
4009	Healthy	TNK-CR2:P39:M13	MFI	CCR9	Terminal NK	Non-myeloid	163.06
4009	Healthy	TNK-CR2:P39:M14	MFI	CCR4	Terminal NK	Non-myeloid	153.42
4010	Healthy	TNK-CR2:P39:M11	MFI	CXCR3	Terminal NK	Non-myeloid	146.8
4010	Healthy	TNK-CR2:P39:M13	MFI	CCR9	Terminal NK	Non-myeloid	203.04
4010	Healthy	TNK-CR2:P39:M14	MFI	CCR4	Terminal NK	Non-myeloid	128.34
4011	Healthy	TNK-CR2:P39:M11	MFI	CXCR3	Terminal NK	Non-myeloid	186.41
4011	Healthy	TNK-CR2:P39:M13	MFI	CCR9	Terminal NK	Non-myeloid	274.32
4011	Healthy	TNK-CR2:P39:M14	MFI	CCR4	Terminal NK	Non-myeloid	137.86
4012	Healthy	TNK-CR2:P39:M11	MFI	CXCR3	Terminal NK	Non-myeloid	189.1
4012	Healthy	TNK-CR2:P39:M13	MFI	CCR9	Terminal NK	Non-myeloid	130.35
4012	Healthy	TNK-CR2:P39:M14	MFI	CCR4	Terminal NK	Non-myeloid	144.41
4013	Healthy	TNK-CR2:P39:M11	MFI	CXCR3	Terminal NK	Non-myeloid	190.9
4013	Healthy	TNK-CR2:P39:M13	MFI	CCR9	Terminal NK	Non-myeloid	136.32
4013	Healthy	TNK-CR2:P39:M14	MFI	CCR4	Terminal NK	Non-myeloid	131.49
4014	Healthy	TNK-CR2:P39:M11	MFI	CXCR3	Terminal NK	Non-myeloid	163.13
4014	Healthy	TNK-CR2:P39:M13	MFI	CCR9	Terminal NK	Non-myeloid	198.76
4014	Healthy	TNK-CR2:P39:M14	MFI	CCR4	Terminal NK	Non-myeloid	143.33
4015	Healthy	TNK-CR2:P39:M11	MFI	CXCR3	Terminal NK	Non-myeloid	723.66
4015	Healthy	TNK-CR2:P39:M13	MFI	CCR9	Terminal NK	Non-myeloid	1231.2
4015	Healthy	TNK-CR2:P39:M14	MFI	CCR4	Terminal NK	Non-myeloid	786.46
4016	Healthy	TNK-CR2:P39:M11	MFI	CXCR3	Terminal NK	Non-myeloid	253.83
4016	Healthy	TNK-CR2:P39:M13	MFI	CCR9	Terminal NK	Non-myeloid	181.52
4016	Healthy	TNK-CR2:P39:M14	MFI	CCR4	Terminal NK	Non-myeloid	175.73
4017	Healthy	TNK-CR2:P39:M11	MFI	CXCR3	Terminal NK	Non-myeloid	153.79
4017	Healthy	TNK-CR2:P39:M13	MFI	CCR9	Terminal NK	Non-myeloid	205.38
4017	Healthy	TNK-CR2:P39:M14	MFI	CCR4	Terminal NK	Non-myeloid	185.62
4018	Healthy	TNK-CR2:P39:M11	MFI	CXCR3	Terminal NK	Non-myeloid	154.19
4018	Healthy	TNK-CR2:P39:M13	MFI	CCR9	Terminal NK	Non-myeloid	138.22
4018	Healthy	TNK-CR2:P39:M14	MFI	CCR4	Terminal NK	Non-myeloid	184.02
4019	Healthy	TNK-CR2:P39:M11	MFI	CXCR3	Terminal NK	Non-myeloid	135.48
4019	Healthy	TNK-CR2:P39:M13	MFI	CCR9	Terminal NK	Non-myeloid	167.5
4019	Healthy	TNK-CR2:P39:M14	MFI	CCR4	Terminal NK	Non-myeloid	133.98
4020	Healthy	TNK-CR2:P39:M11	MFI	CXCR3	Terminal NK	Non-myeloid	207.05
4020	Healthy	TNK-CR2:P39:M13	MFI	CCR9	Terminal NK	Non-myeloid	213.26
4020	Healthy	TNK-CR2:P39:M14	MFI	CCR4	Terminal NK	Non-myeloid	173.62
4021	Healthy	TNK-CR2:P39:M11	MFI	CXCR3	Terminal NK	Non-myeloid	137.31
4021	Healthy	TNK-CR2:P39:M13	MFI	CCR9	Terminal NK	Non-myeloid	171.31
4021	Healthy	TNK-CR2:P39:M14	MFI	CCR4	Terminal NK	Non-myeloid	111.23
4022	Healthy	TNK-CR2:P39:M11	MFI	CXCR3	Terminal NK	Non-myeloid	202.96
4022	Healthy	TNK-CR2:P39:M13	MFI	CCR9	Terminal NK	Non-myeloid	236.34
4022	Healthy	TNK-CR2:P39:M14	MFI	CCR4	Terminal NK	Non-myeloid	229.29
4023	Healthy	TNK-CR2:P39:M11	MFI	CXCR3	Terminal NK	Non-myeloid	122.36
4023	Healthy	TNK-CR2:P39:M13	MFI	CCR9	Terminal NK	Non-myeloid	180.64
4023	Healthy	TNK-CR2:P39:M14	MFI	CCR4	Terminal NK	Non-myeloid	119.09
4024	Healthy	TNK-CR2:P39:M11	MFI	CXCR3	Terminal NK	Non-myeloid	136.27
4024	Healthy	TNK-CR2:P39:M13	MFI	CCR9	Terminal NK	Non-myeloid	179.22
4024	Healthy	TNK-CR2:P39:M14	MFI	CCR4	Terminal NK	Non-myeloid	124.23
4025	Healthy	TNK-CR2:P39:M11	MFI	CXCR3	Terminal NK	Non-myeloid	226.75
4025	Healthy	TNK-CR2:P39:M13	MFI	CCR9	Terminal NK	Non-myeloid	257.27
4025	Healthy	TNK-CR2:P39:M14	MFI	CCR4	Terminal NK	Non-myeloid	244.68
4026	Healthy	TNK-CR2:P39:M11	MFI	CXCR3	Terminal NK	Non-myeloid	318.34
4026	Healthy	TNK-CR2:P39:M13	MFI	CCR9	Terminal NK	Non-myeloid	175.78
4026	Healthy	TNK-CR2:P39:M14	MFI	CCR4	Terminal NK	Non-myeloid	121.35
4027	Healthy	TNK-CR2:P39:M11	MFI	CXCR3	Terminal NK	Non-myeloid	764.19
4027	Healthy	TNK-CR2:P39:M13	MFI	CCR9	Terminal NK	Non-myeloid	619.28
4027	Healthy	TNK-CR2:P39:M14	MFI	CCR4	Terminal NK	Non-myeloid	401.09
4028	Healthy	TNK-CR2:P39:M11	MFI	CXCR3	Terminal NK	Non-myeloid	567.2
4028	Healthy	TNK-CR2:P39:M13	MFI	CCR9	Terminal NK	Non-myeloid	317.86
4028	Healthy	TNK-CR2:P39:M14	MFI	CCR4	Terminal NK	Non-myeloid	166.6
4029	Healthy	TNK-CR2:P39:M11	MFI	CXCR3	Terminal NK	Non-myeloid	114.14
4029	Healthy	TNK-CR2:P39:M13	MFI	CCR9	Terminal NK	Non-myeloid	182.67
4029	Healthy	TNK-CR2:P39:M14	MFI	CCR4	Terminal NK	Non-myeloid	125.44
4030	Critical (ventilation)	TNK-CR2:P39:M11	MFI	CXCR3	Terminal NK	Non-myeloid	268.39
4030	Critical (ventilation)	TNK-CR2:P39:M13	MFI	CCR9	Terminal NK	Non-myeloid	241.02
4030	Critical (ventilation)	TNK-CR2:P39:M14	MFI	CCR4	Terminal NK	Non-myeloid	89.411
4031	Severe (no venitlation)	TNK-CR2:P39:M11	MFI	CXCR3	Terminal NK	Non-myeloid	509.68
4031	Severe (no venitlation)	TNK-CR2:P39:M13	MFI	CCR9	Terminal NK	Non-myeloid	434.73
4031	Severe (no venitlation)	TNK-CR2:P39:M14	MFI	CCR4	Terminal NK	Non-myeloid	96.191
4032	Critical (ventilation)	TNK-CR2:P39:M11	MFI	CXCR3	Terminal NK	Non-myeloid	135.3
4032	Critical (ventilation)	TNK-CR2:P39:M13	MFI	CCR9	Terminal NK	Non-myeloid	477
4032	Critical (ventilation)	TNK-CR2:P39:M14	MFI	CCR4	Terminal NK	Non-myeloid	76.767
4033	Severe (no venitlation)	TNK-CR2:P39:M11	MFI	CXCR3	Terminal NK	Non-myeloid	230.48
4033	Severe (no venitlation)	TNK-CR2:P39:M13	MFI	CCR9	Terminal NK	Non-myeloid	353.34
4033	Severe (no venitlation)	TNK-CR2:P39:M14	MFI	CCR4	Terminal NK	Non-myeloid	254.48
4034	Severe (no venitlation)	TNK-CR2:P39:M11	MFI	CXCR3	Terminal NK	Non-myeloid	279.91
4034	Severe (no venitlation)	TNK-CR2:P39:M13	MFI	CCR9	Terminal NK	Non-myeloid	1242.6
4034	Severe (no venitlation)	TNK-CR2:P39:M14	MFI	CCR4	Terminal NK	Non-myeloid	306.16
4035	Severe (no venitlation)	TNK-CR2:P39:M11	MFI	CXCR3	Terminal NK	Non-myeloid	172.04
4035	Severe (no venitlation)	TNK-CR2:P39:M13	MFI	CCR9	Terminal NK	Non-myeloid	294.01
4035	Severe (no venitlation)	TNK-CR2:P39:M14	MFI	CCR4	Terminal NK	Non-myeloid	83.985
4036	Critical (ventilation)	TNK-CR2:P39:M11	MFI	CXCR3	Terminal NK	Non-myeloid	586.04
4036	Critical (ventilation)	TNK-CR2:P39:M13	MFI	CCR9	Terminal NK	Non-myeloid	2054.6
4036	Critical (ventilation)	TNK-CR2:P39:M14	MFI	CCR4	Terminal NK	Non-myeloid	308.91
4037	Critical (ventilation)	TNK-CR2:P39:M11	MFI	CXCR3	Terminal NK	Non-myeloid	648.15
4037	Critical (ventilation)	TNK-CR2:P39:M13	MFI	CCR9	Terminal NK	Non-myeloid	541.74
4037	Critical (ventilation)	TNK-CR2:P39:M14	MFI	CCR4	Terminal NK	Non-myeloid	210.11
4038	Severe (no venitlation)	TNK-CR2:P39:M11	MFI	CXCR3	Terminal NK	Non-myeloid	1573.1
4038	Severe (no venitlation)	TNK-CR2:P39:M13	MFI	CCR9	Terminal NK	Non-myeloid	1312.8
4038	Severe (no venitlation)	TNK-CR2:P39:M14	MFI	CCR4	Terminal NK	Non-myeloid	226.79
4039	Severe (no venitlation)	TNK-CR2:P39:M11	MFI	CXCR3	Terminal NK	Non-myeloid	566.93
4039	Severe (no venitlation)	TNK-CR2:P39:M13	MFI	CCR9	Terminal NK	Non-myeloid	735.41
4039	Severe (no venitlation)	TNK-CR2:P39:M14	MFI	CCR4	Terminal NK	Non-myeloid	152.74
4040	Mild	TNK-CR2:P39:M11	MFI	CXCR3	Terminal NK	Non-myeloid	88.931
4040	Mild	TNK-CR2:P39:M13	MFI	CCR9	Terminal NK	Non-myeloid	126.22
4040	Mild	TNK-CR2:P39:M14	MFI	CCR4	Terminal NK	Non-myeloid	54.275
4041	Mild	TNK-CR2:P39:M11	MFI	CXCR3	Terminal NK	Non-myeloid	357.68
4041	Mild	TNK-CR2:P39:M13	MFI	CCR9	Terminal NK	Non-myeloid	221.32
4041	Mild	TNK-CR2:P39:M14	MFI	CCR4	Terminal NK	Non-myeloid	126.67
4042	Moderate	TNK-CR2:P39:M11	MFI	CXCR3	Terminal NK	Non-myeloid	178.97
4042	Moderate	TNK-CR2:P39:M13	MFI	CCR9	Terminal NK	Non-myeloid	186.56
4042	Moderate	TNK-CR2:P39:M14	MFI	CCR4	Terminal NK	Non-myeloid	77.499
4043	Mild	TNK-CR2:P39:M11	MFI	CXCR3	Terminal NK	Non-myeloid	139.65
4043	Mild	TNK-CR2:P39:M13	MFI	CCR9	Terminal NK	Non-myeloid	146.27
4043	Mild	TNK-CR2:P39:M14	MFI	CCR4	Terminal NK	Non-myeloid	50.801
4044	Mild	TNK-CR2:P39:M11	MFI	CXCR3	Terminal NK	Non-myeloid	163.67
4044	Mild	TNK-CR2:P39:M13	MFI	CCR9	Terminal NK	Non-myeloid	399.8
4044	Mild	TNK-CR2:P39:M14	MFI	CCR4	Terminal NK	Non-myeloid	107.33
4045	Mild	TNK-CR2:P39:M11	MFI	CXCR3	Terminal NK	Non-myeloid	388.85
4045	Mild	TNK-CR2:P39:M13	MFI	CCR9	Terminal NK	Non-myeloid	376.35
4045	Mild	TNK-CR2:P39:M14	MFI	CCR4	Terminal NK	Non-myeloid	100.98
4046	Moderate	TNK-CR2:P39:M11	MFI	CXCR3	Terminal NK	Non-myeloid	168.55
4046	Moderate	TNK-CR2:P39:M13	MFI	CCR9	Terminal NK	Non-myeloid	219.92
4046	Moderate	TNK-CR2:P39:M14	MFI	CCR4	Terminal NK	Non-myeloid	63.134
4047	Mild	TNK-CR2:P39:M11	MFI	CXCR3	Terminal NK	Non-myeloid	298.57
4047	Mild	TNK-CR2:P39:M13	MFI	CCR9	Terminal NK	Non-myeloid	1143.7
4047	Mild	TNK-CR2:P39:M14	MFI	CCR4	Terminal NK	Non-myeloid	123.87
4048	Healthy	TNK-CR2:P39:M11	MFI	CXCR3	Terminal NK	Non-myeloid	598.62
4048	Healthy	TNK-CR2:P39:M13	MFI	CCR9	Terminal NK	Non-myeloid	733.04
4048	Healthy	TNK-CR2:P39:M14	MFI	CCR4	Terminal NK	Non-myeloid	363.79
4049	Healthy	TNK-CR2:P39:M11	MFI	CXCR3	Terminal NK	Non-myeloid	229.96
4049	Healthy	TNK-CR2:P39:M13	MFI	CCR9	Terminal NK	Non-myeloid	261.34
4049	Healthy	TNK-CR2:P39:M14	MFI	CCR4	Terminal NK	Non-myeloid	137.19
4050	Healthy	TNK-CR2:P39:M11	MFI	CXCR3	Terminal NK	Non-myeloid	247.33
4050	Healthy	TNK-CR2:P39:M13	MFI	CCR9	Terminal NK	Non-myeloid	317.01
4050	Healthy	TNK-CR2:P39:M14	MFI	CCR4	Terminal NK	Non-myeloid	281.28
4051	Healthy	TNK-CR2:P39:M11	MFI	CXCR3	Terminal NK	Non-myeloid	200.48
4051	Healthy	TNK-CR2:P39:M13	MFI	CCR9	Terminal NK	Non-myeloid	286.17
4051	Healthy	TNK-CR2:P39:M14	MFI	CCR4	Terminal NK	Non-myeloid	253.45
4052	Healthy	TNK-CR2:P39:M11	MFI	CXCR3	Terminal NK	Non-myeloid	199.12
4052	Healthy	TNK-CR2:P39:M13	MFI	CCR9	Terminal NK	Non-myeloid	121.83
4052	Healthy	TNK-CR2:P39:M14	MFI	CCR4	Terminal NK	Non-myeloid	219.46
4053	Healthy	TNK-CR2:P39:M11	MFI	CXCR3	Terminal NK	Non-myeloid	420.42
4053	Healthy	TNK-CR2:P39:M13	MFI	CCR9	Terminal NK	Non-myeloid	291.01
4053	Healthy	TNK-CR2:P39:M14	MFI	CCR4	Terminal NK	Non-myeloid	102.33
4054	Healthy	TNK-CR2:P39:M11	MFI	CXCR3	Terminal NK	Non-myeloid	209.61
4054	Healthy	TNK-CR2:P39:M13	MFI	CCR9	Terminal NK	Non-myeloid	206.86
4054	Healthy	TNK-CR2:P39:M14	MFI	CCR4	Terminal NK	Non-myeloid	129.93
4055	Healthy	TNK-CR2:P39:M11	MFI	CXCR3	Terminal NK	Non-myeloid	186.47
4055	Healthy	TNK-CR2:P39:M13	MFI	CCR9	Terminal NK	Non-myeloid	338.52
4055	Healthy	TNK-CR2:P39:M14	MFI	CCR4	Terminal NK	Non-myeloid	129.7
4056	Healthy	TNK-CR2:P39:M11	MFI	CXCR3	Terminal NK	Non-myeloid	270.48
4056	Healthy	TNK-CR2:P39:M13	MFI	CCR9	Terminal NK	Non-myeloid	461.81
4056	Healthy	TNK-CR2:P39:M14	MFI	CCR4	Terminal NK	Non-myeloid	263.14
4057	Healthy	TNK-CR2:P39:M11	MFI	CXCR3	Terminal NK	Non-myeloid	553.01
4057	Healthy	TNK-CR2:P39:M13	MFI	CCR9	Terminal NK	Non-myeloid	1116.1
4057	Healthy	TNK-CR2:P39:M14	MFI	CCR4	Terminal NK	Non-myeloid	1020.2
4058	Healthy	TNK-CR2:P39:M11	MFI	CXCR3	Terminal NK	Non-myeloid	280.36
4058	Healthy	TNK-CR2:P39:M13	MFI	CCR9	Terminal NK	Non-myeloid	264.4
4058	Healthy	TNK-CR2:P39:M14	MFI	CCR4	Terminal NK	Non-myeloid	117.62
4059	Healthy	TNK-CR2:P39:M11	MFI	CXCR3	Terminal NK	Non-myeloid	167.5
4059	Healthy	TNK-CR2:P39:M13	MFI	CCR9	Terminal NK	Non-myeloid	255.01
4059	Healthy	TNK-CR2:P39:M14	MFI	CCR4	Terminal NK	Non-myeloid	162.77
4060	Healthy	TNK-CR2:P39:M11	MFI	CXCR3	Terminal NK	Non-myeloid	272.12
4060	Healthy	TNK-CR2:P39:M13	MFI	CCR9	Terminal NK	Non-myeloid	152.11
4060	Healthy	TNK-CR2:P39:M14	MFI	CCR4	Terminal NK	Non-myeloid	144.73
4061	Healthy	TNK-CR2:P39:M11	MFI	CXCR3	Terminal NK	Non-myeloid	339.06
4061	Healthy	TNK-CR2:P39:M13	MFI	CCR9	Terminal NK	Non-myeloid	363.63
4061	Healthy	TNK-CR2:P39:M14	MFI	CCR4	Terminal NK	Non-myeloid	132.48
4062	Healthy	TNK-CR2:P39:M11	MFI	CXCR3	Terminal NK	Non-myeloid	226.97
4062	Healthy	TNK-CR2:P39:M13	MFI	CCR9	Terminal NK	Non-myeloid	240.28
4062	Healthy	TNK-CR2:P39:M14	MFI	CCR4	Terminal NK	Non-myeloid	191.74
4063	Healthy	TNK-CR2:P39:M11	MFI	CXCR3	Terminal NK	Non-myeloid	674.01
4063	Healthy	TNK-CR2:P39:M13	MFI	CCR9	Terminal NK	Non-myeloid	454.76
4063	Healthy	TNK-CR2:P39:M14	MFI	CCR4	Terminal NK	Non-myeloid	181.86
4064	Healthy	TNK-CR2:P39:M11	MFI	CXCR3	Terminal NK	Non-myeloid	321.83
4064	Healthy	TNK-CR2:P39:M13	MFI	CCR9	Terminal NK	Non-myeloid	222.52
4064	Healthy	TNK-CR2:P39:M14	MFI	CCR4	Terminal NK	Non-myeloid	102.64
4065	Healthy	TNK-CR2:P39:M11	MFI	CXCR3	Terminal NK	Non-myeloid	338.23
4065	Healthy	TNK-CR2:P39:M13	MFI	CCR9	Terminal NK	Non-myeloid	319.94
4065	Healthy	TNK-CR2:P39:M14	MFI	CCR4	Terminal NK	Non-myeloid	258.92
4066	Healthy	TNK-CR2:P39:M11	MFI	CXCR3	Terminal NK	Non-myeloid	359.79
4066	Healthy	TNK-CR2:P39:M13	MFI	CCR9	Terminal NK	Non-myeloid	449.95
4066	Healthy	TNK-CR2:P39:M14	MFI	CCR4	Terminal NK	Non-myeloid	223.44
4067	Healthy	TNK-CR2:P39:M11	MFI	CXCR3	Terminal NK	Non-myeloid	169.36
4067	Healthy	TNK-CR2:P39:M13	MFI	CCR9	Terminal NK	Non-myeloid	250.42
4067	Healthy	TNK-CR2:P39:M14	MFI	CCR4	Terminal NK	Non-myeloid	146.05
4068	Healthy	TNK-CR2:P39:M11	MFI	CXCR3	Terminal NK	Non-myeloid	214.43
4068	Healthy	TNK-CR2:P39:M13	MFI	CCR9	Terminal NK	Non-myeloid	281.16
4068	Healthy	TNK-CR2:P39:M14	MFI	CCR4	Terminal NK	Non-myeloid	131.52
4069	Healthy	TNK-CR2:P39:M11	MFI	CXCR3	Terminal NK	Non-myeloid	174.72
4069	Healthy	TNK-CR2:P39:M13	MFI	CCR9	Terminal NK	Non-myeloid	191.93
4069	Healthy	TNK-CR2:P39:M14	MFI	CCR4	Terminal NK	Non-myeloid	214.81
4070	Healthy	TNK-CR2:P39:M11	MFI	CXCR3	Terminal NK	Non-myeloid	348.61
4070	Healthy	TNK-CR2:P39:M13	MFI	CCR9	Terminal NK	Non-myeloid	314.03
4070	Healthy	TNK-CR2:P39:M14	MFI	CCR4	Terminal NK	Non-myeloid	126.29
4071	Healthy	TNK-CR2:P39:M11	MFI	CXCR3	Terminal NK	Non-myeloid	202.7
4071	Healthy	TNK-CR2:P39:M13	MFI	CCR9	Terminal NK	Non-myeloid	246.83
4071	Healthy	TNK-CR2:P39:M14	MFI	CCR4	Terminal NK	Non-myeloid	109.42
4072	Healthy	TNK-CR2:P39:M11	MFI	CXCR3	Terminal NK	Non-myeloid	296.96
4072	Healthy	TNK-CR2:P39:M13	MFI	CCR9	Terminal NK	Non-myeloid	188.72
4072	Healthy	TNK-CR2:P39:M14	MFI	CCR4	Terminal NK	Non-myeloid	91.15
4073	Healthy	TNK-CR2:P39:M11	MFI	CXCR3	Terminal NK	Non-myeloid	409.19
4073	Healthy	TNK-CR2:P39:M13	MFI	CCR9	Terminal NK	Non-myeloid	465.52
4073	Healthy	TNK-CR2:P39:M14	MFI	CCR4	Terminal NK	Non-myeloid	477.48
4074	Healthy	TNK-CR2:P39:M11	MFI	CXCR3	Terminal NK	Non-myeloid	273.09
4074	Healthy	TNK-CR2:P39:M13	MFI	CCR9	Terminal NK	Non-myeloid	218.36
4074	Healthy	TNK-CR2:P39:M14	MFI	CCR4	Terminal NK	Non-myeloid	222.98
4075	Healthy	TNK-CR2:P39:M11	MFI	CXCR3	Terminal NK	Non-myeloid	266.31
4075	Healthy	TNK-CR2:P39:M13	MFI	CCR9	Terminal NK	Non-myeloid	264.73
4075	Healthy	TNK-CR2:P39:M14	MFI	CCR4	Terminal NK	Non-myeloid	166.62
4076	Healthy	TNK-CR2:P39:M11	MFI	CXCR3	Terminal NK	Non-myeloid	258.46
4076	Healthy	TNK-CR2:P39:M13	MFI	CCR9	Terminal NK	Non-myeloid	351.84
4076	Healthy	TNK-CR2:P39:M14	MFI	CCR4	Terminal NK	Non-myeloid	159.85
4077	Healthy	TNK-CR2:P39:M11	MFI	CXCR3	Terminal NK	Non-myeloid	180.11
4077	Healthy	TNK-CR2:P39:M13	MFI	CCR9	Terminal NK	Non-myeloid	134.82
4077	Healthy	TNK-CR2:P39:M14	MFI	CCR4	Terminal NK	Non-myeloid	118.79
4078	Critical (ventilation)	TNK-CR2:P39:M11	MFI	CXCR3	Terminal NK	Non-myeloid	1490
4078	Critical (ventilation)	TNK-CR2:P39:M13	MFI	CCR9	Terminal NK	Non-myeloid	4756
4078	Critical (ventilation)	TNK-CR2:P39:M14	MFI	CCR4	Terminal NK	Non-myeloid	174.42
4079	Severe (no venitlation)	TNK-CR2:P39:M11	MFI	CXCR3	Terminal NK	Non-myeloid	254.5
4079	Severe (no venitlation)	TNK-CR2:P39:M13	MFI	CCR9	Terminal NK	Non-myeloid	629.51
4079	Severe (no venitlation)	TNK-CR2:P39:M14	MFI	CCR4	Terminal NK	Non-myeloid	185.52
4080	Severe (no venitlation)	TNK-CR2:P39:M11	MFI	CXCR3	Terminal NK	Non-myeloid	1209
4080	Severe (no venitlation)	TNK-CR2:P39:M13	MFI	CCR9	Terminal NK	Non-myeloid	1026.9
4080	Severe (no venitlation)	TNK-CR2:P39:M14	MFI	CCR4	Terminal NK	Non-myeloid	405.93
4081	Critical (ventilation)	TNK-CR2:P39:M11	MFI	CXCR3	Terminal NK	Non-myeloid	456.72
4081	Critical (ventilation)	TNK-CR2:P39:M13	MFI	CCR9	Terminal NK	Non-myeloid	787.37
4081	Critical (ventilation)	TNK-CR2:P39:M14	MFI	CCR4	Terminal NK	Non-myeloid	187.91
4082	Critical (ventilation)	TNK-CR2:P39:M11	MFI	CXCR3	Terminal NK	Non-myeloid	784.14
4082	Critical (ventilation)	TNK-CR2:P39:M13	MFI	CCR9	Terminal NK	Non-myeloid	2275.6
4082	Critical (ventilation)	TNK-CR2:P39:M14	MFI	CCR4	Terminal NK	Non-myeloid	459.83
4083	Critical (ventilation)	TNK-CR2:P39:M11	MFI	CXCR3	Terminal NK	Non-myeloid	708.26
4083	Critical (ventilation)	TNK-CR2:P39:M13	MFI	CCR9	Terminal NK	Non-myeloid	1011.4
4083	Critical (ventilation)	TNK-CR2:P39:M14	MFI	CCR4	Terminal NK	Non-myeloid	172.72
4084	Critical (ventilation)	TNK-CR2:P39:M11	MFI	CXCR3	Terminal NK	Non-myeloid	1126.4
4084	Critical (ventilation)	TNK-CR2:P39:M13	MFI	CCR9	Terminal NK	Non-myeloid	953.89
4084	Critical (ventilation)	TNK-CR2:P39:M14	MFI	CCR4	Terminal NK	Non-myeloid	251.3
4085	Critical (ventilation)	TNK-CR2:P39:M11	MFI	CXCR3	Terminal NK	Non-myeloid	1122.6
4085	Critical (ventilation)	TNK-CR2:P39:M13	MFI	CCR9	Terminal NK	Non-myeloid	1916
4085	Critical (ventilation)	TNK-CR2:P39:M14	MFI	CCR4	Terminal NK	Non-myeloid	454.39
4086	Critical (ventilation)	TNK-CR2:P39:M11	MFI	CXCR3	Terminal NK	Non-myeloid	539.89
4086	Critical (ventilation)	TNK-CR2:P39:M13	MFI	CCR9	Terminal NK	Non-myeloid	1044.5
4086	Critical (ventilation)	TNK-CR2:P39:M14	MFI	CCR4	Terminal NK	Non-myeloid	351.67
4087	Severe (no venitlation)	TNK-CR2:P39:M11	MFI	CXCR3	Terminal NK	Non-myeloid	235.01
4087	Severe (no venitlation)	TNK-CR2:P39:M13	MFI	CCR9	Terminal NK	Non-myeloid	311.19
4087	Severe (no venitlation)	TNK-CR2:P39:M14	MFI	CCR4	Terminal NK	Non-myeloid	150.55
4088	Mild	TNK-CR2:P39:M11	MFI	CXCR3	Terminal NK	Non-myeloid	198.87
4088	Mild	TNK-CR2:P39:M13	MFI	CCR9	Terminal NK	Non-myeloid	206.54
4088	Mild	TNK-CR2:P39:M14	MFI	CCR4	Terminal NK	Non-myeloid	89.863
4089	Moderate	TNK-CR2:P39:M11	MFI	CXCR3	Terminal NK	Non-myeloid	119.93
4089	Moderate	TNK-CR2:P39:M13	MFI	CCR9	Terminal NK	Non-myeloid	187.69
4089	Moderate	TNK-CR2:P39:M14	MFI	CCR4	Terminal NK	Non-myeloid	109.32
4090	Mild	TNK-CR2:P39:M11	MFI	CXCR3	Terminal NK	Non-myeloid	202.87
4090	Mild	TNK-CR2:P39:M13	MFI	CCR9	Terminal NK	Non-myeloid	160.84
4090	Mild	TNK-CR2:P39:M14	MFI	CCR4	Terminal NK	Non-myeloid	62.214
4091	Moderate	TNK-CR2:P39:M11	MFI	CXCR3	Terminal NK	Non-myeloid	182.6
4091	Moderate	TNK-CR2:P39:M13	MFI	CCR9	Terminal NK	Non-myeloid	212.17
4091	Moderate	TNK-CR2:P39:M14	MFI	CCR4	Terminal NK	Non-myeloid	118.51
4092	Moderate	TNK-CR2:P39:M11	MFI	CXCR3	Terminal NK	Non-myeloid	245.6
4092	Moderate	TNK-CR2:P39:M13	MFI	CCR9	Terminal NK	Non-myeloid	324.86
4092	Moderate	TNK-CR2:P39:M14	MFI	CCR4	Terminal NK	Non-myeloid	89.893
4093	Moderate	TNK-CR2:P39:M11	MFI	CXCR3	Terminal NK	Non-myeloid	559.1
4093	Moderate	TNK-CR2:P39:M13	MFI	CCR9	Terminal NK	Non-myeloid	948.59
4093	Moderate	TNK-CR2:P39:M14	MFI	CCR4	Terminal NK	Non-myeloid	673.4
4094	Moderate	TNK-CR2:P39:M11	MFI	CXCR3	Terminal NK	Non-myeloid	243.86
4094	Moderate	TNK-CR2:P39:M13	MFI	CCR9	Terminal NK	Non-myeloid	320.59
4094	Moderate	TNK-CR2:P39:M14	MFI	CCR4	Terminal NK	Non-myeloid	109.12
4095	Moderate	TNK-CR2:P39:M11	MFI	CXCR3	Terminal NK	Non-myeloid	295.59
4095	Moderate	TNK-CR2:P39:M13	MFI	CCR9	Terminal NK	Non-myeloid	616.34
4095	Moderate	TNK-CR2:P39:M14	MFI	CCR4	Terminal NK	Non-myeloid	163.54
4096	Healthy	TNK-CR2:P39:M11	MFI	CXCR3	Terminal NK	Non-myeloid	207.53
4096	Healthy	TNK-CR2:P39:M13	MFI	CCR9	Terminal NK	Non-myeloid	174.18
4096	Healthy	TNK-CR2:P39:M14	MFI	CCR4	Terminal NK	Non-myeloid	128.31
4097	Healthy	TNK-CR2:P39:M11	MFI	CXCR3	Terminal NK	Non-myeloid	829.35
4097	Healthy	TNK-CR2:P39:M13	MFI	CCR9	Terminal NK	Non-myeloid	350.93
4097	Healthy	TNK-CR2:P39:M14	MFI	CCR4	Terminal NK	Non-myeloid	180.91
4098	Healthy	TNK-CR2:P39:M11	MFI	CXCR3	Terminal NK	Non-myeloid	272.48
4098	Healthy	TNK-CR2:P39:M13	MFI	CCR9	Terminal NK	Non-myeloid	240.12
4098	Healthy	TNK-CR2:P39:M14	MFI	CCR4	Terminal NK	Non-myeloid	182.66
4099	Healthy	TNK-CR2:P39:M11	MFI	CXCR3	Terminal NK	Non-myeloid	489.75
4099	Healthy	TNK-CR2:P39:M13	MFI	CCR9	Terminal NK	Non-myeloid	366.74
4099	Healthy	TNK-CR2:P39:M14	MFI	CCR4	Terminal NK	Non-myeloid	182.4
4100	Healthy	TNK-CR2:P39:M11	MFI	CXCR3	Terminal NK	Non-myeloid	489.82
4100	Healthy	TNK-CR2:P39:M13	MFI	CCR9	Terminal NK	Non-myeloid	790.97
4100	Healthy	TNK-CR2:P39:M14	MFI	CCR4	Terminal NK	Non-myeloid	410.63
4101	Healthy	TNK-CR2:P39:M11	MFI	CXCR3	Terminal NK	Non-myeloid	195.95
4101	Healthy	TNK-CR2:P39:M13	MFI	CCR9	Terminal NK	Non-myeloid	174.84
4101	Healthy	TNK-CR2:P39:M14	MFI	CCR4	Terminal NK	Non-myeloid	158.25
4102	Healthy	TNK-CR2:P39:M11	MFI	CXCR3	Terminal NK	Non-myeloid	836.4
4102	Healthy	TNK-CR2:P39:M13	MFI	CCR9	Terminal NK	Non-myeloid	642.2
4102	Healthy	TNK-CR2:P39:M14	MFI	CCR4	Terminal NK	Non-myeloid	292.64
4103	Healthy	TNK-CR2:P39:M11	MFI	CXCR3	Terminal NK	Non-myeloid	627.68
4103	Healthy	TNK-CR2:P39:M13	MFI	CCR9	Terminal NK	Non-myeloid	524.05
4103	Healthy	TNK-CR2:P39:M14	MFI	CCR4	Terminal NK	Non-myeloid	306.28
4104	Healthy	TNK-CR2:P39:M11	MFI	CXCR3	Terminal NK	Non-myeloid	268.42
4104	Healthy	TNK-CR2:P39:M13	MFI	CCR9	Terminal NK	Non-myeloid	174.83
4104	Healthy	TNK-CR2:P39:M14	MFI	CCR4	Terminal NK	Non-myeloid	154.77
4105	Healthy	TNK-CR2:P39:M11	MFI	CXCR3	Terminal NK	Non-myeloid	646.33
4105	Healthy	TNK-CR2:P39:M13	MFI	CCR9	Terminal NK	Non-myeloid	624.76
4105	Healthy	TNK-CR2:P39:M14	MFI	CCR4	Terminal NK	Non-myeloid	387.61
4106	Healthy	TNK-CR2:P39:M11	MFI	CXCR3	Terminal NK	Non-myeloid	405.68
4106	Healthy	TNK-CR2:P39:M13	MFI	CCR9	Terminal NK	Non-myeloid	454.62
4106	Healthy	TNK-CR2:P39:M14	MFI	CCR4	Terminal NK	Non-myeloid	242.56
4108	Healthy	TNK-CR2:P39:M11	MFI	CXCR3	Terminal NK	Non-myeloid	378.47
4108	Healthy	TNK-CR2:P39:M13	MFI	CCR9	Terminal NK	Non-myeloid	269.34
4108	Healthy	TNK-CR2:P39:M14	MFI	CCR4	Terminal NK	Non-myeloid	155.79
4109	Healthy	TNK-CR2:P39:M11	MFI	CXCR3	Terminal NK	Non-myeloid	117.37
4109	Healthy	TNK-CR2:P39:M13	MFI	CCR9	Terminal NK	Non-myeloid	135.63
4109	Healthy	TNK-CR2:P39:M14	MFI	CCR4	Terminal NK	Non-myeloid	114
4110	Healthy	TNK-CR2:P39:M11	MFI	CXCR3	Terminal NK	Non-myeloid	255.48
4110	Healthy	TNK-CR2:P39:M13	MFI	CCR9	Terminal NK	Non-myeloid	165.01
4110	Healthy	TNK-CR2:P39:M14	MFI	CCR4	Terminal NK	Non-myeloid	127.86
4111	Healthy	TNK-CR2:P39:M11	MFI	CXCR3	Terminal NK	Non-myeloid	151.01
4111	Healthy	TNK-CR2:P39:M13	MFI	CCR9	Terminal NK	Non-myeloid	132.49
4111	Healthy	TNK-CR2:P39:M14	MFI	CCR4	Terminal NK	Non-myeloid	129.69
4112	Healthy	TNK-CR2:P39:M11	MFI	CXCR3	Terminal NK	Non-myeloid	759.65
4112	Healthy	TNK-CR2:P39:M13	MFI	CCR9	Terminal NK	Non-myeloid	476.75
4112	Healthy	TNK-CR2:P39:M14	MFI	CCR4	Terminal NK	Non-myeloid	126.17
4113	Healthy	TNK-CR2:P39:M11	MFI	CXCR3	Terminal NK	Non-myeloid	579.96
4113	Healthy	TNK-CR2:P39:M13	MFI	CCR9	Terminal NK	Non-myeloid	387
4113	Healthy	TNK-CR2:P39:M14	MFI	CCR4	Terminal NK	Non-myeloid	144.06
4114	Healthy	TNK-CR2:P39:M11	MFI	CXCR3	Terminal NK	Non-myeloid	288.15
4114	Healthy	TNK-CR2:P39:M13	MFI	CCR9	Terminal NK	Non-myeloid	408.36
4114	Healthy	TNK-CR2:P39:M14	MFI	CCR4	Terminal NK	Non-myeloid	273.41
4115	Healthy	TNK-CR2:P39:M11	MFI	CXCR3	Terminal NK	Non-myeloid	293.89
4115	Healthy	TNK-CR2:P39:M13	MFI	CCR9	Terminal NK	Non-myeloid	175.52
4115	Healthy	TNK-CR2:P39:M14	MFI	CCR4	Terminal NK	Non-myeloid	83.924
4116	Healthy	TNK-CR2:P39:M11	MFI	CXCR3	Terminal NK	Non-myeloid	257.24
4116	Healthy	TNK-CR2:P39:M13	MFI	CCR9	Terminal NK	Non-myeloid	241.54
4116	Healthy	TNK-CR2:P39:M14	MFI	CCR4	Terminal NK	Non-myeloid	175.94
4117	Healthy	TNK-CR2:P39:M11	MFI	CXCR3	Terminal NK	Non-myeloid	230.8
4117	Healthy	TNK-CR2:P39:M13	MFI	CCR9	Terminal NK	Non-myeloid	59.625
4117	Healthy	TNK-CR2:P39:M14	MFI	CCR4	Terminal NK	Non-myeloid	131.19
4118	Healthy	TNK-CR2:P39:M11	MFI	CXCR3	Terminal NK	Non-myeloid	244.72
4118	Healthy	TNK-CR2:P39:M13	MFI	CCR9	Terminal NK	Non-myeloid	186.95
4118	Healthy	TNK-CR2:P39:M14	MFI	CCR4	Terminal NK	Non-myeloid	136.74
4119	Healthy	TNK-CR2:P39:M11	MFI	CXCR3	Terminal NK	Non-myeloid	379.59
4119	Healthy	TNK-CR2:P39:M13	MFI	CCR9	Terminal NK	Non-myeloid	307.36
4119	Healthy	TNK-CR2:P39:M14	MFI	CCR4	Terminal NK	Non-myeloid	179.39
4120	Healthy	TNK-CR2:P39:M11	MFI	CXCR3	Terminal NK	Non-myeloid	389.22
4120	Healthy	TNK-CR2:P39:M13	MFI	CCR9	Terminal NK	Non-myeloid	259.77
4120	Healthy	TNK-CR2:P39:M14	MFI	CCR4	Terminal NK	Non-myeloid	150.28
4121	Critical (ventilation)	TNK-CR2:P39:M11	MFI	CXCR3	Terminal NK	Non-myeloid	1041
4121	Critical (ventilation)	TNK-CR2:P39:M13	MFI	CCR9	Terminal NK	Non-myeloid	389.39
4121	Critical (ventilation)	TNK-CR2:P39:M14	MFI	CCR4	Terminal NK	Non-myeloid	322.82
4122	Severe (no venitlation)	TNK-CR2:P39:M11	MFI	CXCR3	Terminal NK	Non-myeloid	219.56
4122	Severe (no venitlation)	TNK-CR2:P39:M13	MFI	CCR9	Terminal NK	Non-myeloid	136.29
4122	Severe (no venitlation)	TNK-CR2:P39:M14	MFI	CCR4	Terminal NK	Non-myeloid	57.842
4124	Critical (ventilation)	TNK-CR2:P39:M11	MFI	CXCR3	Terminal NK	Non-myeloid	273.23
4124	Critical (ventilation)	TNK-CR2:P39:M13	MFI	CCR9	Terminal NK	Non-myeloid	1485.8
4124	Critical (ventilation)	TNK-CR2:P39:M14	MFI	CCR4	Terminal NK	Non-myeloid	180.6
4125	Severe (no venitlation)	TNK-CR2:P39:M11	MFI	CXCR3	Terminal NK	Non-myeloid	793.56
4125	Severe (no venitlation)	TNK-CR2:P39:M13	MFI	CCR9	Terminal NK	Non-myeloid	737.08
4125	Severe (no venitlation)	TNK-CR2:P39:M14	MFI	CCR4	Terminal NK	Non-myeloid	404.91
4126	Critical (ventilation)	TNK-CR2:P39:M11	MFI	CXCR3	Terminal NK	Non-myeloid	1447.3
4126	Critical (ventilation)	TNK-CR2:P39:M13	MFI	CCR9	Terminal NK	Non-myeloid	1534.4
4126	Critical (ventilation)	TNK-CR2:P39:M14	MFI	CCR4	Terminal NK	Non-myeloid	411.37
4127	Severe (no venitlation)	TNK-CR2:P39:M11	MFI	CXCR3	Terminal NK	Non-myeloid	265.43
4127	Severe (no venitlation)	TNK-CR2:P39:M13	MFI	CCR9	Terminal NK	Non-myeloid	209.39
4127	Severe (no venitlation)	TNK-CR2:P39:M14	MFI	CCR4	Terminal NK	Non-myeloid	98.596
4128	Critical (ventilation)	TNK-CR2:P39:M11	MFI	CXCR3	Terminal NK	Non-myeloid	385.67
4128	Critical (ventilation)	TNK-CR2:P39:M13	MFI	CCR9	Terminal NK	Non-myeloid	2279.3
4128	Critical (ventilation)	TNK-CR2:P39:M14	MFI	CCR4	Terminal NK	Non-myeloid	237.32
4129	Critical (ventilation)	TNK-CR2:P39:M11	MFI	CXCR3	Terminal NK	Non-myeloid	133.53
4129	Critical (ventilation)	TNK-CR2:P39:M13	MFI	CCR9	Terminal NK	Non-myeloid	914.23
4129	Critical (ventilation)	TNK-CR2:P39:M14	MFI	CCR4	Terminal NK	Non-myeloid	573.18
4130	Critical (ventilation)	TNK-CR2:P39:M11	MFI	CXCR3	Terminal NK	Non-myeloid	744.7
4130	Critical (ventilation)	TNK-CR2:P39:M13	MFI	CCR9	Terminal NK	Non-myeloid	2153.2
4130	Critical (ventilation)	TNK-CR2:P39:M14	MFI	CCR4	Terminal NK	Non-myeloid	221.93
4131	Severe (no venitlation)	TNK-CR2:P39:M11	MFI	CXCR3	Terminal NK	Non-myeloid	467.13
4131	Severe (no venitlation)	TNK-CR2:P39:M13	MFI	CCR9	Terminal NK	Non-myeloid	450
4131	Severe (no venitlation)	TNK-CR2:P39:M14	MFI	CCR4	Terminal NK	Non-myeloid	145.45
4132	Moderate	TNK-CR2:P39:M11	MFI	CXCR3	Terminal NK	Non-myeloid	283.24
4132	Moderate	TNK-CR2:P39:M13	MFI	CCR9	Terminal NK	Non-myeloid	229.05
4132	Moderate	TNK-CR2:P39:M14	MFI	CCR4	Terminal NK	Non-myeloid	113.15
4133	Mild	TNK-CR2:P39:M11	MFI	CXCR3	Terminal NK	Non-myeloid	551.81
4133	Mild	TNK-CR2:P39:M13	MFI	CCR9	Terminal NK	Non-myeloid	398.91
4133	Mild	TNK-CR2:P39:M14	MFI	CCR4	Terminal NK	Non-myeloid	123.8
4134	Mild	TNK-CR2:P39:M11	MFI	CXCR3	Terminal NK	Non-myeloid	216.68
4134	Mild	TNK-CR2:P39:M13	MFI	CCR9	Terminal NK	Non-myeloid	205.95
4134	Mild	TNK-CR2:P39:M14	MFI	CCR4	Terminal NK	Non-myeloid	83.049
4135	Moderate	TNK-CR2:P39:M11	MFI	CXCR3	Terminal NK	Non-myeloid	1490.3
4135	Moderate	TNK-CR2:P39:M13	MFI	CCR9	Terminal NK	Non-myeloid	1899.5
4135	Moderate	TNK-CR2:P39:M14	MFI	CCR4	Terminal NK	Non-myeloid	376.76
4136	Healthy	TNK-CR2:P39:M11	MFI	CXCR3	Terminal NK	Non-myeloid	168.15
4136	Healthy	TNK-CR2:P39:M13	MFI	CCR9	Terminal NK	Non-myeloid	151.25
4136	Healthy	TNK-CR2:P39:M14	MFI	CCR4	Terminal NK	Non-myeloid	97.614
4137	Healthy	TNK-CR2:P39:M11	MFI	CXCR3	Terminal NK	Non-myeloid	54.8
4137	Healthy	TNK-CR2:P39:M13	MFI	CCR9	Terminal NK	Non-myeloid	283.52
4137	Healthy	TNK-CR2:P39:M14	MFI	CCR4	Terminal NK	Non-myeloid	92.879
4138	Healthy	TNK-CR2:P39:M11	MFI	CXCR3	Terminal NK	Non-myeloid	119.67
4138	Healthy	TNK-CR2:P39:M13	MFI	CCR9	Terminal NK	Non-myeloid	353.87
4138	Healthy	TNK-CR2:P39:M14	MFI	CCR4	Terminal NK	Non-myeloid	49.126
4139	Healthy	TNK-CR2:P39:M11	MFI	CXCR3	Terminal NK	Non-myeloid	59.621
4139	Healthy	TNK-CR2:P39:M13	MFI	CCR9	Terminal NK	Non-myeloid	162.14
4139	Healthy	TNK-CR2:P39:M14	MFI	CCR4	Terminal NK	Non-myeloid	6.581
4140	Healthy	TNK-CR2:P39:M11	MFI	CXCR3	Terminal NK	Non-myeloid	120.81
4140	Healthy	TNK-CR2:P39:M13	MFI	CCR9	Terminal NK	Non-myeloid	209.44
4140	Healthy	TNK-CR2:P39:M14	MFI	CCR4	Terminal NK	Non-myeloid	6.4966
4141	Healthy	TNK-CR2:P39:M11	MFI	CXCR3	Terminal NK	Non-myeloid	1108.6
4141	Healthy	TNK-CR2:P39:M13	MFI	CCR9	Terminal NK	Non-myeloid	4184.4
4141	Healthy	TNK-CR2:P39:M14	MFI	CCR4	Terminal NK	Non-myeloid	899.39
4142	Healthy	TNK-CR2:P39:M11	MFI	CXCR3	Terminal NK	Non-myeloid	233.24
4142	Healthy	TNK-CR2:P39:M13	MFI	CCR9	Terminal NK	Non-myeloid	243.38
4142	Healthy	TNK-CR2:P39:M14	MFI	CCR4	Terminal NK	Non-myeloid	111.79
4143	Healthy	TNK-CR2:P39:M11	MFI	CXCR3	Terminal NK	Non-myeloid	140.32
4143	Healthy	TNK-CR2:P39:M13	MFI	CCR9	Terminal NK	Non-myeloid	173.02
4143	Healthy	TNK-CR2:P39:M14	MFI	CCR4	Terminal NK	Non-myeloid	43.092
4144	Healthy	TNK-CR2:P39:M11	MFI	CXCR3	Terminal NK	Non-myeloid	121.39
4144	Healthy	TNK-CR2:P39:M13	MFI	CCR9	Terminal NK	Non-myeloid	198.95
4144	Healthy	TNK-CR2:P39:M14	MFI	CCR4	Terminal NK	Non-myeloid	114.48
4145	Healthy	TNK-CR2:P39:M11	MFI	CXCR3	Terminal NK	Non-myeloid	88.811
4145	Healthy	TNK-CR2:P39:M13	MFI	CCR9	Terminal NK	Non-myeloid	198.41
4145	Healthy	TNK-CR2:P39:M14	MFI	CCR4	Terminal NK	Non-myeloid	19.778
4146	Healthy	TNK-CR2:P39:M11	MFI	CXCR3	Terminal NK	Non-myeloid	284.08
4146	Healthy	TNK-CR2:P39:M13	MFI	CCR9	Terminal NK	Non-myeloid	326.88
4146	Healthy	TNK-CR2:P39:M14	MFI	CCR4	Terminal NK	Non-myeloid	-21.559
4147	Healthy	TNK-CR2:P39:M11	MFI	CXCR3	Terminal NK	Non-myeloid	178.13
4147	Healthy	TNK-CR2:P39:M13	MFI	CCR9	Terminal NK	Non-myeloid	259.47
4147	Healthy	TNK-CR2:P39:M14	MFI	CCR4	Terminal NK	Non-myeloid	23.151
4148	Healthy	TNK-CR2:P39:M11	MFI	CXCR3	Terminal NK	Non-myeloid	258.09
4148	Healthy	TNK-CR2:P39:M13	MFI	CCR9	Terminal NK	Non-myeloid	699.13
4148	Healthy	TNK-CR2:P39:M14	MFI	CCR4	Terminal NK	Non-myeloid	185.86
4149	Healthy	TNK-CR2:P39:M11	MFI	CXCR3	Terminal NK	Non-myeloid	204.83
4149	Healthy	TNK-CR2:P39:M13	MFI	CCR9	Terminal NK	Non-myeloid	211.78
4149	Healthy	TNK-CR2:P39:M14	MFI	CCR4	Terminal NK	Non-myeloid	179.93
4150	Healthy	TNK-CR2:P39:M11	MFI	CXCR3	Terminal NK	Non-myeloid	229.71
4150	Healthy	TNK-CR2:P39:M13	MFI	CCR9	Terminal NK	Non-myeloid	322.59
4150	Healthy	TNK-CR2:P39:M14	MFI	CCR4	Terminal NK	Non-myeloid	101.69
4151	Healthy	TNK-CR2:P39:M11	MFI	CXCR3	Terminal NK	Non-myeloid	389.92
4151	Healthy	TNK-CR2:P39:M13	MFI	CCR9	Terminal NK	Non-myeloid	216.64
4151	Healthy	TNK-CR2:P39:M14	MFI	CCR4	Terminal NK	Non-myeloid	-13.149
4152	Healthy	TNK-CR2:P39:M11	MFI	CXCR3	Terminal NK	Non-myeloid	201.99
4152	Healthy	TNK-CR2:P39:M13	MFI	CCR9	Terminal NK	Non-myeloid	289.1
4152	Healthy	TNK-CR2:P39:M14	MFI	CCR4	Terminal NK	Non-myeloid	193.73
4153	Healthy	TNK-CR2:P39:M11	MFI	CXCR3	Terminal NK	Non-myeloid	153.14
4153	Healthy	TNK-CR2:P39:M13	MFI	CCR9	Terminal NK	Non-myeloid	187.37
4153	Healthy	TNK-CR2:P39:M14	MFI	CCR4	Terminal NK	Non-myeloid	35.698
4154	Healthy	TNK-CR2:P39:M11	MFI	CXCR3	Terminal NK	Non-myeloid	131.74
4154	Healthy	TNK-CR2:P39:M13	MFI	CCR9	Terminal NK	Non-myeloid	446.66
4154	Healthy	TNK-CR2:P39:M14	MFI	CCR4	Terminal NK	Non-myeloid	39.432
4155	Healthy	TNK-CR2:P39:M11	MFI	CXCR3	Terminal NK	Non-myeloid	104.16
4155	Healthy	TNK-CR2:P39:M13	MFI	CCR9	Terminal NK	Non-myeloid	156.31
4155	Healthy	TNK-CR2:P39:M14	MFI	CCR4	Terminal NK	Non-myeloid	-6.5703
4156	Healthy	TNK-CR2:P39:M11	MFI	CXCR3	Terminal NK	Non-myeloid	75.88
4156	Healthy	TNK-CR2:P39:M13	MFI	CCR9	Terminal NK	Non-myeloid	170.82
4156	Healthy	TNK-CR2:P39:M14	MFI	CCR4	Terminal NK	Non-myeloid	-10.131
4157	Healthy	TNK-CR2:P39:M11	MFI	CXCR3	Terminal NK	Non-myeloid	189.14
4157	Healthy	TNK-CR2:P39:M13	MFI	CCR9	Terminal NK	Non-myeloid	333.54
4157	Healthy	TNK-CR2:P39:M14	MFI	CCR4	Terminal NK	Non-myeloid	104.31
4158	Healthy	TNK-CR2:P39:M11	MFI	CXCR3	Terminal NK	Non-myeloid	190.26
4158	Healthy	TNK-CR2:P39:M13	MFI	CCR9	Terminal NK	Non-myeloid	668.37
4158	Healthy	TNK-CR2:P39:M14	MFI	CCR4	Terminal NK	Non-myeloid	44.189
4159	Healthy	TNK-CR2:P39:M11	MFI	CXCR3	Terminal NK	Non-myeloid	102.81
4159	Healthy	TNK-CR2:P39:M13	MFI	CCR9	Terminal NK	Non-myeloid	331.43
4159	Healthy	TNK-CR2:P39:M14	MFI	CCR4	Terminal NK	Non-myeloid	-4.7409
4160	Healthy	TNK-CR2:P39:M11	MFI	CXCR3	Terminal NK	Non-myeloid	204.7
4160	Healthy	TNK-CR2:P39:M13	MFI	CCR9	Terminal NK	Non-myeloid	128.82
4160	Healthy	TNK-CR2:P39:M14	MFI	CCR4	Terminal NK	Non-myeloid	35.106
4161	Healthy	TNK-CR2:P39:M11	MFI	CXCR3	Terminal NK	Non-myeloid	114.05
4161	Healthy	TNK-CR2:P39:M13	MFI	CCR9	Terminal NK	Non-myeloid	233.74
4161	Healthy	TNK-CR2:P39:M14	MFI	CCR4	Terminal NK	Non-myeloid	25.572
4162	Healthy	TNK-CR2:P39:M11	MFI	CXCR3	Terminal NK	Non-myeloid	66.614
4162	Healthy	TNK-CR2:P39:M13	MFI	CCR9	Terminal NK	Non-myeloid	250.04
4162	Healthy	TNK-CR2:P39:M14	MFI	CCR4	Terminal NK	Non-myeloid	5.8043
4163	Healthy	TNK-CR2:P39:M11	MFI	CXCR3	Terminal NK	Non-myeloid	203.96
4163	Healthy	TNK-CR2:P39:M13	MFI	CCR9	Terminal NK	Non-myeloid	469.86
4163	Healthy	TNK-CR2:P39:M14	MFI	CCR4	Terminal NK	Non-myeloid	138.33
4164	Healthy	TNK-CR2:P39:M11	MFI	CXCR3	Terminal NK	Non-myeloid	315.99
4164	Healthy	TNK-CR2:P39:M13	MFI	CCR9	Terminal NK	Non-myeloid	358.13
4164	Healthy	TNK-CR2:P39:M14	MFI	CCR4	Terminal NK	Non-myeloid	44.755
4165	Healthy	TNK-CR2:P39:M11	MFI	CXCR3	Terminal NK	Non-myeloid	172.39
4165	Healthy	TNK-CR2:P39:M13	MFI	CCR9	Terminal NK	Non-myeloid	205.37
4165	Healthy	TNK-CR2:P39:M14	MFI	CCR4	Terminal NK	Non-myeloid	85.5
4166	Healthy	TNK-CR2:P39:M11	MFI	CXCR3	Terminal NK	Non-myeloid	325.27
4166	Healthy	TNK-CR2:P39:M13	MFI	CCR9	Terminal NK	Non-myeloid	231.24
4166	Healthy	TNK-CR2:P39:M14	MFI	CCR4	Terminal NK	Non-myeloid	71.445
4167	Critical (ventilation)	TNK-CR2:P39:M11	MFI	CXCR3	Terminal NK	Non-myeloid	502.28
4167	Critical (ventilation)	TNK-CR2:P39:M13	MFI	CCR9	Terminal NK	Non-myeloid	3811.9
4167	Critical (ventilation)	TNK-CR2:P39:M14	MFI	CCR4	Terminal NK	Non-myeloid	477.5
4168	Critical (ventilation)	TNK-CR2:P39:M11	MFI	CXCR3	Terminal NK	Non-myeloid	434.98
4168	Critical (ventilation)	TNK-CR2:P39:M13	MFI	CCR9	Terminal NK	Non-myeloid	672.07
4168	Critical (ventilation)	TNK-CR2:P39:M14	MFI	CCR4	Terminal NK	Non-myeloid	444.59
4169	Severe (no venitlation)	TNK-CR2:P39:M11	MFI	CXCR3	Terminal NK	Non-myeloid	246.46
4169	Severe (no venitlation)	TNK-CR2:P39:M13	MFI	CCR9	Terminal NK	Non-myeloid	272.25
4169	Severe (no venitlation)	TNK-CR2:P39:M14	MFI	CCR4	Terminal NK	Non-myeloid	4.719
4170	Critical (ventilation)	TNK-CR2:P39:M11	MFI	CXCR3	Terminal NK	Non-myeloid	1138.3
4170	Critical (ventilation)	TNK-CR2:P39:M13	MFI	CCR9	Terminal NK	Non-myeloid	1658.8
4170	Critical (ventilation)	TNK-CR2:P39:M14	MFI	CCR4	Terminal NK	Non-myeloid	375.89
4171	Critical (ventilation)	TNK-CR2:P39:M11	MFI	CXCR3	Terminal NK	Non-myeloid	403.3
4171	Critical (ventilation)	TNK-CR2:P39:M13	MFI	CCR9	Terminal NK	Non-myeloid	569.5
4171	Critical (ventilation)	TNK-CR2:P39:M14	MFI	CCR4	Terminal NK	Non-myeloid	308.7
4172	Critical (ventilation)	TNK-CR2:P39:M11	MFI	CXCR3	Terminal NK	Non-myeloid	360.8
4172	Critical (ventilation)	TNK-CR2:P39:M13	MFI	CCR9	Terminal NK	Non-myeloid	251.34
4172	Critical (ventilation)	TNK-CR2:P39:M14	MFI	CCR4	Terminal NK	Non-myeloid	83.822
4173	Severe (no venitlation)	TNK-CR2:P39:M11	MFI	CXCR3	Terminal NK	Non-myeloid	563.06
4173	Severe (no venitlation)	TNK-CR2:P39:M13	MFI	CCR9	Terminal NK	Non-myeloid	395.74
4173	Severe (no venitlation)	TNK-CR2:P39:M14	MFI	CCR4	Terminal NK	Non-myeloid	-8.5906
4174	Severe (no venitlation)	TNK-CR2:P39:M11	MFI	CXCR3	Terminal NK	Non-myeloid	248.94
4174	Severe (no venitlation)	TNK-CR2:P39:M13	MFI	CCR9	Terminal NK	Non-myeloid	899.56
4174	Severe (no venitlation)	TNK-CR2:P39:M14	MFI	CCR4	Terminal NK	Non-myeloid	209.47
4175	Severe (no venitlation)	TNK-CR2:P39:M11	MFI	CXCR3	Terminal NK	Non-myeloid	265.6
4175	Severe (no venitlation)	TNK-CR2:P39:M13	MFI	CCR9	Terminal NK	Non-myeloid	477.7
4175	Severe (no venitlation)	TNK-CR2:P39:M14	MFI	CCR4	Terminal NK	Non-myeloid	194.63
4176	Severe (no venitlation)	TNK-CR2:P39:M11	MFI	CXCR3	Terminal NK	Non-myeloid	1826.4
4176	Severe (no venitlation)	TNK-CR2:P39:M13	MFI	CCR9	Terminal NK	Non-myeloid	3402.2
4176	Severe (no venitlation)	TNK-CR2:P39:M14	MFI	CCR4	Terminal NK	Non-myeloid	258.45
4177	Mild	TNK-CR2:P39:M11	MFI	CXCR3	Terminal NK	Non-myeloid	122.83
4177	Mild	TNK-CR2:P39:M13	MFI	CCR9	Terminal NK	Non-myeloid	240.5
4177	Mild	TNK-CR2:P39:M14	MFI	CCR4	Terminal NK	Non-myeloid	-24.431
4178	Mild	TNK-CR2:P39:M11	MFI	CXCR3	Terminal NK	Non-myeloid	143.21
4178	Mild	TNK-CR2:P39:M13	MFI	CCR9	Terminal NK	Non-myeloid	255.05
4178	Mild	TNK-CR2:P39:M14	MFI	CCR4	Terminal NK	Non-myeloid	149.95
4179	Moderate	TNK-CR2:P39:M11	MFI	CXCR3	Terminal NK	Non-myeloid	127.59
4179	Moderate	TNK-CR2:P39:M13	MFI	CCR9	Terminal NK	Non-myeloid	213.31
4179	Moderate	TNK-CR2:P39:M14	MFI	CCR4	Terminal NK	Non-myeloid	-24.826
4180	Mild	TNK-CR2:P39:M11	MFI	CXCR3	Terminal NK	Non-myeloid	51.3
4180	Mild	TNK-CR2:P39:M13	MFI	CCR9	Terminal NK	Non-myeloid	231.92
4180	Mild	TNK-CR2:P39:M14	MFI	CCR4	Terminal NK	Non-myeloid	-54.854
4181	Moderate	TNK-CR2:P39:M11	MFI	CXCR3	Terminal NK	Non-myeloid	367.36
4181	Moderate	TNK-CR2:P39:M13	MFI	CCR9	Terminal NK	Non-myeloid	1991.8
4181	Moderate	TNK-CR2:P39:M14	MFI	CCR4	Terminal NK	Non-myeloid	121.78
4182	Moderate	TNK-CR2:P39:M11	MFI	CXCR3	Terminal NK	Non-myeloid	63.909
4182	Moderate	TNK-CR2:P39:M13	MFI	CCR9	Terminal NK	Non-myeloid	184.73
4182	Moderate	TNK-CR2:P39:M14	MFI	CCR4	Terminal NK	Non-myeloid	-26.668
4183	Moderate	TNK-CR2:P39:M11	MFI	CXCR3	Terminal NK	Non-myeloid	400.09
4183	Moderate	TNK-CR2:P39:M13	MFI	CCR9	Terminal NK	Non-myeloid	601.89
4183	Moderate	TNK-CR2:P39:M14	MFI	CCR4	Terminal NK	Non-myeloid	-3.6862
4184	Moderate	TNK-CR2:P39:M11	MFI	CXCR3	Terminal NK	Non-myeloid	86.473
4184	Moderate	TNK-CR2:P39:M13	MFI	CCR9	Terminal NK	Non-myeloid	870.34
4184	Moderate	TNK-CR2:P39:M14	MFI	CCR4	Terminal NK	Non-myeloid	-19.673
4185	Healthy	TNK-CR2:P39:M11	MFI	CXCR3	Terminal NK	Non-myeloid	231.86
4185	Healthy	TNK-CR2:P39:M13	MFI	CCR9	Terminal NK	Non-myeloid	280.47
4185	Healthy	TNK-CR2:P39:M14	MFI	CCR4	Terminal NK	Non-myeloid	130.46
4186	Healthy	TNK-CR2:P39:M11	MFI	CXCR3	Terminal NK	Non-myeloid	446.83
4186	Healthy	TNK-CR2:P39:M13	MFI	CCR9	Terminal NK	Non-myeloid	283.56
4186	Healthy	TNK-CR2:P39:M14	MFI	CCR4	Terminal NK	Non-myeloid	125.89
4187	Healthy	TNK-CR2:P39:M11	MFI	CXCR3	Terminal NK	Non-myeloid	205.38
4187	Healthy	TNK-CR2:P39:M13	MFI	CCR9	Terminal NK	Non-myeloid	398.16
4187	Healthy	TNK-CR2:P39:M14	MFI	CCR4	Terminal NK	Non-myeloid	204.66
4188	Healthy	TNK-CR2:P39:M11	MFI	CXCR3	Terminal NK	Non-myeloid	121.01
4188	Healthy	TNK-CR2:P39:M13	MFI	CCR9	Terminal NK	Non-myeloid	255.1
4188	Healthy	TNK-CR2:P39:M14	MFI	CCR4	Terminal NK	Non-myeloid	-10.535
4189	Healthy	TNK-CR2:P39:M11	MFI	CXCR3	Terminal NK	Non-myeloid	75.622
4189	Healthy	TNK-CR2:P39:M13	MFI	CCR9	Terminal NK	Non-myeloid	157.59
4189	Healthy	TNK-CR2:P39:M14	MFI	CCR4	Terminal NK	Non-myeloid	3.9957
4190	Healthy	TNK-CR2:P39:M11	MFI	CXCR3	Terminal NK	Non-myeloid	260.99
4190	Healthy	TNK-CR2:P39:M13	MFI	CCR9	Terminal NK	Non-myeloid	289.24
4190	Healthy	TNK-CR2:P39:M14	MFI	CCR4	Terminal NK	Non-myeloid	205.46
4191	Healthy	TNK-CR2:P39:M11	MFI	CXCR3	Terminal NK	Non-myeloid	119.11
4191	Healthy	TNK-CR2:P39:M13	MFI	CCR9	Terminal NK	Non-myeloid	296.91
4191	Healthy	TNK-CR2:P39:M14	MFI	CCR4	Terminal NK	Non-myeloid	-6.0732
4192	Healthy	TNK-CR2:P39:M11	MFI	CXCR3	Terminal NK	Non-myeloid	219.25
4192	Healthy	TNK-CR2:P39:M13	MFI	CCR9	Terminal NK	Non-myeloid	436.19
4192	Healthy	TNK-CR2:P39:M14	MFI	CCR4	Terminal NK	Non-myeloid	234.87
4193	Healthy	TNK-CR2:P39:M11	MFI	CXCR3	Terminal NK	Non-myeloid	292.55
4193	Healthy	TNK-CR2:P39:M13	MFI	CCR9	Terminal NK	Non-myeloid	509.68
4193	Healthy	TNK-CR2:P39:M14	MFI	CCR4	Terminal NK	Non-myeloid	327.19
4194	Healthy	TNK-CR2:P39:M11	MFI	CXCR3	Terminal NK	Non-myeloid	250.9
4194	Healthy	TNK-CR2:P39:M13	MFI	CCR9	Terminal NK	Non-myeloid	205.77
4194	Healthy	TNK-CR2:P39:M14	MFI	CCR4	Terminal NK	Non-myeloid	157.54
4195	Healthy	TNK-CR2:P39:M11	MFI	CXCR3	Terminal NK	Non-myeloid	292.22
4195	Healthy	TNK-CR2:P39:M13	MFI	CCR9	Terminal NK	Non-myeloid	1196.8
4195	Healthy	TNK-CR2:P39:M14	MFI	CCR4	Terminal NK	Non-myeloid	400.58
4196	Healthy	TNK-CR2:P39:M11	MFI	CXCR3	Terminal NK	Non-myeloid	200.01
4196	Healthy	TNK-CR2:P39:M13	MFI	CCR9	Terminal NK	Non-myeloid	229.65
4196	Healthy	TNK-CR2:P39:M14	MFI	CCR4	Terminal NK	Non-myeloid	54.277
4197	Healthy	TNK-CR2:P39:M11	MFI	CXCR3	Terminal NK	Non-myeloid	86.23
4197	Healthy	TNK-CR2:P39:M13	MFI	CCR9	Terminal NK	Non-myeloid	344.49
4197	Healthy	TNK-CR2:P39:M14	MFI	CCR4	Terminal NK	Non-myeloid	68.374
4198	Healthy	TNK-CR2:P39:M11	MFI	CXCR3	Terminal NK	Non-myeloid	185.27
4198	Healthy	TNK-CR2:P39:M13	MFI	CCR9	Terminal NK	Non-myeloid	345.01
4198	Healthy	TNK-CR2:P39:M14	MFI	CCR4	Terminal NK	Non-myeloid	154.53
4199	Healthy	TNK-CR2:P39:M11	MFI	CXCR3	Terminal NK	Non-myeloid	103.9
4199	Healthy	TNK-CR2:P39:M13	MFI	CCR9	Terminal NK	Non-myeloid	339.43
4199	Healthy	TNK-CR2:P39:M14	MFI	CCR4	Terminal NK	Non-myeloid	27.204
4200	Healthy	TNK-CR2:P39:M11	MFI	CXCR3	Terminal NK	Non-myeloid	310.13
4200	Healthy	TNK-CR2:P39:M13	MFI	CCR9	Terminal NK	Non-myeloid	440.73
4200	Healthy	TNK-CR2:P39:M14	MFI	CCR4	Terminal NK	Non-myeloid	182.91
4201	Healthy	TNK-CR2:P39:M11	MFI	CXCR3	Terminal NK	Non-myeloid	352.06
4201	Healthy	TNK-CR2:P39:M13	MFI	CCR9	Terminal NK	Non-myeloid	216.41
4201	Healthy	TNK-CR2:P39:M14	MFI	CCR4	Terminal NK	Non-myeloid	34.395
4202	Healthy	TNK-CR2:P39:M11	MFI	CXCR3	Terminal NK	Non-myeloid	174.91
4202	Healthy	TNK-CR2:P39:M13	MFI	CCR9	Terminal NK	Non-myeloid	226.22
4202	Healthy	TNK-CR2:P39:M14	MFI	CCR4	Terminal NK	Non-myeloid	20.392
4203	Healthy	TNK-CR2:P39:M11	MFI	CXCR3	Terminal NK	Non-myeloid	180.06
4203	Healthy	TNK-CR2:P39:M13	MFI	CCR9	Terminal NK	Non-myeloid	226.21
4203	Healthy	TNK-CR2:P39:M14	MFI	CCR4	Terminal NK	Non-myeloid	57.171
4204	Healthy	TNK-CR2:P39:M11	MFI	CXCR3	Terminal NK	Non-myeloid	99.913
4204	Healthy	TNK-CR2:P39:M13	MFI	CCR9	Terminal NK	Non-myeloid	109.84
4204	Healthy	TNK-CR2:P39:M14	MFI	CCR4	Terminal NK	Non-myeloid	30.045
4205	Healthy	TNK-CR2:P39:M11	MFI	CXCR3	Terminal NK	Non-myeloid	255.5
4205	Healthy	TNK-CR2:P39:M13	MFI	CCR9	Terminal NK	Non-myeloid	339.65
4205	Healthy	TNK-CR2:P39:M14	MFI	CCR4	Terminal NK	Non-myeloid	52.767
4206	Healthy	TNK-CR2:P39:M11	MFI	CXCR3	Terminal NK	Non-myeloid	260.08
4206	Healthy	TNK-CR2:P39:M13	MFI	CCR9	Terminal NK	Non-myeloid	548.98
4206	Healthy	TNK-CR2:P39:M14	MFI	CCR4	Terminal NK	Non-myeloid	196.22
4207	Healthy	TNK-CR2:P39:M11	MFI	CXCR3	Terminal NK	Non-myeloid	349.3
4207	Healthy	TNK-CR2:P39:M13	MFI	CCR9	Terminal NK	Non-myeloid	610.92
4207	Healthy	TNK-CR2:P39:M14	MFI	CCR4	Terminal NK	Non-myeloid	267.34
4208	Healthy	TNK-CR2:P39:M11	MFI	CXCR3	Terminal NK	Non-myeloid	165.01
4208	Healthy	TNK-CR2:P39:M13	MFI	CCR9	Terminal NK	Non-myeloid	516.02
4208	Healthy	TNK-CR2:P39:M14	MFI	CCR4	Terminal NK	Non-myeloid	26.374
4209	Healthy	TNK-CR2:P39:M11	MFI	CXCR3	Terminal NK	Non-myeloid	115.86
4209	Healthy	TNK-CR2:P39:M13	MFI	CCR9	Terminal NK	Non-myeloid	208.15
4209	Healthy	TNK-CR2:P39:M14	MFI	CCR4	Terminal NK	Non-myeloid	8.8821
4210	Healthy	TNK-CR2:P39:M11	MFI	CXCR3	Terminal NK	Non-myeloid	419.16
4210	Healthy	TNK-CR2:P39:M13	MFI	CCR9	Terminal NK	Non-myeloid	418.74
4210	Healthy	TNK-CR2:P39:M14	MFI	CCR4	Terminal NK	Non-myeloid	181.07
4211	Healthy	TNK-CR2:P39:M11	MFI	CXCR3	Terminal NK	Non-myeloid	105.23
4211	Healthy	TNK-CR2:P39:M13	MFI	CCR9	Terminal NK	Non-myeloid	130.21
4211	Healthy	TNK-CR2:P39:M14	MFI	CCR4	Terminal NK	Non-myeloid	32.434
4212	Healthy	TNK-CR2:P39:M11	MFI	CXCR3	Terminal NK	Non-myeloid	132.98
4212	Healthy	TNK-CR2:P39:M13	MFI	CCR9	Terminal NK	Non-myeloid	205.48
4212	Healthy	TNK-CR2:P39:M14	MFI	CCR4	Terminal NK	Non-myeloid	46.419
4213	Healthy	TNK-CR2:P39:M11	MFI	CXCR3	Terminal NK	Non-myeloid	202.3
4213	Healthy	TNK-CR2:P39:M13	MFI	CCR9	Terminal NK	Non-myeloid	280.52
4213	Healthy	TNK-CR2:P39:M14	MFI	CCR4	Terminal NK	Non-myeloid	146.29
4214	Healthy	TNK-CR2:P39:M11	MFI	CXCR3	Terminal NK	Non-myeloid	251.7
4214	Healthy	TNK-CR2:P39:M13	MFI	CCR9	Terminal NK	Non-myeloid	331.3
4214	Healthy	TNK-CR2:P39:M14	MFI	CCR4	Terminal NK	Non-myeloid	30.866
4215	Critical (ventilation)	TNK-CR2:P39:M11	MFI	CXCR3	Terminal NK	Non-myeloid	316.77
4215	Critical (ventilation)	TNK-CR2:P39:M13	MFI	CCR9	Terminal NK	Non-myeloid	545.35
4215	Critical (ventilation)	TNK-CR2:P39:M14	MFI	CCR4	Terminal NK	Non-myeloid	236.86
4216	Severe (no venitlation)	TNK-CR2:P39:M11	MFI	CXCR3	Terminal NK	Non-myeloid	795.3
4216	Severe (no venitlation)	TNK-CR2:P39:M13	MFI	CCR9	Terminal NK	Non-myeloid	580.54
4216	Severe (no venitlation)	TNK-CR2:P39:M14	MFI	CCR4	Terminal NK	Non-myeloid	194.82
4217	Severe (no venitlation)	TNK-CR2:P39:M11	MFI	CXCR3	Terminal NK	Non-myeloid	290.34
4217	Severe (no venitlation)	TNK-CR2:P39:M13	MFI	CCR9	Terminal NK	Non-myeloid	394.78
4217	Severe (no venitlation)	TNK-CR2:P39:M14	MFI	CCR4	Terminal NK	Non-myeloid	100.16
4220	Severe (no venitlation)	TNK-CR2:P39:M11	MFI	CXCR3	Terminal NK	Non-myeloid	515.85
4220	Severe (no venitlation)	TNK-CR2:P39:M13	MFI	CCR9	Terminal NK	Non-myeloid	598.86
4220	Severe (no venitlation)	TNK-CR2:P39:M14	MFI	CCR4	Terminal NK	Non-myeloid	817.77
4221	Critical (ventilation)	TNK-CR2:P39:M11	MFI	CXCR3	Terminal NK	Non-myeloid	639.11
4221	Critical (ventilation)	TNK-CR2:P39:M13	MFI	CCR9	Terminal NK	Non-myeloid	1805.1
4221	Critical (ventilation)	TNK-CR2:P39:M14	MFI	CCR4	Terminal NK	Non-myeloid	522.9
4222	Severe (no venitlation)	TNK-CR2:P39:M11	MFI	CXCR3	Terminal NK	Non-myeloid	536.55
4222	Severe (no venitlation)	TNK-CR2:P39:M13	MFI	CCR9	Terminal NK	Non-myeloid	1377.2
4222	Severe (no venitlation)	TNK-CR2:P39:M14	MFI	CCR4	Terminal NK	Non-myeloid	544.62
4223	Critical (ventilation)	TNK-CR2:P39:M11	MFI	CXCR3	Terminal NK	Non-myeloid	162.48
4223	Critical (ventilation)	TNK-CR2:P39:M13	MFI	CCR9	Terminal NK	Non-myeloid	281.19
4223	Critical (ventilation)	TNK-CR2:P39:M14	MFI	CCR4	Terminal NK	Non-myeloid	-39.556
4224	Critical (ventilation)	TNK-CR2:P39:M11	MFI	CXCR3	Terminal NK	Non-myeloid	173.77
4224	Critical (ventilation)	TNK-CR2:P39:M13	MFI	CCR9	Terminal NK	Non-myeloid	805.55
4224	Critical (ventilation)	TNK-CR2:P39:M14	MFI	CCR4	Terminal NK	Non-myeloid	154.71
4225	Moderate	TNK-CR2:P39:M11	MFI	CXCR3	Terminal NK	Non-myeloid	98.808
4225	Moderate	TNK-CR2:P39:M13	MFI	CCR9	Terminal NK	Non-myeloid	166.48
4225	Moderate	TNK-CR2:P39:M14	MFI	CCR4	Terminal NK	Non-myeloid	2.9101
4226	Mild	TNK-CR2:P39:M11	MFI	CXCR3	Terminal NK	Non-myeloid	110.61
4226	Mild	TNK-CR2:P39:M13	MFI	CCR9	Terminal NK	Non-myeloid	200.94
4226	Mild	TNK-CR2:P39:M14	MFI	CCR4	Terminal NK	Non-myeloid	-66.969
4227	Moderate	TNK-CR2:P39:M11	MFI	CXCR3	Terminal NK	Non-myeloid	352.42
4227	Moderate	TNK-CR2:P39:M13	MFI	CCR9	Terminal NK	Non-myeloid	1409.9
4227	Moderate	TNK-CR2:P39:M14	MFI	CCR4	Terminal NK	Non-myeloid	229.35
4228	Moderate	TNK-CR2:P39:M11	MFI	CXCR3	Terminal NK	Non-myeloid	85.527
4228	Moderate	TNK-CR2:P39:M13	MFI	CCR9	Terminal NK	Non-myeloid	261.8
4228	Moderate	TNK-CR2:P39:M14	MFI	CCR4	Terminal NK	Non-myeloid	-27.957
4229	Moderate	TNK-CR2:P39:M11	MFI	CXCR3	Terminal NK	Non-myeloid	251.93
4229	Moderate	TNK-CR2:P39:M13	MFI	CCR9	Terminal NK	Non-myeloid	662.52
4229	Moderate	TNK-CR2:P39:M14	MFI	CCR4	Terminal NK	Non-myeloid	92.193
4230	Mild	TNK-CR2:P39:M11	MFI	CXCR3	Terminal NK	Non-myeloid	43.175
4230	Mild	TNK-CR2:P39:M13	MFI	CCR9	Terminal NK	Non-myeloid	233.58
4230	Mild	TNK-CR2:P39:M14	MFI	CCR4	Terminal NK	Non-myeloid	-25.248
4231	Moderate	TNK-CR2:P39:M11	MFI	CXCR3	Terminal NK	Non-myeloid	181.78
4231	Moderate	TNK-CR2:P39:M13	MFI	CCR9	Terminal NK	Non-myeloid	672.14
4231	Moderate	TNK-CR2:P39:M14	MFI	CCR4	Terminal NK	Non-myeloid	-8.1602
4232	Mild	TNK-CR2:P39:M11	MFI	CXCR3	Terminal NK	Non-myeloid	131.23
4232	Mild	TNK-CR2:P39:M13	MFI	CCR9	Terminal NK	Non-myeloid	208.09
4232	Mild	TNK-CR2:P39:M14	MFI	CCR4	Terminal NK	Non-myeloid	136.68
4233	Healthy	TNK-CR2:P39:M11	MFI	CXCR3	Terminal NK	Non-myeloid	177.15
4233	Healthy	TNK-CR2:P39:M13	MFI	CCR9	Terminal NK	Non-myeloid	234.06
4233	Healthy	TNK-CR2:P39:M14	MFI	CCR4	Terminal NK	Non-myeloid	85.47
4234	Healthy	TNK-CR2:P39:M11	MFI	CXCR3	Terminal NK	Non-myeloid	144.32
4234	Healthy	TNK-CR2:P39:M13	MFI	CCR9	Terminal NK	Non-myeloid	250.42
4234	Healthy	TNK-CR2:P39:M14	MFI	CCR4	Terminal NK	Non-myeloid	125.16
4235	Healthy	TNK-CR2:P39:M11	MFI	CXCR3	Terminal NK	Non-myeloid	126.4
4235	Healthy	TNK-CR2:P39:M13	MFI	CCR9	Terminal NK	Non-myeloid	159.12
4235	Healthy	TNK-CR2:P39:M14	MFI	CCR4	Terminal NK	Non-myeloid	85.901
4236	Healthy	TNK-CR2:P39:M11	MFI	CXCR3	Terminal NK	Non-myeloid	244.76
4236	Healthy	TNK-CR2:P39:M13	MFI	CCR9	Terminal NK	Non-myeloid	276.13
4236	Healthy	TNK-CR2:P39:M14	MFI	CCR4	Terminal NK	Non-myeloid	89.637
4237	Healthy	TNK-CR2:P39:M11	MFI	CXCR3	Terminal NK	Non-myeloid	144.19
4237	Healthy	TNK-CR2:P39:M13	MFI	CCR9	Terminal NK	Non-myeloid	215.4
4237	Healthy	TNK-CR2:P39:M14	MFI	CCR4	Terminal NK	Non-myeloid	86.033
4238	Healthy	TNK-CR2:P39:M11	MFI	CXCR3	Terminal NK	Non-myeloid	313.62
4238	Healthy	TNK-CR2:P39:M13	MFI	CCR9	Terminal NK	Non-myeloid	448.72
4238	Healthy	TNK-CR2:P39:M14	MFI	CCR4	Terminal NK	Non-myeloid	275.13
4239	Healthy	TNK-CR2:P39:M11	MFI	CXCR3	Terminal NK	Non-myeloid	515.09
4239	Healthy	TNK-CR2:P39:M13	MFI	CCR9	Terminal NK	Non-myeloid	1461.7
4239	Healthy	TNK-CR2:P39:M14	MFI	CCR4	Terminal NK	Non-myeloid	498.05
4240	Healthy	TNK-CR2:P39:M11	MFI	CXCR3	Terminal NK	Non-myeloid	261.42
4240	Healthy	TNK-CR2:P39:M13	MFI	CCR9	Terminal NK	Non-myeloid	301.17
4240	Healthy	TNK-CR2:P39:M14	MFI	CCR4	Terminal NK	Non-myeloid	160.3
4241	Healthy	TNK-CR2:P39:M11	MFI	CXCR3	Terminal NK	Non-myeloid	550.53
4241	Healthy	TNK-CR2:P39:M13	MFI	CCR9	Terminal NK	Non-myeloid	742.34
4241	Healthy	TNK-CR2:P39:M14	MFI	CCR4	Terminal NK	Non-myeloid	442.26
4242	Healthy	TNK-CR2:P39:M11	MFI	CXCR3	Terminal NK	Non-myeloid	310.6
4242	Healthy	TNK-CR2:P39:M13	MFI	CCR9	Terminal NK	Non-myeloid	665.41
4242	Healthy	TNK-CR2:P39:M14	MFI	CCR4	Terminal NK	Non-myeloid	242.35
4243	Healthy	TNK-CR2:P39:M11	MFI	CXCR3	Terminal NK	Non-myeloid	216.33
4243	Healthy	TNK-CR2:P39:M13	MFI	CCR9	Terminal NK	Non-myeloid	253.98
4243	Healthy	TNK-CR2:P39:M14	MFI	CCR4	Terminal NK	Non-myeloid	40.982
4244	Healthy	TNK-CR2:P39:M11	MFI	CXCR3	Terminal NK	Non-myeloid	343.59
4244	Healthy	TNK-CR2:P39:M13	MFI	CCR9	Terminal NK	Non-myeloid	382.91
4244	Healthy	TNK-CR2:P39:M14	MFI	CCR4	Terminal NK	Non-myeloid	288.74
4245	Healthy	TNK-CR2:P39:M11	MFI	CXCR3	Terminal NK	Non-myeloid	312.75
4245	Healthy	TNK-CR2:P39:M13	MFI	CCR9	Terminal NK	Non-myeloid	529.92
4245	Healthy	TNK-CR2:P39:M14	MFI	CCR4	Terminal NK	Non-myeloid	222.35
4246	Healthy	TNK-CR2:P39:M11	MFI	CXCR3	Terminal NK	Non-myeloid	149.43
4246	Healthy	TNK-CR2:P39:M13	MFI	CCR9	Terminal NK	Non-myeloid	248.97
4246	Healthy	TNK-CR2:P39:M14	MFI	CCR4	Terminal NK	Non-myeloid	22.829
4247	Healthy	TNK-CR2:P39:M11	MFI	CXCR3	Terminal NK	Non-myeloid	192.7
4247	Healthy	TNK-CR2:P39:M13	MFI	CCR9	Terminal NK	Non-myeloid	374.92
4247	Healthy	TNK-CR2:P39:M14	MFI	CCR4	Terminal NK	Non-myeloid	49.697
4248	Healthy	TNK-CR2:P39:M11	MFI	CXCR3	Terminal NK	Non-myeloid	306.09
4248	Healthy	TNK-CR2:P39:M13	MFI	CCR9	Terminal NK	Non-myeloid	404.19
4248	Healthy	TNK-CR2:P39:M14	MFI	CCR4	Terminal NK	Non-myeloid	95.278
4249	Healthy	TNK-CR2:P39:M11	MFI	CXCR3	Terminal NK	Non-myeloid	122.33
4249	Healthy	TNK-CR2:P39:M13	MFI	CCR9	Terminal NK	Non-myeloid	359.8
4249	Healthy	TNK-CR2:P39:M14	MFI	CCR4	Terminal NK	Non-myeloid	82.007
4250	Healthy	TNK-CR2:P39:M11	MFI	CXCR3	Terminal NK	Non-myeloid	424.29
4250	Healthy	TNK-CR2:P39:M13	MFI	CCR9	Terminal NK	Non-myeloid	3145
4250	Healthy	TNK-CR2:P39:M14	MFI	CCR4	Terminal NK	Non-myeloid	919.07
4251	Healthy	TNK-CR2:P39:M11	MFI	CXCR3	Terminal NK	Non-myeloid	98.479
4251	Healthy	TNK-CR2:P39:M13	MFI	CCR9	Terminal NK	Non-myeloid	226.38
4251	Healthy	TNK-CR2:P39:M14	MFI	CCR4	Terminal NK	Non-myeloid	51.744
4252	Healthy	TNK-CR2:P39:M11	MFI	CXCR3	Terminal NK	Non-myeloid	281.16
4252	Healthy	TNK-CR2:P39:M13	MFI	CCR9	Terminal NK	Non-myeloid	398
4252	Healthy	TNK-CR2:P39:M14	MFI	CCR4	Terminal NK	Non-myeloid	168.8
4253	Healthy	TNK-CR2:P39:M11	MFI	CXCR3	Terminal NK	Non-myeloid	313.79
4253	Healthy	TNK-CR2:P39:M13	MFI	CCR9	Terminal NK	Non-myeloid	166.92
4253	Healthy	TNK-CR2:P39:M14	MFI	CCR4	Terminal NK	Non-myeloid	58.864
4254	Healthy	TNK-CR2:P39:M11	MFI	CXCR3	Terminal NK	Non-myeloid	162.81
4254	Healthy	TNK-CR2:P39:M13	MFI	CCR9	Terminal NK	Non-myeloid	210.39
4254	Healthy	TNK-CR2:P39:M14	MFI	CCR4	Terminal NK	Non-myeloid	38.233
4255	Healthy	TNK-CR2:P39:M11	MFI	CXCR3	Terminal NK	Non-myeloid	166.76
4255	Healthy	TNK-CR2:P39:M13	MFI	CCR9	Terminal NK	Non-myeloid	285.75
4255	Healthy	TNK-CR2:P39:M14	MFI	CCR4	Terminal NK	Non-myeloid	66.959
4256	Healthy	TNK-CR2:P39:M11	MFI	CXCR3	Terminal NK	Non-myeloid	259.17
4256	Healthy	TNK-CR2:P39:M13	MFI	CCR9	Terminal NK	Non-myeloid	338.46
4256	Healthy	TNK-CR2:P39:M14	MFI	CCR4	Terminal NK	Non-myeloid	69.891
4257	Healthy	TNK-CR2:P39:M11	MFI	CXCR3	Terminal NK	Non-myeloid	256.16
4257	Healthy	TNK-CR2:P39:M13	MFI	CCR9	Terminal NK	Non-myeloid	368.52
4257	Healthy	TNK-CR2:P39:M14	MFI	CCR4	Terminal NK	Non-myeloid	167.4
4258	Healthy	TNK-CR2:P39:M11	MFI	CXCR3	Terminal NK	Non-myeloid	148.31
4258	Healthy	TNK-CR2:P39:M13	MFI	CCR9	Terminal NK	Non-myeloid	170.62
4258	Healthy	TNK-CR2:P39:M14	MFI	CCR4	Terminal NK	Non-myeloid	59.206
4259	Healthy	TNK-CR2:P39:M11	MFI	CXCR3	Terminal NK	Non-myeloid	116.57
4259	Healthy	TNK-CR2:P39:M13	MFI	CCR9	Terminal NK	Non-myeloid	208.21
4259	Healthy	TNK-CR2:P39:M14	MFI	CCR4	Terminal NK	Non-myeloid	36.846
4260	Healthy	TNK-CR2:P39:M11	MFI	CXCR3	Terminal NK	Non-myeloid	273.78
4260	Healthy	TNK-CR2:P39:M13	MFI	CCR9	Terminal NK	Non-myeloid	429.19
4260	Healthy	TNK-CR2:P39:M14	MFI	CCR4	Terminal NK	Non-myeloid	183.65
4261	Critical (ventilation)	TNK-CR2:P39:M11	MFI	CXCR3	Terminal NK	Non-myeloid	378.42
4261	Critical (ventilation)	TNK-CR2:P39:M13	MFI	CCR9	Terminal NK	Non-myeloid	531.23
4261	Critical (ventilation)	TNK-CR2:P39:M14	MFI	CCR4	Terminal NK	Non-myeloid	343.59
4262	Critical (ventilation)	TNK-CR2:P39:M11	MFI	CXCR3	Terminal NK	Non-myeloid	669.42
4262	Critical (ventilation)	TNK-CR2:P39:M13	MFI	CCR9	Terminal NK	Non-myeloid	1407.3
4262	Critical (ventilation)	TNK-CR2:P39:M14	MFI	CCR4	Terminal NK	Non-myeloid	596.97
4264	Severe (no venitlation)	TNK-CR2:P39:M11	MFI	CXCR3	Terminal NK	Non-myeloid	322.77
4264	Severe (no venitlation)	TNK-CR2:P39:M13	MFI	CCR9	Terminal NK	Non-myeloid	1037.8
4264	Severe (no venitlation)	TNK-CR2:P39:M14	MFI	CCR4	Terminal NK	Non-myeloid	239.8
4265	Severe (no venitlation)	TNK-CR2:P39:M11	MFI	CXCR3	Terminal NK	Non-myeloid	5007.6
4265	Severe (no venitlation)	TNK-CR2:P39:M13	MFI	CCR9	Terminal NK	Non-myeloid	2074.6
4265	Severe (no venitlation)	TNK-CR2:P39:M14	MFI	CCR4	Terminal NK	Non-myeloid	316.1
4266	Critical (ventilation)	TNK-CR2:P39:M11	MFI	CXCR3	Terminal NK	Non-myeloid	941.99
4266	Critical (ventilation)	TNK-CR2:P39:M13	MFI	CCR9	Terminal NK	Non-myeloid	2049.4
4266	Critical (ventilation)	TNK-CR2:P39:M14	MFI	CCR4	Terminal NK	Non-myeloid	534.68
4267	Critical (ventilation)	TNK-CR2:P39:M11	MFI	CXCR3	Terminal NK	Non-myeloid	2147.8
4267	Critical (ventilation)	TNK-CR2:P39:M13	MFI	CCR9	Terminal NK	Non-myeloid	2081.3
4267	Critical (ventilation)	TNK-CR2:P39:M14	MFI	CCR4	Terminal NK	Non-myeloid	460.14
4268	Severe (no venitlation)	TNK-CR2:P39:M11	MFI	CXCR3	Terminal NK	Non-myeloid	269.81
4268	Severe (no venitlation)	TNK-CR2:P39:M13	MFI	CCR9	Terminal NK	Non-myeloid	393.19
4268	Severe (no venitlation)	TNK-CR2:P39:M14	MFI	CCR4	Terminal NK	Non-myeloid	72.662
4269	Mild	TNK-CR2:P39:M11	MFI	CXCR3	Terminal NK	Non-myeloid	92.438
4269	Mild	TNK-CR2:P39:M13	MFI	CCR9	Terminal NK	Non-myeloid	252.93
4269	Mild	TNK-CR2:P39:M14	MFI	CCR4	Terminal NK	Non-myeloid	23.716
4270	Moderate	TNK-CR2:P39:M11	MFI	CXCR3	Terminal NK	Non-myeloid	182.39
4270	Moderate	TNK-CR2:P39:M13	MFI	CCR9	Terminal NK	Non-myeloid	308.23
4270	Moderate	TNK-CR2:P39:M14	MFI	CCR4	Terminal NK	Non-myeloid	404.29
4271	Mild	TNK-CR2:P39:M11	MFI	CXCR3	Terminal NK	Non-myeloid	73.215
4271	Mild	TNK-CR2:P39:M13	MFI	CCR9	Terminal NK	Non-myeloid	176.18
4271	Mild	TNK-CR2:P39:M14	MFI	CCR4	Terminal NK	Non-myeloid	18.75
4272	Mild	TNK-CR2:P39:M11	MFI	CXCR3	Terminal NK	Non-myeloid	109.51
4272	Mild	TNK-CR2:P39:M13	MFI	CCR9	Terminal NK	Non-myeloid	220.27
4272	Mild	TNK-CR2:P39:M14	MFI	CCR4	Terminal NK	Non-myeloid	58.223
4273	Moderate	TNK-CR2:P39:M11	MFI	CXCR3	Terminal NK	Non-myeloid	311.39
4273	Moderate	TNK-CR2:P39:M13	MFI	CCR9	Terminal NK	Non-myeloid	419.35
4273	Moderate	TNK-CR2:P39:M14	MFI	CCR4	Terminal NK	Non-myeloid	62.548
4274	Moderate	TNK-CR2:P39:M11	MFI	CXCR3	Terminal NK	Non-myeloid	705.28
4274	Moderate	TNK-CR2:P39:M13	MFI	CCR9	Terminal NK	Non-myeloid	1415.1
4274	Moderate	TNK-CR2:P39:M14	MFI	CCR4	Terminal NK	Non-myeloid	243.48
4275	Moderate	TNK-CR2:P39:M11	MFI	CXCR3	Terminal NK	Non-myeloid	100.41
4275	Moderate	TNK-CR2:P39:M13	MFI	CCR9	Terminal NK	Non-myeloid	289.66
4275	Moderate	TNK-CR2:P39:M14	MFI	CCR4	Terminal NK	Non-myeloid	24.592

## Sheet: Figure 3c
Source Data for Figure 3c
FlowJo ID	Severity	Trait ID	Trait type	Marker	Subset	Parent	Percentage or MFI
4000	Healthy	TNK-CR2:P100:FM14	percent	CCR4	CCR4+	CD4:Naive	2.9301
4000	Healthy	TNK-CR2:P189:FM14	percent	CCR4	CCR4+	CD4 TM	34.24
4000	Healthy	TNK-CR2:P218:FM14	percent	CCR4	CCR4+	CD8:Naive	3.8763
4000	Healthy	TNK-CR2:P291:FM14	percent	CCR4	CCR4+	CD8 TM	23.2
4001	Healthy	TNK-CR2:P100:FM14	percent	CCR4	CCR4+	CD4:Naive	2.8323
4001	Healthy	TNK-CR2:P189:FM14	percent	CCR4	CCR4+	CD4 TM	35.756
4001	Healthy	TNK-CR2:P218:FM14	percent	CCR4	CCR4+	CD8:Naive	2.8364
4001	Healthy	TNK-CR2:P291:FM14	percent	CCR4	CCR4+	CD8 TM	21.554
4002	Healthy	TNK-CR2:P100:FM14	percent	CCR4	CCR4+	CD4:Naive	1.7353
4002	Healthy	TNK-CR2:P189:FM14	percent	CCR4	CCR4+	CD4 TM	40.897
4002	Healthy	TNK-CR2:P218:FM14	percent	CCR4	CCR4+	CD8:Naive	1.362
4002	Healthy	TNK-CR2:P291:FM14	percent	CCR4	CCR4+	CD8 TM	13.035
4003	Healthy	TNK-CR2:P100:FM14	percent	CCR4	CCR4+	CD4:Naive	3.3663
4003	Healthy	TNK-CR2:P189:FM14	percent	CCR4	CCR4+	CD4 TM	49.753
4003	Healthy	TNK-CR2:P218:FM14	percent	CCR4	CCR4+	CD8:Naive	2.8708
4003	Healthy	TNK-CR2:P291:FM14	percent	CCR4	CCR4+	CD8 TM	14.609
4004	Healthy	TNK-CR2:P100:FM14	percent	CCR4	CCR4+	CD4:Naive	4.639
4004	Healthy	TNK-CR2:P189:FM14	percent	CCR4	CCR4+	CD4 TM	38.495
4004	Healthy	TNK-CR2:P218:FM14	percent	CCR4	CCR4+	CD8:Naive	3.4992
4004	Healthy	TNK-CR2:P291:FM14	percent	CCR4	CCR4+	CD8 TM	24.95
4005	Healthy	TNK-CR2:P100:FM14	percent	CCR4	CCR4+	CD4:Naive	4.5461
4005	Healthy	TNK-CR2:P189:FM14	percent	CCR4	CCR4+	CD4 TM	49.2
4005	Healthy	TNK-CR2:P218:FM14	percent	CCR4	CCR4+	CD8:Naive	4.6768
4005	Healthy	TNK-CR2:P291:FM14	percent	CCR4	CCR4+	CD8 TM	21.359
4006	Healthy	TNK-CR2:P100:FM14	percent	CCR4	CCR4+	CD4:Naive	2.3142
4006	Healthy	TNK-CR2:P189:FM14	percent	CCR4	CCR4+	CD4 TM	34.405
4006	Healthy	TNK-CR2:P218:FM14	percent	CCR4	CCR4+	CD8:Naive	3.3457
4006	Healthy	TNK-CR2:P291:FM14	percent	CCR4	CCR4+	CD8 TM	9.4104
4007	Healthy	TNK-CR2:P100:FM14	percent	CCR4	CCR4+	CD4:Naive	2.7008
4007	Healthy	TNK-CR2:P189:FM14	percent	CCR4	CCR4+	CD4 TM	49.025
4007	Healthy	TNK-CR2:P218:FM14	percent	CCR4	CCR4+	CD8:Naive	2.3848
4007	Healthy	TNK-CR2:P291:FM14	percent	CCR4	CCR4+	CD8 TM	20.508
4008	Healthy	TNK-CR2:P100:FM14	percent	CCR4	CCR4+	CD4:Naive	2.9244
4008	Healthy	TNK-CR2:P189:FM14	percent	CCR4	CCR4+	CD4 TM	38.887
4008	Healthy	TNK-CR2:P218:FM14	percent	CCR4	CCR4+	CD8:Naive	2.9928
4008	Healthy	TNK-CR2:P291:FM14	percent	CCR4	CCR4+	CD8 TM	17.233
4009	Healthy	TNK-CR2:P100:FM14	percent	CCR4	CCR4+	CD4:Naive	1.4186
4009	Healthy	TNK-CR2:P189:FM14	percent	CCR4	CCR4+	CD4 TM	27.49
4009	Healthy	TNK-CR2:P218:FM14	percent	CCR4	CCR4+	CD8:Naive	1.7661
4009	Healthy	TNK-CR2:P291:FM14	percent	CCR4	CCR4+	CD8 TM	15.886
4010	Healthy	TNK-CR2:P100:FM14	percent	CCR4	CCR4+	CD4:Naive	1.7153
4010	Healthy	TNK-CR2:P189:FM14	percent	CCR4	CCR4+	CD4 TM	40.879
4010	Healthy	TNK-CR2:P218:FM14	percent	CCR4	CCR4+	CD8:Naive	1.9665
4010	Healthy	TNK-CR2:P291:FM14	percent	CCR4	CCR4+	CD8 TM	11.86
4011	Healthy	TNK-CR2:P100:FM14	percent	CCR4	CCR4+	CD4:Naive	1.4187
4011	Healthy	TNK-CR2:P189:FM14	percent	CCR4	CCR4+	CD4 TM	47.713
4011	Healthy	TNK-CR2:P218:FM14	percent	CCR4	CCR4+	CD8:Naive	2.3371
4011	Healthy	TNK-CR2:P291:FM14	percent	CCR4	CCR4+	CD8 TM	26.86
4012	Healthy	TNK-CR2:P100:FM14	percent	CCR4	CCR4+	CD4:Naive	3.8096
4012	Healthy	TNK-CR2:P189:FM14	percent	CCR4	CCR4+	CD4 TM	50.462
4012	Healthy	TNK-CR2:P218:FM14	percent	CCR4	CCR4+	CD8:Naive	3.1207
4012	Healthy	TNK-CR2:P291:FM14	percent	CCR4	CCR4+	CD8 TM	20.439
4013	Healthy	TNK-CR2:P100:FM14	percent	CCR4	CCR4+	CD4:Naive	5.7027
4013	Healthy	TNK-CR2:P189:FM14	percent	CCR4	CCR4+	CD4 TM	66.083
4013	Healthy	TNK-CR2:P218:FM14	percent	CCR4	CCR4+	CD8:Naive	6.8377
4013	Healthy	TNK-CR2:P291:FM14	percent	CCR4	CCR4+	CD8 TM	34.569
4014	Healthy	TNK-CR2:P100:FM14	percent	CCR4	CCR4+	CD4:Naive	1.2869
4014	Healthy	TNK-CR2:P189:FM14	percent	CCR4	CCR4+	CD4 TM	59.211
4014	Healthy	TNK-CR2:P218:FM14	percent	CCR4	CCR4+	CD8:Naive	2.003
4014	Healthy	TNK-CR2:P291:FM14	percent	CCR4	CCR4+	CD8 TM	29.869
4015	Healthy	TNK-CR2:P100:FM14	percent	CCR4	CCR4+	CD4:Naive	6.7297
4015	Healthy	TNK-CR2:P189:FM14	percent	CCR4	CCR4+	CD4 TM	50.041
4015	Healthy	TNK-CR2:P218:FM14	percent	CCR4	CCR4+	CD8:Naive	6.5594
4015	Healthy	TNK-CR2:P291:FM14	percent	CCR4	CCR4+	CD8 TM	22.994
4016	Healthy	TNK-CR2:P100:FM14	percent	CCR4	CCR4+	CD4:Naive	2.8809
4016	Healthy	TNK-CR2:P189:FM14	percent	CCR4	CCR4+	CD4 TM	28.223
4016	Healthy	TNK-CR2:P218:FM14	percent	CCR4	CCR4+	CD8:Naive	2.6945
4016	Healthy	TNK-CR2:P291:FM14	percent	CCR4	CCR4+	CD8 TM	11.096
4017	Healthy	TNK-CR2:P100:FM14	percent	CCR4	CCR4+	CD4:Naive	3.7597
4017	Healthy	TNK-CR2:P189:FM14	percent	CCR4	CCR4+	CD4 TM	48.785
4017	Healthy	TNK-CR2:P218:FM14	percent	CCR4	CCR4+	CD8:Naive	3.196
4017	Healthy	TNK-CR2:P291:FM14	percent	CCR4	CCR4+	CD8 TM	15.892
4018	Healthy	TNK-CR2:P100:FM14	percent	CCR4	CCR4+	CD4:Naive	3.0908
4018	Healthy	TNK-CR2:P189:FM14	percent	CCR4	CCR4+	CD4 TM	62.264
4018	Healthy	TNK-CR2:P218:FM14	percent	CCR4	CCR4+	CD8:Naive	3.6534
4018	Healthy	TNK-CR2:P291:FM14	percent	CCR4	CCR4+	CD8 TM	49.368
4019	Healthy	TNK-CR2:P100:FM14	percent	CCR4	CCR4+	CD4:Naive	2.5544
4019	Healthy	TNK-CR2:P189:FM14	percent	CCR4	CCR4+	CD4 TM	37.484
4019	Healthy	TNK-CR2:P218:FM14	percent	CCR4	CCR4+	CD8:Naive	1.7008
4019	Healthy	TNK-CR2:P291:FM14	percent	CCR4	CCR4+	CD8 TM	8.83
4020	Healthy	TNK-CR2:P100:FM14	percent	CCR4	CCR4+	CD4:Naive	5.7138
4020	Healthy	TNK-CR2:P189:FM14	percent	CCR4	CCR4+	CD4 TM	50.356
4020	Healthy	TNK-CR2:P218:FM14	percent	CCR4	CCR4+	CD8:Naive	6.0294
4020	Healthy	TNK-CR2:P291:FM14	percent	CCR4	CCR4+	CD8 TM	15.231
4021	Healthy	TNK-CR2:P100:FM14	percent	CCR4	CCR4+	CD4:Naive	3.3563
4021	Healthy	TNK-CR2:P189:FM14	percent	CCR4	CCR4+	CD4 TM	42.379
4021	Healthy	TNK-CR2:P218:FM14	percent	CCR4	CCR4+	CD8:Naive	4.3338
4021	Healthy	TNK-CR2:P291:FM14	percent	CCR4	CCR4+	CD8 TM	16.63
4022	Healthy	TNK-CR2:P100:FM14	percent	CCR4	CCR4+	CD4:Naive	5.2834
4022	Healthy	TNK-CR2:P189:FM14	percent	CCR4	CCR4+	CD4 TM	54.727
4022	Healthy	TNK-CR2:P218:FM14	percent	CCR4	CCR4+	CD8:Naive	4.7832
4022	Healthy	TNK-CR2:P291:FM14	percent	CCR4	CCR4+	CD8 TM	25.205
4023	Healthy	TNK-CR2:P100:FM14	percent	CCR4	CCR4+	CD4:Naive	0.8419
4023	Healthy	TNK-CR2:P189:FM14	percent	CCR4	CCR4+	CD4 TM	44.007
4023	Healthy	TNK-CR2:P218:FM14	percent	CCR4	CCR4+	CD8:Naive	1.1157
4023	Healthy	TNK-CR2:P291:FM14	percent	CCR4	CCR4+	CD8 TM	27.71
4024	Healthy	TNK-CR2:P100:FM14	percent	CCR4	CCR4+	CD4:Naive	1.4279
4024	Healthy	TNK-CR2:P189:FM14	percent	CCR4	CCR4+	CD4 TM	44.701
4024	Healthy	TNK-CR2:P218:FM14	percent	CCR4	CCR4+	CD8:Naive	1.738
4024	Healthy	TNK-CR2:P291:FM14	percent	CCR4	CCR4+	CD8 TM	18.451
4025	Healthy	TNK-CR2:P100:FM14	percent	CCR4	CCR4+	CD4:Naive	6.1916
4025	Healthy	TNK-CR2:P189:FM14	percent	CCR4	CCR4+	CD4 TM	52.144
4025	Healthy	TNK-CR2:P218:FM14	percent	CCR4	CCR4+	CD8:Naive	4.9899
4025	Healthy	TNK-CR2:P291:FM14	percent	CCR4	CCR4+	CD8 TM	25.076
4026	Healthy	TNK-CR2:P100:FM14	percent	CCR4	CCR4+	CD4:Naive	4.1859
4026	Healthy	TNK-CR2:P189:FM14	percent	CCR4	CCR4+	CD4 TM	34.708
4026	Healthy	TNK-CR2:P218:FM14	percent	CCR4	CCR4+	CD8:Naive	3.0129
4026	Healthy	TNK-CR2:P291:FM14	percent	CCR4	CCR4+	CD8 TM	21.395
4027	Healthy	TNK-CR2:P100:FM14	percent	CCR4	CCR4+	CD4:Naive	5.8188
4027	Healthy	TNK-CR2:P189:FM14	percent	CCR4	CCR4+	CD4 TM	29.341
4027	Healthy	TNK-CR2:P218:FM14	percent	CCR4	CCR4+	CD8:Naive	6.5868
4027	Healthy	TNK-CR2:P291:FM14	percent	CCR4	CCR4+	CD8 TM	15.67
4028	Healthy	TNK-CR2:P100:FM14	percent	CCR4	CCR4+	CD4:Naive	0.9547
4028	Healthy	TNK-CR2:P189:FM14	percent	CCR4	CCR4+	CD4 TM	30.715
4028	Healthy	TNK-CR2:P218:FM14	percent	CCR4	CCR4+	CD8:Naive	0.8221
4028	Healthy	TNK-CR2:P291:FM14	percent	CCR4	CCR4+	CD8 TM	20.699
4029	Healthy	TNK-CR2:P100:FM14	percent	CCR4	CCR4+	CD4:Naive	3.214
4029	Healthy	TNK-CR2:P189:FM14	percent	CCR4	CCR4+	CD4 TM	57.393
4029	Healthy	TNK-CR2:P218:FM14	percent	CCR4	CCR4+	CD8:Naive	3.6256
4029	Healthy	TNK-CR2:P291:FM14	percent	CCR4	CCR4+	CD8 TM	38.871
4030	Critical (ventilation)	TNK-CR2:P100:FM14	percent	CCR4	CCR4+	CD4:Naive	1.9066
4030	Critical (ventilation)	TNK-CR2:P189:FM14	percent	CCR4	CCR4+	CD4 TM	49.297
4030	Critical (ventilation)	TNK-CR2:P218:FM14	percent	CCR4	CCR4+	CD8:Naive	3.2456
4030	Critical (ventilation)	TNK-CR2:P291:FM14	percent	CCR4	CCR4+	CD8 TM	17.373
4031	Severe (no venitlation)	TNK-CR2:P100:FM14	percent	CCR4	CCR4+	CD4:Naive	0.8496
4031	Severe (no venitlation)	TNK-CR2:P189:FM14	percent	CCR4	CCR4+	CD4 TM	55.721
4031	Severe (no venitlation)	TNK-CR2:P218:FM14	percent	CCR4	CCR4+	CD8:Naive	0.496
4031	Severe (no venitlation)	TNK-CR2:P291:FM14	percent	CCR4	CCR4+	CD8 TM	16.806
4032	Critical (ventilation)	TNK-CR2:P100:FM14	percent	CCR4	CCR4+	CD4:Naive	0.9819
4032	Critical (ventilation)	TNK-CR2:P189:FM14	percent	CCR4	CCR4+	CD4 TM	49.701
4032	Critical (ventilation)	TNK-CR2:P218:FM14	percent	CCR4	CCR4+	CD8:Naive	1.404
4032	Critical (ventilation)	TNK-CR2:P291:FM14	percent	CCR4	CCR4+	CD8 TM	22.149
4033	Severe (no venitlation)	TNK-CR2:P100:FM14	percent	CCR4	CCR4+	CD4:Naive	1.016
4033	Severe (no venitlation)	TNK-CR2:P189:FM14	percent	CCR4	CCR4+	CD4 TM	38.757
4033	Severe (no venitlation)	TNK-CR2:P218:FM14	percent	CCR4	CCR4+	CD8:Naive	2.9412
4033	Severe (no venitlation)	TNK-CR2:P291:FM14	percent	CCR4	CCR4+	CD8 TM	21.827
4034	Severe (no venitlation)	TNK-CR2:P100:FM14	percent	CCR4	CCR4+	CD4:Naive	1.3432
4034	Severe (no venitlation)	TNK-CR2:P189:FM14	percent	CCR4	CCR4+	CD4 TM	61.181
4034	Severe (no venitlation)	TNK-CR2:P218:FM14	percent	CCR4	CCR4+	CD8:Naive	2.7907
4034	Severe (no venitlation)	TNK-CR2:P291:FM14	percent	CCR4	CCR4+	CD8 TM	14.804
4035	Severe (no venitlation)	TNK-CR2:P100:FM14	percent	CCR4	CCR4+	CD4:Naive	1.7378
4035	Severe (no venitlation)	TNK-CR2:P189:FM14	percent	CCR4	CCR4+	CD4 TM	39.435
4035	Severe (no venitlation)	TNK-CR2:P218:FM14	percent	CCR4	CCR4+	CD8:Naive	1.861
4035	Severe (no venitlation)	TNK-CR2:P291:FM14	percent	CCR4	CCR4+	CD8 TM	12.098
4036	Critical (ventilation)	TNK-CR2:P100:FM14	percent	CCR4	CCR4+	CD4:Naive	0.6024
4036	Critical (ventilation)	TNK-CR2:P189:FM14	percent	CCR4	CCR4+	CD4 TM	53.933
4036	Critical (ventilation)	TNK-CR2:P218:FM14	percent	CCR4	CCR4+	CD8:Naive	3.3333
4036	Critical (ventilation)	TNK-CR2:P291:FM14	percent	CCR4	CCR4+	CD8 TM	47.563
4037	Critical (ventilation)	TNK-CR2:P100:FM14	percent	CCR4	CCR4+	CD4:Naive	1.0462
4037	Critical (ventilation)	TNK-CR2:P189:FM14	percent	CCR4	CCR4+	CD4 TM	56.892
4037	Critical (ventilation)	TNK-CR2:P218:FM14	percent	CCR4	CCR4+	CD8:Naive	2.3038
4037	Critical (ventilation)	TNK-CR2:P291:FM14	percent	CCR4	CCR4+	CD8 TM	38.28
4038	Severe (no venitlation)	TNK-CR2:P100:FM14	percent	CCR4	CCR4+	CD4:Naive	1.1217
4038	Severe (no venitlation)	TNK-CR2:P189:FM14	percent	CCR4	CCR4+	CD4 TM	54.918
4038	Severe (no venitlation)	TNK-CR2:P218:FM14	percent	CCR4	CCR4+	CD8:Naive	1.8553
4038	Severe (no venitlation)	TNK-CR2:P291:FM14	percent	CCR4	CCR4+	CD8 TM	44.764
4039	Severe (no venitlation)	TNK-CR2:P100:FM14	percent	CCR4	CCR4+	CD4:Naive	2.9488
4039	Severe (no venitlation)	TNK-CR2:P189:FM14	percent	CCR4	CCR4+	CD4 TM	51.224
4039	Severe (no venitlation)	TNK-CR2:P218:FM14	percent	CCR4	CCR4+	CD8:Naive	3.7356
4039	Severe (no venitlation)	TNK-CR2:P291:FM14	percent	CCR4	CCR4+	CD8 TM	12.586
4040	Mild	TNK-CR2:P100:FM14	percent	CCR4	CCR4+	CD4:Naive	2.1917
4040	Mild	TNK-CR2:P189:FM14	percent	CCR4	CCR4+	CD4 TM	33.35
4040	Mild	TNK-CR2:P218:FM14	percent	CCR4	CCR4+	CD8:Naive	1.6949
4040	Mild	TNK-CR2:P291:FM14	percent	CCR4	CCR4+	CD8 TM	8.2648
4041	Mild	TNK-CR2:P100:FM14	percent	CCR4	CCR4+	CD4:Naive	2.4763
4041	Mild	TNK-CR2:P189:FM14	percent	CCR4	CCR4+	CD4 TM	44.114
4041	Mild	TNK-CR2:P218:FM14	percent	CCR4	CCR4+	CD8:Naive	3.0017
4041	Mild	TNK-CR2:P291:FM14	percent	CCR4	CCR4+	CD8 TM	17.057
4042	Moderate	TNK-CR2:P100:FM14	percent	CCR4	CCR4+	CD4:Naive	1.8845
4042	Moderate	TNK-CR2:P189:FM14	percent	CCR4	CCR4+	CD4 TM	46.176
4042	Moderate	TNK-CR2:P218:FM14	percent	CCR4	CCR4+	CD8:Naive	1.4637
4042	Moderate	TNK-CR2:P291:FM14	percent	CCR4	CCR4+	CD8 TM	10.641
4043	Mild	TNK-CR2:P100:FM14	percent	CCR4	CCR4+	CD4:Naive	1.2593
4043	Mild	TNK-CR2:P189:FM14	percent	CCR4	CCR4+	CD4 TM	37.218
4043	Mild	TNK-CR2:P218:FM14	percent	CCR4	CCR4+	CD8:Naive	0.9106
4043	Mild	TNK-CR2:P291:FM14	percent	CCR4	CCR4+	CD8 TM	29.015
4044	Mild	TNK-CR2:P100:FM14	percent	CCR4	CCR4+	CD4:Naive	0.7585
4044	Mild	TNK-CR2:P189:FM14	percent	CCR4	CCR4+	CD4 TM	27.215
4044	Mild	TNK-CR2:P218:FM14	percent	CCR4	CCR4+	CD8:Naive	0.4872
4044	Mild	TNK-CR2:P291:FM14	percent	CCR4	CCR4+	CD8 TM	9.1953
4045	Mild	TNK-CR2:P100:FM14	percent	CCR4	CCR4+	CD4:Naive	0.9211
4045	Mild	TNK-CR2:P189:FM14	percent	CCR4	CCR4+	CD4 TM	34.344
4045	Mild	TNK-CR2:P218:FM14	percent	CCR4	CCR4+	CD8:Naive	1.0881
4045	Mild	TNK-CR2:P291:FM14	percent	CCR4	CCR4+	CD8 TM	13.689
4046	Moderate	TNK-CR2:P100:FM14	percent	CCR4	CCR4+	CD4:Naive	1.2661
4046	Moderate	TNK-CR2:P189:FM14	percent	CCR4	CCR4+	CD4 TM	39.326
4046	Moderate	TNK-CR2:P218:FM14	percent	CCR4	CCR4+	CD8:Naive	1.2
4046	Moderate	TNK-CR2:P291:FM14	percent	CCR4	CCR4+	CD8 TM	6.9251
4047	Mild	TNK-CR2:P100:FM14	percent	CCR4	CCR4+	CD4:Naive	2.3496
4047	Mild	TNK-CR2:P189:FM14	percent	CCR4	CCR4+	CD4 TM	26.784
4047	Mild	TNK-CR2:P218:FM14	percent	CCR4	CCR4+	CD8:Naive	2.3792
4047	Mild	TNK-CR2:P291:FM14	percent	CCR4	CCR4+	CD8 TM	10.536
4048	Healthy	TNK-CR2:P100:FM14	percent	CCR4	CCR4+	CD4:Naive	10.065
4048	Healthy	TNK-CR2:P189:FM14	percent	CCR4	CCR4+	CD4 TM	58.418
4048	Healthy	TNK-CR2:P218:FM14	percent	CCR4	CCR4+	CD8:Naive	9.6074
4048	Healthy	TNK-CR2:P291:FM14	percent	CCR4	CCR4+	CD8 TM	34.398
4049	Healthy	TNK-CR2:P100:FM14	percent	CCR4	CCR4+	CD4:Naive	2.0245
4049	Healthy	TNK-CR2:P189:FM14	percent	CCR4	CCR4+	CD4 TM	54.599
4049	Healthy	TNK-CR2:P218:FM14	percent	CCR4	CCR4+	CD8:Naive	2.1348
4049	Healthy	TNK-CR2:P291:FM14	percent	CCR4	CCR4+	CD8 TM	15.037
4050	Healthy	TNK-CR2:P100:FM14	percent	CCR4	CCR4+	CD4:Naive	3.6877
4050	Healthy	TNK-CR2:P189:FM14	percent	CCR4	CCR4+	CD4 TM	65.307
4050	Healthy	TNK-CR2:P218:FM14	percent	CCR4	CCR4+	CD8:Naive	4.0425
4050	Healthy	TNK-CR2:P291:FM14	percent	CCR4	CCR4+	CD8 TM	19.852
4051	Healthy	TNK-CR2:P100:FM14	percent	CCR4	CCR4+	CD4:Naive	2.2487
4051	Healthy	TNK-CR2:P189:FM14	percent	CCR4	CCR4+	CD4 TM	32.187
4051	Healthy	TNK-CR2:P218:FM14	percent	CCR4	CCR4+	CD8:Naive	2.7332
4051	Healthy	TNK-CR2:P291:FM14	percent	CCR4	CCR4+	CD8 TM	9.7721
4052	Healthy	TNK-CR2:P100:FM14	percent	CCR4	CCR4+	CD4:Naive	2.6739
4052	Healthy	TNK-CR2:P189:FM14	percent	CCR4	CCR4+	CD4 TM	40.98
4052	Healthy	TNK-CR2:P218:FM14	percent	CCR4	CCR4+	CD8:Naive	4.1962
4052	Healthy	TNK-CR2:P291:FM14	percent	CCR4	CCR4+	CD8 TM	20.303
4053	Healthy	TNK-CR2:P100:FM14	percent	CCR4	CCR4+	CD4:Naive	1.1345
4053	Healthy	TNK-CR2:P189:FM14	percent	CCR4	CCR4+	CD4 TM	39.185
4053	Healthy	TNK-CR2:P218:FM14	percent	CCR4	CCR4+	CD8:Naive	1.8561
4053	Healthy	TNK-CR2:P291:FM14	percent	CCR4	CCR4+	CD8 TM	27.538
4054	Healthy	TNK-CR2:P100:FM14	percent	CCR4	CCR4+	CD4:Naive	5.5779
4054	Healthy	TNK-CR2:P189:FM14	percent	CCR4	CCR4+	CD4 TM	51.476
4054	Healthy	TNK-CR2:P218:FM14	percent	CCR4	CCR4+	CD8:Naive	5.0168
4054	Healthy	TNK-CR2:P291:FM14	percent	CCR4	CCR4+	CD8 TM	14.883
4055	Healthy	TNK-CR2:P100:FM14	percent	CCR4	CCR4+	CD4:Naive	1.9357
4055	Healthy	TNK-CR2:P189:FM14	percent	CCR4	CCR4+	CD4 TM	31.619
4055	Healthy	TNK-CR2:P218:FM14	percent	CCR4	CCR4+	CD8:Naive	2.9101
4055	Healthy	TNK-CR2:P291:FM14	percent	CCR4	CCR4+	CD8 TM	14.855
4056	Healthy	TNK-CR2:P100:FM14	percent	CCR4	CCR4+	CD4:Naive	1.7198
4056	Healthy	TNK-CR2:P189:FM14	percent	CCR4	CCR4+	CD4 TM	53.428
4056	Healthy	TNK-CR2:P218:FM14	percent	CCR4	CCR4+	CD8:Naive	2.572
4056	Healthy	TNK-CR2:P291:FM14	percent	CCR4	CCR4+	CD8 TM	33.921
4057	Healthy	TNK-CR2:P100:FM14	percent	CCR4	CCR4+	CD4:Naive	5.266
4057	Healthy	TNK-CR2:P189:FM14	percent	CCR4	CCR4+	CD4 TM	59.325
4057	Healthy	TNK-CR2:P218:FM14	percent	CCR4	CCR4+	CD8:Naive	7.2711
4057	Healthy	TNK-CR2:P291:FM14	percent	CCR4	CCR4+	CD8 TM	21.787
4058	Healthy	TNK-CR2:P100:FM14	percent	CCR4	CCR4+	CD4:Naive	2.8898
4058	Healthy	TNK-CR2:P189:FM14	percent	CCR4	CCR4+	CD4 TM	38.723
4058	Healthy	TNK-CR2:P218:FM14	percent	CCR4	CCR4+	CD8:Naive	3.1111
4058	Healthy	TNK-CR2:P291:FM14	percent	CCR4	CCR4+	CD8 TM	23.215
4059	Healthy	TNK-CR2:P100:FM14	percent	CCR4	CCR4+	CD4:Naive	5.1872
4059	Healthy	TNK-CR2:P189:FM14	percent	CCR4	CCR4+	CD4 TM	41.222
4059	Healthy	TNK-CR2:P218:FM14	percent	CCR4	CCR4+	CD8:Naive	5.2693
4059	Healthy	TNK-CR2:P291:FM14	percent	CCR4	CCR4+	CD8 TM	24.422
4060	Healthy	TNK-CR2:P100:FM14	percent	CCR4	CCR4+	CD4:Naive	5.962
4060	Healthy	TNK-CR2:P189:FM14	percent	CCR4	CCR4+	CD4 TM	45.64
4060	Healthy	TNK-CR2:P218:FM14	percent	CCR4	CCR4+	CD8:Naive	3.585
4060	Healthy	TNK-CR2:P291:FM14	percent	CCR4	CCR4+	CD8 TM	15.487
4061	Healthy	TNK-CR2:P100:FM14	percent	CCR4	CCR4+	CD4:Naive	3.6392
4061	Healthy	TNK-CR2:P189:FM14	percent	CCR4	CCR4+	CD4 TM	45.393
4061	Healthy	TNK-CR2:P218:FM14	percent	CCR4	CCR4+	CD8:Naive	4.1359
4061	Healthy	TNK-CR2:P291:FM14	percent	CCR4	CCR4+	CD8 TM	32.759
4062	Healthy	TNK-CR2:P100:FM14	percent	CCR4	CCR4+	CD4:Naive	4.1033
4062	Healthy	TNK-CR2:P189:FM14	percent	CCR4	CCR4+	CD4 TM	48.962
4062	Healthy	TNK-CR2:P218:FM14	percent	CCR4	CCR4+	CD8:Naive	3.4997
4062	Healthy	TNK-CR2:P291:FM14	percent	CCR4	CCR4+	CD8 TM	33.635
4063	Healthy	TNK-CR2:P100:FM14	percent	CCR4	CCR4+	CD4:Naive	3.023
4063	Healthy	TNK-CR2:P189:FM14	percent	CCR4	CCR4+	CD4 TM	53.52
4063	Healthy	TNK-CR2:P218:FM14	percent	CCR4	CCR4+	CD8:Naive	3.6943
4063	Healthy	TNK-CR2:P291:FM14	percent	CCR4	CCR4+	CD8 TM	19.861
4064	Healthy	TNK-CR2:P100:FM14	percent	CCR4	CCR4+	CD4:Naive	3.284
4064	Healthy	TNK-CR2:P189:FM14	percent	CCR4	CCR4+	CD4 TM	62.845
4064	Healthy	TNK-CR2:P218:FM14	percent	CCR4	CCR4+	CD8:Naive	4.4838
4064	Healthy	TNK-CR2:P291:FM14	percent	CCR4	CCR4+	CD8 TM	37.403
4065	Healthy	TNK-CR2:P100:FM14	percent	CCR4	CCR4+	CD4:Naive	3.5743
4065	Healthy	TNK-CR2:P189:FM14	percent	CCR4	CCR4+	CD4 TM	59.71
4065	Healthy	TNK-CR2:P218:FM14	percent	CCR4	CCR4+	CD8:Naive	3.6347
4065	Healthy	TNK-CR2:P291:FM14	percent	CCR4	CCR4+	CD8 TM	12.689
4066	Healthy	TNK-CR2:P100:FM14	percent	CCR4	CCR4+	CD4:Naive	2.8583
4066	Healthy	TNK-CR2:P189:FM14	percent	CCR4	CCR4+	CD4 TM	40.318
4066	Healthy	TNK-CR2:P218:FM14	percent	CCR4	CCR4+	CD8:Naive	2.663
4066	Healthy	TNK-CR2:P291:FM14	percent	CCR4	CCR4+	CD8 TM	13.929
4067	Healthy	TNK-CR2:P100:FM14	percent	CCR4	CCR4+	CD4:Naive	2.181
4067	Healthy	TNK-CR2:P189:FM14	percent	CCR4	CCR4+	CD4 TM	64.225
4067	Healthy	TNK-CR2:P218:FM14	percent	CCR4	CCR4+	CD8:Naive	1.8286
4067	Healthy	TNK-CR2:P291:FM14	percent	CCR4	CCR4+	CD8 TM	11.896
4068	Healthy	TNK-CR2:P100:FM14	percent	CCR4	CCR4+	CD4:Naive	3.2282
4068	Healthy	TNK-CR2:P189:FM14	percent	CCR4	CCR4+	CD4 TM	32.031
4068	Healthy	TNK-CR2:P218:FM14	percent	CCR4	CCR4+	CD8:Naive	2.243
4068	Healthy	TNK-CR2:P291:FM14	percent	CCR4	CCR4+	CD8 TM	22.758
4069	Healthy	TNK-CR2:P100:FM14	percent	CCR4	CCR4+	CD4:Naive	3.8534
4069	Healthy	TNK-CR2:P189:FM14	percent	CCR4	CCR4+	CD4 TM	30.882
4069	Healthy	TNK-CR2:P218:FM14	percent	CCR4	CCR4+	CD8:Naive	4.1315
4069	Healthy	TNK-CR2:P291:FM14	percent	CCR4	CCR4+	CD8 TM	26.456
4070	Healthy	TNK-CR2:P100:FM14	percent	CCR4	CCR4+	CD4:Naive	1.8842
4070	Healthy	TNK-CR2:P189:FM14	percent	CCR4	CCR4+	CD4 TM	58.976
4070	Healthy	TNK-CR2:P218:FM14	percent	CCR4	CCR4+	CD8:Naive	1.7256
4070	Healthy	TNK-CR2:P291:FM14	percent	CCR4	CCR4+	CD8 TM	22.81
4071	Healthy	TNK-CR2:P100:FM14	percent	CCR4	CCR4+	CD4:Naive	2.7238
4071	Healthy	TNK-CR2:P189:FM14	percent	CCR4	CCR4+	CD4 TM	70.074
4071	Healthy	TNK-CR2:P218:FM14	percent	CCR4	CCR4+	CD8:Naive	2.4004
4071	Healthy	TNK-CR2:P291:FM14	percent	CCR4	CCR4+	CD8 TM	23.131
4072	Healthy	TNK-CR2:P100:FM14	percent	CCR4	CCR4+	CD4:Naive	5.3132
4072	Healthy	TNK-CR2:P189:FM14	percent	CCR4	CCR4+	CD4 TM	51.176
4072	Healthy	TNK-CR2:P218:FM14	percent	CCR4	CCR4+	CD8:Naive	4.2413
4072	Healthy	TNK-CR2:P291:FM14	percent	CCR4	CCR4+	CD8 TM	29.281
4073	Healthy	TNK-CR2:P100:FM14	percent	CCR4	CCR4+	CD4:Naive	2.17
4073	Healthy	TNK-CR2:P189:FM14	percent	CCR4	CCR4+	CD4 TM	43.612
4073	Healthy	TNK-CR2:P218:FM14	percent	CCR4	CCR4+	CD8:Naive	2.1673
4073	Healthy	TNK-CR2:P291:FM14	percent	CCR4	CCR4+	CD8 TM	21.091
4074	Healthy	TNK-CR2:P100:FM14	percent	CCR4	CCR4+	CD4:Naive	3.4878
4074	Healthy	TNK-CR2:P189:FM14	percent	CCR4	CCR4+	CD4 TM	46.71
4074	Healthy	TNK-CR2:P218:FM14	percent	CCR4	CCR4+	CD8:Naive	4.1448
4074	Healthy	TNK-CR2:P291:FM14	percent	CCR4	CCR4+	CD8 TM	14.631
4075	Healthy	TNK-CR2:P100:FM14	percent	CCR4	CCR4+	CD4:Naive	2.8642
4075	Healthy	TNK-CR2:P189:FM14	percent	CCR4	CCR4+	CD4 TM	43.752
4075	Healthy	TNK-CR2:P218:FM14	percent	CCR4	CCR4+	CD8:Naive	3.1831
4075	Healthy	TNK-CR2:P291:FM14	percent	CCR4	CCR4+	CD8 TM	45.592
4076	Healthy	TNK-CR2:P100:FM14	percent	CCR4	CCR4+	CD4:Naive	2.0902
4076	Healthy	TNK-CR2:P189:FM14	percent	CCR4	CCR4+	CD4 TM	46.998
4076	Healthy	TNK-CR2:P218:FM14	percent	CCR4	CCR4+	CD8:Naive	1.1024
4076	Healthy	TNK-CR2:P291:FM14	percent	CCR4	CCR4+	CD8 TM	16.954
4077	Healthy	TNK-CR2:P100:FM14	percent	CCR4	CCR4+	CD4:Naive	2.4628
4077	Healthy	TNK-CR2:P189:FM14	percent	CCR4	CCR4+	CD4 TM	54.734
4077	Healthy	TNK-CR2:P218:FM14	percent	CCR4	CCR4+	CD8:Naive	3.2333
4077	Healthy	TNK-CR2:P291:FM14	percent	CCR4	CCR4+	CD8 TM	33.718
4078	Critical (ventilation)	TNK-CR2:P100:FM14	percent	CCR4	CCR4+	CD4:Naive	0
4078	Critical (ventilation)	TNK-CR2:P189:FM14	percent	CCR4	CCR4+	CD4 TM	41.176
4078	Critical (ventilation)	TNK-CR2:P218:FM14	percent	CCR4	CCR4+	CD8:Naive	1.8519
4078	Critical (ventilation)	TNK-CR2:P291:FM14	percent	CCR4	CCR4+	CD8 TM	19.048
4079	Severe (no venitlation)	TNK-CR2:P100:FM14	percent	CCR4	CCR4+	CD4:Naive	1.0417
4079	Severe (no venitlation)	TNK-CR2:P189:FM14	percent	CCR4	CCR4+	CD4 TM	50.4
4079	Severe (no venitlation)	TNK-CR2:P218:FM14	percent	CCR4	CCR4+	CD8:Naive	2.2654
4079	Severe (no venitlation)	TNK-CR2:P291:FM14	percent	CCR4	CCR4+	CD8 TM	22.095
4080	Severe (no venitlation)	TNK-CR2:P100:FM14	percent	CCR4	CCR4+	CD4:Naive	1.1735
4080	Severe (no venitlation)	TNK-CR2:P189:FM14	percent	CCR4	CCR4+	CD4 TM	51.094
4080	Severe (no venitlation)	TNK-CR2:P218:FM14	percent	CCR4	CCR4+	CD8:Naive	1.2245
4080	Severe (no venitlation)	TNK-CR2:P291:FM14	percent	CCR4	CCR4+	CD8 TM	19.95
4081	Critical (ventilation)	TNK-CR2:P100:FM14	percent	CCR4	CCR4+	CD4:Naive	1.2433
4081	Critical (ventilation)	TNK-CR2:P189:FM14	percent	CCR4	CCR4+	CD4 TM	48.649
4081	Critical (ventilation)	TNK-CR2:P218:FM14	percent	CCR4	CCR4+	CD8:Naive	4.4776
4081	Critical (ventilation)	TNK-CR2:P291:FM14	percent	CCR4	CCR4+	CD8 TM	52
4082	Critical (ventilation)	TNK-CR2:P100:FM14	percent	CCR4	CCR4+	CD4:Naive	0.641
4082	Critical (ventilation)	TNK-CR2:P189:FM14	percent	CCR4	CCR4+	CD4 TM	26.316
4082	Critical (ventilation)	TNK-CR2:P218:FM14	percent	CCR4	CCR4+	CD8:Naive	12.5
4082	Critical (ventilation)	TNK-CR2:P291:FM14	percent	CCR4	CCR4+	CD8 TM	11.765
4083	Critical (ventilation)	TNK-CR2:P100:FM14	percent	CCR4	CCR4+	CD4:Naive	1.1926
4083	Critical (ventilation)	TNK-CR2:P189:FM14	percent	CCR4	CCR4+	CD4 TM	62.998
4083	Critical (ventilation)	TNK-CR2:P218:FM14	percent	CCR4	CCR4+	CD8:Naive	2.1157
4083	Critical (ventilation)	TNK-CR2:P291:FM14	percent	CCR4	CCR4+	CD8 TM	28.951
4084	Critical (ventilation)	TNK-CR2:P100:FM14	percent	CCR4	CCR4+	CD4:Naive	2.9589
4084	Critical (ventilation)	TNK-CR2:P189:FM14	percent	CCR4	CCR4+	CD4 TM	41.845
4084	Critical (ventilation)	TNK-CR2:P218:FM14	percent	CCR4	CCR4+	CD8:Naive	4.641
4084	Critical (ventilation)	TNK-CR2:P291:FM14	percent	CCR4	CCR4+	CD8 TM	23.864
4085	Critical (ventilation)	TNK-CR2:P100:FM14	percent	CCR4	CCR4+	CD4:Naive	1.774
4085	Critical (ventilation)	TNK-CR2:P189:FM14	percent	CCR4	CCR4+	CD4 TM	65.238
4085	Critical (ventilation)	TNK-CR2:P218:FM14	percent	CCR4	CCR4+	CD8:Naive	1.8868
4085	Critical (ventilation)	TNK-CR2:P291:FM14	percent	CCR4	CCR4+	CD8 TM	31.875
4086	Critical (ventilation)	TNK-CR2:P100:FM14	percent	CCR4	CCR4+	CD4:Naive	2.3866
4086	Critical (ventilation)	TNK-CR2:P189:FM14	percent	CCR4	CCR4+	CD4 TM	54.926
4086	Critical (ventilation)	TNK-CR2:P218:FM14	percent	CCR4	CCR4+	CD8:Naive	2.503
4086	Critical (ventilation)	TNK-CR2:P291:FM14	percent	CCR4	CCR4+	CD8 TM	29.309
4087	Severe (no venitlation)	TNK-CR2:P100:FM14	percent	CCR4	CCR4+	CD4:Naive	2.1277
4087	Severe (no venitlation)	TNK-CR2:P189:FM14	percent	CCR4	CCR4+	CD4 TM	25.507
4087	Severe (no venitlation)	TNK-CR2:P218:FM14	percent	CCR4	CCR4+	CD8:Naive	3.6866
4087	Severe (no venitlation)	TNK-CR2:P291:FM14	percent	CCR4	CCR4+	CD8 TM	14.351
4088	Mild	TNK-CR2:P100:FM14	percent	CCR4	CCR4+	CD4:Naive	2.081
4088	Mild	TNK-CR2:P189:FM14	percent	CCR4	CCR4+	CD4 TM	38.565
4088	Mild	TNK-CR2:P218:FM14	percent	CCR4	CCR4+	CD8:Naive	1.481
4088	Mild	TNK-CR2:P291:FM14	percent	CCR4	CCR4+	CD8 TM	17.413
4089	Moderate	TNK-CR2:P100:FM14	percent	CCR4	CCR4+	CD4:Naive	2.1118
4089	Moderate	TNK-CR2:P189:FM14	percent	CCR4	CCR4+	CD4 TM	49.069
4089	Moderate	TNK-CR2:P218:FM14	percent	CCR4	CCR4+	CD8:Naive	2.4387
4089	Moderate	TNK-CR2:P291:FM14	percent	CCR4	CCR4+	CD8 TM	10.975
4090	Mild	TNK-CR2:P100:FM14	percent	CCR4	CCR4+	CD4:Naive	2.4925
4090	Mild	TNK-CR2:P189:FM14	percent	CCR4	CCR4+	CD4 TM	41.722
4090	Mild	TNK-CR2:P218:FM14	percent	CCR4	CCR4+	CD8:Naive	1.8923
4090	Mild	TNK-CR2:P291:FM14	percent	CCR4	CCR4+	CD8 TM	8.0042
4091	Moderate	TNK-CR2:P100:FM14	percent	CCR4	CCR4+	CD4:Naive	1.4601
4091	Moderate	TNK-CR2:P189:FM14	percent	CCR4	CCR4+	CD4 TM	54.256
4091	Moderate	TNK-CR2:P218:FM14	percent	CCR4	CCR4+	CD8:Naive	1.3939
4091	Moderate	TNK-CR2:P291:FM14	percent	CCR4	CCR4+	CD8 TM	18.717
4092	Moderate	TNK-CR2:P100:FM14	percent	CCR4	CCR4+	CD4:Naive	0.6699
4092	Moderate	TNK-CR2:P189:FM14	percent	CCR4	CCR4+	CD4 TM	50.788
4092	Moderate	TNK-CR2:P218:FM14	percent	CCR4	CCR4+	CD8:Naive	0.6216
4092	Moderate	TNK-CR2:P291:FM14	percent	CCR4	CCR4+	CD8 TM	15.315
4093	Moderate	TNK-CR2:P100:FM14	percent	CCR4	CCR4+	CD4:Naive	0.8438
4093	Moderate	TNK-CR2:P189:FM14	percent	CCR4	CCR4+	CD4 TM	20.114
4093	Moderate	TNK-CR2:P218:FM14	percent	CCR4	CCR4+	CD8:Naive	1.055
4093	Moderate	TNK-CR2:P291:FM14	percent	CCR4	CCR4+	CD8 TM	14.589
4094	Moderate	TNK-CR2:P100:FM14	percent	CCR4	CCR4+	CD4:Naive	0.658
4094	Moderate	TNK-CR2:P189:FM14	percent	CCR4	CCR4+	CD4 TM	27.026
4094	Moderate	TNK-CR2:P218:FM14	percent	CCR4	CCR4+	CD8:Naive	0.7006
4094	Moderate	TNK-CR2:P291:FM14	percent	CCR4	CCR4+	CD8 TM	15.049
4095	Moderate	TNK-CR2:P100:FM14	percent	CCR4	CCR4+	CD4:Naive	1.3295
4095	Moderate	TNK-CR2:P189:FM14	percent	CCR4	CCR4+	CD4 TM	46.57
4095	Moderate	TNK-CR2:P218:FM14	percent	CCR4	CCR4+	CD8:Naive	1.1351
4095	Moderate	TNK-CR2:P291:FM14	percent	CCR4	CCR4+	CD8 TM	12.814
4096	Healthy	TNK-CR2:P100:FM14	percent	CCR4	CCR4+	CD4:Naive	2.9797
4096	Healthy	TNK-CR2:P189:FM14	percent	CCR4	CCR4+	CD4 TM	42.795
4096	Healthy	TNK-CR2:P218:FM14	percent	CCR4	CCR4+	CD8:Naive	2.8319
4096	Healthy	TNK-CR2:P291:FM14	percent	CCR4	CCR4+	CD8 TM	31.599
4097	Healthy	TNK-CR2:P100:FM14	percent	CCR4	CCR4+	CD4:Naive	3.9416
4097	Healthy	TNK-CR2:P189:FM14	percent	CCR4	CCR4+	CD4 TM	30.669
4097	Healthy	TNK-CR2:P218:FM14	percent	CCR4	CCR4+	CD8:Naive	3.8592
4097	Healthy	TNK-CR2:P291:FM14	percent	CCR4	CCR4+	CD8 TM	19.396
4098	Healthy	TNK-CR2:P100:FM14	percent	CCR4	CCR4+	CD4:Naive	3.8423
4098	Healthy	TNK-CR2:P189:FM14	percent	CCR4	CCR4+	CD4 TM	44.115
4098	Healthy	TNK-CR2:P218:FM14	percent	CCR4	CCR4+	CD8:Naive	2.8409
4098	Healthy	TNK-CR2:P291:FM14	percent	CCR4	CCR4+	CD8 TM	14.886
4099	Healthy	TNK-CR2:P100:FM14	percent	CCR4	CCR4+	CD4:Naive	3.7507
4099	Healthy	TNK-CR2:P189:FM14	percent	CCR4	CCR4+	CD4 TM	37.153
4099	Healthy	TNK-CR2:P218:FM14	percent	CCR4	CCR4+	CD8:Naive	3.8295
4099	Healthy	TNK-CR2:P291:FM14	percent	CCR4	CCR4+	CD8 TM	13.354
4100	Healthy	TNK-CR2:P100:FM14	percent	CCR4	CCR4+	CD4:Naive	2.9671
4100	Healthy	TNK-CR2:P189:FM14	percent	CCR4	CCR4+	CD4 TM	45.409
4100	Healthy	TNK-CR2:P218:FM14	percent	CCR4	CCR4+	CD8:Naive	2.3184
4100	Healthy	TNK-CR2:P291:FM14	percent	CCR4	CCR4+	CD8 TM	20.637
4101	Healthy	TNK-CR2:P100:FM14	percent	CCR4	CCR4+	CD4:Naive	5.3454
4101	Healthy	TNK-CR2:P189:FM14	percent	CCR4	CCR4+	CD4 TM	64.276
4101	Healthy	TNK-CR2:P218:FM14	percent	CCR4	CCR4+	CD8:Naive	6.1581
4101	Healthy	TNK-CR2:P291:FM14	percent	CCR4	CCR4+	CD8 TM	55.6
4102	Healthy	TNK-CR2:P100:FM14	percent	CCR4	CCR4+	CD4:Naive	2.2284
4102	Healthy	TNK-CR2:P189:FM14	percent	CCR4	CCR4+	CD4 TM	34.505
4102	Healthy	TNK-CR2:P218:FM14	percent	CCR4	CCR4+	CD8:Naive	3.436
4102	Healthy	TNK-CR2:P291:FM14	percent	CCR4	CCR4+	CD8 TM	25.928
4103	Healthy	TNK-CR2:P100:FM14	percent	CCR4	CCR4+	CD4:Naive	3.5191
4103	Healthy	TNK-CR2:P189:FM14	percent	CCR4	CCR4+	CD4 TM	37.993
4103	Healthy	TNK-CR2:P218:FM14	percent	CCR4	CCR4+	CD8:Naive	3.4786
4103	Healthy	TNK-CR2:P291:FM14	percent	CCR4	CCR4+	CD8 TM	18.182
4104	Healthy	TNK-CR2:P100:FM14	percent	CCR4	CCR4+	CD4:Naive	1.6167
4104	Healthy	TNK-CR2:P189:FM14	percent	CCR4	CCR4+	CD4 TM	38.801
4104	Healthy	TNK-CR2:P218:FM14	percent	CCR4	CCR4+	CD8:Naive	1.6498
4104	Healthy	TNK-CR2:P291:FM14	percent	CCR4	CCR4+	CD8 TM	19.431
4105	Healthy	TNK-CR2:P100:FM14	percent	CCR4	CCR4+	CD4:Naive	1.4713
4105	Healthy	TNK-CR2:P189:FM14	percent	CCR4	CCR4+	CD4 TM	41.387
4105	Healthy	TNK-CR2:P218:FM14	percent	CCR4	CCR4+	CD8:Naive	1.3227
4105	Healthy	TNK-CR2:P291:FM14	percent	CCR4	CCR4+	CD8 TM	11.205
4106	Healthy	TNK-CR2:P100:FM14	percent	CCR4	CCR4+	CD4:Naive	2.1046
4106	Healthy	TNK-CR2:P189:FM14	percent	CCR4	CCR4+	CD4 TM	37.438
4106	Healthy	TNK-CR2:P218:FM14	percent	CCR4	CCR4+	CD8:Naive	1.9138
4106	Healthy	TNK-CR2:P291:FM14	percent	CCR4	CCR4+	CD8 TM	11.354
4108	Healthy	TNK-CR2:P100:FM14	percent	CCR4	CCR4+	CD4:Naive	2.2374
4108	Healthy	TNK-CR2:P189:FM14	percent	CCR4	CCR4+	CD4 TM	46.091
4108	Healthy	TNK-CR2:P218:FM14	percent	CCR4	CCR4+	CD8:Naive	2.3746
4108	Healthy	TNK-CR2:P291:FM14	percent	CCR4	CCR4+	CD8 TM	15.198
4109	Healthy	TNK-CR2:P100:FM14	percent	CCR4	CCR4+	CD4:Naive	3.5404
4109	Healthy	TNK-CR2:P189:FM14	percent	CCR4	CCR4+	CD4 TM	38.933
4109	Healthy	TNK-CR2:P218:FM14	percent	CCR4	CCR4+	CD8:Naive	3.4379
4109	Healthy	TNK-CR2:P291:FM14	percent	CCR4	CCR4+	CD8 TM	20.966
4110	Healthy	TNK-CR2:P100:FM14	percent	CCR4	CCR4+	CD4:Naive	2.8288
4110	Healthy	TNK-CR2:P189:FM14	percent	CCR4	CCR4+	CD4 TM	43.302
4110	Healthy	TNK-CR2:P218:FM14	percent	CCR4	CCR4+	CD8:Naive	2.4757
4110	Healthy	TNK-CR2:P291:FM14	percent	CCR4	CCR4+	CD8 TM	6.6001
4111	Healthy	TNK-CR2:P100:FM14	percent	CCR4	CCR4+	CD4:Naive	1.53
4111	Healthy	TNK-CR2:P189:FM14	percent	CCR4	CCR4+	CD4 TM	42.732
4111	Healthy	TNK-CR2:P218:FM14	percent	CCR4	CCR4+	CD8:Naive	1.439
4111	Healthy	TNK-CR2:P291:FM14	percent	CCR4	CCR4+	CD8 TM	10.696
4112	Healthy	TNK-CR2:P100:FM14	percent	CCR4	CCR4+	CD4:Naive	2.627
4112	Healthy	TNK-CR2:P189:FM14	percent	CCR4	CCR4+	CD4 TM	47.894
4112	Healthy	TNK-CR2:P218:FM14	percent	CCR4	CCR4+	CD8:Naive	2.897
4112	Healthy	TNK-CR2:P291:FM14	percent	CCR4	CCR4+	CD8 TM	15.222
4113	Healthy	TNK-CR2:P100:FM14	percent	CCR4	CCR4+	CD4:Naive	2.4845
4113	Healthy	TNK-CR2:P189:FM14	percent	CCR4	CCR4+	CD4 TM	36.077
4113	Healthy	TNK-CR2:P218:FM14	percent	CCR4	CCR4+	CD8:Naive	1.6437
4113	Healthy	TNK-CR2:P291:FM14	percent	CCR4	CCR4+	CD8 TM	6.5235
4114	Healthy	TNK-CR2:P100:FM14	percent	CCR4	CCR4+	CD4:Naive	2.8518
4114	Healthy	TNK-CR2:P189:FM14	percent	CCR4	CCR4+	CD4 TM	54.343
4114	Healthy	TNK-CR2:P218:FM14	percent	CCR4	CCR4+	CD8:Naive	2.8612
4114	Healthy	TNK-CR2:P291:FM14	percent	CCR4	CCR4+	CD8 TM	10.393
4115	Healthy	TNK-CR2:P100:FM14	percent	CCR4	CCR4+	CD4:Naive	1.8666
4115	Healthy	TNK-CR2:P189:FM14	percent	CCR4	CCR4+	CD4 TM	39.865
4115	Healthy	TNK-CR2:P218:FM14	percent	CCR4	CCR4+	CD8:Naive	1.8282
4115	Healthy	TNK-CR2:P291:FM14	percent	CCR4	CCR4+	CD8 TM	12.394
4116	Healthy	TNK-CR2:P100:FM14	percent	CCR4	CCR4+	CD4:Naive	2.0274
4116	Healthy	TNK-CR2:P189:FM14	percent	CCR4	CCR4+	CD4 TM	46.46
4116	Healthy	TNK-CR2:P218:FM14	percent	CCR4	CCR4+	CD8:Naive	2.0395
4116	Healthy	TNK-CR2:P291:FM14	percent	CCR4	CCR4+	CD8 TM	13.388
4117	Healthy	TNK-CR2:P100:FM14	percent	CCR4	CCR4+	CD4:Naive	1.967
4117	Healthy	TNK-CR2:P189:FM14	percent	CCR4	CCR4+	CD4 TM	47.601
4117	Healthy	TNK-CR2:P218:FM14	percent	CCR4	CCR4+	CD8:Naive	1.4564
4117	Healthy	TNK-CR2:P291:FM14	percent	CCR4	CCR4+	CD8 TM	32.544
4118	Healthy	TNK-CR2:P100:FM14	percent	CCR4	CCR4+	CD4:Naive	3.0625
4118	Healthy	TNK-CR2:P189:FM14	percent	CCR4	CCR4+	CD4 TM	55.5
4118	Healthy	TNK-CR2:P218:FM14	percent	CCR4	CCR4+	CD8:Naive	2.5275
4118	Healthy	TNK-CR2:P291:FM14	percent	CCR4	CCR4+	CD8 TM	27.11
4119	Healthy	TNK-CR2:P100:FM14	percent	CCR4	CCR4+	CD4:Naive	4.6625
4119	Healthy	TNK-CR2:P189:FM14	percent	CCR4	CCR4+	CD4 TM	41.228
4119	Healthy	TNK-CR2:P218:FM14	percent	CCR4	CCR4+	CD8:Naive	3.7517
4119	Healthy	TNK-CR2:P291:FM14	percent	CCR4	CCR4+	CD8 TM	29.2
4120	Healthy	TNK-CR2:P100:FM14	percent	CCR4	CCR4+	CD4:Naive	3.4254
4120	Healthy	TNK-CR2:P189:FM14	percent	CCR4	CCR4+	CD4 TM	45.778
4120	Healthy	TNK-CR2:P218:FM14	percent	CCR4	CCR4+	CD8:Naive	3.2306
4120	Healthy	TNK-CR2:P291:FM14	percent	CCR4	CCR4+	CD8 TM	14.66
4121	Critical (ventilation)	TNK-CR2:P100:FM14	percent	CCR4	CCR4+	CD4:Naive	2.3015
4121	Critical (ventilation)	TNK-CR2:P189:FM14	percent	CCR4	CCR4+	CD4 TM	48.458
4121	Critical (ventilation)	TNK-CR2:P218:FM14	percent	CCR4	CCR4+	CD8:Naive	3.0374
4121	Critical (ventilation)	TNK-CR2:P291:FM14	percent	CCR4	CCR4+	CD8 TM	37.66
4122	Severe (no venitlation)	TNK-CR2:P100:FM14	percent	CCR4	CCR4+	CD4:Naive	1.7409
4122	Severe (no venitlation)	TNK-CR2:P189:FM14	percent	CCR4	CCR4+	CD4 TM	50.575
4122	Severe (no venitlation)	TNK-CR2:P218:FM14	percent	CCR4	CCR4+	CD8:Naive	2.0167
4122	Severe (no venitlation)	TNK-CR2:P291:FM14	percent	CCR4	CCR4+	CD8 TM	16.085
4124	Critical (ventilation)	TNK-CR2:P100:FM14	percent	CCR4	CCR4+	CD4:Naive	1.0526
4124	Critical (ventilation)	TNK-CR2:P189:FM14	percent	CCR4	CCR4+	CD4 TM	60.51
4124	Critical (ventilation)	TNK-CR2:P218:FM14	percent	CCR4	CCR4+	CD8:Naive	0.6803
4124	Critical (ventilation)	TNK-CR2:P291:FM14	percent	CCR4	CCR4+	CD8 TM	25
4125	Severe (no venitlation)	TNK-CR2:P100:FM14	percent	CCR4	CCR4+	CD4:Naive	1.6178
4125	Severe (no venitlation)	TNK-CR2:P189:FM14	percent	CCR4	CCR4+	CD4 TM	47.181
4125	Severe (no venitlation)	TNK-CR2:P218:FM14	percent	CCR4	CCR4+	CD8:Naive	1.4276
4125	Severe (no venitlation)	TNK-CR2:P291:FM14	percent	CCR4	CCR4+	CD8 TM	56.598
4126	Critical (ventilation)	TNK-CR2:P100:FM14	percent	CCR4	CCR4+	CD4:Naive	2.9892
4126	Critical (ventilation)	TNK-CR2:P189:FM14	percent	CCR4	CCR4+	CD4 TM	49.759
4126	Critical (ventilation)	TNK-CR2:P218:FM14	percent	CCR4	CCR4+	CD8:Naive	3.0137
4126	Critical (ventilation)	TNK-CR2:P291:FM14	percent	CCR4	CCR4+	CD8 TM	21.56
4127	Severe (no venitlation)	TNK-CR2:P100:FM14	percent	CCR4	CCR4+	CD4:Naive	0.6954
4127	Severe (no venitlation)	TNK-CR2:P189:FM14	percent	CCR4	CCR4+	CD4 TM	31.528
4127	Severe (no venitlation)	TNK-CR2:P218:FM14	percent	CCR4	CCR4+	CD8:Naive	0.9077
4127	Severe (no venitlation)	TNK-CR2:P291:FM14	percent	CCR4	CCR4+	CD8 TM	10.57
4128	Critical (ventilation)	TNK-CR2:P100:FM14	percent	CCR4	CCR4+	CD4:Naive	0.8403
4128	Critical (ventilation)	TNK-CR2:P189:FM14	percent	CCR4	CCR4+	CD4 TM	54.624
4128	Critical (ventilation)	TNK-CR2:P218:FM14	percent	CCR4	CCR4+	CD8:Naive	4.5752
4128	Critical (ventilation)	TNK-CR2:P291:FM14	percent	CCR4	CCR4+	CD8 TM	18.987
4129	Critical (ventilation)	TNK-CR2:P100:FM14	percent	CCR4	CCR4+	CD4:Naive	0.6525
4129	Critical (ventilation)	TNK-CR2:P189:FM14	percent	CCR4	CCR4+	CD4 TM	56.161
4129	Critical (ventilation)	TNK-CR2:P218:FM14	percent	CCR4	CCR4+	CD8:Naive	6.1224
4129	Critical (ventilation)	TNK-CR2:P291:FM14	percent	CCR4	CCR4+	CD8 TM	26.786
4130	Critical (ventilation)	TNK-CR2:P100:FM14	percent	CCR4	CCR4+	CD4:Naive	0.7828
4130	Critical (ventilation)	TNK-CR2:P189:FM14	percent	CCR4	CCR4+	CD4 TM	39.216
4130	Critical (ventilation)	TNK-CR2:P218:FM14	percent	CCR4	CCR4+	CD8:Naive	1.1034
4130	Critical (ventilation)	TNK-CR2:P291:FM14	percent	CCR4	CCR4+	CD8 TM	22.917
4131	Severe (no venitlation)	TNK-CR2:P100:FM14	percent	CCR4	CCR4+	CD4:Naive	1.8438
4131	Severe (no venitlation)	TNK-CR2:P189:FM14	percent	CCR4	CCR4+	CD4 TM	37.369
4131	Severe (no venitlation)	TNK-CR2:P218:FM14	percent	CCR4	CCR4+	CD8:Naive	2.4194
4131	Severe (no venitlation)	TNK-CR2:P291:FM14	percent	CCR4	CCR4+	CD8 TM	14.876
4132	Moderate	TNK-CR2:P100:FM14	percent	CCR4	CCR4+	CD4:Naive	1.3201
4132	Moderate	TNK-CR2:P189:FM14	percent	CCR4	CCR4+	CD4 TM	32.814
4132	Moderate	TNK-CR2:P218:FM14	percent	CCR4	CCR4+	CD8:Naive	1.4819
4132	Moderate	TNK-CR2:P291:FM14	percent	CCR4	CCR4+	CD8 TM	12.154
4133	Mild	TNK-CR2:P100:FM14	percent	CCR4	CCR4+	CD4:Naive	1.1827
4133	Mild	TNK-CR2:P189:FM14	percent	CCR4	CCR4+	CD4 TM	52.9
4133	Mild	TNK-CR2:P218:FM14	percent	CCR4	CCR4+	CD8:Naive	1.4823
4133	Mild	TNK-CR2:P291:FM14	percent	CCR4	CCR4+	CD8 TM	17.603
4134	Mild	TNK-CR2:P100:FM14	percent	CCR4	CCR4+	CD4:Naive	1.7921
4134	Mild	TNK-CR2:P189:FM14	percent	CCR4	CCR4+	CD4 TM	49.13
4134	Mild	TNK-CR2:P218:FM14	percent	CCR4	CCR4+	CD8:Naive	2.6523
4134	Mild	TNK-CR2:P291:FM14	percent	CCR4	CCR4+	CD8 TM	14.351
4135	Moderate	TNK-CR2:P100:FM14	percent	CCR4	CCR4+	CD4:Naive	1.4719
4135	Moderate	TNK-CR2:P189:FM14	percent	CCR4	CCR4+	CD4 TM	45.939
4135	Moderate	TNK-CR2:P218:FM14	percent	CCR4	CCR4+	CD8:Naive	1.8095
4135	Moderate	TNK-CR2:P291:FM14	percent	CCR4	CCR4+	CD8 TM	7.7501
4136	Healthy	TNK-CR2:P100:FM14	percent	CCR4	CCR4+	CD4:Naive	1.3314
4136	Healthy	TNK-CR2:P189:FM14	percent	CCR4	CCR4+	CD4 TM	26.843
4136	Healthy	TNK-CR2:P218:FM14	percent	CCR4	CCR4+	CD8:Naive	1.169
4136	Healthy	TNK-CR2:P291:FM14	percent	CCR4	CCR4+	CD8 TM	10.672
4137	Healthy	TNK-CR2:P100:FM14	percent	CCR4	CCR4+	CD4:Naive	5.6666
4137	Healthy	TNK-CR2:P189:FM14	percent	CCR4	CCR4+	CD4 TM	67.296
4137	Healthy	TNK-CR2:P218:FM14	percent	CCR4	CCR4+	CD8:Naive	5.0866
4137	Healthy	TNK-CR2:P291:FM14	percent	CCR4	CCR4+	CD8 TM	39.315
4138	Healthy	TNK-CR2:P100:FM14	percent	CCR4	CCR4+	CD4:Naive	3.3154
4138	Healthy	TNK-CR2:P189:FM14	percent	CCR4	CCR4+	CD4 TM	30.195
4138	Healthy	TNK-CR2:P218:FM14	percent	CCR4	CCR4+	CD8:Naive	2.6006
4138	Healthy	TNK-CR2:P291:FM14	percent	CCR4	CCR4+	CD8 TM	13.732
4139	Healthy	TNK-CR2:P100:FM14	percent	CCR4	CCR4+	CD4:Naive	1.8391
4139	Healthy	TNK-CR2:P189:FM14	percent	CCR4	CCR4+	CD4 TM	40.123
4139	Healthy	TNK-CR2:P218:FM14	percent	CCR4	CCR4+	CD8:Naive	1.898
4139	Healthy	TNK-CR2:P291:FM14	percent	CCR4	CCR4+	CD8 TM	7.1297
4140	Healthy	TNK-CR2:P100:FM14	percent	CCR4	CCR4+	CD4:Naive	1.4868
4140	Healthy	TNK-CR2:P189:FM14	percent	CCR4	CCR4+	CD4 TM	31.793
4140	Healthy	TNK-CR2:P218:FM14	percent	CCR4	CCR4+	CD8:Naive	1.0173
4140	Healthy	TNK-CR2:P291:FM14	percent	CCR4	CCR4+	CD8 TM	13.222
4141	Healthy	TNK-CR2:P100:FM14	percent	CCR4	CCR4+	CD4:Naive	1.8724
4141	Healthy	TNK-CR2:P189:FM14	percent	CCR4	CCR4+	CD4 TM	27.979
4141	Healthy	TNK-CR2:P218:FM14	percent	CCR4	CCR4+	CD8:Naive	1.424
4141	Healthy	TNK-CR2:P291:FM14	percent	CCR4	CCR4+	CD8 TM	10.844
4142	Healthy	TNK-CR2:P100:FM14	percent	CCR4	CCR4+	CD4:Naive	1.2476
4142	Healthy	TNK-CR2:P189:FM14	percent	CCR4	CCR4+	CD4 TM	25.834
4142	Healthy	TNK-CR2:P218:FM14	percent	CCR4	CCR4+	CD8:Naive	1.4039
4142	Healthy	TNK-CR2:P291:FM14	percent	CCR4	CCR4+	CD8 TM	9.404
4143	Healthy	TNK-CR2:P100:FM14	percent	CCR4	CCR4+	CD4:Naive	1.0663
4143	Healthy	TNK-CR2:P189:FM14	percent	CCR4	CCR4+	CD4 TM	40.327
4143	Healthy	TNK-CR2:P218:FM14	percent	CCR4	CCR4+	CD8:Naive	1.0669
4143	Healthy	TNK-CR2:P291:FM14	percent	CCR4	CCR4+	CD8 TM	14.193
4144	Healthy	TNK-CR2:P100:FM14	percent	CCR4	CCR4+	CD4:Naive	2.3139
4144	Healthy	TNK-CR2:P189:FM14	percent	CCR4	CCR4+	CD4 TM	21.072
4144	Healthy	TNK-CR2:P218:FM14	percent	CCR4	CCR4+	CD8:Naive	3.0257
4144	Healthy	TNK-CR2:P291:FM14	percent	CCR4	CCR4+	CD8 TM	4.8076
4145	Healthy	TNK-CR2:P100:FM14	percent	CCR4	CCR4+	CD4:Naive	0.4238
4145	Healthy	TNK-CR2:P189:FM14	percent	CCR4	CCR4+	CD4 TM	21.291
4145	Healthy	TNK-CR2:P218:FM14	percent	CCR4	CCR4+	CD8:Naive	0.2798
4145	Healthy	TNK-CR2:P291:FM14	percent	CCR4	CCR4+	CD8 TM	9.1332
4146	Healthy	TNK-CR2:P100:FM14	percent	CCR4	CCR4+	CD4:Naive	3.2039
4146	Healthy	TNK-CR2:P189:FM14	percent	CCR4	CCR4+	CD4 TM	29.543
4146	Healthy	TNK-CR2:P218:FM14	percent	CCR4	CCR4+	CD8:Naive	2.841
4146	Healthy	TNK-CR2:P291:FM14	percent	CCR4	CCR4+	CD8 TM	14.672
4147	Healthy	TNK-CR2:P100:FM14	percent	CCR4	CCR4+	CD4:Naive	2.8923
4147	Healthy	TNK-CR2:P189:FM14	percent	CCR4	CCR4+	CD4 TM	58.548
4147	Healthy	TNK-CR2:P218:FM14	percent	CCR4	CCR4+	CD8:Naive	2.2034
4147	Healthy	TNK-CR2:P291:FM14	percent	CCR4	CCR4+	CD8 TM	14.347
4148	Healthy	TNK-CR2:P100:FM14	percent	CCR4	CCR4+	CD4:Naive	3.68
4148	Healthy	TNK-CR2:P189:FM14	percent	CCR4	CCR4+	CD4 TM	40.537
4148	Healthy	TNK-CR2:P218:FM14	percent	CCR4	CCR4+	CD8:Naive	3.3941
4148	Healthy	TNK-CR2:P291:FM14	percent	CCR4	CCR4+	CD8 TM	25.846
4149	Healthy	TNK-CR2:P100:FM14	percent	CCR4	CCR4+	CD4:Naive	2.9372
4149	Healthy	TNK-CR2:P189:FM14	percent	CCR4	CCR4+	CD4 TM	32.728
4149	Healthy	TNK-CR2:P218:FM14	percent	CCR4	CCR4+	CD8:Naive	2.8228
4149	Healthy	TNK-CR2:P291:FM14	percent	CCR4	CCR4+	CD8 TM	5.8285
4150	Healthy	TNK-CR2:P100:FM14	percent	CCR4	CCR4+	CD4:Naive	1.3013
4150	Healthy	TNK-CR2:P189:FM14	percent	CCR4	CCR4+	CD4 TM	34.291
4150	Healthy	TNK-CR2:P218:FM14	percent	CCR4	CCR4+	CD8:Naive	1.1
4150	Healthy	TNK-CR2:P291:FM14	percent	CCR4	CCR4+	CD8 TM	10.457
4151	Healthy	TNK-CR2:P100:FM14	percent	CCR4	CCR4+	CD4:Naive	2.3888
4151	Healthy	TNK-CR2:P189:FM14	percent	CCR4	CCR4+	CD4 TM	35.646
4151	Healthy	TNK-CR2:P218:FM14	percent	CCR4	CCR4+	CD8:Naive	2.19
4151	Healthy	TNK-CR2:P291:FM14	percent	CCR4	CCR4+	CD8 TM	25.011
4152	Healthy	TNK-CR2:P100:FM14	percent	CCR4	CCR4+	CD4:Naive	1.9293
4152	Healthy	TNK-CR2:P189:FM14	percent	CCR4	CCR4+	CD4 TM	39.37
4152	Healthy	TNK-CR2:P218:FM14	percent	CCR4	CCR4+	CD8:Naive	1.5931
4152	Healthy	TNK-CR2:P291:FM14	percent	CCR4	CCR4+	CD8 TM	7.406
4153	Healthy	TNK-CR2:P100:FM14	percent	CCR4	CCR4+	CD4:Naive	1.5698
4153	Healthy	TNK-CR2:P189:FM14	percent	CCR4	CCR4+	CD4 TM	38.377
4153	Healthy	TNK-CR2:P218:FM14	percent	CCR4	CCR4+	CD8:Naive	1.258
4153	Healthy	TNK-CR2:P291:FM14	percent	CCR4	CCR4+	CD8 TM	10.14
4154	Healthy	TNK-CR2:P100:FM14	percent	CCR4	CCR4+	CD4:Naive	1.8895
4154	Healthy	TNK-CR2:P189:FM14	percent	CCR4	CCR4+	CD4 TM	18.892
4154	Healthy	TNK-CR2:P218:FM14	percent	CCR4	CCR4+	CD8:Naive	1.4956
4154	Healthy	TNK-CR2:P291:FM14	percent	CCR4	CCR4+	CD8 TM	13.454
4155	Healthy	TNK-CR2:P100:FM14	percent	CCR4	CCR4+	CD4:Naive	0.8878
4155	Healthy	TNK-CR2:P189:FM14	percent	CCR4	CCR4+	CD4 TM	43.438
4155	Healthy	TNK-CR2:P218:FM14	percent	CCR4	CCR4+	CD8:Naive	0.7352
4155	Healthy	TNK-CR2:P291:FM14	percent	CCR4	CCR4+	CD8 TM	15.033
4156	Healthy	TNK-CR2:P100:FM14	percent	CCR4	CCR4+	CD4:Naive	0.8771
4156	Healthy	TNK-CR2:P189:FM14	percent	CCR4	CCR4+	CD4 TM	39.162
4156	Healthy	TNK-CR2:P218:FM14	percent	CCR4	CCR4+	CD8:Naive	1.1069
4156	Healthy	TNK-CR2:P291:FM14	percent	CCR4	CCR4+	CD8 TM	15.025
4157	Healthy	TNK-CR2:P100:FM14	percent	CCR4	CCR4+	CD4:Naive	1.3256
4157	Healthy	TNK-CR2:P189:FM14	percent	CCR4	CCR4+	CD4 TM	29.37
4157	Healthy	TNK-CR2:P218:FM14	percent	CCR4	CCR4+	CD8:Naive	1.1305
4157	Healthy	TNK-CR2:P291:FM14	percent	CCR4	CCR4+	CD8 TM	4.6877
4158	Healthy	TNK-CR2:P100:FM14	percent	CCR4	CCR4+	CD4:Naive	0.728
4158	Healthy	TNK-CR2:P189:FM14	percent	CCR4	CCR4+	CD4 TM	23.405
4158	Healthy	TNK-CR2:P218:FM14	percent	CCR4	CCR4+	CD8:Naive	0.639
4158	Healthy	TNK-CR2:P291:FM14	percent	CCR4	CCR4+	CD8 TM	6.1961
4159	Healthy	TNK-CR2:P100:FM14	percent	CCR4	CCR4+	CD4:Naive	1.053
4159	Healthy	TNK-CR2:P189:FM14	percent	CCR4	CCR4+	CD4 TM	36.306
4159	Healthy	TNK-CR2:P218:FM14	percent	CCR4	CCR4+	CD8:Naive	0.7833
4159	Healthy	TNK-CR2:P291:FM14	percent	CCR4	CCR4+	CD8 TM	11.477
4160	Healthy	TNK-CR2:P100:FM14	percent	CCR4	CCR4+	CD4:Naive	3.4921
4160	Healthy	TNK-CR2:P189:FM14	percent	CCR4	CCR4+	CD4 TM	27.994
4160	Healthy	TNK-CR2:P218:FM14	percent	CCR4	CCR4+	CD8:Naive	2.9356
4160	Healthy	TNK-CR2:P291:FM14	percent	CCR4	CCR4+	CD8 TM	9.3961
4161	Healthy	TNK-CR2:P100:FM14	percent	CCR4	CCR4+	CD4:Naive	2.6946
4161	Healthy	TNK-CR2:P189:FM14	percent	CCR4	CCR4+	CD4 TM	40.464
4161	Healthy	TNK-CR2:P218:FM14	percent	CCR4	CCR4+	CD8:Naive	2.5391
4161	Healthy	TNK-CR2:P291:FM14	percent	CCR4	CCR4+	CD8 TM	14.171
4162	Healthy	TNK-CR2:P100:FM14	percent	CCR4	CCR4+	CD4:Naive	1.2892
4162	Healthy	TNK-CR2:P189:FM14	percent	CCR4	CCR4+	CD4 TM	31.81
4162	Healthy	TNK-CR2:P218:FM14	percent	CCR4	CCR4+	CD8:Naive	1.2477
4162	Healthy	TNK-CR2:P291:FM14	percent	CCR4	CCR4+	CD8 TM	11.626
4163	Healthy	TNK-CR2:P100:FM14	percent	CCR4	CCR4+	CD4:Naive	7.4503
4163	Healthy	TNK-CR2:P189:FM14	percent	CCR4	CCR4+	CD4 TM	43.979
4163	Healthy	TNK-CR2:P218:FM14	percent	CCR4	CCR4+	CD8:Naive	6.3065
4163	Healthy	TNK-CR2:P291:FM14	percent	CCR4	CCR4+	CD8 TM	12.375
4164	Healthy	TNK-CR2:P100:FM14	percent	CCR4	CCR4+	CD4:Naive	1.1202
4164	Healthy	TNK-CR2:P189:FM14	percent	CCR4	CCR4+	CD4 TM	54.298
4164	Healthy	TNK-CR2:P218:FM14	percent	CCR4	CCR4+	CD8:Naive	0.9945
4164	Healthy	TNK-CR2:P291:FM14	percent	CCR4	CCR4+	CD8 TM	30.745
4165	Healthy	TNK-CR2:P100:FM14	percent	CCR4	CCR4+	CD4:Naive	3.0835
4165	Healthy	TNK-CR2:P189:FM14	percent	CCR4	CCR4+	CD4 TM	37.965
4165	Healthy	TNK-CR2:P218:FM14	percent	CCR4	CCR4+	CD8:Naive	2.7288
4165	Healthy	TNK-CR2:P291:FM14	percent	CCR4	CCR4+	CD8 TM	14.551
4166	Healthy	TNK-CR2:P100:FM14	percent	CCR4	CCR4+	CD4:Naive	2.8342
4166	Healthy	TNK-CR2:P189:FM14	percent	CCR4	CCR4+	CD4 TM	51.334
4166	Healthy	TNK-CR2:P218:FM14	percent	CCR4	CCR4+	CD8:Naive	2.5093
4166	Healthy	TNK-CR2:P291:FM14	percent	CCR4	CCR4+	CD8 TM	18.004
4167	Critical (ventilation)	TNK-CR2:P100:FM14	percent	CCR4	CCR4+	CD4:Naive	0.5128
4167	Critical (ventilation)	TNK-CR2:P189:FM14	percent	CCR4	CCR4+	CD4 TM	11.379
4167	Critical (ventilation)	TNK-CR2:P218:FM14	percent	CCR4	CCR4+	CD8:Naive	0
4167	Critical (ventilation)	TNK-CR2:P291:FM14	percent	CCR4	CCR4+	CD8 TM	5.9465
4168	Critical (ventilation)	TNK-CR2:P100:FM14	percent	CCR4	CCR4+	CD4:Naive	1.2349
4168	Critical (ventilation)	TNK-CR2:P189:FM14	percent	CCR4	CCR4+	CD4 TM	49.881
4168	Critical (ventilation)	TNK-CR2:P218:FM14	percent	CCR4	CCR4+	CD8:Naive	1.4342
4168	Critical (ventilation)	TNK-CR2:P291:FM14	percent	CCR4	CCR4+	CD8 TM	18.497
4169	Severe (no venitlation)	TNK-CR2:P100:FM14	percent	CCR4	CCR4+	CD4:Naive	0.339
4169	Severe (no venitlation)	TNK-CR2:P189:FM14	percent	CCR4	CCR4+	CD4 TM	41.585
4169	Severe (no venitlation)	TNK-CR2:P218:FM14	percent	CCR4	CCR4+	CD8:Naive	0.1855
4169	Severe (no venitlation)	TNK-CR2:P291:FM14	percent	CCR4	CCR4+	CD8 TM	6.9161
4170	Critical (ventilation)	TNK-CR2:P100:FM14	percent	CCR4	CCR4+	CD4:Naive	2.8144
4170	Critical (ventilation)	TNK-CR2:P189:FM14	percent	CCR4	CCR4+	CD4 TM	56.512
4170	Critical (ventilation)	TNK-CR2:P218:FM14	percent	CCR4	CCR4+	CD8:Naive	3.0181
4170	Critical (ventilation)	TNK-CR2:P291:FM14	percent	CCR4	CCR4+	CD8 TM	21.513
4171	Critical (ventilation)	TNK-CR2:P100:FM14	percent	CCR4	CCR4+	CD4:Naive	3.6721
4171	Critical (ventilation)	TNK-CR2:P189:FM14	percent	CCR4	CCR4+	CD4 TM	63.519
4171	Critical (ventilation)	TNK-CR2:P218:FM14	percent	CCR4	CCR4+	CD8:Naive	2.799
4171	Critical (ventilation)	TNK-CR2:P291:FM14	percent	CCR4	CCR4+	CD8 TM	37.598
4172	Critical (ventilation)	TNK-CR2:P100:FM14	percent	CCR4	CCR4+	CD4:Naive	1.1462
4172	Critical (ventilation)	TNK-CR2:P189:FM14	percent	CCR4	CCR4+	CD4 TM	52.948
4172	Critical (ventilation)	TNK-CR2:P218:FM14	percent	CCR4	CCR4+	CD8:Naive	1.1292
4172	Critical (ventilation)	TNK-CR2:P291:FM14	percent	CCR4	CCR4+	CD8 TM	23.346
4173	Severe (no venitlation)	TNK-CR2:P100:FM14	percent	CCR4	CCR4+	CD4:Naive	0.3746
4173	Severe (no venitlation)	TNK-CR2:P189:FM14	percent	CCR4	CCR4+	CD4 TM	29.293
4173	Severe (no venitlation)	TNK-CR2:P218:FM14	percent	CCR4	CCR4+	CD8:Naive	0.486
4173	Severe (no venitlation)	TNK-CR2:P291:FM14	percent	CCR4	CCR4+	CD8 TM	11.201
4174	Severe (no venitlation)	TNK-CR2:P100:FM14	percent	CCR4	CCR4+	CD4:Naive	0.5089
4174	Severe (no venitlation)	TNK-CR2:P189:FM14	percent	CCR4	CCR4+	CD4 TM	37.524
4174	Severe (no venitlation)	TNK-CR2:P218:FM14	percent	CCR4	CCR4+	CD8:Naive	0.3388
4174	Severe (no venitlation)	TNK-CR2:P291:FM14	percent	CCR4	CCR4+	CD8 TM	13.219
4175	Severe (no venitlation)	TNK-CR2:P100:FM14	percent	CCR4	CCR4+	CD4:Naive	0.9025
4175	Severe (no venitlation)	TNK-CR2:P189:FM14	percent	CCR4	CCR4+	CD4 TM	24.744
4175	Severe (no venitlation)	TNK-CR2:P218:FM14	percent	CCR4	CCR4+	CD8:Naive	0.1689
4175	Severe (no venitlation)	TNK-CR2:P291:FM14	percent	CCR4	CCR4+	CD8 TM	8.7309
4176	Severe (no venitlation)	TNK-CR2:P100:FM14	percent	CCR4	CCR4+	CD4:Naive	0.4348
4176	Severe (no venitlation)	TNK-CR2:P189:FM14	percent	CCR4	CCR4+	CD4 TM	15.686
4176	Severe (no venitlation)	TNK-CR2:P218:FM14	percent	CCR4	CCR4+	CD8:Naive	0.7092
4176	Severe (no venitlation)	TNK-CR2:P291:FM14	percent	CCR4	CCR4+	CD8 TM	2.5862
4177	Mild	TNK-CR2:P100:FM14	percent	CCR4	CCR4+	CD4:Naive	1.0484
4177	Mild	TNK-CR2:P189:FM14	percent	CCR4	CCR4+	CD4 TM	51.239
4177	Mild	TNK-CR2:P218:FM14	percent	CCR4	CCR4+	CD8:Naive	0.7244
4177	Mild	TNK-CR2:P291:FM14	percent	CCR4	CCR4+	CD8 TM	9.6893
4178	Mild	TNK-CR2:P100:FM14	percent	CCR4	CCR4+	CD4:Naive	3.5802
4178	Mild	TNK-CR2:P189:FM14	percent	CCR4	CCR4+	CD4 TM	35.496
4178	Mild	TNK-CR2:P218:FM14	percent	CCR4	CCR4+	CD8:Naive	3.0898
4178	Mild	TNK-CR2:P291:FM14	percent	CCR4	CCR4+	CD8 TM	8.4489
4179	Moderate	TNK-CR2:P100:FM14	percent	CCR4	CCR4+	CD4:Naive	2.4778
4179	Moderate	TNK-CR2:P189:FM14	percent	CCR4	CCR4+	CD4 TM	40.772
4179	Moderate	TNK-CR2:P218:FM14	percent	CCR4	CCR4+	CD8:Naive	2.2671
4179	Moderate	TNK-CR2:P291:FM14	percent	CCR4	CCR4+	CD8 TM	12.53
4180	Mild	TNK-CR2:P100:FM14	percent	CCR4	CCR4+	CD4:Naive	1.1188
4180	Mild	TNK-CR2:P189:FM14	percent	CCR4	CCR4+	CD4 TM	30.076
4180	Mild	TNK-CR2:P218:FM14	percent	CCR4	CCR4+	CD8:Naive	0.9292
4180	Mild	TNK-CR2:P291:FM14	percent	CCR4	CCR4+	CD8 TM	4.517
4181	Moderate	TNK-CR2:P100:FM14	percent	CCR4	CCR4+	CD4:Naive	0.8585
4181	Moderate	TNK-CR2:P189:FM14	percent	CCR4	CCR4+	CD4 TM	39.938
4181	Moderate	TNK-CR2:P218:FM14	percent	CCR4	CCR4+	CD8:Naive	0.7519
4181	Moderate	TNK-CR2:P291:FM14	percent	CCR4	CCR4+	CD8 TM	11.574
4182	Moderate	TNK-CR2:P100:FM14	percent	CCR4	CCR4+	CD4:Naive	0.3674
4182	Moderate	TNK-CR2:P189:FM14	percent	CCR4	CCR4+	CD4 TM	40.615
4182	Moderate	TNK-CR2:P218:FM14	percent	CCR4	CCR4+	CD8:Naive	0.2662
4182	Moderate	TNK-CR2:P291:FM14	percent	CCR4	CCR4+	CD8 TM	6.7789
4183	Moderate	TNK-CR2:P100:FM14	percent	CCR4	CCR4+	CD4:Naive	1.8844
4183	Moderate	TNK-CR2:P189:FM14	percent	CCR4	CCR4+	CD4 TM	46.142
4183	Moderate	TNK-CR2:P218:FM14	percent	CCR4	CCR4+	CD8:Naive	1.7006
4183	Moderate	TNK-CR2:P291:FM14	percent	CCR4	CCR4+	CD8 TM	7.7342
4184	Moderate	TNK-CR2:P100:FM14	percent	CCR4	CCR4+	CD4:Naive	0.2991
4184	Moderate	TNK-CR2:P189:FM14	percent	CCR4	CCR4+	CD4 TM	46.824
4184	Moderate	TNK-CR2:P218:FM14	percent	CCR4	CCR4+	CD8:Naive	0.6544
4184	Moderate	TNK-CR2:P291:FM14	percent	CCR4	CCR4+	CD8 TM	11.15
4185	Healthy	TNK-CR2:P100:FM14	percent	CCR4	CCR4+	CD4:Naive	3.2766
4185	Healthy	TNK-CR2:P189:FM14	percent	CCR4	CCR4+	CD4 TM	48.809
4185	Healthy	TNK-CR2:P218:FM14	percent	CCR4	CCR4+	CD8:Naive	2.9183
4185	Healthy	TNK-CR2:P291:FM14	percent	CCR4	CCR4+	CD8 TM	13.819
4186	Healthy	TNK-CR2:P100:FM14	percent	CCR4	CCR4+	CD4:Naive	1.0888
4186	Healthy	TNK-CR2:P189:FM14	percent	CCR4	CCR4+	CD4 TM	34.443
4186	Healthy	TNK-CR2:P218:FM14	percent	CCR4	CCR4+	CD8:Naive	1.0539
4186	Healthy	TNK-CR2:P291:FM14	percent	CCR4	CCR4+	CD8 TM	18.865
4187	Healthy	TNK-CR2:P100:FM14	percent	CCR4	CCR4+	CD4:Naive	3.3076
4187	Healthy	TNK-CR2:P189:FM14	percent	CCR4	CCR4+	CD4 TM	54.774
4187	Healthy	TNK-CR2:P218:FM14	percent	CCR4	CCR4+	CD8:Naive	2.9665
4187	Healthy	TNK-CR2:P291:FM14	percent	CCR4	CCR4+	CD8 TM	43.116
4188	Healthy	TNK-CR2:P100:FM14	percent	CCR4	CCR4+	CD4:Naive	2.1397
4188	Healthy	TNK-CR2:P189:FM14	percent	CCR4	CCR4+	CD4 TM	50.376
4188	Healthy	TNK-CR2:P218:FM14	percent	CCR4	CCR4+	CD8:Naive	1.886
4188	Healthy	TNK-CR2:P291:FM14	percent	CCR4	CCR4+	CD8 TM	25.485
4189	Healthy	TNK-CR2:P100:FM14	percent	CCR4	CCR4+	CD4:Naive	2.2271
4189	Healthy	TNK-CR2:P189:FM14	percent	CCR4	CCR4+	CD4 TM	43.978
4189	Healthy	TNK-CR2:P218:FM14	percent	CCR4	CCR4+	CD8:Naive	1.8205
4189	Healthy	TNK-CR2:P291:FM14	percent	CCR4	CCR4+	CD8 TM	13.467
4190	Healthy	TNK-CR2:P100:FM14	percent	CCR4	CCR4+	CD4:Naive	4.6303
4190	Healthy	TNK-CR2:P189:FM14	percent	CCR4	CCR4+	CD4 TM	52.566
4190	Healthy	TNK-CR2:P218:FM14	percent	CCR4	CCR4+	CD8:Naive	3.8265
4190	Healthy	TNK-CR2:P291:FM14	percent	CCR4	CCR4+	CD8 TM	17.92
4191	Healthy	TNK-CR2:P100:FM14	percent	CCR4	CCR4+	CD4:Naive	1.031
4191	Healthy	TNK-CR2:P189:FM14	percent	CCR4	CCR4+	CD4 TM	48.366
4191	Healthy	TNK-CR2:P218:FM14	percent	CCR4	CCR4+	CD8:Naive	1.0076
4191	Healthy	TNK-CR2:P291:FM14	percent	CCR4	CCR4+	CD8 TM	42.452
4192	Healthy	TNK-CR2:P100:FM14	percent	CCR4	CCR4+	CD4:Naive	2.6824
4192	Healthy	TNK-CR2:P189:FM14	percent	CCR4	CCR4+	CD4 TM	63.317
4192	Healthy	TNK-CR2:P218:FM14	percent	CCR4	CCR4+	CD8:Naive	2.7495
4192	Healthy	TNK-CR2:P291:FM14	percent	CCR4	CCR4+	CD8 TM	14.816
4193	Healthy	TNK-CR2:P100:FM14	percent	CCR4	CCR4+	CD4:Naive	2.4506
4193	Healthy	TNK-CR2:P189:FM14	percent	CCR4	CCR4+	CD4 TM	50.117
4193	Healthy	TNK-CR2:P218:FM14	percent	CCR4	CCR4+	CD8:Naive	1.9855
4193	Healthy	TNK-CR2:P291:FM14	percent	CCR4	CCR4+	CD8 TM	27.754
4194	Healthy	TNK-CR2:P100:FM14	percent	CCR4	CCR4+	CD4:Naive	2.0796
4194	Healthy	TNK-CR2:P189:FM14	percent	CCR4	CCR4+	CD4 TM	64.508
4194	Healthy	TNK-CR2:P218:FM14	percent	CCR4	CCR4+	CD8:Naive	2.0008
4194	Healthy	TNK-CR2:P291:FM14	percent	CCR4	CCR4+	CD8 TM	21.702
4195	Healthy	TNK-CR2:P100:FM14	percent	CCR4	CCR4+	CD4:Naive	8.7426
4195	Healthy	TNK-CR2:P189:FM14	percent	CCR4	CCR4+	CD4 TM	43.163
4195	Healthy	TNK-CR2:P218:FM14	percent	CCR4	CCR4+	CD8:Naive	7.1726
4195	Healthy	TNK-CR2:P291:FM14	percent	CCR4	CCR4+	CD8 TM	21.517
4196	Healthy	TNK-CR2:P100:FM14	percent	CCR4	CCR4+	CD4:Naive	2.7157
4196	Healthy	TNK-CR2:P189:FM14	percent	CCR4	CCR4+	CD4 TM	41.546
4196	Healthy	TNK-CR2:P218:FM14	percent	CCR4	CCR4+	CD8:Naive	4.0692
4196	Healthy	TNK-CR2:P291:FM14	percent	CCR4	CCR4+	CD8 TM	14.955
4197	Healthy	TNK-CR2:P100:FM14	percent	CCR4	CCR4+	CD4:Naive	2.7213
4197	Healthy	TNK-CR2:P189:FM14	percent	CCR4	CCR4+	CD4 TM	47.879
4197	Healthy	TNK-CR2:P218:FM14	percent	CCR4	CCR4+	CD8:Naive	2.1671
4197	Healthy	TNK-CR2:P291:FM14	percent	CCR4	CCR4+	CD8 TM	16.565
4198	Healthy	TNK-CR2:P100:FM14	percent	CCR4	CCR4+	CD4:Naive	2.2114
4198	Healthy	TNK-CR2:P189:FM14	percent	CCR4	CCR4+	CD4 TM	52.054
4198	Healthy	TNK-CR2:P218:FM14	percent	CCR4	CCR4+	CD8:Naive	2.0261
4198	Healthy	TNK-CR2:P291:FM14	percent	CCR4	CCR4+	CD8 TM	30.135
4199	Healthy	TNK-CR2:P100:FM14	percent	CCR4	CCR4+	CD4:Naive	1.8917
4199	Healthy	TNK-CR2:P189:FM14	percent	CCR4	CCR4+	CD4 TM	47.871
4199	Healthy	TNK-CR2:P218:FM14	percent	CCR4	CCR4+	CD8:Naive	1.5685
4199	Healthy	TNK-CR2:P291:FM14	percent	CCR4	CCR4+	CD8 TM	6.1006
4200	Healthy	TNK-CR2:P100:FM14	percent	CCR4	CCR4+	CD4:Naive	4.6554
4200	Healthy	TNK-CR2:P189:FM14	percent	CCR4	CCR4+	CD4 TM	28.428
4200	Healthy	TNK-CR2:P218:FM14	percent	CCR4	CCR4+	CD8:Naive	3.6087
4200	Healthy	TNK-CR2:P291:FM14	percent	CCR4	CCR4+	CD8 TM	10.476
4201	Healthy	TNK-CR2:P100:FM14	percent	CCR4	CCR4+	CD4:Naive	2.2701
4201	Healthy	TNK-CR2:P189:FM14	percent	CCR4	CCR4+	CD4 TM	49.075
4201	Healthy	TNK-CR2:P218:FM14	percent	CCR4	CCR4+	CD8:Naive	1.8833
4201	Healthy	TNK-CR2:P291:FM14	percent	CCR4	CCR4+	CD8 TM	15.572
4202	Healthy	TNK-CR2:P100:FM14	percent	CCR4	CCR4+	CD4:Naive	1.6609
4202	Healthy	TNK-CR2:P189:FM14	percent	CCR4	CCR4+	CD4 TM	39.524
4202	Healthy	TNK-CR2:P218:FM14	percent	CCR4	CCR4+	CD8:Naive	1.6507
4202	Healthy	TNK-CR2:P291:FM14	percent	CCR4	CCR4+	CD8 TM	6.543
4203	Healthy	TNK-CR2:P100:FM14	percent	CCR4	CCR4+	CD4:Naive	3.8652
4203	Healthy	TNK-CR2:P189:FM14	percent	CCR4	CCR4+	CD4 TM	26.674
4203	Healthy	TNK-CR2:P218:FM14	percent	CCR4	CCR4+	CD8:Naive	3.2965
4203	Healthy	TNK-CR2:P291:FM14	percent	CCR4	CCR4+	CD8 TM	19.661
4204	Healthy	TNK-CR2:P100:FM14	percent	CCR4	CCR4+	CD4:Naive	0.9311
4204	Healthy	TNK-CR2:P189:FM14	percent	CCR4	CCR4+	CD4 TM	41.327
4204	Healthy	TNK-CR2:P218:FM14	percent	CCR4	CCR4+	CD8:Naive	0.5563
4204	Healthy	TNK-CR2:P291:FM14	percent	CCR4	CCR4+	CD8 TM	26.227
4205	Healthy	TNK-CR2:P100:FM14	percent	CCR4	CCR4+	CD4:Naive	3.1037
4205	Healthy	TNK-CR2:P189:FM14	percent	CCR4	CCR4+	CD4 TM	48.85
4205	Healthy	TNK-CR2:P218:FM14	percent	CCR4	CCR4+	CD8:Naive	2.2783
4205	Healthy	TNK-CR2:P291:FM14	percent	CCR4	CCR4+	CD8 TM	35.573
4206	Healthy	TNK-CR2:P100:FM14	percent	CCR4	CCR4+	CD4:Naive	1.4045
4206	Healthy	TNK-CR2:P189:FM14	percent	CCR4	CCR4+	CD4 TM	31.405
4206	Healthy	TNK-CR2:P218:FM14	percent	CCR4	CCR4+	CD8:Naive	1.3936
4206	Healthy	TNK-CR2:P291:FM14	percent	CCR4	CCR4+	CD8 TM	20.314
4207	Healthy	TNK-CR2:P100:FM14	percent	CCR4	CCR4+	CD4:Naive	1.2017
4207	Healthy	TNK-CR2:P189:FM14	percent	CCR4	CCR4+	CD4 TM	58.103
4207	Healthy	TNK-CR2:P218:FM14	percent	CCR4	CCR4+	CD8:Naive	1.0121
4207	Healthy	TNK-CR2:P291:FM14	percent	CCR4	CCR4+	CD8 TM	20.826
4208	Healthy	TNK-CR2:P100:FM14	percent	CCR4	CCR4+	CD4:Naive	1.8549
4208	Healthy	TNK-CR2:P189:FM14	percent	CCR4	CCR4+	CD4 TM	27.748
4208	Healthy	TNK-CR2:P218:FM14	percent	CCR4	CCR4+	CD8:Naive	1.6674
4208	Healthy	TNK-CR2:P291:FM14	percent	CCR4	CCR4+	CD8 TM	9.2876
4209	Healthy	TNK-CR2:P100:FM14	percent	CCR4	CCR4+	CD4:Naive	1.3076
4209	Healthy	TNK-CR2:P189:FM14	percent	CCR4	CCR4+	CD4 TM	41.125
4209	Healthy	TNK-CR2:P218:FM14	percent	CCR4	CCR4+	CD8:Naive	1.6039
4209	Healthy	TNK-CR2:P291:FM14	percent	CCR4	CCR4+	CD8 TM	20.131
4210	Healthy	TNK-CR2:P100:FM14	percent	CCR4	CCR4+	CD4:Naive	1.3314
4210	Healthy	TNK-CR2:P189:FM14	percent	CCR4	CCR4+	CD4 TM	54.09
4210	Healthy	TNK-CR2:P218:FM14	percent	CCR4	CCR4+	CD8:Naive	1.3826
4210	Healthy	TNK-CR2:P291:FM14	percent	CCR4	CCR4+	CD8 TM	18.255
4211	Healthy	TNK-CR2:P100:FM14	percent	CCR4	CCR4+	CD4:Naive	2.2815
4211	Healthy	TNK-CR2:P189:FM14	percent	CCR4	CCR4+	CD4 TM	49.383
4211	Healthy	TNK-CR2:P218:FM14	percent	CCR4	CCR4+	CD8:Naive	1.9938
4211	Healthy	TNK-CR2:P291:FM14	percent	CCR4	CCR4+	CD8 TM	29.393
4212	Healthy	TNK-CR2:P100:FM14	percent	CCR4	CCR4+	CD4:Naive	0.7772
4212	Healthy	TNK-CR2:P189:FM14	percent	CCR4	CCR4+	CD4 TM	44.759
4212	Healthy	TNK-CR2:P218:FM14	percent	CCR4	CCR4+	CD8:Naive	0.7943
4212	Healthy	TNK-CR2:P291:FM14	percent	CCR4	CCR4+	CD8 TM	21.654
4213	Healthy	TNK-CR2:P100:FM14	percent	CCR4	CCR4+	CD4:Naive	2.1586
4213	Healthy	TNK-CR2:P189:FM14	percent	CCR4	CCR4+	CD4 TM	49.173
4213	Healthy	TNK-CR2:P218:FM14	percent	CCR4	CCR4+	CD8:Naive	1.8358
4213	Healthy	TNK-CR2:P291:FM14	percent	CCR4	CCR4+	CD8 TM	50.581
4214	Healthy	TNK-CR2:P100:FM14	percent	CCR4	CCR4+	CD4:Naive	1.7973
4214	Healthy	TNK-CR2:P189:FM14	percent	CCR4	CCR4+	CD4 TM	32.491
4214	Healthy	TNK-CR2:P218:FM14	percent	CCR4	CCR4+	CD8:Naive	1.5172
4214	Healthy	TNK-CR2:P291:FM14	percent	CCR4	CCR4+	CD8 TM	10.608
4215	Critical (ventilation)	TNK-CR2:P100:FM14	percent	CCR4	CCR4+	CD4:Naive	0.9892
4215	Critical (ventilation)	TNK-CR2:P189:FM14	percent	CCR4	CCR4+	CD4 TM	30.743
4215	Critical (ventilation)	TNK-CR2:P218:FM14	percent	CCR4	CCR4+	CD8:Naive	1.8094
4215	Critical (ventilation)	TNK-CR2:P291:FM14	percent	CCR4	CCR4+	CD8 TM	19.222
4216	Severe (no venitlation)	TNK-CR2:P100:FM14	percent	CCR4	CCR4+	CD4:Naive	1.0913
4216	Severe (no venitlation)	TNK-CR2:P189:FM14	percent	CCR4	CCR4+	CD4 TM	40.284
4216	Severe (no venitlation)	TNK-CR2:P218:FM14	percent	CCR4	CCR4+	CD8:Naive	1.3337
4216	Severe (no venitlation)	TNK-CR2:P291:FM14	percent	CCR4	CCR4+	CD8 TM	26.818
4217	Severe (no venitlation)	TNK-CR2:P100:FM14	percent	CCR4	CCR4+	CD4:Naive	2.4739
4217	Severe (no venitlation)	TNK-CR2:P189:FM14	percent	CCR4	CCR4+	CD4 TM	27.876
4217	Severe (no venitlation)	TNK-CR2:P218:FM14	percent	CCR4	CCR4+	CD8:Naive	2.4137
4217	Severe (no venitlation)	TNK-CR2:P291:FM14	percent	CCR4	CCR4+	CD8 TM	11.132
4220	Severe (no venitlation)	TNK-CR2:P100:FM14	percent	CCR4	CCR4+	CD4:Naive	1.321
4220	Severe (no venitlation)	TNK-CR2:P189:FM14	percent	CCR4	CCR4+	CD4 TM	54.271
4220	Severe (no venitlation)	TNK-CR2:P218:FM14	percent	CCR4	CCR4+	CD8:Naive	1.2022
4220	Severe (no venitlation)	TNK-CR2:P291:FM14	percent	CCR4	CCR4+	CD8 TM	14.371
4221	Critical (ventilation)	TNK-CR2:P100:FM14	percent	CCR4	CCR4+	CD4:Naive	0.424
4221	Critical (ventilation)	TNK-CR2:P189:FM14	percent	CCR4	CCR4+	CD4 TM	28.635
4221	Critical (ventilation)	TNK-CR2:P218:FM14	percent	CCR4	CCR4+	CD8:Naive	1.2281
4221	Critical (ventilation)	TNK-CR2:P291:FM14	percent	CCR4	CCR4+	CD8 TM	21.024
4222	Severe (no venitlation)	TNK-CR2:P100:FM14	percent	CCR4	CCR4+	CD4:Naive	0.9339
4222	Severe (no venitlation)	TNK-CR2:P189:FM14	percent	CCR4	CCR4+	CD4 TM	49.801
4222	Severe (no venitlation)	TNK-CR2:P218:FM14	percent	CCR4	CCR4+	CD8:Naive	0.4945
4222	Severe (no venitlation)	TNK-CR2:P291:FM14	percent	CCR4	CCR4+	CD8 TM	16.297
4223	Critical (ventilation)	TNK-CR2:P100:FM14	percent	CCR4	CCR4+	CD4:Naive	1.2605
4223	Critical (ventilation)	TNK-CR2:P189:FM14	percent	CCR4	CCR4+	CD4 TM	41.27
4223	Critical (ventilation)	TNK-CR2:P218:FM14	percent	CCR4	CCR4+	CD8:Naive	0.6849
4223	Critical (ventilation)	TNK-CR2:P291:FM14	percent	CCR4	CCR4+	CD8 TM	30.534
4224	Critical (ventilation)	TNK-CR2:P100:FM14	percent	CCR4	CCR4+	CD4:Naive	0.9309
4224	Critical (ventilation)	TNK-CR2:P189:FM14	percent	CCR4	CCR4+	CD4 TM	52.413
4224	Critical (ventilation)	TNK-CR2:P218:FM14	percent	CCR4	CCR4+	CD8:Naive	1.1307
4224	Critical (ventilation)	TNK-CR2:P291:FM14	percent	CCR4	CCR4+	CD8 TM	20.588
4225	Moderate	TNK-CR2:P100:FM14	percent	CCR4	CCR4+	CD4:Naive	0.9598
4225	Moderate	TNK-CR2:P189:FM14	percent	CCR4	CCR4+	CD4 TM	28.296
4225	Moderate	TNK-CR2:P218:FM14	percent	CCR4	CCR4+	CD8:Naive	0.8724
4225	Moderate	TNK-CR2:P291:FM14	percent	CCR4	CCR4+	CD8 TM	7.2141
4226	Mild	TNK-CR2:P100:FM14	percent	CCR4	CCR4+	CD4:Naive	1.1837
4226	Mild	TNK-CR2:P189:FM14	percent	CCR4	CCR4+	CD4 TM	30.332
4226	Mild	TNK-CR2:P218:FM14	percent	CCR4	CCR4+	CD8:Naive	0.996
4226	Mild	TNK-CR2:P291:FM14	percent	CCR4	CCR4+	CD8 TM	7.0326
4227	Moderate	TNK-CR2:P100:FM14	percent	CCR4	CCR4+	CD4:Naive	0.9155
4227	Moderate	TNK-CR2:P189:FM14	percent	CCR4	CCR4+	CD4 TM	26.89
4227	Moderate	TNK-CR2:P218:FM14	percent	CCR4	CCR4+	CD8:Naive	0.9837
4227	Moderate	TNK-CR2:P291:FM14	percent	CCR4	CCR4+	CD8 TM	11.533
4228	Moderate	TNK-CR2:P100:FM14	percent	CCR4	CCR4+	CD4:Naive	0.7722
4228	Moderate	TNK-CR2:P189:FM14	percent	CCR4	CCR4+	CD4 TM	47.274
4228	Moderate	TNK-CR2:P218:FM14	percent	CCR4	CCR4+	CD8:Naive	0.7606
4228	Moderate	TNK-CR2:P291:FM14	percent	CCR4	CCR4+	CD8 TM	22.493
4229	Moderate	TNK-CR2:P100:FM14	percent	CCR4	CCR4+	CD4:Naive	0.4396
4229	Moderate	TNK-CR2:P189:FM14	percent	CCR4	CCR4+	CD4 TM	20.947
4229	Moderate	TNK-CR2:P218:FM14	percent	CCR4	CCR4+	CD8:Naive	0.5541
4229	Moderate	TNK-CR2:P291:FM14	percent	CCR4	CCR4+	CD8 TM	3.8048
4230	Mild	TNK-CR2:P100:FM14	percent	CCR4	CCR4+	CD4:Naive	0.8329
4230	Mild	TNK-CR2:P189:FM14	percent	CCR4	CCR4+	CD4 TM	43.95
4230	Mild	TNK-CR2:P218:FM14	percent	CCR4	CCR4+	CD8:Naive	0.6752
4230	Mild	TNK-CR2:P291:FM14	percent	CCR4	CCR4+	CD8 TM	9.6428
4231	Moderate	TNK-CR2:P100:FM14	percent	CCR4	CCR4+	CD4:Naive	0.3733
4231	Moderate	TNK-CR2:P189:FM14	percent	CCR4	CCR4+	CD4 TM	23.085
4231	Moderate	TNK-CR2:P218:FM14	percent	CCR4	CCR4+	CD8:Naive	0.4298
4231	Moderate	TNK-CR2:P291:FM14	percent	CCR4	CCR4+	CD8 TM	5.8386
4232	Mild	TNK-CR2:P100:FM14	percent	CCR4	CCR4+	CD4:Naive	0.8212
4232	Mild	TNK-CR2:P189:FM14	percent	CCR4	CCR4+	CD4 TM	40.132
4232	Mild	TNK-CR2:P218:FM14	percent	CCR4	CCR4+	CD8:Naive	0.7367
4232	Mild	TNK-CR2:P291:FM14	percent	CCR4	CCR4+	CD8 TM	14.169
4233	Healthy	TNK-CR2:P100:FM14	percent	CCR4	CCR4+	CD4:Naive	1.1464
4233	Healthy	TNK-CR2:P189:FM14	percent	CCR4	CCR4+	CD4 TM	67.035
4233	Healthy	TNK-CR2:P218:FM14	percent	CCR4	CCR4+	CD8:Naive	1.2013
4233	Healthy	TNK-CR2:P291:FM14	percent	CCR4	CCR4+	CD8 TM	32.928
4234	Healthy	TNK-CR2:P100:FM14	percent	CCR4	CCR4+	CD4:Naive	4.7156
4234	Healthy	TNK-CR2:P189:FM14	percent	CCR4	CCR4+	CD4 TM	40.117
4234	Healthy	TNK-CR2:P218:FM14	percent	CCR4	CCR4+	CD8:Naive	5.0016
4234	Healthy	TNK-CR2:P291:FM14	percent	CCR4	CCR4+	CD8 TM	23.689
4235	Healthy	TNK-CR2:P100:FM14	percent	CCR4	CCR4+	CD4:Naive	1.996
4235	Healthy	TNK-CR2:P189:FM14	percent	CCR4	CCR4+	CD4 TM	37.927
4235	Healthy	TNK-CR2:P218:FM14	percent	CCR4	CCR4+	CD8:Naive	1.834
4235	Healthy	TNK-CR2:P291:FM14	percent	CCR4	CCR4+	CD8 TM	10.027
4236	Healthy	TNK-CR2:P100:FM14	percent	CCR4	CCR4+	CD4:Naive	2.0717
4236	Healthy	TNK-CR2:P189:FM14	percent	CCR4	CCR4+	CD4 TM	57.631
4236	Healthy	TNK-CR2:P218:FM14	percent	CCR4	CCR4+	CD8:Naive	1.6452
4236	Healthy	TNK-CR2:P291:FM14	percent	CCR4	CCR4+	CD8 TM	25.565
4237	Healthy	TNK-CR2:P100:FM14	percent	CCR4	CCR4+	CD4:Naive	2.7738
4237	Healthy	TNK-CR2:P189:FM14	percent	CCR4	CCR4+	CD4 TM	39.741
4237	Healthy	TNK-CR2:P218:FM14	percent	CCR4	CCR4+	CD8:Naive	2.3956
4237	Healthy	TNK-CR2:P291:FM14	percent	CCR4	CCR4+	CD8 TM	11.092
4238	Healthy	TNK-CR2:P100:FM14	percent	CCR4	CCR4+	CD4:Naive	1.2885
4238	Healthy	TNK-CR2:P189:FM14	percent	CCR4	CCR4+	CD4 TM	52.513
4238	Healthy	TNK-CR2:P218:FM14	percent	CCR4	CCR4+	CD8:Naive	1.3056
4238	Healthy	TNK-CR2:P291:FM14	percent	CCR4	CCR4+	CD8 TM	16.335
4239	Healthy	TNK-CR2:P100:FM14	percent	CCR4	CCR4+	CD4:Naive	6.5436
4239	Healthy	TNK-CR2:P189:FM14	percent	CCR4	CCR4+	CD4 TM	44.524
4239	Healthy	TNK-CR2:P218:FM14	percent	CCR4	CCR4+	CD8:Naive	6.247
4239	Healthy	TNK-CR2:P291:FM14	percent	CCR4	CCR4+	CD8 TM	16.359
4240	Healthy	TNK-CR2:P100:FM14	percent	CCR4	CCR4+	CD4:Naive	4.1714
4240	Healthy	TNK-CR2:P189:FM14	percent	CCR4	CCR4+	CD4 TM	25.397
4240	Healthy	TNK-CR2:P218:FM14	percent	CCR4	CCR4+	CD8:Naive	3.5053
4240	Healthy	TNK-CR2:P291:FM14	percent	CCR4	CCR4+	CD8 TM	11.054
4241	Healthy	TNK-CR2:P100:FM14	percent	CCR4	CCR4+	CD4:Naive	4.9852
4241	Healthy	TNK-CR2:P189:FM14	percent	CCR4	CCR4+	CD4 TM	33.98
4241	Healthy	TNK-CR2:P218:FM14	percent	CCR4	CCR4+	CD8:Naive	5.0171
4241	Healthy	TNK-CR2:P291:FM14	percent	CCR4	CCR4+	CD8 TM	18.413
4242	Healthy	TNK-CR2:P100:FM14	percent	CCR4	CCR4+	CD4:Naive	4.954
4242	Healthy	TNK-CR2:P189:FM14	percent	CCR4	CCR4+	CD4 TM	19.066
4242	Healthy	TNK-CR2:P218:FM14	percent	CCR4	CCR4+	CD8:Naive	4.5802
4242	Healthy	TNK-CR2:P291:FM14	percent	CCR4	CCR4+	CD8 TM	7.5965
4243	Healthy	TNK-CR2:P100:FM14	percent	CCR4	CCR4+	CD4:Naive	0.9256
4243	Healthy	TNK-CR2:P189:FM14	percent	CCR4	CCR4+	CD4 TM	32.889
4243	Healthy	TNK-CR2:P218:FM14	percent	CCR4	CCR4+	CD8:Naive	0.7284
4243	Healthy	TNK-CR2:P291:FM14	percent	CCR4	CCR4+	CD8 TM	5.758
4244	Healthy	TNK-CR2:P100:FM14	percent	CCR4	CCR4+	CD4:Naive	4.004
4244	Healthy	TNK-CR2:P189:FM14	percent	CCR4	CCR4+	CD4 TM	29.481
4244	Healthy	TNK-CR2:P218:FM14	percent	CCR4	CCR4+	CD8:Naive	3.1299
4244	Healthy	TNK-CR2:P291:FM14	percent	CCR4	CCR4+	CD8 TM	8.9128
4245	Healthy	TNK-CR2:P100:FM14	percent	CCR4	CCR4+	CD4:Naive	2.0902
4245	Healthy	TNK-CR2:P189:FM14	percent	CCR4	CCR4+	CD4 TM	44.514
4245	Healthy	TNK-CR2:P218:FM14	percent	CCR4	CCR4+	CD8:Naive	2.673
4245	Healthy	TNK-CR2:P291:FM14	percent	CCR4	CCR4+	CD8 TM	5.4228
4246	Healthy	TNK-CR2:P100:FM14	percent	CCR4	CCR4+	CD4:Naive	2.0493
4246	Healthy	TNK-CR2:P189:FM14	percent	CCR4	CCR4+	CD4 TM	38.862
4246	Healthy	TNK-CR2:P218:FM14	percent	CCR4	CCR4+	CD8:Naive	1.4793
4246	Healthy	TNK-CR2:P291:FM14	percent	CCR4	CCR4+	CD8 TM	5.5356
4247	Healthy	TNK-CR2:P100:FM14	percent	CCR4	CCR4+	CD4:Naive	1.4762
4247	Healthy	TNK-CR2:P189:FM14	percent	CCR4	CCR4+	CD4 TM	32.158
4247	Healthy	TNK-CR2:P218:FM14	percent	CCR4	CCR4+	CD8:Naive	1.3109
4247	Healthy	TNK-CR2:P291:FM14	percent	CCR4	CCR4+	CD8 TM	3.9035
4248	Healthy	TNK-CR2:P100:FM14	percent	CCR4	CCR4+	CD4:Naive	2.2713
4248	Healthy	TNK-CR2:P189:FM14	percent	CCR4	CCR4+	CD4 TM	27.596
4248	Healthy	TNK-CR2:P218:FM14	percent	CCR4	CCR4+	CD8:Naive	2.0008
4248	Healthy	TNK-CR2:P291:FM14	percent	CCR4	CCR4+	CD8 TM	8.0226
4249	Healthy	TNK-CR2:P100:FM14	percent	CCR4	CCR4+	CD4:Naive	1.2858
4249	Healthy	TNK-CR2:P189:FM14	percent	CCR4	CCR4+	CD4 TM	24.508
4249	Healthy	TNK-CR2:P218:FM14	percent	CCR4	CCR4+	CD8:Naive	1.1016
4249	Healthy	TNK-CR2:P291:FM14	percent	CCR4	CCR4+	CD8 TM	6.7738
4250	Healthy	TNK-CR2:P100:FM14	percent	CCR4	CCR4+	CD4:Naive	7.9883
4250	Healthy	TNK-CR2:P189:FM14	percent	CCR4	CCR4+	CD4 TM	54.493
4250	Healthy	TNK-CR2:P218:FM14	percent	CCR4	CCR4+	CD8:Naive	6.8955
4250	Healthy	TNK-CR2:P291:FM14	percent	CCR4	CCR4+	CD8 TM	13.904
4251	Healthy	TNK-CR2:P100:FM14	percent	CCR4	CCR4+	CD4:Naive	2.7134
4251	Healthy	TNK-CR2:P189:FM14	percent	CCR4	CCR4+	CD4 TM	48.926
4251	Healthy	TNK-CR2:P218:FM14	percent	CCR4	CCR4+	CD8:Naive	3.074
4251	Healthy	TNK-CR2:P291:FM14	percent	CCR4	CCR4+	CD8 TM	13.5
4252	Healthy	TNK-CR2:P100:FM14	percent	CCR4	CCR4+	CD4:Naive	9.3549
4252	Healthy	TNK-CR2:P189:FM14	percent	CCR4	CCR4+	CD4 TM	53.823
4252	Healthy	TNK-CR2:P218:FM14	percent	CCR4	CCR4+	CD8:Naive	8.6201
4252	Healthy	TNK-CR2:P291:FM14	percent	CCR4	CCR4+	CD8 TM	27.127
4253	Healthy	TNK-CR2:P100:FM14	percent	CCR4	CCR4+	CD4:Naive	2.2399
4253	Healthy	TNK-CR2:P189:FM14	percent	CCR4	CCR4+	CD4 TM	38.36
4253	Healthy	TNK-CR2:P218:FM14	percent	CCR4	CCR4+	CD8:Naive	2.3487
4253	Healthy	TNK-CR2:P291:FM14	percent	CCR4	CCR4+	CD8 TM	6.8767
4254	Healthy	TNK-CR2:P100:FM14	percent	CCR4	CCR4+	CD4:Naive	3.332
4254	Healthy	TNK-CR2:P189:FM14	percent	CCR4	CCR4+	CD4 TM	38.192
4254	Healthy	TNK-CR2:P218:FM14	percent	CCR4	CCR4+	CD8:Naive	3.0089
4254	Healthy	TNK-CR2:P291:FM14	percent	CCR4	CCR4+	CD8 TM	17.986
4255	Healthy	TNK-CR2:P100:FM14	percent	CCR4	CCR4+	CD4:Naive	2.3906
4255	Healthy	TNK-CR2:P189:FM14	percent	CCR4	CCR4+	CD4 TM	49.865
4255	Healthy	TNK-CR2:P218:FM14	percent	CCR4	CCR4+	CD8:Naive	1.7169
4255	Healthy	TNK-CR2:P291:FM14	percent	CCR4	CCR4+	CD8 TM	7.2442
4256	Healthy	TNK-CR2:P100:FM14	percent	CCR4	CCR4+	CD4:Naive	1.8443
4256	Healthy	TNK-CR2:P189:FM14	percent	CCR4	CCR4+	CD4 TM	44.082
4256	Healthy	TNK-CR2:P218:FM14	percent	CCR4	CCR4+	CD8:Naive	1.4916
4256	Healthy	TNK-CR2:P291:FM14	percent	CCR4	CCR4+	CD8 TM	21.372
4257	Healthy	TNK-CR2:P100:FM14	percent	CCR4	CCR4+	CD4:Naive	2.5108
4257	Healthy	TNK-CR2:P189:FM14	percent	CCR4	CCR4+	CD4 TM	52.927
4257	Healthy	TNK-CR2:P218:FM14	percent	CCR4	CCR4+	CD8:Naive	2.5017
4257	Healthy	TNK-CR2:P291:FM14	percent	CCR4	CCR4+	CD8 TM	19.038
4258	Healthy	TNK-CR2:P100:FM14	percent	CCR4	CCR4+	CD4:Naive	1.5242
4258	Healthy	TNK-CR2:P189:FM14	percent	CCR4	CCR4+	CD4 TM	48.137
4258	Healthy	TNK-CR2:P218:FM14	percent	CCR4	CCR4+	CD8:Naive	1.3038
4258	Healthy	TNK-CR2:P291:FM14	percent	CCR4	CCR4+	CD8 TM	28.289
4259	Healthy	TNK-CR2:P100:FM14	percent	CCR4	CCR4+	CD4:Naive	2.3902
4259	Healthy	TNK-CR2:P189:FM14	percent	CCR4	CCR4+	CD4 TM	50.144
4259	Healthy	TNK-CR2:P218:FM14	percent	CCR4	CCR4+	CD8:Naive	1.9011
4259	Healthy	TNK-CR2:P291:FM14	percent	CCR4	CCR4+	CD8 TM	24.632
4260	Healthy	TNK-CR2:P100:FM14	percent	CCR4	CCR4+	CD4:Naive	5.9856
4260	Healthy	TNK-CR2:P189:FM14	percent	CCR4	CCR4+	CD4 TM	30.463
4260	Healthy	TNK-CR2:P218:FM14	percent	CCR4	CCR4+	CD8:Naive	5.1687
4260	Healthy	TNK-CR2:P291:FM14	percent	CCR4	CCR4+	CD8 TM	12.1
4261	Critical (ventilation)	TNK-CR2:P100:FM14	percent	CCR4	CCR4+	CD4:Naive	1.1018
4261	Critical (ventilation)	TNK-CR2:P189:FM14	percent	CCR4	CCR4+	CD4 TM	59.782
4261	Critical (ventilation)	TNK-CR2:P218:FM14	percent	CCR4	CCR4+	CD8:Naive	2.1505
4261	Critical (ventilation)	TNK-CR2:P291:FM14	percent	CCR4	CCR4+	CD8 TM	16.537
4262	Critical (ventilation)	TNK-CR2:P100:FM14	percent	CCR4	CCR4+	CD4:Naive	0.6326
4262	Critical (ventilation)	TNK-CR2:P189:FM14	percent	CCR4	CCR4+	CD4 TM	15.208
4262	Critical (ventilation)	TNK-CR2:P218:FM14	percent	CCR4	CCR4+	CD8:Naive	1.4724
4262	Critical (ventilation)	TNK-CR2:P291:FM14	percent	CCR4	CCR4+	CD8 TM	11.683
4264	Severe (no venitlation)	TNK-CR2:P100:FM14	percent	CCR4	CCR4+	CD4:Naive	0.5826
4264	Severe (no venitlation)	TNK-CR2:P189:FM14	percent	CCR4	CCR4+	CD4 TM	42.866
4264	Severe (no venitlation)	TNK-CR2:P218:FM14	percent	CCR4	CCR4+	CD8:Naive	0.8021
4264	Severe (no venitlation)	TNK-CR2:P291:FM14	percent	CCR4	CCR4+	CD8 TM	19.787
4265	Severe (no venitlation)	TNK-CR2:P100:FM14	percent	CCR4	CCR4+	CD4:Naive	0.5666
4265	Severe (no venitlation)	TNK-CR2:P189:FM14	percent	CCR4	CCR4+	CD4 TM	22.105
4265	Severe (no venitlation)	TNK-CR2:P218:FM14	percent	CCR4	CCR4+	CD8:Naive	0
4265	Severe (no venitlation)	TNK-CR2:P291:FM14	percent	CCR4	CCR4+	CD8 TM	13.043
4266	Critical (ventilation)	TNK-CR2:P100:FM14	percent	CCR4	CCR4+	CD4:Naive	1.1047
4266	Critical (ventilation)	TNK-CR2:P189:FM14	percent	CCR4	CCR4+	CD4 TM	54.098
4266	Critical (ventilation)	TNK-CR2:P218:FM14	percent	CCR4	CCR4+	CD8:Naive	0
4266	Critical (ventilation)	TNK-CR2:P291:FM14	percent	CCR4	CCR4+	CD8 TM	18.14
4267	Critical (ventilation)	TNK-CR2:P100:FM14	percent	CCR4	CCR4+	CD4:Naive	3.4483
4267	Critical (ventilation)	TNK-CR2:P189:FM14	percent	CCR4	CCR4+	CD4 TM	49.091
4267	Critical (ventilation)	TNK-CR2:P218:FM14	percent	CCR4	CCR4+	CD8:Naive	8.6957
4267	Critical (ventilation)	TNK-CR2:P291:FM14	percent	CCR4	CCR4+	CD8 TM	11.111
4268	Severe (no venitlation)	TNK-CR2:P100:FM14	percent	CCR4	CCR4+	CD4:Naive	0.5749
4268	Severe (no venitlation)	TNK-CR2:P189:FM14	percent	CCR4	CCR4+	CD4 TM	47.542
4268	Severe (no venitlation)	TNK-CR2:P218:FM14	percent	CCR4	CCR4+	CD8:Naive	0.5003
4268	Severe (no venitlation)	TNK-CR2:P291:FM14	percent	CCR4	CCR4+	CD8 TM	6.8187
4269	Mild	TNK-CR2:P100:FM14	percent	CCR4	CCR4+	CD4:Naive	1.4325
4269	Mild	TNK-CR2:P189:FM14	percent	CCR4	CCR4+	CD4 TM	41.21
4269	Mild	TNK-CR2:P218:FM14	percent	CCR4	CCR4+	CD8:Naive	1.243
4269	Mild	TNK-CR2:P291:FM14	percent	CCR4	CCR4+	CD8 TM	5.8229
4270	Moderate	TNK-CR2:P100:FM14	percent	CCR4	CCR4+	CD4:Naive	1.2048
4270	Moderate	TNK-CR2:P189:FM14	percent	CCR4	CCR4+	CD4 TM	33.233
4270	Moderate	TNK-CR2:P218:FM14	percent	CCR4	CCR4+	CD8:Naive	0.8091
4270	Moderate	TNK-CR2:P291:FM14	percent	CCR4	CCR4+	CD8 TM	6.5149
4271	Mild	TNK-CR2:P100:FM14	percent	CCR4	CCR4+	CD4:Naive	0.5954
4271	Mild	TNK-CR2:P189:FM14	percent	CCR4	CCR4+	CD4 TM	31.72
4271	Mild	TNK-CR2:P218:FM14	percent	CCR4	CCR4+	CD8:Naive	0.5234
4271	Mild	TNK-CR2:P291:FM14	percent	CCR4	CCR4+	CD8 TM	9.8021
4272	Mild	TNK-CR2:P100:FM14	percent	CCR4	CCR4+	CD4:Naive	2.866
4272	Mild	TNK-CR2:P189:FM14	percent	CCR4	CCR4+	CD4 TM	41.946
4272	Mild	TNK-CR2:P218:FM14	percent	CCR4	CCR4+	CD8:Naive	1.9725
4272	Mild	TNK-CR2:P291:FM14	percent	CCR4	CCR4+	CD8 TM	12.996
4273	Moderate	TNK-CR2:P100:FM14	percent	CCR4	CCR4+	CD4:Naive	0.4359
4273	Moderate	TNK-CR2:P189:FM14	percent	CCR4	CCR4+	CD4 TM	32.014
4273	Moderate	TNK-CR2:P218:FM14	percent	CCR4	CCR4+	CD8:Naive	0.3598
4273	Moderate	TNK-CR2:P291:FM14	percent	CCR4	CCR4+	CD8 TM	6.7018
4274	Moderate	TNK-CR2:P100:FM14	percent	CCR4	CCR4+	CD4:Naive	1.6223
4274	Moderate	TNK-CR2:P189:FM14	percent	CCR4	CCR4+	CD4 TM	40.999
4274	Moderate	TNK-CR2:P218:FM14	percent	CCR4	CCR4+	CD8:Naive	1.8182
4274	Moderate	TNK-CR2:P291:FM14	percent	CCR4	CCR4+	CD8 TM	12.417
4275	Moderate	TNK-CR2:P100:FM14	percent	CCR4	CCR4+	CD4:Naive	0.9769
4275	Moderate	TNK-CR2:P189:FM14	percent	CCR4	CCR4+	CD4 TM	28.906
4275	Moderate	TNK-CR2:P218:FM14	percent	CCR4	CCR4+	CD8:Naive	0.9091
4275	Moderate	TNK-CR2:P291:FM14	percent	CCR4	CCR4+	CD8 TM	8.374

## Sheet: Figure 3d
Source Data for Figure 3d
FlowJo ID	Severity	Trait ID	Trait type	Marker	Subset	Parent	Percentage or MFI
4000	Healthy	TNK-CR2:P218:FM21	percent	TIGIT	TIGIT+	CD8:Naive	0.8929
4000	Healthy	TNK-CR2:P220:FM21	percent	TIGIT	TIGIT+	CD8:TSCM	7.601
4000	Healthy	TNK-CR2:P223:FM21	percent	TIGIT	TIGIT+	CD8 CM	8.845
4000	Healthy	TNK-CR2:P262:FM21	percent	TIGIT	TIGIT+	CD8 TE*	28.163
4000	Healthy	TNK-CR2:P321:FM21	percent	TIGIT	TIGIT+	MAIT	2.3529
4001	Healthy	TNK-CR2:P218:FM21	percent	TIGIT	TIGIT+	CD8:Naive	0.6205
4001	Healthy	TNK-CR2:P220:FM21	percent	TIGIT	TIGIT+	CD8:TSCM	21.708
4001	Healthy	TNK-CR2:P223:FM21	percent	TIGIT	TIGIT+	CD8 CM	29.353
4001	Healthy	TNK-CR2:P262:FM21	percent	TIGIT	TIGIT+	CD8 TE*	73.153
4001	Healthy	TNK-CR2:P321:FM21	percent	TIGIT	TIGIT+	MAIT	0.9816
4002	Healthy	TNK-CR2:P218:FM21	percent	TIGIT	TIGIT+	CD8:Naive	0.2318
4002	Healthy	TNK-CR2:P220:FM21	percent	TIGIT	TIGIT+	CD8:TSCM	11.086
4002	Healthy	TNK-CR2:P223:FM21	percent	TIGIT	TIGIT+	CD8 CM	7.2051
4002	Healthy	TNK-CR2:P262:FM21	percent	TIGIT	TIGIT+	CD8 TE*	36.383
4002	Healthy	TNK-CR2:P321:FM21	percent	TIGIT	TIGIT+	MAIT	1.8487
4003	Healthy	TNK-CR2:P218:FM21	percent	TIGIT	TIGIT+	CD8:Naive	1.4354
4003	Healthy	TNK-CR2:P220:FM21	percent	TIGIT	TIGIT+	CD8:TSCM	22.07
4003	Healthy	TNK-CR2:P223:FM21	percent	TIGIT	TIGIT+	CD8 CM	24.846
4003	Healthy	TNK-CR2:P262:FM21	percent	TIGIT	TIGIT+	CD8 TE*	38.561
4003	Healthy	TNK-CR2:P321:FM21	percent	TIGIT	TIGIT+	MAIT	4.1943
4004	Healthy	TNK-CR2:P218:FM21	percent	TIGIT	TIGIT+	CD8:Naive	0.3689
4004	Healthy	TNK-CR2:P220:FM21	percent	TIGIT	TIGIT+	CD8:TSCM	46.194
4004	Healthy	TNK-CR2:P223:FM21	percent	TIGIT	TIGIT+	CD8 CM	27.854
4004	Healthy	TNK-CR2:P262:FM21	percent	TIGIT	TIGIT+	CD8 TE*	43.485
4004	Healthy	TNK-CR2:P321:FM21	percent	TIGIT	TIGIT+	MAIT	1.7527
4005	Healthy	TNK-CR2:P218:FM21	percent	TIGIT	TIGIT+	CD8:Naive	0.6171
4005	Healthy	TNK-CR2:P220:FM21	percent	TIGIT	TIGIT+	CD8:TSCM	25
4005	Healthy	TNK-CR2:P223:FM21	percent	TIGIT	TIGIT+	CD8 CM	35.325
4005	Healthy	TNK-CR2:P262:FM21	percent	TIGIT	TIGIT+	CD8 TE*	47.174
4005	Healthy	TNK-CR2:P321:FM21	percent	TIGIT	TIGIT+	MAIT	1.2346
4006	Healthy	TNK-CR2:P218:FM21	percent	TIGIT	TIGIT+	CD8:Naive	0.632
4006	Healthy	TNK-CR2:P220:FM21	percent	TIGIT	TIGIT+	CD8:TSCM	24.118
4006	Healthy	TNK-CR2:P223:FM21	percent	TIGIT	TIGIT+	CD8 CM	25.112
4006	Healthy	TNK-CR2:P262:FM21	percent	TIGIT	TIGIT+	CD8 TE*	65.036
4006	Healthy	TNK-CR2:P321:FM21	percent	TIGIT	TIGIT+	MAIT	1.1111
4007	Healthy	TNK-CR2:P218:FM21	percent	TIGIT	TIGIT+	CD8:Naive	1.0256
4007	Healthy	TNK-CR2:P220:FM21	percent	TIGIT	TIGIT+	CD8:TSCM	13.089
4007	Healthy	TNK-CR2:P223:FM21	percent	TIGIT	TIGIT+	CD8 CM	26.84
4007	Healthy	TNK-CR2:P262:FM21	percent	TIGIT	TIGIT+	CD8 TE*	48.283
4007	Healthy	TNK-CR2:P321:FM21	percent	TIGIT	TIGIT+	MAIT	2.4182
4008	Healthy	TNK-CR2:P218:FM21	percent	TIGIT	TIGIT+	CD8:Naive	0.6459
4008	Healthy	TNK-CR2:P220:FM21	percent	TIGIT	TIGIT+	CD8:TSCM	21.129
4008	Healthy	TNK-CR2:P223:FM21	percent	TIGIT	TIGIT+	CD8 CM	34.283
4008	Healthy	TNK-CR2:P262:FM21	percent	TIGIT	TIGIT+	CD8 TE*	78.551
4008	Healthy	TNK-CR2:P321:FM21	percent	TIGIT	TIGIT+	MAIT	1.0434
4009	Healthy	TNK-CR2:P218:FM21	percent	TIGIT	TIGIT+	CD8:Naive	0.3271
4009	Healthy	TNK-CR2:P220:FM21	percent	TIGIT	TIGIT+	CD8:TSCM	18.487
4009	Healthy	TNK-CR2:P223:FM21	percent	TIGIT	TIGIT+	CD8 CM	17.158
4009	Healthy	TNK-CR2:P262:FM21	percent	TIGIT	TIGIT+	CD8 TE*	83.977
4009	Healthy	TNK-CR2:P321:FM21	percent	TIGIT	TIGIT+	MAIT	1.5768
4010	Healthy	TNK-CR2:P218:FM21	percent	TIGIT	TIGIT+	CD8:Naive	0.6672
4010	Healthy	TNK-CR2:P220:FM21	percent	TIGIT	TIGIT+	CD8:TSCM	26.168
4010	Healthy	TNK-CR2:P223:FM21	percent	TIGIT	TIGIT+	CD8 CM	30.978
4010	Healthy	TNK-CR2:P262:FM21	percent	TIGIT	TIGIT+	CD8 TE*	70.323
4010	Healthy	TNK-CR2:P321:FM21	percent	TIGIT	TIGIT+	MAIT	5.3159
4011	Healthy	TNK-CR2:P218:FM21	percent	TIGIT	TIGIT+	CD8:Naive	0.8309
4011	Healthy	TNK-CR2:P220:FM21	percent	TIGIT	TIGIT+	CD8:TSCM	33.101
4011	Healthy	TNK-CR2:P223:FM21	percent	TIGIT	TIGIT+	CD8 CM	19.342
4011	Healthy	TNK-CR2:P262:FM21	percent	TIGIT	TIGIT+	CD8 TE*	70.49
4011	Healthy	TNK-CR2:P321:FM21	percent	TIGIT	TIGIT+	MAIT	0.8565
4012	Healthy	TNK-CR2:P218:FM21	percent	TIGIT	TIGIT+	CD8:Naive	0.6277
4012	Healthy	TNK-CR2:P220:FM21	percent	TIGIT	TIGIT+	CD8:TSCM	37.879
4012	Healthy	TNK-CR2:P223:FM21	percent	TIGIT	TIGIT+	CD8 CM	29.132
4012	Healthy	TNK-CR2:P262:FM21	percent	TIGIT	TIGIT+	CD8 TE*	53.927
4012	Healthy	TNK-CR2:P321:FM21	percent	TIGIT	TIGIT+	MAIT	1.0998
4013	Healthy	TNK-CR2:P218:FM21	percent	TIGIT	TIGIT+	CD8:Naive	0.8933
4013	Healthy	TNK-CR2:P220:FM21	percent	TIGIT	TIGIT+	CD8:TSCM	42.593
4013	Healthy	TNK-CR2:P223:FM21	percent	TIGIT	TIGIT+	CD8 CM	35.581
4013	Healthy	TNK-CR2:P262:FM21	percent	TIGIT	TIGIT+	CD8 TE*	68.212
4013	Healthy	TNK-CR2:P321:FM21	percent	TIGIT	TIGIT+	MAIT	1.3741
4014	Healthy	TNK-CR2:P218:FM21	percent	TIGIT	TIGIT+	CD8:Naive	0.4057
4014	Healthy	TNK-CR2:P220:FM21	percent	TIGIT	TIGIT+	CD8:TSCM	13.609
4014	Healthy	TNK-CR2:P223:FM21	percent	TIGIT	TIGIT+	CD8 CM	25.186
4014	Healthy	TNK-CR2:P262:FM21	percent	TIGIT	TIGIT+	CD8 TE*	89.529
4014	Healthy	TNK-CR2:P321:FM21	percent	TIGIT	TIGIT+	MAIT	2.7959
4015	Healthy	TNK-CR2:P218:FM21	percent	TIGIT	TIGIT+	CD8:Naive	0.7717
4015	Healthy	TNK-CR2:P220:FM21	percent	TIGIT	TIGIT+	CD8:TSCM	19.088
4015	Healthy	TNK-CR2:P223:FM21	percent	TIGIT	TIGIT+	CD8 CM	12.695
4015	Healthy	TNK-CR2:P262:FM21	percent	TIGIT	TIGIT+	CD8 TE*	44.095
4015	Healthy	TNK-CR2:P321:FM21	percent	TIGIT	TIGIT+	MAIT	0.9337
4016	Healthy	TNK-CR2:P218:FM21	percent	TIGIT	TIGIT+	CD8:Naive	0.8807
4016	Healthy	TNK-CR2:P220:FM21	percent	TIGIT	TIGIT+	CD8:TSCM	18.632
4016	Healthy	TNK-CR2:P223:FM21	percent	TIGIT	TIGIT+	CD8 CM	22.071
4016	Healthy	TNK-CR2:P262:FM21	percent	TIGIT	TIGIT+	CD8 TE*	34.114
4016	Healthy	TNK-CR2:P321:FM21	percent	TIGIT	TIGIT+	MAIT	1.1061
4017	Healthy	TNK-CR2:P218:FM21	percent	TIGIT	TIGIT+	CD8:Naive	0.7396
4017	Healthy	TNK-CR2:P220:FM21	percent	TIGIT	TIGIT+	CD8:TSCM	34.511
4017	Healthy	TNK-CR2:P223:FM21	percent	TIGIT	TIGIT+	CD8 CM	27.738
4017	Healthy	TNK-CR2:P262:FM21	percent	TIGIT	TIGIT+	CD8 TE*	72.759
4017	Healthy	TNK-CR2:P321:FM21	percent	TIGIT	TIGIT+	MAIT	2.9246
4018	Healthy	TNK-CR2:P218:FM21	percent	TIGIT	TIGIT+	CD8:Naive	0.6674
4018	Healthy	TNK-CR2:P220:FM21	percent	TIGIT	TIGIT+	CD8:TSCM	21.024
4018	Healthy	TNK-CR2:P223:FM21	percent	TIGIT	TIGIT+	CD8 CM	22.69
4018	Healthy	TNK-CR2:P262:FM21	percent	TIGIT	TIGIT+	CD8 TE*	60.491
4018	Healthy	TNK-CR2:P321:FM21	percent	TIGIT	TIGIT+	MAIT	3.7931
4019	Healthy	TNK-CR2:P218:FM21	percent	TIGIT	TIGIT+	CD8:Naive	0.9277
4019	Healthy	TNK-CR2:P220:FM21	percent	TIGIT	TIGIT+	CD8:TSCM	11.945
4019	Healthy	TNK-CR2:P223:FM21	percent	TIGIT	TIGIT+	CD8 CM	14.391
4019	Healthy	TNK-CR2:P262:FM21	percent	TIGIT	TIGIT+	CD8 TE*	49.925
4019	Healthy	TNK-CR2:P321:FM21	percent	TIGIT	TIGIT+	MAIT	2.1813
4020	Healthy	TNK-CR2:P218:FM21	percent	TIGIT	TIGIT+	CD8:Naive	0.4367
4020	Healthy	TNK-CR2:P220:FM21	percent	TIGIT	TIGIT+	CD8:TSCM	14.528
4020	Healthy	TNK-CR2:P223:FM21	percent	TIGIT	TIGIT+	CD8 CM	12.73
4020	Healthy	TNK-CR2:P262:FM21	percent	TIGIT	TIGIT+	CD8 TE*	26.273
4020	Healthy	TNK-CR2:P321:FM21	percent	TIGIT	TIGIT+	MAIT	1.576
4021	Healthy	TNK-CR2:P218:FM21	percent	TIGIT	TIGIT+	CD8:Naive	0.8353
4021	Healthy	TNK-CR2:P220:FM21	percent	TIGIT	TIGIT+	CD8:TSCM	24.561
4021	Healthy	TNK-CR2:P223:FM21	percent	TIGIT	TIGIT+	CD8 CM	18.694
4021	Healthy	TNK-CR2:P262:FM21	percent	TIGIT	TIGIT+	CD8 TE*	45.483
4021	Healthy	TNK-CR2:P321:FM21	percent	TIGIT	TIGIT+	MAIT	1.8311
4022	Healthy	TNK-CR2:P218:FM21	percent	TIGIT	TIGIT+	CD8:Naive	0.6008
4022	Healthy	TNK-CR2:P220:FM21	percent	TIGIT	TIGIT+	CD8:TSCM	16.749
4022	Healthy	TNK-CR2:P223:FM21	percent	TIGIT	TIGIT+	CD8 CM	8.1312
4022	Healthy	TNK-CR2:P262:FM21	percent	TIGIT	TIGIT+	CD8 TE*	46.081
4022	Healthy	TNK-CR2:P321:FM21	percent	TIGIT	TIGIT+	MAIT	2.2029
4023	Healthy	TNK-CR2:P218:FM21	percent	TIGIT	TIGIT+	CD8:Naive	0.7228
4023	Healthy	TNK-CR2:P220:FM21	percent	TIGIT	TIGIT+	CD8:TSCM	30.625
4023	Healthy	TNK-CR2:P223:FM21	percent	TIGIT	TIGIT+	CD8 CM	22.356
4023	Healthy	TNK-CR2:P262:FM21	percent	TIGIT	TIGIT+	CD8 TE*	76.241
4023	Healthy	TNK-CR2:P321:FM21	percent	TIGIT	TIGIT+	MAIT	2.6316
4024	Healthy	TNK-CR2:P218:FM21	percent	TIGIT	TIGIT+	CD8:Naive	0.7557
4024	Healthy	TNK-CR2:P220:FM21	percent	TIGIT	TIGIT+	CD8:TSCM	28.195
4024	Healthy	TNK-CR2:P223:FM21	percent	TIGIT	TIGIT+	CD8 CM	32.197
4024	Healthy	TNK-CR2:P262:FM21	percent	TIGIT	TIGIT+	CD8 TE*	70.517
4024	Healthy	TNK-CR2:P321:FM21	percent	TIGIT	TIGIT+	MAIT	1.3158
4025	Healthy	TNK-CR2:P218:FM21	percent	TIGIT	TIGIT+	CD8:Naive	0.6036
4025	Healthy	TNK-CR2:P220:FM21	percent	TIGIT	TIGIT+	CD8:TSCM	25
4025	Healthy	TNK-CR2:P223:FM21	percent	TIGIT	TIGIT+	CD8 CM	23.351
4025	Healthy	TNK-CR2:P262:FM21	percent	TIGIT	TIGIT+	CD8 TE*	76.263
4025	Healthy	TNK-CR2:P321:FM21	percent	TIGIT	TIGIT+	MAIT	1.4875
4026	Healthy	TNK-CR2:P218:FM21	percent	TIGIT	TIGIT+	CD8:Naive	0.468
4026	Healthy	TNK-CR2:P220:FM21	percent	TIGIT	TIGIT+	CD8:TSCM	44
4026	Healthy	TNK-CR2:P223:FM21	percent	TIGIT	TIGIT+	CD8 CM	19.173
4026	Healthy	TNK-CR2:P262:FM21	percent	TIGIT	TIGIT+	CD8 TE*	49.036
4026	Healthy	TNK-CR2:P321:FM21	percent	TIGIT	TIGIT+	MAIT	2.0824
4027	Healthy	TNK-CR2:P218:FM21	percent	TIGIT	TIGIT+	CD8:Naive	0.3945
4027	Healthy	TNK-CR2:P220:FM21	percent	TIGIT	TIGIT+	CD8:TSCM	16.146
4027	Healthy	TNK-CR2:P223:FM21	percent	TIGIT	TIGIT+	CD8 CM	12.857
4027	Healthy	TNK-CR2:P262:FM21	percent	TIGIT	TIGIT+	CD8 TE*	46.9
4027	Healthy	TNK-CR2:P321:FM21	percent	TIGIT	TIGIT+	MAIT	2.1021
4028	Healthy	TNK-CR2:P218:FM21	percent	TIGIT	TIGIT+	CD8:Naive	0.9207
4028	Healthy	TNK-CR2:P220:FM21	percent	TIGIT	TIGIT+	CD8:TSCM	32.063
4028	Healthy	TNK-CR2:P223:FM21	percent	TIGIT	TIGIT+	CD8 CM	17.983
4028	Healthy	TNK-CR2:P262:FM21	percent	TIGIT	TIGIT+	CD8 TE*	46.857
4028	Healthy	TNK-CR2:P321:FM21	percent	TIGIT	TIGIT+	MAIT	1.0071
4029	Healthy	TNK-CR2:P218:FM21	percent	TIGIT	TIGIT+	CD8:Naive	0.527
4029	Healthy	TNK-CR2:P220:FM21	percent	TIGIT	TIGIT+	CD8:TSCM	22.222
4029	Healthy	TNK-CR2:P223:FM21	percent	TIGIT	TIGIT+	CD8 CM	30.73
4029	Healthy	TNK-CR2:P262:FM21	percent	TIGIT	TIGIT+	CD8 TE*	72.857
4029	Healthy	TNK-CR2:P321:FM21	percent	TIGIT	TIGIT+	MAIT	2.067
4030	Critical (ventilation)	TNK-CR2:P218:FM21	percent	TIGIT	TIGIT+	CD8:Naive	0.5263
4030	Critical (ventilation)	TNK-CR2:P220:FM21	percent	TIGIT	TIGIT+	CD8:TSCM	21.918
4030	Critical (ventilation)	TNK-CR2:P223:FM21	percent	TIGIT	TIGIT+	CD8 CM	27.008
4030	Critical (ventilation)	TNK-CR2:P262:FM21	percent	TIGIT	TIGIT+	CD8 TE*	61.63
4030	Critical (ventilation)	TNK-CR2:P321:FM21	percent	TIGIT	TIGIT+	MAIT	2.0202
4031	Severe (no venitlation)	TNK-CR2:P218:FM21	percent	TIGIT	TIGIT+	CD8:Naive	0.9299
4031	Severe (no venitlation)	TNK-CR2:P220:FM21	percent	TIGIT	TIGIT+	CD8:TSCM	19.318
4031	Severe (no venitlation)	TNK-CR2:P223:FM21	percent	TIGIT	TIGIT+	CD8 CM	20.909
4031	Severe (no venitlation)	TNK-CR2:P262:FM21	percent	TIGIT	TIGIT+	CD8 TE*	64.561
4031	Severe (no venitlation)	TNK-CR2:P321:FM21	percent	TIGIT	TIGIT+	MAIT	4.908
4032	Critical (ventilation)	TNK-CR2:P218:FM21	percent	TIGIT	TIGIT+	CD8:Naive	0.7246
4032	Critical (ventilation)	TNK-CR2:P220:FM21	percent	TIGIT	TIGIT+	CD8:TSCM	10.345
4032	Critical (ventilation)	TNK-CR2:P223:FM21	percent	TIGIT	TIGIT+	CD8 CM	9.0273
4032	Critical (ventilation)	TNK-CR2:P262:FM21	percent	TIGIT	TIGIT+	CD8 TE*	15.217
4032	Critical (ventilation)	TNK-CR2:P321:FM21	percent	TIGIT	TIGIT+	MAIT	3.5088
4033	Severe (no venitlation)	TNK-CR2:P218:FM21	percent	TIGIT	TIGIT+	CD8:Naive	1.4706
4033	Severe (no venitlation)	TNK-CR2:P220:FM21	percent	TIGIT	TIGIT+	CD8:TSCM	9.0909
4033	Severe (no venitlation)	TNK-CR2:P223:FM21	percent	TIGIT	TIGIT+	CD8 CM	10
4033	Severe (no venitlation)	TNK-CR2:P262:FM21	percent	TIGIT	TIGIT+	CD8 TE*	63.043
4033	Severe (no venitlation)	TNK-CR2:P321:FM21	percent	TIGIT	TIGIT+	MAIT	0
4034	Severe (no venitlation)	TNK-CR2:P218:FM21	percent	TIGIT	TIGIT+	CD8:Naive	9.5349
4034	Severe (no venitlation)	TNK-CR2:P220:FM21	percent	TIGIT	TIGIT+	CD8:TSCM	38.624
4034	Severe (no venitlation)	TNK-CR2:P223:FM21	percent	TIGIT	TIGIT+	CD8 CM	19.763
4034	Severe (no venitlation)	TNK-CR2:P262:FM21	percent	TIGIT	TIGIT+	CD8 TE*	47.581
4034	Severe (no venitlation)	TNK-CR2:P321:FM21	percent	TIGIT	TIGIT+	MAIT	15.957
4035	Severe (no venitlation)	TNK-CR2:P218:FM21	percent	TIGIT	TIGIT+	CD8:Naive	0.5134
4035	Severe (no venitlation)	TNK-CR2:P220:FM21	percent	TIGIT	TIGIT+	CD8:TSCM	9.2308
4035	Severe (no venitlation)	TNK-CR2:P223:FM21	percent	TIGIT	TIGIT+	CD8 CM	7.9957
4035	Severe (no venitlation)	TNK-CR2:P262:FM21	percent	TIGIT	TIGIT+	CD8 TE*	43.529
4035	Severe (no venitlation)	TNK-CR2:P321:FM21	percent	TIGIT	TIGIT+	MAIT	2.9474
4036	Critical (ventilation)	TNK-CR2:P218:FM21	percent	TIGIT	TIGIT+	CD8:Naive	10
4036	Critical (ventilation)	TNK-CR2:P220:FM21	percent	TIGIT	TIGIT+	CD8:TSCM	26.316
4036	Critical (ventilation)	TNK-CR2:P223:FM21	percent	TIGIT	TIGIT+	CD8 CM	6.278
4036	Critical (ventilation)	TNK-CR2:P262:FM21	percent	TIGIT	TIGIT+	CD8 TE*	52.683
4036	Critical (ventilation)	TNK-CR2:P321:FM21	percent	TIGIT	TIGIT+	MAIT	0
4037	Critical (ventilation)	TNK-CR2:P218:FM21	percent	TIGIT	TIGIT+	CD8:Naive	0.36
4037	Critical (ventilation)	TNK-CR2:P220:FM21	percent	TIGIT	TIGIT+	CD8:TSCM	9.2166
4037	Critical (ventilation)	TNK-CR2:P223:FM21	percent	TIGIT	TIGIT+	CD8 CM	10.953
4037	Critical (ventilation)	TNK-CR2:P262:FM21	percent	TIGIT	TIGIT+	CD8 TE*	58.696
4037	Critical (ventilation)	TNK-CR2:P321:FM21	percent	TIGIT	TIGIT+	MAIT	11.111
4038	Severe (no venitlation)	TNK-CR2:P218:FM21	percent	TIGIT	TIGIT+	CD8:Naive	1.8553
4038	Severe (no venitlation)	TNK-CR2:P220:FM21	percent	TIGIT	TIGIT+	CD8:TSCM	6.3291
4038	Severe (no venitlation)	TNK-CR2:P223:FM21	percent	TIGIT	TIGIT+	CD8 CM	5.5195
4038	Severe (no venitlation)	TNK-CR2:P262:FM21	percent	TIGIT	TIGIT+	CD8 TE*	20.398
4038	Severe (no venitlation)	TNK-CR2:P321:FM21	percent	TIGIT	TIGIT+	MAIT	0
4039	Severe (no venitlation)	TNK-CR2:P218:FM21	percent	TIGIT	TIGIT+	CD8:Naive	1.9157
4039	Severe (no venitlation)	TNK-CR2:P220:FM21	percent	TIGIT	TIGIT+	CD8:TSCM	22.156
4039	Severe (no venitlation)	TNK-CR2:P223:FM21	percent	TIGIT	TIGIT+	CD8 CM	20.242
4039	Severe (no venitlation)	TNK-CR2:P262:FM21	percent	TIGIT	TIGIT+	CD8 TE*	65.282
4039	Severe (no venitlation)	TNK-CR2:P321:FM21	percent	TIGIT	TIGIT+	MAIT	9.5238
4040	Mild	TNK-CR2:P218:FM21	percent	TIGIT	TIGIT+	CD8:Naive	0.3492
4040	Mild	TNK-CR2:P220:FM21	percent	TIGIT	TIGIT+	CD8:TSCM	37.441
4040	Mild	TNK-CR2:P223:FM21	percent	TIGIT	TIGIT+	CD8 CM	23.673
4040	Mild	TNK-CR2:P262:FM21	percent	TIGIT	TIGIT+	CD8 TE*	49.687
4040	Mild	TNK-CR2:P321:FM21	percent	TIGIT	TIGIT+	MAIT	1.09
4041	Mild	TNK-CR2:P218:FM21	percent	TIGIT	TIGIT+	CD8:Naive	0.3101
4041	Mild	TNK-CR2:P220:FM21	percent	TIGIT	TIGIT+	CD8:TSCM	12.65
4041	Mild	TNK-CR2:P223:FM21	percent	TIGIT	TIGIT+	CD8 CM	21.715
4041	Mild	TNK-CR2:P262:FM21	percent	TIGIT	TIGIT+	CD8 TE*	52.732
4041	Mild	TNK-CR2:P321:FM21	percent	TIGIT	TIGIT+	MAIT	1.0247
4042	Moderate	TNK-CR2:P218:FM21	percent	TIGIT	TIGIT+	CD8:Naive	1.7076
4042	Moderate	TNK-CR2:P220:FM21	percent	TIGIT	TIGIT+	CD8:TSCM	44.584
4042	Moderate	TNK-CR2:P223:FM21	percent	TIGIT	TIGIT+	CD8 CM	25.917
4042	Moderate	TNK-CR2:P262:FM21	percent	TIGIT	TIGIT+	CD8 TE*	46.644
4042	Moderate	TNK-CR2:P321:FM21	percent	TIGIT	TIGIT+	MAIT	2.3275
4043	Mild	TNK-CR2:P218:FM21	percent	TIGIT	TIGIT+	CD8:Naive	0.745
4043	Mild	TNK-CR2:P220:FM21	percent	TIGIT	TIGIT+	CD8:TSCM	35.028
4043	Mild	TNK-CR2:P223:FM21	percent	TIGIT	TIGIT+	CD8 CM	12.331
4043	Mild	TNK-CR2:P262:FM21	percent	TIGIT	TIGIT+	CD8 TE*	80.644
4043	Mild	TNK-CR2:P321:FM21	percent	TIGIT	TIGIT+	MAIT	2.381
4044	Mild	TNK-CR2:P218:FM21	percent	TIGIT	TIGIT+	CD8:Naive	0.3762
4044	Mild	TNK-CR2:P220:FM21	percent	TIGIT	TIGIT+	CD8:TSCM	20.449
4044	Mild	TNK-CR2:P223:FM21	percent	TIGIT	TIGIT+	CD8 CM	18.108
4044	Mild	TNK-CR2:P262:FM21	percent	TIGIT	TIGIT+	CD8 TE*	38.522
4044	Mild	TNK-CR2:P321:FM21	percent	TIGIT	TIGIT+	MAIT	2.1368
4045	Mild	TNK-CR2:P218:FM21	percent	TIGIT	TIGIT+	CD8:Naive	0.3767
4045	Mild	TNK-CR2:P220:FM21	percent	TIGIT	TIGIT+	CD8:TSCM	29.932
4045	Mild	TNK-CR2:P223:FM21	percent	TIGIT	TIGIT+	CD8 CM	15.302
4045	Mild	TNK-CR2:P262:FM21	percent	TIGIT	TIGIT+	CD8 TE*	71.351
4045	Mild	TNK-CR2:P321:FM21	percent	TIGIT	TIGIT+	MAIT	1.8811
4046	Moderate	TNK-CR2:P218:FM21	percent	TIGIT	TIGIT+	CD8:Naive	0.3839
4046	Moderate	TNK-CR2:P220:FM21	percent	TIGIT	TIGIT+	CD8:TSCM	31.1
4046	Moderate	TNK-CR2:P223:FM21	percent	TIGIT	TIGIT+	CD8 CM	23.404
4046	Moderate	TNK-CR2:P262:FM21	percent	TIGIT	TIGIT+	CD8 TE*	35.969
4046	Moderate	TNK-CR2:P321:FM21	percent	TIGIT	TIGIT+	MAIT	1.5457
4047	Mild	TNK-CR2:P218:FM21	percent	TIGIT	TIGIT+	CD8:Naive	0.9367
4047	Mild	TNK-CR2:P220:FM21	percent	TIGIT	TIGIT+	CD8:TSCM	25.537
4047	Mild	TNK-CR2:P223:FM21	percent	TIGIT	TIGIT+	CD8 CM	15.066
4047	Mild	TNK-CR2:P262:FM21	percent	TIGIT	TIGIT+	CD8 TE*	52.968
4047	Mild	TNK-CR2:P321:FM21	percent	TIGIT	TIGIT+	MAIT	2.4785
4048	Healthy	TNK-CR2:P218:FM21	percent	TIGIT	TIGIT+	CD8:Naive	1.5959
4048	Healthy	TNK-CR2:P220:FM21	percent	TIGIT	TIGIT+	CD8:TSCM	26.487
4048	Healthy	TNK-CR2:P223:FM21	percent	TIGIT	TIGIT+	CD8 CM	40.722
4048	Healthy	TNK-CR2:P262:FM21	percent	TIGIT	TIGIT+	CD8 TE*	40.142
4048	Healthy	TNK-CR2:P321:FM21	percent	TIGIT	TIGIT+	MAIT	2.3758
4049	Healthy	TNK-CR2:P218:FM21	percent	TIGIT	TIGIT+	CD8:Naive	1.475
4049	Healthy	TNK-CR2:P220:FM21	percent	TIGIT	TIGIT+	CD8:TSCM	28.346
4049	Healthy	TNK-CR2:P223:FM21	percent	TIGIT	TIGIT+	CD8 CM	25.731
4049	Healthy	TNK-CR2:P262:FM21	percent	TIGIT	TIGIT+	CD8 TE*	80.222
4049	Healthy	TNK-CR2:P321:FM21	percent	TIGIT	TIGIT+	MAIT	4.3666
4050	Healthy	TNK-CR2:P218:FM21	percent	TIGIT	TIGIT+	CD8:Naive	0.3418
4050	Healthy	TNK-CR2:P220:FM21	percent	TIGIT	TIGIT+	CD8:TSCM	9.2531
4050	Healthy	TNK-CR2:P223:FM21	percent	TIGIT	TIGIT+	CD8 CM	16.156
4050	Healthy	TNK-CR2:P262:FM21	percent	TIGIT	TIGIT+	CD8 TE*	75.92
4050	Healthy	TNK-CR2:P321:FM21	percent	TIGIT	TIGIT+	MAIT	2.9221
4051	Healthy	TNK-CR2:P218:FM21	percent	TIGIT	TIGIT+	CD8:Naive	0.8357
4051	Healthy	TNK-CR2:P220:FM21	percent	TIGIT	TIGIT+	CD8:TSCM	13.985
4051	Healthy	TNK-CR2:P223:FM21	percent	TIGIT	TIGIT+	CD8 CM	12.636
4051	Healthy	TNK-CR2:P262:FM21	percent	TIGIT	TIGIT+	CD8 TE*	32.54
4051	Healthy	TNK-CR2:P321:FM21	percent	TIGIT	TIGIT+	MAIT	2.7905
4052	Healthy	TNK-CR2:P218:FM21	percent	TIGIT	TIGIT+	CD8:Naive	0.7683
4052	Healthy	TNK-CR2:P220:FM21	percent	TIGIT	TIGIT+	CD8:TSCM	20.213
4052	Healthy	TNK-CR2:P223:FM21	percent	TIGIT	TIGIT+	CD8 CM	21.818
4052	Healthy	TNK-CR2:P262:FM21	percent	TIGIT	TIGIT+	CD8 TE*	41.606
4052	Healthy	TNK-CR2:P321:FM21	percent	TIGIT	TIGIT+	MAIT	2.1505
4053	Healthy	TNK-CR2:P218:FM21	percent	TIGIT	TIGIT+	CD8:Naive	2.7842
4053	Healthy	TNK-CR2:P220:FM21	percent	TIGIT	TIGIT+	CD8:TSCM	9.0909
4053	Healthy	TNK-CR2:P223:FM21	percent	TIGIT	TIGIT+	CD8 CM	14.286
4053	Healthy	TNK-CR2:P262:FM21	percent	TIGIT	TIGIT+	CD8 TE*	38.462
4053	Healthy	TNK-CR2:P321:FM21	percent	TIGIT	TIGIT+	MAIT	2.8653
4054	Healthy	TNK-CR2:P218:FM21	percent	TIGIT	TIGIT+	CD8:Naive	1.2261
4054	Healthy	TNK-CR2:P220:FM21	percent	TIGIT	TIGIT+	CD8:TSCM	20.833
4054	Healthy	TNK-CR2:P223:FM21	percent	TIGIT	TIGIT+	CD8 CM	19.96
4054	Healthy	TNK-CR2:P262:FM21	percent	TIGIT	TIGIT+	CD8 TE*	66.908
4054	Healthy	TNK-CR2:P321:FM21	percent	TIGIT	TIGIT+	MAIT	2.0265
4055	Healthy	TNK-CR2:P218:FM21	percent	TIGIT	TIGIT+	CD8:Naive	0.7275
4055	Healthy	TNK-CR2:P220:FM21	percent	TIGIT	TIGIT+	CD8:TSCM	32.759
4055	Healthy	TNK-CR2:P223:FM21	percent	TIGIT	TIGIT+	CD8 CM	11.364
4055	Healthy	TNK-CR2:P262:FM21	percent	TIGIT	TIGIT+	CD8 TE*	45.798
4055	Healthy	TNK-CR2:P321:FM21	percent	TIGIT	TIGIT+	MAIT	1.7167
4056	Healthy	TNK-CR2:P218:FM21	percent	TIGIT	TIGIT+	CD8:Naive	1.1317
4056	Healthy	TNK-CR2:P220:FM21	percent	TIGIT	TIGIT+	CD8:TSCM	5.7471
4056	Healthy	TNK-CR2:P223:FM21	percent	TIGIT	TIGIT+	CD8 CM	10.995
4056	Healthy	TNK-CR2:P262:FM21	percent	TIGIT	TIGIT+	CD8 TE*	65.347
4056	Healthy	TNK-CR2:P321:FM21	percent	TIGIT	TIGIT+	MAIT	0
4057	Healthy	TNK-CR2:P218:FM21	percent	TIGIT	TIGIT+	CD8:Naive	0.8977
4057	Healthy	TNK-CR2:P220:FM21	percent	TIGIT	TIGIT+	CD8:TSCM	2.2727
4057	Healthy	TNK-CR2:P223:FM21	percent	TIGIT	TIGIT+	CD8 CM	12.049
4057	Healthy	TNK-CR2:P262:FM21	percent	TIGIT	TIGIT+	CD8 TE*	67.286
4057	Healthy	TNK-CR2:P321:FM21	percent	TIGIT	TIGIT+	MAIT	4.1436
4058	Healthy	TNK-CR2:P218:FM21	percent	TIGIT	TIGIT+	CD8:Naive	1.1429
4058	Healthy	TNK-CR2:P220:FM21	percent	TIGIT	TIGIT+	CD8:TSCM	21.284
4058	Healthy	TNK-CR2:P223:FM21	percent	TIGIT	TIGIT+	CD8 CM	20.999
4058	Healthy	TNK-CR2:P262:FM21	percent	TIGIT	TIGIT+	CD8 TE*	55.853
4058	Healthy	TNK-CR2:P321:FM21	percent	TIGIT	TIGIT+	MAIT	2.3121
4059	Healthy	TNK-CR2:P218:FM21	percent	TIGIT	TIGIT+	CD8:Naive	0.6398
4059	Healthy	TNK-CR2:P220:FM21	percent	TIGIT	TIGIT+	CD8:TSCM	25.622
4059	Healthy	TNK-CR2:P223:FM21	percent	TIGIT	TIGIT+	CD8 CM	19.587
4059	Healthy	TNK-CR2:P262:FM21	percent	TIGIT	TIGIT+	CD8 TE*	83.847
4059	Healthy	TNK-CR2:P321:FM21	percent	TIGIT	TIGIT+	MAIT	7.2009
4060	Healthy	TNK-CR2:P218:FM21	percent	TIGIT	TIGIT+	CD8:Naive	1.8307
4060	Healthy	TNK-CR2:P220:FM21	percent	TIGIT	TIGIT+	CD8:TSCM	29.88
4060	Healthy	TNK-CR2:P223:FM21	percent	TIGIT	TIGIT+	CD8 CM	30.544
4060	Healthy	TNK-CR2:P262:FM21	percent	TIGIT	TIGIT+	CD8 TE*	64.507
4060	Healthy	TNK-CR2:P321:FM21	percent	TIGIT	TIGIT+	MAIT	3.7618
4061	Healthy	TNK-CR2:P218:FM21	percent	TIGIT	TIGIT+	CD8:Naive	0.5908
4061	Healthy	TNK-CR2:P220:FM21	percent	TIGIT	TIGIT+	CD8:TSCM	13.605
4061	Healthy	TNK-CR2:P223:FM21	percent	TIGIT	TIGIT+	CD8 CM	13.725
4061	Healthy	TNK-CR2:P262:FM21	percent	TIGIT	TIGIT+	CD8 TE*	27.059
4061	Healthy	TNK-CR2:P321:FM21	percent	TIGIT	TIGIT+	MAIT	2.6667
4062	Healthy	TNK-CR2:P218:FM21	percent	TIGIT	TIGIT+	CD8:Naive	0.8492
4062	Healthy	TNK-CR2:P220:FM21	percent	TIGIT	TIGIT+	CD8:TSCM	13.298
4062	Healthy	TNK-CR2:P223:FM21	percent	TIGIT	TIGIT+	CD8 CM	22.064
4062	Healthy	TNK-CR2:P262:FM21	percent	TIGIT	TIGIT+	CD8 TE*	54.237
4062	Healthy	TNK-CR2:P321:FM21	percent	TIGIT	TIGIT+	MAIT	1.4558
4063	Healthy	TNK-CR2:P218:FM21	percent	TIGIT	TIGIT+	CD8:Naive	1.0104
4063	Healthy	TNK-CR2:P220:FM21	percent	TIGIT	TIGIT+	CD8:TSCM	28.824
4063	Healthy	TNK-CR2:P223:FM21	percent	TIGIT	TIGIT+	CD8 CM	16.168
4063	Healthy	TNK-CR2:P262:FM21	percent	TIGIT	TIGIT+	CD8 TE*	79.811
4063	Healthy	TNK-CR2:P321:FM21	percent	TIGIT	TIGIT+	MAIT	0.7553
4064	Healthy	TNK-CR2:P218:FM21	percent	TIGIT	TIGIT+	CD8:Naive	1.5339
4064	Healthy	TNK-CR2:P220:FM21	percent	TIGIT	TIGIT+	CD8:TSCM	19.456
4064	Healthy	TNK-CR2:P223:FM21	percent	TIGIT	TIGIT+	CD8 CM	21.491
4064	Healthy	TNK-CR2:P262:FM21	percent	TIGIT	TIGIT+	CD8 TE*	63.467
4064	Healthy	TNK-CR2:P321:FM21	percent	TIGIT	TIGIT+	MAIT	2.5263
4065	Healthy	TNK-CR2:P218:FM21	percent	TIGIT	TIGIT+	CD8:Naive	0.686
4065	Healthy	TNK-CR2:P220:FM21	percent	TIGIT	TIGIT+	CD8:TSCM	28.229
4065	Healthy	TNK-CR2:P223:FM21	percent	TIGIT	TIGIT+	CD8 CM	28.799
4065	Healthy	TNK-CR2:P262:FM21	percent	TIGIT	TIGIT+	CD8 TE*	65.359
4065	Healthy	TNK-CR2:P321:FM21	percent	TIGIT	TIGIT+	MAIT	17.931
4066	Healthy	TNK-CR2:P218:FM21	percent	TIGIT	TIGIT+	CD8:Naive	0.5112
4066	Healthy	TNK-CR2:P220:FM21	percent	TIGIT	TIGIT+	CD8:TSCM	19.608
4066	Healthy	TNK-CR2:P223:FM21	percent	TIGIT	TIGIT+	CD8 CM	17.436
4066	Healthy	TNK-CR2:P262:FM21	percent	TIGIT	TIGIT+	CD8 TE*	44.362
4066	Healthy	TNK-CR2:P321:FM21	percent	TIGIT	TIGIT+	MAIT	1.1479
4067	Healthy	TNK-CR2:P218:FM21	percent	TIGIT	TIGIT+	CD8:Naive	0.2749
4067	Healthy	TNK-CR2:P220:FM21	percent	TIGIT	TIGIT+	CD8:TSCM	16.023
4067	Healthy	TNK-CR2:P223:FM21	percent	TIGIT	TIGIT+	CD8 CM	22.78
4067	Healthy	TNK-CR2:P262:FM21	percent	TIGIT	TIGIT+	CD8 TE*	61.165
4067	Healthy	TNK-CR2:P321:FM21	percent	TIGIT	TIGIT+	MAIT	1.4829
4068	Healthy	TNK-CR2:P218:FM21	percent	TIGIT	TIGIT+	CD8:Naive	1.028
4068	Healthy	TNK-CR2:P220:FM21	percent	TIGIT	TIGIT+	CD8:TSCM	17.797
4068	Healthy	TNK-CR2:P223:FM21	percent	TIGIT	TIGIT+	CD8 CM	15.547
4068	Healthy	TNK-CR2:P262:FM21	percent	TIGIT	TIGIT+	CD8 TE*	70.408
4068	Healthy	TNK-CR2:P321:FM21	percent	TIGIT	TIGIT+	MAIT	1.6854
4069	Healthy	TNK-CR2:P218:FM21	percent	TIGIT	TIGIT+	CD8:Naive	1.3146
4069	Healthy	TNK-CR2:P220:FM21	percent	TIGIT	TIGIT+	CD8:TSCM	28.261
4069	Healthy	TNK-CR2:P223:FM21	percent	TIGIT	TIGIT+	CD8 CM	31.529
4069	Healthy	TNK-CR2:P262:FM21	percent	TIGIT	TIGIT+	CD8 TE*	67.91
4069	Healthy	TNK-CR2:P321:FM21	percent	TIGIT	TIGIT+	MAIT	7.2222
4070	Healthy	TNK-CR2:P218:FM21	percent	TIGIT	TIGIT+	CD8:Naive	1.3763
4070	Healthy	TNK-CR2:P220:FM21	percent	TIGIT	TIGIT+	CD8:TSCM	37.575
4070	Healthy	TNK-CR2:P223:FM21	percent	TIGIT	TIGIT+	CD8 CM	35.965
4070	Healthy	TNK-CR2:P262:FM21	percent	TIGIT	TIGIT+	CD8 TE*	61.364
4070	Healthy	TNK-CR2:P321:FM21	percent	TIGIT	TIGIT+	MAIT	4.8
4071	Healthy	TNK-CR2:P218:FM21	percent	TIGIT	TIGIT+	CD8:Naive	1.5276
4071	Healthy	TNK-CR2:P220:FM21	percent	TIGIT	TIGIT+	CD8:TSCM	23.431
4071	Healthy	TNK-CR2:P223:FM21	percent	TIGIT	TIGIT+	CD8 CM	15.117
4071	Healthy	TNK-CR2:P262:FM21	percent	TIGIT	TIGIT+	CD8 TE*	71.197
4071	Healthy	TNK-CR2:P321:FM21	percent	TIGIT	TIGIT+	MAIT	1.7467
4072	Healthy	TNK-CR2:P218:FM21	percent	TIGIT	TIGIT+	CD8:Naive	0.4241
4072	Healthy	TNK-CR2:P220:FM21	percent	TIGIT	TIGIT+	CD8:TSCM	16.071
4072	Healthy	TNK-CR2:P223:FM21	percent	TIGIT	TIGIT+	CD8 CM	11.555
4072	Healthy	TNK-CR2:P262:FM21	percent	TIGIT	TIGIT+	CD8 TE*	94.385
4072	Healthy	TNK-CR2:P321:FM21	percent	TIGIT	TIGIT+	MAIT	4.8345
4073	Healthy	TNK-CR2:P218:FM21	percent	TIGIT	TIGIT+	CD8:Naive	0.3631
4073	Healthy	TNK-CR2:P220:FM21	percent	TIGIT	TIGIT+	CD8:TSCM	16.578
4073	Healthy	TNK-CR2:P223:FM21	percent	TIGIT	TIGIT+	CD8 CM	15.049
4073	Healthy	TNK-CR2:P262:FM21	percent	TIGIT	TIGIT+	CD8 TE*	32.919
4073	Healthy	TNK-CR2:P321:FM21	percent	TIGIT	TIGIT+	MAIT	3.4965
4074	Healthy	TNK-CR2:P218:FM21	percent	TIGIT	TIGIT+	CD8:Naive	1.2682
4074	Healthy	TNK-CR2:P220:FM21	percent	TIGIT	TIGIT+	CD8:TSCM	19.672
4074	Healthy	TNK-CR2:P223:FM21	percent	TIGIT	TIGIT+	CD8 CM	18.644
4074	Healthy	TNK-CR2:P262:FM21	percent	TIGIT	TIGIT+	CD8 TE*	58.564
4074	Healthy	TNK-CR2:P321:FM21	percent	TIGIT	TIGIT+	MAIT	3.4865
4075	Healthy	TNK-CR2:P218:FM21	percent	TIGIT	TIGIT+	CD8:Naive	1.1818
4075	Healthy	TNK-CR2:P220:FM21	percent	TIGIT	TIGIT+	CD8:TSCM	21.242
4075	Healthy	TNK-CR2:P223:FM21	percent	TIGIT	TIGIT+	CD8 CM	19.322
4075	Healthy	TNK-CR2:P262:FM21	percent	TIGIT	TIGIT+	CD8 TE*	56.04
4075	Healthy	TNK-CR2:P321:FM21	percent	TIGIT	TIGIT+	MAIT	2.7397
4076	Healthy	TNK-CR2:P218:FM21	percent	TIGIT	TIGIT+	CD8:Naive	0.6299
4076	Healthy	TNK-CR2:P220:FM21	percent	TIGIT	TIGIT+	CD8:TSCM	17.904
4076	Healthy	TNK-CR2:P223:FM21	percent	TIGIT	TIGIT+	CD8 CM	14.34
4076	Healthy	TNK-CR2:P262:FM21	percent	TIGIT	TIGIT+	CD8 TE*	86.102
4076	Healthy	TNK-CR2:P321:FM21	percent	TIGIT	TIGIT+	MAIT	3.6952
4077	Healthy	TNK-CR2:P218:FM21	percent	TIGIT	TIGIT+	CD8:Naive	0.8314
4077	Healthy	TNK-CR2:P220:FM21	percent	TIGIT	TIGIT+	CD8:TSCM	16.267
4077	Healthy	TNK-CR2:P223:FM21	percent	TIGIT	TIGIT+	CD8 CM	27.183
4077	Healthy	TNK-CR2:P262:FM21	percent	TIGIT	TIGIT+	CD8 TE*	46.126
4077	Healthy	TNK-CR2:P321:FM21	percent	TIGIT	TIGIT+	MAIT	33.333
4078	Critical (ventilation)	TNK-CR2:P218:FM21	percent	TIGIT	TIGIT+	CD8:Naive	3.7037
4078	Critical (ventilation)	TNK-CR2:P220:FM21	percent	TIGIT	TIGIT+	CD8:TSCM	0
4078	Critical (ventilation)	TNK-CR2:P223:FM21	percent	TIGIT	TIGIT+	CD8 CM	11.111
4078	Critical (ventilation)	TNK-CR2:P262:FM21	percent	TIGIT	TIGIT+	CD8 TE*	75
4078	Critical (ventilation)	TNK-CR2:P321:FM21	percent	TIGIT	TIGIT+	MAIT	0
4079	Severe (no venitlation)	TNK-CR2:P218:FM21	percent	TIGIT	TIGIT+	CD8:Naive	3.2362
4079	Severe (no venitlation)	TNK-CR2:P220:FM21	percent	TIGIT	TIGIT+	CD8:TSCM	21.569
4079	Severe (no venitlation)	TNK-CR2:P223:FM21	percent	TIGIT	TIGIT+	CD8 CM	12.295
4079	Severe (no venitlation)	TNK-CR2:P262:FM21	percent	TIGIT	TIGIT+	CD8 TE*	40.517
4079	Severe (no venitlation)	TNK-CR2:P321:FM21	percent	TIGIT	TIGIT+	MAIT	13.636
4080	Severe (no venitlation)	TNK-CR2:P218:FM21	percent	TIGIT	TIGIT+	CD8:Naive	1.0884
4080	Severe (no venitlation)	TNK-CR2:P220:FM21	percent	TIGIT	TIGIT+	CD8:TSCM	8.4249
4080	Severe (no venitlation)	TNK-CR2:P223:FM21	percent	TIGIT	TIGIT+	CD8 CM	5.8518
4080	Severe (no venitlation)	TNK-CR2:P262:FM21	percent	TIGIT	TIGIT+	CD8 TE*	26.078
4080	Severe (no venitlation)	TNK-CR2:P321:FM21	percent	TIGIT	TIGIT+	MAIT	11.628
4081	Critical (ventilation)	TNK-CR2:P218:FM21	percent	TIGIT	TIGIT+	CD8:Naive	1.4925
4081	Critical (ventilation)	TNK-CR2:P220:FM21	percent	TIGIT	TIGIT+	CD8:TSCM	0
4081	Critical (ventilation)	TNK-CR2:P223:FM21	percent	TIGIT	TIGIT+	CD8 CM	10
4081	Critical (ventilation)	TNK-CR2:P262:FM21	percent	TIGIT	TIGIT+	CD8 TE*	23.333
4081	Critical (ventilation)	TNK-CR2:P321:FM21	percent	TIGIT	TIGIT+	MAIT	33.333
4082	Critical (ventilation)	TNK-CR2:P218:FM21	percent	TIGIT	TIGIT+	CD8:Naive	0
4082	Critical (ventilation)	TNK-CR2:P220:FM21	percent	TIGIT	TIGIT+	CD8:TSCM	0
4082	Critical (ventilation)	TNK-CR2:P223:FM21	percent	TIGIT	TIGIT+	CD8 CM	0
4082	Critical (ventilation)	TNK-CR2:P262:FM21	percent	TIGIT	TIGIT+	CD8 TE*	28.571
4082	Critical (ventilation)	TNK-CR2:P321:FM21	percent	TIGIT	TIGIT+	MAIT	0
4083	Critical (ventilation)	TNK-CR2:P218:FM21	percent	TIGIT	TIGIT+	CD8:Naive	0.7052
4083	Critical (ventilation)	TNK-CR2:P220:FM21	percent	TIGIT	TIGIT+	CD8:TSCM	14.124
4083	Critical (ventilation)	TNK-CR2:P223:FM21	percent	TIGIT	TIGIT+	CD8 CM	19.952
4083	Critical (ventilation)	TNK-CR2:P262:FM21	percent	TIGIT	TIGIT+	CD8 TE*	61.373
4083	Critical (ventilation)	TNK-CR2:P321:FM21	percent	TIGIT	TIGIT+	MAIT	9.0909
4084	Critical (ventilation)	TNK-CR2:P218:FM21	percent	TIGIT	TIGIT+	CD8:Naive	1.7252
4084	Critical (ventilation)	TNK-CR2:P220:FM21	percent	TIGIT	TIGIT+	CD8:TSCM	17.978
4084	Critical (ventilation)	TNK-CR2:P223:FM21	percent	TIGIT	TIGIT+	CD8 CM	9.9907
4084	Critical (ventilation)	TNK-CR2:P262:FM21	percent	TIGIT	TIGIT+	CD8 TE*	44.634
4084	Critical (ventilation)	TNK-CR2:P321:FM21	percent	TIGIT	TIGIT+	MAIT	11.139
4085	Critical (ventilation)	TNK-CR2:P218:FM21	percent	TIGIT	TIGIT+	CD8:Naive	1.3892
4085	Critical (ventilation)	TNK-CR2:P220:FM21	percent	TIGIT	TIGIT+	CD8:TSCM	7.1146
4085	Critical (ventilation)	TNK-CR2:P223:FM21	percent	TIGIT	TIGIT+	CD8 CM	16.897
4085	Critical (ventilation)	TNK-CR2:P262:FM21	percent	TIGIT	TIGIT+	CD8 TE*	39.121
4085	Critical (ventilation)	TNK-CR2:P321:FM21	percent	TIGIT	TIGIT+	MAIT	21.333
4086	Critical (ventilation)	TNK-CR2:P218:FM21	percent	TIGIT	TIGIT+	CD8:Naive	2.9797
4086	Critical (ventilation)	TNK-CR2:P220:FM21	percent	TIGIT	TIGIT+	CD8:TSCM	29.586
4086	Critical (ventilation)	TNK-CR2:P223:FM21	percent	TIGIT	TIGIT+	CD8 CM	19.516
4086	Critical (ventilation)	TNK-CR2:P262:FM21	percent	TIGIT	TIGIT+	CD8 TE*	51.674
4086	Critical (ventilation)	TNK-CR2:P321:FM21	percent	TIGIT	TIGIT+	MAIT	6.0606
4087	Severe (no venitlation)	TNK-CR2:P218:FM21	percent	TIGIT	TIGIT+	CD8:Naive	2.3041
4087	Severe (no venitlation)	TNK-CR2:P220:FM21	percent	TIGIT	TIGIT+	CD8:TSCM	23.741
4087	Severe (no venitlation)	TNK-CR2:P223:FM21	percent	TIGIT	TIGIT+	CD8 CM	16.65
4087	Severe (no venitlation)	TNK-CR2:P262:FM21	percent	TIGIT	TIGIT+	CD8 TE*	53.707
4087	Severe (no venitlation)	TNK-CR2:P321:FM21	percent	TIGIT	TIGIT+	MAIT	6.993
4088	Mild	TNK-CR2:P218:FM21	percent	TIGIT	TIGIT+	CD8:Naive	0.4379
4088	Mild	TNK-CR2:P220:FM21	percent	TIGIT	TIGIT+	CD8:TSCM	32.468
4088	Mild	TNK-CR2:P223:FM21	percent	TIGIT	TIGIT+	CD8 CM	22.06
4088	Mild	TNK-CR2:P262:FM21	percent	TIGIT	TIGIT+	CD8 TE*	52.071
4088	Mild	TNK-CR2:P321:FM21	percent	TIGIT	TIGIT+	MAIT	3.5909
4089	Moderate	TNK-CR2:P218:FM21	percent	TIGIT	TIGIT+	CD8:Naive	0.8129
4089	Moderate	TNK-CR2:P220:FM21	percent	TIGIT	TIGIT+	CD8:TSCM	34.615
4089	Moderate	TNK-CR2:P223:FM21	percent	TIGIT	TIGIT+	CD8 CM	26.283
4089	Moderate	TNK-CR2:P262:FM21	percent	TIGIT	TIGIT+	CD8 TE*	74.919
4089	Moderate	TNK-CR2:P321:FM21	percent	TIGIT	TIGIT+	MAIT	1.7118
4090	Mild	TNK-CR2:P218:FM21	percent	TIGIT	TIGIT+	CD8:Naive	0.4896
4090	Mild	TNK-CR2:P220:FM21	percent	TIGIT	TIGIT+	CD8:TSCM	45.444
4090	Mild	TNK-CR2:P223:FM21	percent	TIGIT	TIGIT+	CD8 CM	31.601
4090	Mild	TNK-CR2:P262:FM21	percent	TIGIT	TIGIT+	CD8 TE*	68.608
4090	Mild	TNK-CR2:P321:FM21	percent	TIGIT	TIGIT+	MAIT	2.2378
4091	Moderate	TNK-CR2:P218:FM21	percent	TIGIT	TIGIT+	CD8:Naive	0.5421
4091	Moderate	TNK-CR2:P220:FM21	percent	TIGIT	TIGIT+	CD8:TSCM	21.365
4091	Moderate	TNK-CR2:P223:FM21	percent	TIGIT	TIGIT+	CD8 CM	20.403
4091	Moderate	TNK-CR2:P262:FM21	percent	TIGIT	TIGIT+	CD8 TE*	65.2
4091	Moderate	TNK-CR2:P321:FM21	percent	TIGIT	TIGIT+	MAIT	1.9808
4092	Moderate	TNK-CR2:P218:FM21	percent	TIGIT	TIGIT+	CD8:Naive	0.6216
4092	Moderate	TNK-CR2:P220:FM21	percent	TIGIT	TIGIT+	CD8:TSCM	16.771
4092	Moderate	TNK-CR2:P223:FM21	percent	TIGIT	TIGIT+	CD8 CM	11.512
4092	Moderate	TNK-CR2:P262:FM21	percent	TIGIT	TIGIT+	CD8 TE*	42.824
4092	Moderate	TNK-CR2:P321:FM21	percent	TIGIT	TIGIT+	MAIT	2.4084
4093	Moderate	TNK-CR2:P218:FM21	percent	TIGIT	TIGIT+	CD8:Naive	0.9237
4093	Moderate	TNK-CR2:P220:FM21	percent	TIGIT	TIGIT+	CD8:TSCM	9.6386
4093	Moderate	TNK-CR2:P223:FM21	percent	TIGIT	TIGIT+	CD8 CM	6.8713
4093	Moderate	TNK-CR2:P262:FM21	percent	TIGIT	TIGIT+	CD8 TE*	22.822
4093	Moderate	TNK-CR2:P321:FM21	percent	TIGIT	TIGIT+	MAIT	5.5394
4094	Moderate	TNK-CR2:P218:FM21	percent	TIGIT	TIGIT+	CD8:Naive	0.6521
4094	Moderate	TNK-CR2:P220:FM21	percent	TIGIT	TIGIT+	CD8:TSCM	13.594
4094	Moderate	TNK-CR2:P223:FM21	percent	TIGIT	TIGIT+	CD8 CM	8.4343
4094	Moderate	TNK-CR2:P262:FM21	percent	TIGIT	TIGIT+	CD8 TE*	50.519
4094	Moderate	TNK-CR2:P321:FM21	percent	TIGIT	TIGIT+	MAIT	6.2695
4095	Moderate	TNK-CR2:P218:FM21	percent	TIGIT	TIGIT+	CD8:Naive	0.7803
4095	Moderate	TNK-CR2:P220:FM21	percent	TIGIT	TIGIT+	CD8:TSCM	35.88
4095	Moderate	TNK-CR2:P223:FM21	percent	TIGIT	TIGIT+	CD8 CM	28.017
4095	Moderate	TNK-CR2:P262:FM21	percent	TIGIT	TIGIT+	CD8 TE*	69.019
4095	Moderate	TNK-CR2:P321:FM21	percent	TIGIT	TIGIT+	MAIT	4.8924
4096	Healthy	TNK-CR2:P218:FM21	percent	TIGIT	TIGIT+	CD8:Naive	0.4956
4096	Healthy	TNK-CR2:P220:FM21	percent	TIGIT	TIGIT+	CD8:TSCM	16.505
4096	Healthy	TNK-CR2:P223:FM21	percent	TIGIT	TIGIT+	CD8 CM	11.785
4096	Healthy	TNK-CR2:P262:FM21	percent	TIGIT	TIGIT+	CD8 TE*	49.119
4096	Healthy	TNK-CR2:P321:FM21	percent	TIGIT	TIGIT+	MAIT	18.75
4097	Healthy	TNK-CR2:P218:FM21	percent	TIGIT	TIGIT+	CD8:Naive	0.6181
4097	Healthy	TNK-CR2:P220:FM21	percent	TIGIT	TIGIT+	CD8:TSCM	25.786
4097	Healthy	TNK-CR2:P223:FM21	percent	TIGIT	TIGIT+	CD8 CM	22.955
4097	Healthy	TNK-CR2:P262:FM21	percent	TIGIT	TIGIT+	CD8 TE*	66.618
4097	Healthy	TNK-CR2:P321:FM21	percent	TIGIT	TIGIT+	MAIT	4.1853
4098	Healthy	TNK-CR2:P218:FM21	percent	TIGIT	TIGIT+	CD8:Naive	0.5682
4098	Healthy	TNK-CR2:P220:FM21	percent	TIGIT	TIGIT+	CD8:TSCM	19.521
4098	Healthy	TNK-CR2:P223:FM21	percent	TIGIT	TIGIT+	CD8 CM	14.792
4098	Healthy	TNK-CR2:P262:FM21	percent	TIGIT	TIGIT+	CD8 TE*	46.725
4098	Healthy	TNK-CR2:P321:FM21	percent	TIGIT	TIGIT+	MAIT	1.5219
4099	Healthy	TNK-CR2:P218:FM21	percent	TIGIT	TIGIT+	CD8:Naive	0.4872
4099	Healthy	TNK-CR2:P220:FM21	percent	TIGIT	TIGIT+	CD8:TSCM	29.228
4099	Healthy	TNK-CR2:P223:FM21	percent	TIGIT	TIGIT+	CD8 CM	23.136
4099	Healthy	TNK-CR2:P262:FM21	percent	TIGIT	TIGIT+	CD8 TE*	89.611
4099	Healthy	TNK-CR2:P321:FM21	percent	TIGIT	TIGIT+	MAIT	0.9957
4100	Healthy	TNK-CR2:P218:FM21	percent	TIGIT	TIGIT+	CD8:Naive	1.5901
4100	Healthy	TNK-CR2:P220:FM21	percent	TIGIT	TIGIT+	CD8:TSCM	27.083
4100	Healthy	TNK-CR2:P223:FM21	percent	TIGIT	TIGIT+	CD8 CM	28.152
4100	Healthy	TNK-CR2:P262:FM21	percent	TIGIT	TIGIT+	CD8 TE*	74.05
4100	Healthy	TNK-CR2:P321:FM21	percent	TIGIT	TIGIT+	MAIT	3.562
4101	Healthy	TNK-CR2:P218:FM21	percent	TIGIT	TIGIT+	CD8:Naive	0.8732
4101	Healthy	TNK-CR2:P220:FM21	percent	TIGIT	TIGIT+	CD8:TSCM	13.451
4101	Healthy	TNK-CR2:P223:FM21	percent	TIGIT	TIGIT+	CD8 CM	12.323
4101	Healthy	TNK-CR2:P262:FM21	percent	TIGIT	TIGIT+	CD8 TE*	50.147
4101	Healthy	TNK-CR2:P321:FM21	percent	TIGIT	TIGIT+	MAIT	2.1792
4102	Healthy	TNK-CR2:P218:FM21	percent	TIGIT	TIGIT+	CD8:Naive	0.8478
4102	Healthy	TNK-CR2:P220:FM21	percent	TIGIT	TIGIT+	CD8:TSCM	44.503
4102	Healthy	TNK-CR2:P223:FM21	percent	TIGIT	TIGIT+	CD8 CM	40.234
4102	Healthy	TNK-CR2:P262:FM21	percent	TIGIT	TIGIT+	CD8 TE*	66.218
4102	Healthy	TNK-CR2:P321:FM21	percent	TIGIT	TIGIT+	MAIT	4.1855
4103	Healthy	TNK-CR2:P218:FM21	percent	TIGIT	TIGIT+	CD8:Naive	0.4305
4103	Healthy	TNK-CR2:P220:FM21	percent	TIGIT	TIGIT+	CD8:TSCM	12.444
4103	Healthy	TNK-CR2:P223:FM21	percent	TIGIT	TIGIT+	CD8 CM	15.149
4103	Healthy	TNK-CR2:P262:FM21	percent	TIGIT	TIGIT+	CD8 TE*	36.047
4103	Healthy	TNK-CR2:P321:FM21	percent	TIGIT	TIGIT+	MAIT	2.4345
4104	Healthy	TNK-CR2:P218:FM21	percent	TIGIT	TIGIT+	CD8:Naive	0.5854
4104	Healthy	TNK-CR2:P220:FM21	percent	TIGIT	TIGIT+	CD8:TSCM	16.736
4104	Healthy	TNK-CR2:P223:FM21	percent	TIGIT	TIGIT+	CD8 CM	14.506
4104	Healthy	TNK-CR2:P262:FM21	percent	TIGIT	TIGIT+	CD8 TE*	40.428
4104	Healthy	TNK-CR2:P321:FM21	percent	TIGIT	TIGIT+	MAIT	2.3839
4105	Healthy	TNK-CR2:P218:FM21	percent	TIGIT	TIGIT+	CD8:Naive	0.8446
4105	Healthy	TNK-CR2:P220:FM21	percent	TIGIT	TIGIT+	CD8:TSCM	18.71
4105	Healthy	TNK-CR2:P223:FM21	percent	TIGIT	TIGIT+	CD8 CM	12.946
4105	Healthy	TNK-CR2:P262:FM21	percent	TIGIT	TIGIT+	CD8 TE*	39.852
4105	Healthy	TNK-CR2:P321:FM21	percent	TIGIT	TIGIT+	MAIT	5.4919
4106	Healthy	TNK-CR2:P218:FM21	percent	TIGIT	TIGIT+	CD8:Naive	0.6944
4106	Healthy	TNK-CR2:P220:FM21	percent	TIGIT	TIGIT+	CD8:TSCM	14.286
4106	Healthy	TNK-CR2:P223:FM21	percent	TIGIT	TIGIT+	CD8 CM	16.551
4106	Healthy	TNK-CR2:P262:FM21	percent	TIGIT	TIGIT+	CD8 TE*	47.159
4106	Healthy	TNK-CR2:P321:FM21	percent	TIGIT	TIGIT+	MAIT	3.893
4108	Healthy	TNK-CR2:P218:FM21	percent	TIGIT	TIGIT+	CD8:Naive	0.3682
4108	Healthy	TNK-CR2:P220:FM21	percent	TIGIT	TIGIT+	CD8:TSCM	32.039
4108	Healthy	TNK-CR2:P223:FM21	percent	TIGIT	TIGIT+	CD8 CM	25.772
4108	Healthy	TNK-CR2:P262:FM21	percent	TIGIT	TIGIT+	CD8 TE*	49.399
4108	Healthy	TNK-CR2:P321:FM21	percent	TIGIT	TIGIT+	MAIT	1.3329
4109	Healthy	TNK-CR2:P218:FM21	percent	TIGIT	TIGIT+	CD8:Naive	0.3635
4109	Healthy	TNK-CR2:P220:FM21	percent	TIGIT	TIGIT+	CD8:TSCM	20.69
4109	Healthy	TNK-CR2:P223:FM21	percent	TIGIT	TIGIT+	CD8 CM	17.961
4109	Healthy	TNK-CR2:P262:FM21	percent	TIGIT	TIGIT+	CD8 TE*	51.663
4109	Healthy	TNK-CR2:P321:FM21	percent	TIGIT	TIGIT+	MAIT	2.5697
4110	Healthy	TNK-CR2:P218:FM21	percent	TIGIT	TIGIT+	CD8:Naive	0.5114
4110	Healthy	TNK-CR2:P220:FM21	percent	TIGIT	TIGIT+	CD8:TSCM	27.676
4110	Healthy	TNK-CR2:P223:FM21	percent	TIGIT	TIGIT+	CD8 CM	19.351
4110	Healthy	TNK-CR2:P262:FM21	percent	TIGIT	TIGIT+	CD8 TE*	51.392
4110	Healthy	TNK-CR2:P321:FM21	percent	TIGIT	TIGIT+	MAIT	2.1469
4111	Healthy	TNK-CR2:P218:FM21	percent	TIGIT	TIGIT+	CD8:Naive	0.2867
4111	Healthy	TNK-CR2:P220:FM21	percent	TIGIT	TIGIT+	CD8:TSCM	25.721
4111	Healthy	TNK-CR2:P223:FM21	percent	TIGIT	TIGIT+	CD8 CM	14.685
4111	Healthy	TNK-CR2:P262:FM21	percent	TIGIT	TIGIT+	CD8 TE*	54.644
4111	Healthy	TNK-CR2:P321:FM21	percent	TIGIT	TIGIT+	MAIT	2.1127
4112	Healthy	TNK-CR2:P218:FM21	percent	TIGIT	TIGIT+	CD8:Naive	0.5274
4112	Healthy	TNK-CR2:P220:FM21	percent	TIGIT	TIGIT+	CD8:TSCM	26.616
4112	Healthy	TNK-CR2:P223:FM21	percent	TIGIT	TIGIT+	CD8 CM	17.486
4112	Healthy	TNK-CR2:P262:FM21	percent	TIGIT	TIGIT+	CD8 TE*	32.926
4112	Healthy	TNK-CR2:P321:FM21	percent	TIGIT	TIGIT+	MAIT	2.2727
4113	Healthy	TNK-CR2:P218:FM21	percent	TIGIT	TIGIT+	CD8:Naive	0.5917
4113	Healthy	TNK-CR2:P220:FM21	percent	TIGIT	TIGIT+	CD8:TSCM	23.21
4113	Healthy	TNK-CR2:P223:FM21	percent	TIGIT	TIGIT+	CD8 CM	23.699
4113	Healthy	TNK-CR2:P262:FM21	percent	TIGIT	TIGIT+	CD8 TE*	68.22
4113	Healthy	TNK-CR2:P321:FM21	percent	TIGIT	TIGIT+	MAIT	2.2621
4114	Healthy	TNK-CR2:P218:FM21	percent	TIGIT	TIGIT+	CD8:Naive	0.3817
4114	Healthy	TNK-CR2:P220:FM21	percent	TIGIT	TIGIT+	CD8:TSCM	19.917
4114	Healthy	TNK-CR2:P223:FM21	percent	TIGIT	TIGIT+	CD8 CM	12.307
4114	Healthy	TNK-CR2:P262:FM21	percent	TIGIT	TIGIT+	CD8 TE*	48.166
4114	Healthy	TNK-CR2:P321:FM21	percent	TIGIT	TIGIT+	MAIT	3.2464
4115	Healthy	TNK-CR2:P218:FM21	percent	TIGIT	TIGIT+	CD8:Naive	0.6952
4115	Healthy	TNK-CR2:P220:FM21	percent	TIGIT	TIGIT+	CD8:TSCM	27.491
4115	Healthy	TNK-CR2:P223:FM21	percent	TIGIT	TIGIT+	CD8 CM	16.768
4115	Healthy	TNK-CR2:P262:FM21	percent	TIGIT	TIGIT+	CD8 TE*	27.626
4115	Healthy	TNK-CR2:P321:FM21	percent	TIGIT	TIGIT+	MAIT	3.4483
4116	Healthy	TNK-CR2:P218:FM21	percent	TIGIT	TIGIT+	CD8:Naive	0.2977
4116	Healthy	TNK-CR2:P220:FM21	percent	TIGIT	TIGIT+	CD8:TSCM	16.578
4116	Healthy	TNK-CR2:P223:FM21	percent	TIGIT	TIGIT+	CD8 CM	11.07
4116	Healthy	TNK-CR2:P262:FM21	percent	TIGIT	TIGIT+	CD8 TE*	76.629
4116	Healthy	TNK-CR2:P321:FM21	percent	TIGIT	TIGIT+	MAIT	3.0616
4117	Healthy	TNK-CR2:P218:FM21	percent	TIGIT	TIGIT+	CD8:Naive	0.3406
4117	Healthy	TNK-CR2:P220:FM21	percent	TIGIT	TIGIT+	CD8:TSCM	15.146
4117	Healthy	TNK-CR2:P223:FM21	percent	TIGIT	TIGIT+	CD8 CM	38.889
4117	Healthy	TNK-CR2:P262:FM21	percent	TIGIT	TIGIT+	CD8 TE*	19.117
4117	Healthy	TNK-CR2:P321:FM21	percent	TIGIT	TIGIT+	MAIT	4.1231
4118	Healthy	TNK-CR2:P218:FM21	percent	TIGIT	TIGIT+	CD8:Naive	0.4345
4118	Healthy	TNK-CR2:P220:FM21	percent	TIGIT	TIGIT+	CD8:TSCM	37.838
4118	Healthy	TNK-CR2:P223:FM21	percent	TIGIT	TIGIT+	CD8 CM	20.399
4118	Healthy	TNK-CR2:P262:FM21	percent	TIGIT	TIGIT+	CD8 TE*	72.506
4118	Healthy	TNK-CR2:P321:FM21	percent	TIGIT	TIGIT+	MAIT	4.8429
4119	Healthy	TNK-CR2:P218:FM21	percent	TIGIT	TIGIT+	CD8:Naive	0.7349
4119	Healthy	TNK-CR2:P220:FM21	percent	TIGIT	TIGIT+	CD8:TSCM	29.686
4119	Healthy	TNK-CR2:P223:FM21	percent	TIGIT	TIGIT+	CD8 CM	33.45
4119	Healthy	TNK-CR2:P262:FM21	percent	TIGIT	TIGIT+	CD8 TE*	67.695
4119	Healthy	TNK-CR2:P321:FM21	percent	TIGIT	TIGIT+	MAIT	4.4868
4120	Healthy	TNK-CR2:P218:FM21	percent	TIGIT	TIGIT+	CD8:Naive	0.9725
4120	Healthy	TNK-CR2:P220:FM21	percent	TIGIT	TIGIT+	CD8:TSCM	21.154
4120	Healthy	TNK-CR2:P223:FM21	percent	TIGIT	TIGIT+	CD8 CM	20.888
4120	Healthy	TNK-CR2:P262:FM21	percent	TIGIT	TIGIT+	CD8 TE*	64.127
4120	Healthy	TNK-CR2:P321:FM21	percent	TIGIT	TIGIT+	MAIT	5.0874
4121	Critical (ventilation)	TNK-CR2:P218:FM21	percent	TIGIT	TIGIT+	CD8:Naive	2.3364
4121	Critical (ventilation)	TNK-CR2:P220:FM21	percent	TIGIT	TIGIT+	CD8:TSCM	10.989
4121	Critical (ventilation)	TNK-CR2:P223:FM21	percent	TIGIT	TIGIT+	CD8 CM	25.49
4121	Critical (ventilation)	TNK-CR2:P262:FM21	percent	TIGIT	TIGIT+	CD8 TE*	58.635
4121	Critical (ventilation)	TNK-CR2:P321:FM21	percent	TIGIT	TIGIT+	MAIT	13.333
4122	Severe (no venitlation)	TNK-CR2:P218:FM21	percent	TIGIT	TIGIT+	CD8:Naive	0.387
4122	Severe (no venitlation)	TNK-CR2:P220:FM21	percent	TIGIT	TIGIT+	CD8:TSCM	15.385
4122	Severe (no venitlation)	TNK-CR2:P223:FM21	percent	TIGIT	TIGIT+	CD8 CM	20.259
4122	Severe (no venitlation)	TNK-CR2:P262:FM21	percent	TIGIT	TIGIT+	CD8 TE*	53.125
4122	Severe (no venitlation)	TNK-CR2:P321:FM21	percent	TIGIT	TIGIT+	MAIT	5
4124	Critical (ventilation)	TNK-CR2:P218:FM21	percent	TIGIT	TIGIT+	CD8:Naive	0.6803
4124	Critical (ventilation)	TNK-CR2:P220:FM21	percent	TIGIT	TIGIT+	CD8:TSCM	0
4124	Critical (ventilation)	TNK-CR2:P223:FM21	percent	TIGIT	TIGIT+	CD8 CM	5
4124	Critical (ventilation)	TNK-CR2:P262:FM21	percent	TIGIT	TIGIT+	CD8 TE*	33.333
4124	Critical (ventilation)	TNK-CR2:P321:FM21	percent	TIGIT	TIGIT+	MAIT	0
4125	Severe (no venitlation)	TNK-CR2:P218:FM21	percent	TIGIT	TIGIT+	CD8:Naive	0.7227
4125	Severe (no venitlation)	TNK-CR2:P220:FM21	percent	TIGIT	TIGIT+	CD8:TSCM	9.4551
4125	Severe (no venitlation)	TNK-CR2:P223:FM21	percent	TIGIT	TIGIT+	CD8 CM	8.7999
4125	Severe (no venitlation)	TNK-CR2:P262:FM21	percent	TIGIT	TIGIT+	CD8 TE*	26.364
4125	Severe (no venitlation)	TNK-CR2:P321:FM21	percent	TIGIT	TIGIT+	MAIT	12.222
4126	Critical (ventilation)	TNK-CR2:P218:FM21	percent	TIGIT	TIGIT+	CD8:Naive	0.6393
4126	Critical (ventilation)	TNK-CR2:P220:FM21	percent	TIGIT	TIGIT+	CD8:TSCM	4.4776
4126	Critical (ventilation)	TNK-CR2:P223:FM21	percent	TIGIT	TIGIT+	CD8 CM	11.875
4126	Critical (ventilation)	TNK-CR2:P262:FM21	percent	TIGIT	TIGIT+	CD8 TE*	50.617
4126	Critical (ventilation)	TNK-CR2:P321:FM21	percent	TIGIT	TIGIT+	MAIT	6.25
4127	Severe (no venitlation)	TNK-CR2:P218:FM21	percent	TIGIT	TIGIT+	CD8:Naive	0.9077
4127	Severe (no venitlation)	TNK-CR2:P220:FM21	percent	TIGIT	TIGIT+	CD8:TSCM	17.757
4127	Severe (no venitlation)	TNK-CR2:P223:FM21	percent	TIGIT	TIGIT+	CD8 CM	16.165
4127	Severe (no venitlation)	TNK-CR2:P262:FM21	percent	TIGIT	TIGIT+	CD8 TE*	76.686
4127	Severe (no venitlation)	TNK-CR2:P321:FM21	percent	TIGIT	TIGIT+	MAIT	3.8356
4128	Critical (ventilation)	TNK-CR2:P218:FM21	percent	TIGIT	TIGIT+	CD8:Naive	0
4128	Critical (ventilation)	TNK-CR2:P220:FM21	percent	TIGIT	TIGIT+	CD8:TSCM	0
4128	Critical (ventilation)	TNK-CR2:P223:FM21	percent	TIGIT	TIGIT+	CD8 CM	9.5238
4128	Critical (ventilation)	TNK-CR2:P262:FM21	percent	TIGIT	TIGIT+	CD8 TE*	30
4128	Critical (ventilation)	TNK-CR2:P321:FM21	percent	TIGIT	TIGIT+	MAIT	0
4129	Critical (ventilation)	TNK-CR2:P218:FM21	percent	TIGIT	TIGIT+	CD8:Naive	4.0816
4129	Critical (ventilation)	TNK-CR2:P220:FM21	percent	TIGIT	TIGIT+	CD8:TSCM	0
4129	Critical (ventilation)	TNK-CR2:P223:FM21	percent	TIGIT	TIGIT+	CD8 CM	0
4129	Critical (ventilation)	TNK-CR2:P262:FM21	percent	TIGIT	TIGIT+	CD8 TE*	38.462
4129	Critical (ventilation)	TNK-CR2:P321:FM21	percent	TIGIT	TIGIT+	MAIT	0
4130	Critical (ventilation)	TNK-CR2:P218:FM21	percent	TIGIT	TIGIT+	CD8:Naive	0.9655
4130	Critical (ventilation)	TNK-CR2:P220:FM21	percent	TIGIT	TIGIT+	CD8:TSCM	0
4130	Critical (ventilation)	TNK-CR2:P223:FM21	percent	TIGIT	TIGIT+	CD8 CM	1.1905
4130	Critical (ventilation)	TNK-CR2:P262:FM21	percent	TIGIT	TIGIT+	CD8 TE*	13.636
4130	Critical (ventilation)	TNK-CR2:P321:FM21	percent	TIGIT	TIGIT+	MAIT	0
4131	Severe (no venitlation)	TNK-CR2:P218:FM21	percent	TIGIT	TIGIT+	CD8:Naive	0.3666
4131	Severe (no venitlation)	TNK-CR2:P220:FM21	percent	TIGIT	TIGIT+	CD8:TSCM	20.513
4131	Severe (no venitlation)	TNK-CR2:P223:FM21	percent	TIGIT	TIGIT+	CD8 CM	16.689
4131	Severe (no venitlation)	TNK-CR2:P262:FM21	percent	TIGIT	TIGIT+	CD8 TE*	66.863
4131	Severe (no venitlation)	TNK-CR2:P321:FM21	percent	TIGIT	TIGIT+	MAIT	7.9002
4132	Moderate	TNK-CR2:P218:FM21	percent	TIGIT	TIGIT+	CD8:Naive	0.62
4132	Moderate	TNK-CR2:P220:FM21	percent	TIGIT	TIGIT+	CD8:TSCM	34.499
4132	Moderate	TNK-CR2:P223:FM21	percent	TIGIT	TIGIT+	CD8 CM	21.682
4132	Moderate	TNK-CR2:P262:FM21	percent	TIGIT	TIGIT+	CD8 TE*	64.376
4132	Moderate	TNK-CR2:P321:FM21	percent	TIGIT	TIGIT+	MAIT	3.1967
4133	Mild	TNK-CR2:P218:FM21	percent	TIGIT	TIGIT+	CD8:Naive	0.5508
4133	Mild	TNK-CR2:P220:FM21	percent	TIGIT	TIGIT+	CD8:TSCM	27.744
4133	Mild	TNK-CR2:P223:FM21	percent	TIGIT	TIGIT+	CD8 CM	19.676
4133	Mild	TNK-CR2:P262:FM21	percent	TIGIT	TIGIT+	CD8 TE*	52.778
4133	Mild	TNK-CR2:P321:FM21	percent	TIGIT	TIGIT+	MAIT	1.9227
4134	Mild	TNK-CR2:P218:FM21	percent	TIGIT	TIGIT+	CD8:Naive	0.3211
4134	Mild	TNK-CR2:P220:FM21	percent	TIGIT	TIGIT+	CD8:TSCM	28.007
4134	Mild	TNK-CR2:P223:FM21	percent	TIGIT	TIGIT+	CD8 CM	34.89
4134	Mild	TNK-CR2:P262:FM21	percent	TIGIT	TIGIT+	CD8 TE*	61.059
4134	Mild	TNK-CR2:P321:FM21	percent	TIGIT	TIGIT+	MAIT	3.1206
4135	Moderate	TNK-CR2:P218:FM21	percent	TIGIT	TIGIT+	CD8:Naive	1.3734
4135	Moderate	TNK-CR2:P220:FM21	percent	TIGIT	TIGIT+	CD8:TSCM	24.419
4135	Moderate	TNK-CR2:P223:FM21	percent	TIGIT	TIGIT+	CD8 CM	22.543
4135	Moderate	TNK-CR2:P262:FM21	percent	TIGIT	TIGIT+	CD8 TE*	63.226
4135	Moderate	TNK-CR2:P321:FM21	percent	TIGIT	TIGIT+	MAIT	9.5628
4136	Healthy	TNK-CR2:P218:FM21	percent	TIGIT	TIGIT+	CD8:Naive	0.5602
4136	Healthy	TNK-CR2:P220:FM21	percent	TIGIT	TIGIT+	CD8:TSCM	57.338
4136	Healthy	TNK-CR2:P223:FM21	percent	TIGIT	TIGIT+	CD8 CM	25.228
4136	Healthy	TNK-CR2:P262:FM21	percent	TIGIT	TIGIT+	CD8 TE*	83.301
4136	Healthy	TNK-CR2:P321:FM21	percent	TIGIT	TIGIT+	MAIT	1.3982
4137	Healthy	TNK-CR2:P218:FM21	percent	TIGIT	TIGIT+	CD8:Naive	0.4546
4137	Healthy	TNK-CR2:P220:FM21	percent	TIGIT	TIGIT+	CD8:TSCM	14.24
4137	Healthy	TNK-CR2:P223:FM21	percent	TIGIT	TIGIT+	CD8 CM	16.505
4137	Healthy	TNK-CR2:P262:FM21	percent	TIGIT	TIGIT+	CD8 TE*	62.351
4137	Healthy	TNK-CR2:P321:FM21	percent	TIGIT	TIGIT+	MAIT	1.3158
4138	Healthy	TNK-CR2:P218:FM21	percent	TIGIT	TIGIT+	CD8:Naive	0.5342
4138	Healthy	TNK-CR2:P220:FM21	percent	TIGIT	TIGIT+	CD8:TSCM	10.98
4138	Healthy	TNK-CR2:P223:FM21	percent	TIGIT	TIGIT+	CD8 CM	9.2999
4138	Healthy	TNK-CR2:P262:FM21	percent	TIGIT	TIGIT+	CD8 TE*	31.046
4138	Healthy	TNK-CR2:P321:FM21	percent	TIGIT	TIGIT+	MAIT	2.2306
4139	Healthy	TNK-CR2:P218:FM21	percent	TIGIT	TIGIT+	CD8:Naive	0.4277
4139	Healthy	TNK-CR2:P220:FM21	percent	TIGIT	TIGIT+	CD8:TSCM	17.5
4139	Healthy	TNK-CR2:P223:FM21	percent	TIGIT	TIGIT+	CD8 CM	14.723
4139	Healthy	TNK-CR2:P262:FM21	percent	TIGIT	TIGIT+	CD8 TE*	37.953
4139	Healthy	TNK-CR2:P321:FM21	percent	TIGIT	TIGIT+	MAIT	0.5963
4140	Healthy	TNK-CR2:P218:FM21	percent	TIGIT	TIGIT+	CD8:Naive	0.3803
4140	Healthy	TNK-CR2:P220:FM21	percent	TIGIT	TIGIT+	CD8:TSCM	17.471
4140	Healthy	TNK-CR2:P223:FM21	percent	TIGIT	TIGIT+	CD8 CM	16.749
4140	Healthy	TNK-CR2:P262:FM21	percent	TIGIT	TIGIT+	CD8 TE*	57.297
4140	Healthy	TNK-CR2:P321:FM21	percent	TIGIT	TIGIT+	MAIT	1.038
4141	Healthy	TNK-CR2:P218:FM21	percent	TIGIT	TIGIT+	CD8:Naive	0.9317
4141	Healthy	TNK-CR2:P220:FM21	percent	TIGIT	TIGIT+	CD8:TSCM	27.784
4141	Healthy	TNK-CR2:P223:FM21	percent	TIGIT	TIGIT+	CD8 CM	11.464
4141	Healthy	TNK-CR2:P262:FM21	percent	TIGIT	TIGIT+	CD8 TE*	41.624
4141	Healthy	TNK-CR2:P321:FM21	percent	TIGIT	TIGIT+	MAIT	2.1928
4142	Healthy	TNK-CR2:P218:FM21	percent	TIGIT	TIGIT+	CD8:Naive	0.5444
4142	Healthy	TNK-CR2:P220:FM21	percent	TIGIT	TIGIT+	CD8:TSCM	28.23
4142	Healthy	TNK-CR2:P223:FM21	percent	TIGIT	TIGIT+	CD8 CM	10.236
4142	Healthy	TNK-CR2:P262:FM21	percent	TIGIT	TIGIT+	CD8 TE*	64.495
4142	Healthy	TNK-CR2:P321:FM21	percent	TIGIT	TIGIT+	MAIT	1.4194
4143	Healthy	TNK-CR2:P218:FM21	percent	TIGIT	TIGIT+	CD8:Naive	0.7468
4143	Healthy	TNK-CR2:P220:FM21	percent	TIGIT	TIGIT+	CD8:TSCM	20.513
4143	Healthy	TNK-CR2:P223:FM21	percent	TIGIT	TIGIT+	CD8 CM	18.271
4143	Healthy	TNK-CR2:P262:FM21	percent	TIGIT	TIGIT+	CD8 TE*	57.647
4143	Healthy	TNK-CR2:P321:FM21	percent	TIGIT	TIGIT+	MAIT	1.0042
4144	Healthy	TNK-CR2:P218:FM21	percent	TIGIT	TIGIT+	CD8:Naive	1.8154
4144	Healthy	TNK-CR2:P220:FM21	percent	TIGIT	TIGIT+	CD8:TSCM	48.744
4144	Healthy	TNK-CR2:P223:FM21	percent	TIGIT	TIGIT+	CD8 CM	24.267
4144	Healthy	TNK-CR2:P262:FM21	percent	TIGIT	TIGIT+	CD8 TE*	61.289
4144	Healthy	TNK-CR2:P321:FM21	percent	TIGIT	TIGIT+	MAIT	1.544
4145	Healthy	TNK-CR2:P218:FM21	percent	TIGIT	TIGIT+	CD8:Naive	0.4073
4145	Healthy	TNK-CR2:P220:FM21	percent	TIGIT	TIGIT+	CD8:TSCM	18.969
4145	Healthy	TNK-CR2:P223:FM21	percent	TIGIT	TIGIT+	CD8 CM	12.392
4145	Healthy	TNK-CR2:P262:FM21	percent	TIGIT	TIGIT+	CD8 TE*	54.167
4145	Healthy	TNK-CR2:P321:FM21	percent	TIGIT	TIGIT+	MAIT	0.897
4146	Healthy	TNK-CR2:P218:FM21	percent	TIGIT	TIGIT+	CD8:Naive	0.8539
4146	Healthy	TNK-CR2:P220:FM21	percent	TIGIT	TIGIT+	CD8:TSCM	31.8
4146	Healthy	TNK-CR2:P223:FM21	percent	TIGIT	TIGIT+	CD8 CM	16.189
4146	Healthy	TNK-CR2:P262:FM21	percent	TIGIT	TIGIT+	CD8 TE*	59.352
4146	Healthy	TNK-CR2:P321:FM21	percent	TIGIT	TIGIT+	MAIT	1.9643
4147	Healthy	TNK-CR2:P218:FM21	percent	TIGIT	TIGIT+	CD8:Naive	0.8232
4147	Healthy	TNK-CR2:P220:FM21	percent	TIGIT	TIGIT+	CD8:TSCM	19.178
4147	Healthy	TNK-CR2:P223:FM21	percent	TIGIT	TIGIT+	CD8 CM	28.889
4147	Healthy	TNK-CR2:P262:FM21	percent	TIGIT	TIGIT+	CD8 TE*	41.083
4147	Healthy	TNK-CR2:P321:FM21	percent	TIGIT	TIGIT+	MAIT	2.2828
4148	Healthy	TNK-CR2:P218:FM21	percent	TIGIT	TIGIT+	CD8:Naive	0.3913
4148	Healthy	TNK-CR2:P220:FM21	percent	TIGIT	TIGIT+	CD8:TSCM	11.965
4148	Healthy	TNK-CR2:P223:FM21	percent	TIGIT	TIGIT+	CD8 CM	16.399
4148	Healthy	TNK-CR2:P262:FM21	percent	TIGIT	TIGIT+	CD8 TE*	73.395
4148	Healthy	TNK-CR2:P321:FM21	percent	TIGIT	TIGIT+	MAIT	1.413
4149	Healthy	TNK-CR2:P218:FM21	percent	TIGIT	TIGIT+	CD8:Naive	0.3908
4149	Healthy	TNK-CR2:P220:FM21	percent	TIGIT	TIGIT+	CD8:TSCM	18.933
4149	Healthy	TNK-CR2:P223:FM21	percent	TIGIT	TIGIT+	CD8 CM	13.712
4149	Healthy	TNK-CR2:P262:FM21	percent	TIGIT	TIGIT+	CD8 TE*	15.279
4149	Healthy	TNK-CR2:P321:FM21	percent	TIGIT	TIGIT+	MAIT	6.7358
4150	Healthy	TNK-CR2:P218:FM21	percent	TIGIT	TIGIT+	CD8:Naive	0.8171
4150	Healthy	TNK-CR2:P220:FM21	percent	TIGIT	TIGIT+	CD8:TSCM	13.356
4150	Healthy	TNK-CR2:P223:FM21	percent	TIGIT	TIGIT+	CD8 CM	11.871
4150	Healthy	TNK-CR2:P262:FM21	percent	TIGIT	TIGIT+	CD8 TE*	21.744
4150	Healthy	TNK-CR2:P321:FM21	percent	TIGIT	TIGIT+	MAIT	2.0185
4151	Healthy	TNK-CR2:P218:FM21	percent	TIGIT	TIGIT+	CD8:Naive	0.6044
4151	Healthy	TNK-CR2:P220:FM21	percent	TIGIT	TIGIT+	CD8:TSCM	30.321
4151	Healthy	TNK-CR2:P223:FM21	percent	TIGIT	TIGIT+	CD8 CM	19.142
4151	Healthy	TNK-CR2:P262:FM21	percent	TIGIT	TIGIT+	CD8 TE*	54.555
4151	Healthy	TNK-CR2:P321:FM21	percent	TIGIT	TIGIT+	MAIT	3.576
4152	Healthy	TNK-CR2:P218:FM21	percent	TIGIT	TIGIT+	CD8:Naive	1.3411
4152	Healthy	TNK-CR2:P220:FM21	percent	TIGIT	TIGIT+	CD8:TSCM	44.106
4152	Healthy	TNK-CR2:P223:FM21	percent	TIGIT	TIGIT+	CD8 CM	26.363
4152	Healthy	TNK-CR2:P262:FM21	percent	TIGIT	TIGIT+	CD8 TE*	63.266
4152	Healthy	TNK-CR2:P321:FM21	percent	TIGIT	TIGIT+	MAIT	1.3409
4153	Healthy	TNK-CR2:P218:FM21	percent	TIGIT	TIGIT+	CD8:Naive	1.4848
4153	Healthy	TNK-CR2:P220:FM21	percent	TIGIT	TIGIT+	CD8:TSCM	33.624
4153	Healthy	TNK-CR2:P223:FM21	percent	TIGIT	TIGIT+	CD8 CM	23.93
4153	Healthy	TNK-CR2:P262:FM21	percent	TIGIT	TIGIT+	CD8 TE*	50.445
4153	Healthy	TNK-CR2:P321:FM21	percent	TIGIT	TIGIT+	MAIT	1.2282
4154	Healthy	TNK-CR2:P218:FM21	percent	TIGIT	TIGIT+	CD8:Naive	0.4668
4154	Healthy	TNK-CR2:P220:FM21	percent	TIGIT	TIGIT+	CD8:TSCM	17.761
4154	Healthy	TNK-CR2:P223:FM21	percent	TIGIT	TIGIT+	CD8 CM	20.34
4154	Healthy	TNK-CR2:P262:FM21	percent	TIGIT	TIGIT+	CD8 TE*	27.53
4154	Healthy	TNK-CR2:P321:FM21	percent	TIGIT	TIGIT+	MAIT	2.3053
4155	Healthy	TNK-CR2:P218:FM21	percent	TIGIT	TIGIT+	CD8:Naive	0.3019
4155	Healthy	TNK-CR2:P220:FM21	percent	TIGIT	TIGIT+	CD8:TSCM	21.869
4155	Healthy	TNK-CR2:P223:FM21	percent	TIGIT	TIGIT+	CD8 CM	19.689
4155	Healthy	TNK-CR2:P262:FM21	percent	TIGIT	TIGIT+	CD8 TE*	53.823
4155	Healthy	TNK-CR2:P321:FM21	percent	TIGIT	TIGIT+	MAIT	1.7649
4156	Healthy	TNK-CR2:P218:FM21	percent	TIGIT	TIGIT+	CD8:Naive	0.4677
4156	Healthy	TNK-CR2:P220:FM21	percent	TIGIT	TIGIT+	CD8:TSCM	30.742
4156	Healthy	TNK-CR2:P223:FM21	percent	TIGIT	TIGIT+	CD8 CM	31.613
4156	Healthy	TNK-CR2:P262:FM21	percent	TIGIT	TIGIT+	CD8 TE*	75.052
4156	Healthy	TNK-CR2:P321:FM21	percent	TIGIT	TIGIT+	MAIT	0.9766
4157	Healthy	TNK-CR2:P218:FM21	percent	TIGIT	TIGIT+	CD8:Naive	0.2499
4157	Healthy	TNK-CR2:P220:FM21	percent	TIGIT	TIGIT+	CD8:TSCM	12.276
4157	Healthy	TNK-CR2:P223:FM21	percent	TIGIT	TIGIT+	CD8 CM	11.31
4157	Healthy	TNK-CR2:P262:FM21	percent	TIGIT	TIGIT+	CD8 TE*	41.312
4157	Healthy	TNK-CR2:P321:FM21	percent	TIGIT	TIGIT+	MAIT	0.887
4158	Healthy	TNK-CR2:P218:FM21	percent	TIGIT	TIGIT+	CD8:Naive	0.8528
4158	Healthy	TNK-CR2:P220:FM21	percent	TIGIT	TIGIT+	CD8:TSCM	30.531
4158	Healthy	TNK-CR2:P223:FM21	percent	TIGIT	TIGIT+	CD8 CM	15.005
4158	Healthy	TNK-CR2:P262:FM21	percent	TIGIT	TIGIT+	CD8 TE*	39.626
4158	Healthy	TNK-CR2:P321:FM21	percent	TIGIT	TIGIT+	MAIT	2.2651
4159	Healthy	TNK-CR2:P218:FM21	percent	TIGIT	TIGIT+	CD8:Naive	0.2665
4159	Healthy	TNK-CR2:P220:FM21	percent	TIGIT	TIGIT+	CD8:TSCM	14.31
4159	Healthy	TNK-CR2:P223:FM21	percent	TIGIT	TIGIT+	CD8 CM	10.402
4159	Healthy	TNK-CR2:P262:FM21	percent	TIGIT	TIGIT+	CD8 TE*	65.344
4159	Healthy	TNK-CR2:P321:FM21	percent	TIGIT	TIGIT+	MAIT	0.6836
4160	Healthy	TNK-CR2:P218:FM21	percent	TIGIT	TIGIT+	CD8:Naive	1.0601
4160	Healthy	TNK-CR2:P220:FM21	percent	TIGIT	TIGIT+	CD8:TSCM	30.508
4160	Healthy	TNK-CR2:P223:FM21	percent	TIGIT	TIGIT+	CD8 CM	23.578
4160	Healthy	TNK-CR2:P262:FM21	percent	TIGIT	TIGIT+	CD8 TE*	44.992
4160	Healthy	TNK-CR2:P321:FM21	percent	TIGIT	TIGIT+	MAIT	2.8284
4161	Healthy	TNK-CR2:P218:FM21	percent	TIGIT	TIGIT+	CD8:Naive	0.4564
4161	Healthy	TNK-CR2:P220:FM21	percent	TIGIT	TIGIT+	CD8:TSCM	43.673
4161	Healthy	TNK-CR2:P223:FM21	percent	TIGIT	TIGIT+	CD8 CM	20.627
4161	Healthy	TNK-CR2:P262:FM21	percent	TIGIT	TIGIT+	CD8 TE*	48.887
4161	Healthy	TNK-CR2:P321:FM21	percent	TIGIT	TIGIT+	MAIT	0.7158
4162	Healthy	TNK-CR2:P218:FM21	percent	TIGIT	TIGIT+	CD8:Naive	0.5306
4162	Healthy	TNK-CR2:P220:FM21	percent	TIGIT	TIGIT+	CD8:TSCM	23.891
4162	Healthy	TNK-CR2:P223:FM21	percent	TIGIT	TIGIT+	CD8 CM	7.936
4162	Healthy	TNK-CR2:P262:FM21	percent	TIGIT	TIGIT+	CD8 TE*	66.205
4162	Healthy	TNK-CR2:P321:FM21	percent	TIGIT	TIGIT+	MAIT	0.9892
4163	Healthy	TNK-CR2:P218:FM21	percent	TIGIT	TIGIT+	CD8:Naive	0.2525
4163	Healthy	TNK-CR2:P220:FM21	percent	TIGIT	TIGIT+	CD8:TSCM	6.9164
4163	Healthy	TNK-CR2:P223:FM21	percent	TIGIT	TIGIT+	CD8 CM	9.139
4163	Healthy	TNK-CR2:P262:FM21	percent	TIGIT	TIGIT+	CD8 TE*	57.559
4163	Healthy	TNK-CR2:P321:FM21	percent	TIGIT	TIGIT+	MAIT	0.7505
4164	Healthy	TNK-CR2:P218:FM21	percent	TIGIT	TIGIT+	CD8:Naive	0.3698
4164	Healthy	TNK-CR2:P220:FM21	percent	TIGIT	TIGIT+	CD8:TSCM	9.2437
4164	Healthy	TNK-CR2:P223:FM21	percent	TIGIT	TIGIT+	CD8 CM	5.1176
4164	Healthy	TNK-CR2:P262:FM21	percent	TIGIT	TIGIT+	CD8 TE*	60.434
4164	Healthy	TNK-CR2:P321:FM21	percent	TIGIT	TIGIT+	MAIT	1.3507
4165	Healthy	TNK-CR2:P218:FM21	percent	TIGIT	TIGIT+	CD8:Naive	0.4454
4165	Healthy	TNK-CR2:P220:FM21	percent	TIGIT	TIGIT+	CD8:TSCM	41.761
4165	Healthy	TNK-CR2:P223:FM21	percent	TIGIT	TIGIT+	CD8 CM	23.519
4165	Healthy	TNK-CR2:P262:FM21	percent	TIGIT	TIGIT+	CD8 TE*	51.232
4165	Healthy	TNK-CR2:P321:FM21	percent	TIGIT	TIGIT+	MAIT	1.3709
4166	Healthy	TNK-CR2:P218:FM21	percent	TIGIT	TIGIT+	CD8:Naive	0.6606
4166	Healthy	TNK-CR2:P220:FM21	percent	TIGIT	TIGIT+	CD8:TSCM	45.995
4166	Healthy	TNK-CR2:P223:FM21	percent	TIGIT	TIGIT+	CD8 CM	19.45
4166	Healthy	TNK-CR2:P262:FM21	percent	TIGIT	TIGIT+	CD8 TE*	60.502
4166	Healthy	TNK-CR2:P321:FM21	percent	TIGIT	TIGIT+	MAIT	2.9501
4167	Critical (ventilation)	TNK-CR2:P218:FM21	percent	TIGIT	TIGIT+	CD8:Naive	0.7634
4167	Critical (ventilation)	TNK-CR2:P220:FM21	percent	TIGIT	TIGIT+	CD8:TSCM	4
4167	Critical (ventilation)	TNK-CR2:P223:FM21	percent	TIGIT	TIGIT+	CD8 CM	7.7778
4167	Critical (ventilation)	TNK-CR2:P262:FM21	percent	TIGIT	TIGIT+	CD8 TE*	51.852
4167	Critical (ventilation)	TNK-CR2:P321:FM21	percent	TIGIT	TIGIT+	MAIT	5.5556
4168	Critical (ventilation)	TNK-CR2:P218:FM21	percent	TIGIT	TIGIT+	CD8:Naive	0.5215
4168	Critical (ventilation)	TNK-CR2:P220:FM21	percent	TIGIT	TIGIT+	CD8:TSCM	13.07
4168	Critical (ventilation)	TNK-CR2:P223:FM21	percent	TIGIT	TIGIT+	CD8 CM	14.984
4168	Critical (ventilation)	TNK-CR2:P262:FM21	percent	TIGIT	TIGIT+	CD8 TE*	48.76
4168	Critical (ventilation)	TNK-CR2:P321:FM21	percent	TIGIT	TIGIT+	MAIT	14.286
4169	Severe (no venitlation)	TNK-CR2:P218:FM21	percent	TIGIT	TIGIT+	CD8:Naive	0.1855
4169	Severe (no venitlation)	TNK-CR2:P220:FM21	percent	TIGIT	TIGIT+	CD8:TSCM	15.306
4169	Severe (no venitlation)	TNK-CR2:P223:FM21	percent	TIGIT	TIGIT+	CD8 CM	11.973
4169	Severe (no venitlation)	TNK-CR2:P262:FM21	percent	TIGIT	TIGIT+	CD8 TE*	81.596
4169	Severe (no venitlation)	TNK-CR2:P321:FM21	percent	TIGIT	TIGIT+	MAIT	3.252
4170	Critical (ventilation)	TNK-CR2:P218:FM21	percent	TIGIT	TIGIT+	CD8:Naive	1.006
4170	Critical (ventilation)	TNK-CR2:P220:FM21	percent	TIGIT	TIGIT+	CD8:TSCM	8.2353
4170	Critical (ventilation)	TNK-CR2:P223:FM21	percent	TIGIT	TIGIT+	CD8 CM	5.7279
4170	Critical (ventilation)	TNK-CR2:P262:FM21	percent	TIGIT	TIGIT+	CD8 TE*	32.479
4170	Critical (ventilation)	TNK-CR2:P321:FM21	percent	TIGIT	TIGIT+	MAIT	17.857
4171	Critical (ventilation)	TNK-CR2:P218:FM21	percent	TIGIT	TIGIT+	CD8:Naive	0.933
4171	Critical (ventilation)	TNK-CR2:P220:FM21	percent	TIGIT	TIGIT+	CD8:TSCM	11.111
4171	Critical (ventilation)	TNK-CR2:P223:FM21	percent	TIGIT	TIGIT+	CD8 CM	12.655
4171	Critical (ventilation)	TNK-CR2:P262:FM21	percent	TIGIT	TIGIT+	CD8 TE*	63.349
4171	Critical (ventilation)	TNK-CR2:P321:FM21	percent	TIGIT	TIGIT+	MAIT	10.345
4172	Critical (ventilation)	TNK-CR2:P218:FM21	percent	TIGIT	TIGIT+	CD8:Naive	0.4743
4172	Critical (ventilation)	TNK-CR2:P220:FM21	percent	TIGIT	TIGIT+	CD8:TSCM	10.714
4172	Critical (ventilation)	TNK-CR2:P223:FM21	percent	TIGIT	TIGIT+	CD8 CM	14.524
4172	Critical (ventilation)	TNK-CR2:P262:FM21	percent	TIGIT	TIGIT+	CD8 TE*	50.431
4172	Critical (ventilation)	TNK-CR2:P321:FM21	percent	TIGIT	TIGIT+	MAIT	15.094
4173	Severe (no venitlation)	TNK-CR2:P218:FM21	percent	TIGIT	TIGIT+	CD8:Naive	0.7513
4173	Severe (no venitlation)	TNK-CR2:P220:FM21	percent	TIGIT	TIGIT+	CD8:TSCM	8.8469
4173	Severe (no venitlation)	TNK-CR2:P223:FM21	percent	TIGIT	TIGIT+	CD8 CM	17.06
4173	Severe (no venitlation)	TNK-CR2:P262:FM21	percent	TIGIT	TIGIT+	CD8 TE*	29.352
4173	Severe (no venitlation)	TNK-CR2:P321:FM21	percent	TIGIT	TIGIT+	MAIT	14.126
4174	Severe (no venitlation)	TNK-CR2:P218:FM21	percent	TIGIT	TIGIT+	CD8:Naive	0.3171
4174	Severe (no venitlation)	TNK-CR2:P220:FM21	percent	TIGIT	TIGIT+	CD8:TSCM	6.2319
4174	Severe (no venitlation)	TNK-CR2:P223:FM21	percent	TIGIT	TIGIT+	CD8 CM	8.5175
4174	Severe (no venitlation)	TNK-CR2:P262:FM21	percent	TIGIT	TIGIT+	CD8 TE*	25.521
4174	Severe (no venitlation)	TNK-CR2:P321:FM21	percent	TIGIT	TIGIT+	MAIT	2.0917
4175	Severe (no venitlation)	TNK-CR2:P218:FM21	percent	TIGIT	TIGIT+	CD8:Naive	7.7703
4175	Severe (no venitlation)	TNK-CR2:P220:FM21	percent	TIGIT	TIGIT+	CD8:TSCM	27.027
4175	Severe (no venitlation)	TNK-CR2:P223:FM21	percent	TIGIT	TIGIT+	CD8 CM	10.858
4175	Severe (no venitlation)	TNK-CR2:P262:FM21	percent	TIGIT	TIGIT+	CD8 TE*	63.943
4175	Severe (no venitlation)	TNK-CR2:P321:FM21	percent	TIGIT	TIGIT+	MAIT	3.8536
4176	Severe (no venitlation)	TNK-CR2:P218:FM21	percent	TIGIT	TIGIT+	CD8:Naive	0
4176	Severe (no venitlation)	TNK-CR2:P220:FM21	percent	TIGIT	TIGIT+	CD8:TSCM	0
4176	Severe (no venitlation)	TNK-CR2:P223:FM21	percent	TIGIT	TIGIT+	CD8 CM	0
4176	Severe (no venitlation)	TNK-CR2:P262:FM21	percent	TIGIT	TIGIT+	CD8 TE*	28.571
4176	Severe (no venitlation)	TNK-CR2:P321:FM21	percent	TIGIT	TIGIT+	MAIT	3.7037
4177	Mild	TNK-CR2:P218:FM21	percent	TIGIT	TIGIT+	CD8:Naive	0.1599
4177	Mild	TNK-CR2:P220:FM21	percent	TIGIT	TIGIT+	CD8:TSCM	18.592
4177	Mild	TNK-CR2:P223:FM21	percent	TIGIT	TIGIT+	CD8 CM	10.823
4177	Mild	TNK-CR2:P262:FM21	percent	TIGIT	TIGIT+	CD8 TE*	33.018
4177	Mild	TNK-CR2:P321:FM21	percent	TIGIT	TIGIT+	MAIT	4.7985
4178	Mild	TNK-CR2:P218:FM21	percent	TIGIT	TIGIT+	CD8:Naive	1.4319
4178	Mild	TNK-CR2:P220:FM21	percent	TIGIT	TIGIT+	CD8:TSCM	52.878
4178	Mild	TNK-CR2:P223:FM21	percent	TIGIT	TIGIT+	CD8 CM	33.196
4178	Mild	TNK-CR2:P262:FM21	percent	TIGIT	TIGIT+	CD8 TE*	84.095
4178	Mild	TNK-CR2:P321:FM21	percent	TIGIT	TIGIT+	MAIT	0.9707
4179	Moderate	TNK-CR2:P218:FM21	percent	TIGIT	TIGIT+	CD8:Naive	0.3997
4179	Moderate	TNK-CR2:P220:FM21	percent	TIGIT	TIGIT+	CD8:TSCM	30.312
4179	Moderate	TNK-CR2:P223:FM21	percent	TIGIT	TIGIT+	CD8 CM	24.874
4179	Moderate	TNK-CR2:P262:FM21	percent	TIGIT	TIGIT+	CD8 TE*	75.835
4179	Moderate	TNK-CR2:P321:FM21	percent	TIGIT	TIGIT+	MAIT	1.7516
4180	Mild	TNK-CR2:P218:FM21	percent	TIGIT	TIGIT+	CD8:Naive	0.4531
4180	Mild	TNK-CR2:P220:FM21	percent	TIGIT	TIGIT+	CD8:TSCM	44.81
4180	Mild	TNK-CR2:P223:FM21	percent	TIGIT	TIGIT+	CD8 CM	16.802
4180	Mild	TNK-CR2:P262:FM21	percent	TIGIT	TIGIT+	CD8 TE*	90.219
4180	Mild	TNK-CR2:P321:FM21	percent	TIGIT	TIGIT+	MAIT	2.1069
4181	Moderate	TNK-CR2:P218:FM21	percent	TIGIT	TIGIT+	CD8:Naive	0.8889
4181	Moderate	TNK-CR2:P220:FM21	percent	TIGIT	TIGIT+	CD8:TSCM	22.85
4181	Moderate	TNK-CR2:P223:FM21	percent	TIGIT	TIGIT+	CD8 CM	14.767
4181	Moderate	TNK-CR2:P262:FM21	percent	TIGIT	TIGIT+	CD8 TE*	42.466
4181	Moderate	TNK-CR2:P321:FM21	percent	TIGIT	TIGIT+	MAIT	1.5047
4182	Moderate	TNK-CR2:P218:FM21	percent	TIGIT	TIGIT+	CD8:Naive	0.3974
4182	Moderate	TNK-CR2:P220:FM21	percent	TIGIT	TIGIT+	CD8:TSCM	30.39
4182	Moderate	TNK-CR2:P223:FM21	percent	TIGIT	TIGIT+	CD8 CM	14.938
4182	Moderate	TNK-CR2:P262:FM21	percent	TIGIT	TIGIT+	CD8 TE*	64.924
4182	Moderate	TNK-CR2:P321:FM21	percent	TIGIT	TIGIT+	MAIT	1.9453
4183	Moderate	TNK-CR2:P218:FM21	percent	TIGIT	TIGIT+	CD8:Naive	0.2824
4183	Moderate	TNK-CR2:P220:FM21	percent	TIGIT	TIGIT+	CD8:TSCM	17.631
4183	Moderate	TNK-CR2:P223:FM21	percent	TIGIT	TIGIT+	CD8 CM	6.9579
4183	Moderate	TNK-CR2:P262:FM21	percent	TIGIT	TIGIT+	CD8 TE*	40.872
4183	Moderate	TNK-CR2:P321:FM21	percent	TIGIT	TIGIT+	MAIT	1.5764
4184	Moderate	TNK-CR2:P218:FM21	percent	TIGIT	TIGIT+	CD8:Naive	0.6313
4184	Moderate	TNK-CR2:P220:FM21	percent	TIGIT	TIGIT+	CD8:TSCM	52.104
4184	Moderate	TNK-CR2:P223:FM21	percent	TIGIT	TIGIT+	CD8 CM	37.198
4184	Moderate	TNK-CR2:P262:FM21	percent	TIGIT	TIGIT+	CD8 TE*	87.8
4184	Moderate	TNK-CR2:P321:FM21	percent	TIGIT	TIGIT+	MAIT	2.412
4185	Healthy	TNK-CR2:P218:FM21	percent	TIGIT	TIGIT+	CD8:Naive	0.4827
4185	Healthy	TNK-CR2:P220:FM21	percent	TIGIT	TIGIT+	CD8:TSCM	15.734
4185	Healthy	TNK-CR2:P223:FM21	percent	TIGIT	TIGIT+	CD8 CM	11.725
4185	Healthy	TNK-CR2:P262:FM21	percent	TIGIT	TIGIT+	CD8 TE*	54.755
4185	Healthy	TNK-CR2:P321:FM21	percent	TIGIT	TIGIT+	MAIT	1.2855
4186	Healthy	TNK-CR2:P218:FM21	percent	TIGIT	TIGIT+	CD8:Naive	0.4715
4186	Healthy	TNK-CR2:P220:FM21	percent	TIGIT	TIGIT+	CD8:TSCM	34.694
4186	Healthy	TNK-CR2:P223:FM21	percent	TIGIT	TIGIT+	CD8 CM	25.498
4186	Healthy	TNK-CR2:P262:FM21	percent	TIGIT	TIGIT+	CD8 TE*	28.27
4186	Healthy	TNK-CR2:P321:FM21	percent	TIGIT	TIGIT+	MAIT	2.9569
4187	Healthy	TNK-CR2:P218:FM21	percent	TIGIT	TIGIT+	CD8:Naive	0.4543
4187	Healthy	TNK-CR2:P220:FM21	percent	TIGIT	TIGIT+	CD8:TSCM	16.129
4187	Healthy	TNK-CR2:P223:FM21	percent	TIGIT	TIGIT+	CD8 CM	10.593
4187	Healthy	TNK-CR2:P262:FM21	percent	TIGIT	TIGIT+	CD8 TE*	43.349
4187	Healthy	TNK-CR2:P321:FM21	percent	TIGIT	TIGIT+	MAIT	1.3243
4188	Healthy	TNK-CR2:P218:FM21	percent	TIGIT	TIGIT+	CD8:Naive	0.3547
4188	Healthy	TNK-CR2:P220:FM21	percent	TIGIT	TIGIT+	CD8:TSCM	17.658
4188	Healthy	TNK-CR2:P223:FM21	percent	TIGIT	TIGIT+	CD8 CM	12
4188	Healthy	TNK-CR2:P262:FM21	percent	TIGIT	TIGIT+	CD8 TE*	31.589
4188	Healthy	TNK-CR2:P321:FM21	percent	TIGIT	TIGIT+	MAIT	1.9553
4189	Healthy	TNK-CR2:P218:FM21	percent	TIGIT	TIGIT+	CD8:Naive	0.2048
4189	Healthy	TNK-CR2:P220:FM21	percent	TIGIT	TIGIT+	CD8:TSCM	11.429
4189	Healthy	TNK-CR2:P223:FM21	percent	TIGIT	TIGIT+	CD8 CM	12.749
4189	Healthy	TNK-CR2:P262:FM21	percent	TIGIT	TIGIT+	CD8 TE*	57.654
4189	Healthy	TNK-CR2:P321:FM21	percent	TIGIT	TIGIT+	MAIT	0.6257
4190	Healthy	TNK-CR2:P218:FM21	percent	TIGIT	TIGIT+	CD8:Naive	0.2895
4190	Healthy	TNK-CR2:P220:FM21	percent	TIGIT	TIGIT+	CD8:TSCM	33.265
4190	Healthy	TNK-CR2:P223:FM21	percent	TIGIT	TIGIT+	CD8 CM	10.524
4190	Healthy	TNK-CR2:P262:FM21	percent	TIGIT	TIGIT+	CD8 TE*	44.519
4190	Healthy	TNK-CR2:P321:FM21	percent	TIGIT	TIGIT+	MAIT	1.9922
4191	Healthy	TNK-CR2:P218:FM21	percent	TIGIT	TIGIT+	CD8:Naive	0.3946
4191	Healthy	TNK-CR2:P220:FM21	percent	TIGIT	TIGIT+	CD8:TSCM	9.5652
4191	Healthy	TNK-CR2:P223:FM21	percent	TIGIT	TIGIT+	CD8 CM	9.8608
4191	Healthy	TNK-CR2:P262:FM21	percent	TIGIT	TIGIT+	CD8 TE*	49.482
4191	Healthy	TNK-CR2:P321:FM21	percent	TIGIT	TIGIT+	MAIT	10.714
4192	Healthy	TNK-CR2:P218:FM21	percent	TIGIT	TIGIT+	CD8:Naive	0.678
4192	Healthy	TNK-CR2:P220:FM21	percent	TIGIT	TIGIT+	CD8:TSCM	8.7137
4192	Healthy	TNK-CR2:P223:FM21	percent	TIGIT	TIGIT+	CD8 CM	8.9641
4192	Healthy	TNK-CR2:P262:FM21	percent	TIGIT	TIGIT+	CD8 TE*	34.532
4192	Healthy	TNK-CR2:P321:FM21	percent	TIGIT	TIGIT+	MAIT	7.0707
4193	Healthy	TNK-CR2:P218:FM21	percent	TIGIT	TIGIT+	CD8:Naive	0.3545
4193	Healthy	TNK-CR2:P220:FM21	percent	TIGIT	TIGIT+	CD8:TSCM	19.559
4193	Healthy	TNK-CR2:P223:FM21	percent	TIGIT	TIGIT+	CD8 CM	21.335
4193	Healthy	TNK-CR2:P262:FM21	percent	TIGIT	TIGIT+	CD8 TE*	48.244
4193	Healthy	TNK-CR2:P321:FM21	percent	TIGIT	TIGIT+	MAIT	1.4293
4194	Healthy	TNK-CR2:P218:FM21	percent	TIGIT	TIGIT+	CD8:Naive	1.8407
4194	Healthy	TNK-CR2:P220:FM21	percent	TIGIT	TIGIT+	CD8:TSCM	31.25
4194	Healthy	TNK-CR2:P223:FM21	percent	TIGIT	TIGIT+	CD8 CM	23.041
4194	Healthy	TNK-CR2:P262:FM21	percent	TIGIT	TIGIT+	CD8 TE*	75.42
4194	Healthy	TNK-CR2:P321:FM21	percent	TIGIT	TIGIT+	MAIT	0.9092
4195	Healthy	TNK-CR2:P218:FM21	percent	TIGIT	TIGIT+	CD8:Naive	0.3058
4195	Healthy	TNK-CR2:P220:FM21	percent	TIGIT	TIGIT+	CD8:TSCM	17.47
4195	Healthy	TNK-CR2:P223:FM21	percent	TIGIT	TIGIT+	CD8 CM	18.981
4195	Healthy	TNK-CR2:P262:FM21	percent	TIGIT	TIGIT+	CD8 TE*	81.907
4195	Healthy	TNK-CR2:P321:FM21	percent	TIGIT	TIGIT+	MAIT	1.8103
4196	Healthy	TNK-CR2:P218:FM21	percent	TIGIT	TIGIT+	CD8:Naive	1.3096
4196	Healthy	TNK-CR2:P220:FM21	percent	TIGIT	TIGIT+	CD8:TSCM	24.8
4196	Healthy	TNK-CR2:P223:FM21	percent	TIGIT	TIGIT+	CD8 CM	12.338
4196	Healthy	TNK-CR2:P262:FM21	percent	TIGIT	TIGIT+	CD8 TE*	38.526
4196	Healthy	TNK-CR2:P321:FM21	percent	TIGIT	TIGIT+	MAIT	3.1121
4197	Healthy	TNK-CR2:P218:FM21	percent	TIGIT	TIGIT+	CD8:Naive	0.3357
4197	Healthy	TNK-CR2:P220:FM21	percent	TIGIT	TIGIT+	CD8:TSCM	23.368
4197	Healthy	TNK-CR2:P223:FM21	percent	TIGIT	TIGIT+	CD8 CM	21.858
4197	Healthy	TNK-CR2:P262:FM21	percent	TIGIT	TIGIT+	CD8 TE*	65.468
4197	Healthy	TNK-CR2:P321:FM21	percent	TIGIT	TIGIT+	MAIT	0.8283
4198	Healthy	TNK-CR2:P218:FM21	percent	TIGIT	TIGIT+	CD8:Naive	0.6872
4198	Healthy	TNK-CR2:P220:FM21	percent	TIGIT	TIGIT+	CD8:TSCM	33.482
4198	Healthy	TNK-CR2:P223:FM21	percent	TIGIT	TIGIT+	CD8 CM	24.625
4198	Healthy	TNK-CR2:P262:FM21	percent	TIGIT	TIGIT+	CD8 TE*	60.069
4198	Healthy	TNK-CR2:P321:FM21	percent	TIGIT	TIGIT+	MAIT	2.9377
4199	Healthy	TNK-CR2:P218:FM21	percent	TIGIT	TIGIT+	CD8:Naive	0.4553
4199	Healthy	TNK-CR2:P220:FM21	percent	TIGIT	TIGIT+	CD8:TSCM	51.382
4199	Healthy	TNK-CR2:P223:FM21	percent	TIGIT	TIGIT+	CD8 CM	29.49
4199	Healthy	TNK-CR2:P262:FM21	percent	TIGIT	TIGIT+	CD8 TE*	45.585
4199	Healthy	TNK-CR2:P321:FM21	percent	TIGIT	TIGIT+	MAIT	0.6768
4200	Healthy	TNK-CR2:P218:FM21	percent	TIGIT	TIGIT+	CD8:Naive	0.4366
4200	Healthy	TNK-CR2:P220:FM21	percent	TIGIT	TIGIT+	CD8:TSCM	25
4200	Healthy	TNK-CR2:P223:FM21	percent	TIGIT	TIGIT+	CD8 CM	16.169
4200	Healthy	TNK-CR2:P262:FM21	percent	TIGIT	TIGIT+	CD8 TE*	53.311
4200	Healthy	TNK-CR2:P321:FM21	percent	TIGIT	TIGIT+	MAIT	1.1862
4201	Healthy	TNK-CR2:P218:FM21	percent	TIGIT	TIGIT+	CD8:Naive	0.6353
4201	Healthy	TNK-CR2:P220:FM21	percent	TIGIT	TIGIT+	CD8:TSCM	39.806
4201	Healthy	TNK-CR2:P223:FM21	percent	TIGIT	TIGIT+	CD8 CM	19.844
4201	Healthy	TNK-CR2:P262:FM21	percent	TIGIT	TIGIT+	CD8 TE*	76.985
4201	Healthy	TNK-CR2:P321:FM21	percent	TIGIT	TIGIT+	MAIT	13.338
4202	Healthy	TNK-CR2:P218:FM21	percent	TIGIT	TIGIT+	CD8:Naive	0.6696
4202	Healthy	TNK-CR2:P220:FM21	percent	TIGIT	TIGIT+	CD8:TSCM	25
4202	Healthy	TNK-CR2:P223:FM21	percent	TIGIT	TIGIT+	CD8 CM	23.919
4202	Healthy	TNK-CR2:P262:FM21	percent	TIGIT	TIGIT+	CD8 TE*	78.036
4202	Healthy	TNK-CR2:P321:FM21	percent	TIGIT	TIGIT+	MAIT	2.2076
4203	Healthy	TNK-CR2:P218:FM21	percent	TIGIT	TIGIT+	CD8:Naive	0.6521
4203	Healthy	TNK-CR2:P220:FM21	percent	TIGIT	TIGIT+	CD8:TSCM	20.364
4203	Healthy	TNK-CR2:P223:FM21	percent	TIGIT	TIGIT+	CD8 CM	9.815
4203	Healthy	TNK-CR2:P262:FM21	percent	TIGIT	TIGIT+	CD8 TE*	53.595
4203	Healthy	TNK-CR2:P321:FM21	percent	TIGIT	TIGIT+	MAIT	5.1622
4204	Healthy	TNK-CR2:P218:FM21	percent	TIGIT	TIGIT+	CD8:Naive	3.1989
4204	Healthy	TNK-CR2:P220:FM21	percent	TIGIT	TIGIT+	CD8:TSCM	32.031
4204	Healthy	TNK-CR2:P223:FM21	percent	TIGIT	TIGIT+	CD8 CM	21.607
4204	Healthy	TNK-CR2:P262:FM21	percent	TIGIT	TIGIT+	CD8 TE*	78.167
4204	Healthy	TNK-CR2:P321:FM21	percent	TIGIT	TIGIT+	MAIT	1.9113
4205	Healthy	TNK-CR2:P218:FM21	percent	TIGIT	TIGIT+	CD8:Naive	1.9137
4205	Healthy	TNK-CR2:P220:FM21	percent	TIGIT	TIGIT+	CD8:TSCM	17.949
4205	Healthy	TNK-CR2:P223:FM21	percent	TIGIT	TIGIT+	CD8 CM	12.39
4205	Healthy	TNK-CR2:P262:FM21	percent	TIGIT	TIGIT+	CD8 TE*	36.692
4205	Healthy	TNK-CR2:P321:FM21	percent	TIGIT	TIGIT+	MAIT	3.0562
4206	Healthy	TNK-CR2:P218:FM21	percent	TIGIT	TIGIT+	CD8:Naive	0.4173
4206	Healthy	TNK-CR2:P220:FM21	percent	TIGIT	TIGIT+	CD8:TSCM	13.165
4206	Healthy	TNK-CR2:P223:FM21	percent	TIGIT	TIGIT+	CD8 CM	6.1552
4206	Healthy	TNK-CR2:P262:FM21	percent	TIGIT	TIGIT+	CD8 TE*	27.087
4206	Healthy	TNK-CR2:P321:FM21	percent	TIGIT	TIGIT+	MAIT	1.2959
4207	Healthy	TNK-CR2:P218:FM21	percent	TIGIT	TIGIT+	CD8:Naive	0.558
4207	Healthy	TNK-CR2:P220:FM21	percent	TIGIT	TIGIT+	CD8:TSCM	16.913
4207	Healthy	TNK-CR2:P223:FM21	percent	TIGIT	TIGIT+	CD8 CM	7.7134
4207	Healthy	TNK-CR2:P262:FM21	percent	TIGIT	TIGIT+	CD8 TE*	74.046
4207	Healthy	TNK-CR2:P321:FM21	percent	TIGIT	TIGIT+	MAIT	2.1717
4208	Healthy	TNK-CR2:P218:FM21	percent	TIGIT	TIGIT+	CD8:Naive	0.6366
4208	Healthy	TNK-CR2:P220:FM21	percent	TIGIT	TIGIT+	CD8:TSCM	39.184
4208	Healthy	TNK-CR2:P223:FM21	percent	TIGIT	TIGIT+	CD8 CM	17.24
4208	Healthy	TNK-CR2:P262:FM21	percent	TIGIT	TIGIT+	CD8 TE*	62.832
4208	Healthy	TNK-CR2:P321:FM21	percent	TIGIT	TIGIT+	MAIT	2.8366
4209	Healthy	TNK-CR2:P218:FM21	percent	TIGIT	TIGIT+	CD8:Naive	0.71
4209	Healthy	TNK-CR2:P220:FM21	percent	TIGIT	TIGIT+	CD8:TSCM	14.471
4209	Healthy	TNK-CR2:P223:FM21	percent	TIGIT	TIGIT+	CD8 CM	14.422
4209	Healthy	TNK-CR2:P262:FM21	percent	TIGIT	TIGIT+	CD8 TE*	60.318
4209	Healthy	TNK-CR2:P321:FM21	percent	TIGIT	TIGIT+	MAIT	1.6878
4210	Healthy	TNK-CR2:P218:FM21	percent	TIGIT	TIGIT+	CD8:Naive	0.928
4210	Healthy	TNK-CR2:P220:FM21	percent	TIGIT	TIGIT+	CD8:TSCM	34.146
4210	Healthy	TNK-CR2:P223:FM21	percent	TIGIT	TIGIT+	CD8 CM	22.305
4210	Healthy	TNK-CR2:P262:FM21	percent	TIGIT	TIGIT+	CD8 TE*	67.389
4210	Healthy	TNK-CR2:P321:FM21	percent	TIGIT	TIGIT+	MAIT	2.8548
4211	Healthy	TNK-CR2:P218:FM21	percent	TIGIT	TIGIT+	CD8:Naive	1.9728
4211	Healthy	TNK-CR2:P220:FM21	percent	TIGIT	TIGIT+	CD8:TSCM	33.387
4211	Healthy	TNK-CR2:P223:FM21	percent	TIGIT	TIGIT+	CD8 CM	16.989
4211	Healthy	TNK-CR2:P262:FM21	percent	TIGIT	TIGIT+	CD8 TE*	53.501
4211	Healthy	TNK-CR2:P321:FM21	percent	TIGIT	TIGIT+	MAIT	1.6604
4212	Healthy	TNK-CR2:P218:FM21	percent	TIGIT	TIGIT+	CD8:Naive	0.5748
4212	Healthy	TNK-CR2:P220:FM21	percent	TIGIT	TIGIT+	CD8:TSCM	12.202
4212	Healthy	TNK-CR2:P223:FM21	percent	TIGIT	TIGIT+	CD8 CM	14.049
4212	Healthy	TNK-CR2:P262:FM21	percent	TIGIT	TIGIT+	CD8 TE*	51.093
4212	Healthy	TNK-CR2:P321:FM21	percent	TIGIT	TIGIT+	MAIT	1.9182
4213	Healthy	TNK-CR2:P218:FM21	percent	TIGIT	TIGIT+	CD8:Naive	0.9586
4213	Healthy	TNK-CR2:P220:FM21	percent	TIGIT	TIGIT+	CD8:TSCM	28.092
4213	Healthy	TNK-CR2:P223:FM21	percent	TIGIT	TIGIT+	CD8 CM	9.3267
4213	Healthy	TNK-CR2:P262:FM21	percent	TIGIT	TIGIT+	CD8 TE*	64.436
4213	Healthy	TNK-CR2:P321:FM21	percent	TIGIT	TIGIT+	MAIT	1.5406
4214	Healthy	TNK-CR2:P218:FM21	percent	TIGIT	TIGIT+	CD8:Naive	1.3523
4214	Healthy	TNK-CR2:P220:FM21	percent	TIGIT	TIGIT+	CD8:TSCM	29.639
4214	Healthy	TNK-CR2:P223:FM21	percent	TIGIT	TIGIT+	CD8 CM	11.174
4214	Healthy	TNK-CR2:P262:FM21	percent	TIGIT	TIGIT+	CD8 TE*	56.502
4214	Healthy	TNK-CR2:P321:FM21	percent	TIGIT	TIGIT+	MAIT	4.2897
4215	Critical (ventilation)	TNK-CR2:P218:FM21	percent	TIGIT	TIGIT+	CD8:Naive	2.4125
4215	Critical (ventilation)	TNK-CR2:P220:FM21	percent	TIGIT	TIGIT+	CD8:TSCM	20.213
4215	Critical (ventilation)	TNK-CR2:P223:FM21	percent	TIGIT	TIGIT+	CD8 CM	16.981
4215	Critical (ventilation)	TNK-CR2:P262:FM21	percent	TIGIT	TIGIT+	CD8 TE*	64.435
4215	Critical (ventilation)	TNK-CR2:P321:FM21	percent	TIGIT	TIGIT+	MAIT	10.753
4216	Severe (no venitlation)	TNK-CR2:P218:FM21	percent	TIGIT	TIGIT+	CD8:Naive	0.9484
4216	Severe (no venitlation)	TNK-CR2:P220:FM21	percent	TIGIT	TIGIT+	CD8:TSCM	14.815
4216	Severe (no venitlation)	TNK-CR2:P223:FM21	percent	TIGIT	TIGIT+	CD8 CM	6.9944
4216	Severe (no venitlation)	TNK-CR2:P262:FM21	percent	TIGIT	TIGIT+	CD8 TE*	62.805
4216	Severe (no venitlation)	TNK-CR2:P321:FM21	percent	TIGIT	TIGIT+	MAIT	10.083
4217	Severe (no venitlation)	TNK-CR2:P218:FM21	percent	TIGIT	TIGIT+	CD8:Naive	1.2231
4217	Severe (no venitlation)	TNK-CR2:P220:FM21	percent	TIGIT	TIGIT+	CD8:TSCM	18.462
4217	Severe (no venitlation)	TNK-CR2:P223:FM21	percent	TIGIT	TIGIT+	CD8 CM	14.553
4217	Severe (no venitlation)	TNK-CR2:P262:FM21	percent	TIGIT	TIGIT+	CD8 TE*	26.662
4217	Severe (no venitlation)	TNK-CR2:P321:FM21	percent	TIGIT	TIGIT+	MAIT	11.24
4220	Severe (no venitlation)	TNK-CR2:P218:FM21	percent	TIGIT	TIGIT+	CD8:Naive	0.338
4220	Severe (no venitlation)	TNK-CR2:P220:FM21	percent	TIGIT	TIGIT+	CD8:TSCM	14.437
4220	Severe (no venitlation)	TNK-CR2:P223:FM21	percent	TIGIT	TIGIT+	CD8 CM	14.144
4220	Severe (no venitlation)	TNK-CR2:P262:FM21	percent	TIGIT	TIGIT+	CD8 TE*	35.681
4220	Severe (no venitlation)	TNK-CR2:P321:FM21	percent	TIGIT	TIGIT+	MAIT	18.525
4221	Critical (ventilation)	TNK-CR2:P218:FM21	percent	TIGIT	TIGIT+	CD8:Naive	0.2763
4221	Critical (ventilation)	TNK-CR2:P220:FM21	percent	TIGIT	TIGIT+	CD8:TSCM	4.1667
4221	Critical (ventilation)	TNK-CR2:P223:FM21	percent	TIGIT	TIGIT+	CD8 CM	8.3799
4221	Critical (ventilation)	TNK-CR2:P262:FM21	percent	TIGIT	TIGIT+	CD8 TE*	27.599
4221	Critical (ventilation)	TNK-CR2:P321:FM21	percent	TIGIT	TIGIT+	MAIT	0.8929
4222	Severe (no venitlation)	TNK-CR2:P218:FM21	percent	TIGIT	TIGIT+	CD8:Naive	0.4263
4222	Severe (no venitlation)	TNK-CR2:P220:FM21	percent	TIGIT	TIGIT+	CD8:TSCM	15.714
4222	Severe (no venitlation)	TNK-CR2:P223:FM21	percent	TIGIT	TIGIT+	CD8 CM	11.281
4222	Severe (no venitlation)	TNK-CR2:P262:FM21	percent	TIGIT	TIGIT+	CD8 TE*	54.003
4222	Severe (no venitlation)	TNK-CR2:P321:FM21	percent	TIGIT	TIGIT+	MAIT	2.3686
4223	Critical (ventilation)	TNK-CR2:P218:FM21	percent	TIGIT	TIGIT+	CD8:Naive	0.6849
4223	Critical (ventilation)	TNK-CR2:P220:FM21	percent	TIGIT	TIGIT+	CD8:TSCM	9.7345
4223	Critical (ventilation)	TNK-CR2:P223:FM21	percent	TIGIT	TIGIT+	CD8 CM	16.667
4223	Critical (ventilation)	TNK-CR2:P262:FM21	percent	TIGIT	TIGIT+	CD8 TE*	55.144
4223	Critical (ventilation)	TNK-CR2:P321:FM21	percent	TIGIT	TIGIT+	MAIT	11.111
4224	Critical (ventilation)	TNK-CR2:P218:FM21	percent	TIGIT	TIGIT+	CD8:Naive	1.1031
4224	Critical (ventilation)	TNK-CR2:P220:FM21	percent	TIGIT	TIGIT+	CD8:TSCM	2.1084
4224	Critical (ventilation)	TNK-CR2:P223:FM21	percent	TIGIT	TIGIT+	CD8 CM	5.1724
4224	Critical (ventilation)	TNK-CR2:P262:FM21	percent	TIGIT	TIGIT+	CD8 TE*	25.714
4224	Critical (ventilation)	TNK-CR2:P321:FM21	percent	TIGIT	TIGIT+	MAIT	6.962
4225	Moderate	TNK-CR2:P218:FM21	percent	TIGIT	TIGIT+	CD8:Naive	0.1511
4225	Moderate	TNK-CR2:P220:FM21	percent	TIGIT	TIGIT+	CD8:TSCM	15.435
4225	Moderate	TNK-CR2:P223:FM21	percent	TIGIT	TIGIT+	CD8 CM	10.344
4225	Moderate	TNK-CR2:P262:FM21	percent	TIGIT	TIGIT+	CD8 TE*	30.634
4225	Moderate	TNK-CR2:P321:FM21	percent	TIGIT	TIGIT+	MAIT	0.8023
4226	Mild	TNK-CR2:P218:FM21	percent	TIGIT	TIGIT+	CD8:Naive	0.3487
4226	Mild	TNK-CR2:P220:FM21	percent	TIGIT	TIGIT+	CD8:TSCM	37.266
4226	Mild	TNK-CR2:P223:FM21	percent	TIGIT	TIGIT+	CD8 CM	12.786
4226	Mild	TNK-CR2:P262:FM21	percent	TIGIT	TIGIT+	CD8 TE*	63.753
4226	Mild	TNK-CR2:P321:FM21	percent	TIGIT	TIGIT+	MAIT	0.959
4227	Moderate	TNK-CR2:P218:FM21	percent	TIGIT	TIGIT+	CD8:Naive	0.3516
4227	Moderate	TNK-CR2:P220:FM21	percent	TIGIT	TIGIT+	CD8:TSCM	13.524
4227	Moderate	TNK-CR2:P223:FM21	percent	TIGIT	TIGIT+	CD8 CM	15.662
4227	Moderate	TNK-CR2:P262:FM21	percent	TIGIT	TIGIT+	CD8 TE*	49.236
4227	Moderate	TNK-CR2:P321:FM21	percent	TIGIT	TIGIT+	MAIT	2.07
4228	Moderate	TNK-CR2:P218:FM21	percent	TIGIT	TIGIT+	CD8:Naive	0.4989
4228	Moderate	TNK-CR2:P220:FM21	percent	TIGIT	TIGIT+	CD8:TSCM	25.452
4228	Moderate	TNK-CR2:P223:FM21	percent	TIGIT	TIGIT+	CD8 CM	14.024
4228	Moderate	TNK-CR2:P262:FM21	percent	TIGIT	TIGIT+	CD8 TE*	66.354
4228	Moderate	TNK-CR2:P321:FM21	percent	TIGIT	TIGIT+	MAIT	1.7253
4229	Moderate	TNK-CR2:P218:FM21	percent	TIGIT	TIGIT+	CD8:Naive	0.4591
4229	Moderate	TNK-CR2:P220:FM21	percent	TIGIT	TIGIT+	CD8:TSCM	41.096
4229	Moderate	TNK-CR2:P223:FM21	percent	TIGIT	TIGIT+	CD8 CM	6.3124
4229	Moderate	TNK-CR2:P262:FM21	percent	TIGIT	TIGIT+	CD8 TE*	52.954
4229	Moderate	TNK-CR2:P321:FM21	percent	TIGIT	TIGIT+	MAIT	1.9414
4230	Mild	TNK-CR2:P218:FM21	percent	TIGIT	TIGIT+	CD8:Naive	0.5213
4230	Mild	TNK-CR2:P220:FM21	percent	TIGIT	TIGIT+	CD8:TSCM	39.72
4230	Mild	TNK-CR2:P223:FM21	percent	TIGIT	TIGIT+	CD8 CM	19.036
4230	Mild	TNK-CR2:P262:FM21	percent	TIGIT	TIGIT+	CD8 TE*	74.353
4230	Mild	TNK-CR2:P321:FM21	percent	TIGIT	TIGIT+	MAIT	1.7754
4231	Moderate	TNK-CR2:P218:FM21	percent	TIGIT	TIGIT+	CD8:Naive	0.3975
4231	Moderate	TNK-CR2:P220:FM21	percent	TIGIT	TIGIT+	CD8:TSCM	17.329
4231	Moderate	TNK-CR2:P223:FM21	percent	TIGIT	TIGIT+	CD8 CM	8.7982
4231	Moderate	TNK-CR2:P262:FM21	percent	TIGIT	TIGIT+	CD8 TE*	33.119
4231	Moderate	TNK-CR2:P321:FM21	percent	TIGIT	TIGIT+	MAIT	1.8463
4232	Mild	TNK-CR2:P218:FM21	percent	TIGIT	TIGIT+	CD8:Naive	0.2449
4232	Mild	TNK-CR2:P220:FM21	percent	TIGIT	TIGIT+	CD8:TSCM	25.134
4232	Mild	TNK-CR2:P223:FM21	percent	TIGIT	TIGIT+	CD8 CM	15.672
4232	Mild	TNK-CR2:P262:FM21	percent	TIGIT	TIGIT+	CD8 TE*	70.918
4232	Mild	TNK-CR2:P321:FM21	percent	TIGIT	TIGIT+	MAIT	1.7201
4233	Healthy	TNK-CR2:P218:FM21	percent	TIGIT	TIGIT+	CD8:Naive	0.7804
4233	Healthy	TNK-CR2:P220:FM21	percent	TIGIT	TIGIT+	CD8:TSCM	16.835
4233	Healthy	TNK-CR2:P223:FM21	percent	TIGIT	TIGIT+	CD8 CM	11.342
4233	Healthy	TNK-CR2:P262:FM21	percent	TIGIT	TIGIT+	CD8 TE*	83.256
4233	Healthy	TNK-CR2:P321:FM21	percent	TIGIT	TIGIT+	MAIT	1.3205
4234	Healthy	TNK-CR2:P218:FM21	percent	TIGIT	TIGIT+	CD8:Naive	0.6096
4234	Healthy	TNK-CR2:P220:FM21	percent	TIGIT	TIGIT+	CD8:TSCM	23.092
4234	Healthy	TNK-CR2:P223:FM21	percent	TIGIT	TIGIT+	CD8 CM	15.06
4234	Healthy	TNK-CR2:P262:FM21	percent	TIGIT	TIGIT+	CD8 TE*	74.326
4234	Healthy	TNK-CR2:P321:FM21	percent	TIGIT	TIGIT+	MAIT	1.322
4235	Healthy	TNK-CR2:P218:FM21	percent	TIGIT	TIGIT+	CD8:Naive	0.7797
4235	Healthy	TNK-CR2:P220:FM21	percent	TIGIT	TIGIT+	CD8:TSCM	19.315
4235	Healthy	TNK-CR2:P223:FM21	percent	TIGIT	TIGIT+	CD8 CM	12.08
4235	Healthy	TNK-CR2:P262:FM21	percent	TIGIT	TIGIT+	CD8 TE*	32.37
4235	Healthy	TNK-CR2:P321:FM21	percent	TIGIT	TIGIT+	MAIT	3.9146
4236	Healthy	TNK-CR2:P218:FM21	percent	TIGIT	TIGIT+	CD8:Naive	0.4674
4236	Healthy	TNK-CR2:P220:FM21	percent	TIGIT	TIGIT+	CD8:TSCM	29.412
4236	Healthy	TNK-CR2:P223:FM21	percent	TIGIT	TIGIT+	CD8 CM	16.901
4236	Healthy	TNK-CR2:P262:FM21	percent	TIGIT	TIGIT+	CD8 TE*	55.308
4236	Healthy	TNK-CR2:P321:FM21	percent	TIGIT	TIGIT+	MAIT	2.8109
4237	Healthy	TNK-CR2:P218:FM21	percent	TIGIT	TIGIT+	CD8:Naive	0.5213
4237	Healthy	TNK-CR2:P220:FM21	percent	TIGIT	TIGIT+	CD8:TSCM	20.827
4237	Healthy	TNK-CR2:P223:FM21	percent	TIGIT	TIGIT+	CD8 CM	18.089
4237	Healthy	TNK-CR2:P262:FM21	percent	TIGIT	TIGIT+	CD8 TE*	37.25
4237	Healthy	TNK-CR2:P321:FM21	percent	TIGIT	TIGIT+	MAIT	2.4136
4238	Healthy	TNK-CR2:P218:FM21	percent	TIGIT	TIGIT+	CD8:Naive	0.9973
4238	Healthy	TNK-CR2:P220:FM21	percent	TIGIT	TIGIT+	CD8:TSCM	32.117
4238	Healthy	TNK-CR2:P223:FM21	percent	TIGIT	TIGIT+	CD8 CM	16.193
4238	Healthy	TNK-CR2:P262:FM21	percent	TIGIT	TIGIT+	CD8 TE*	47.955
4238	Healthy	TNK-CR2:P321:FM21	percent	TIGIT	TIGIT+	MAIT	2.1618
4239	Healthy	TNK-CR2:P218:FM21	percent	TIGIT	TIGIT+	CD8:Naive	0.4471
4239	Healthy	TNK-CR2:P220:FM21	percent	TIGIT	TIGIT+	CD8:TSCM	23.14
4239	Healthy	TNK-CR2:P223:FM21	percent	TIGIT	TIGIT+	CD8 CM	20.04
4239	Healthy	TNK-CR2:P262:FM21	percent	TIGIT	TIGIT+	CD8 TE*	37.755
4239	Healthy	TNK-CR2:P321:FM21	percent	TIGIT	TIGIT+	MAIT	4.1485
4240	Healthy	TNK-CR2:P218:FM21	percent	TIGIT	TIGIT+	CD8:Naive	0.8739
4240	Healthy	TNK-CR2:P220:FM21	percent	TIGIT	TIGIT+	CD8:TSCM	43.649
4240	Healthy	TNK-CR2:P223:FM21	percent	TIGIT	TIGIT+	CD8 CM	25.957
4240	Healthy	TNK-CR2:P262:FM21	percent	TIGIT	TIGIT+	CD8 TE*	55.86
4240	Healthy	TNK-CR2:P321:FM21	percent	TIGIT	TIGIT+	MAIT	2.0751
4241	Healthy	TNK-CR2:P218:FM21	percent	TIGIT	TIGIT+	CD8:Naive	0.7949
4241	Healthy	TNK-CR2:P220:FM21	percent	TIGIT	TIGIT+	CD8:TSCM	35.844
4241	Healthy	TNK-CR2:P223:FM21	percent	TIGIT	TIGIT+	CD8 CM	15.112
4241	Healthy	TNK-CR2:P262:FM21	percent	TIGIT	TIGIT+	CD8 TE*	74.596
4241	Healthy	TNK-CR2:P321:FM21	percent	TIGIT	TIGIT+	MAIT	1.6232
4242	Healthy	TNK-CR2:P218:FM21	percent	TIGIT	TIGIT+	CD8:Naive	0.7416
4242	Healthy	TNK-CR2:P220:FM21	percent	TIGIT	TIGIT+	CD8:TSCM	30.455
4242	Healthy	TNK-CR2:P223:FM21	percent	TIGIT	TIGIT+	CD8 CM	15.305
4242	Healthy	TNK-CR2:P262:FM21	percent	TIGIT	TIGIT+	CD8 TE*	32.858
4242	Healthy	TNK-CR2:P321:FM21	percent	TIGIT	TIGIT+	MAIT	1.498
4243	Healthy	TNK-CR2:P218:FM21	percent	TIGIT	TIGIT+	CD8:Naive	0.6187
4243	Healthy	TNK-CR2:P220:FM21	percent	TIGIT	TIGIT+	CD8:TSCM	18.792
4243	Healthy	TNK-CR2:P223:FM21	percent	TIGIT	TIGIT+	CD8 CM	12.444
4243	Healthy	TNK-CR2:P262:FM21	percent	TIGIT	TIGIT+	CD8 TE*	39.416
4243	Healthy	TNK-CR2:P321:FM21	percent	TIGIT	TIGIT+	MAIT	2.6654
4244	Healthy	TNK-CR2:P218:FM21	percent	TIGIT	TIGIT+	CD8:Naive	0.5503
4244	Healthy	TNK-CR2:P220:FM21	percent	TIGIT	TIGIT+	CD8:TSCM	32.253
4244	Healthy	TNK-CR2:P223:FM21	percent	TIGIT	TIGIT+	CD8 CM	20.009
4244	Healthy	TNK-CR2:P262:FM21	percent	TIGIT	TIGIT+	CD8 TE*	39.671
4244	Healthy	TNK-CR2:P321:FM21	percent	TIGIT	TIGIT+	MAIT	1.5728
4245	Healthy	TNK-CR2:P218:FM21	percent	TIGIT	TIGIT+	CD8:Naive	0.5281
4245	Healthy	TNK-CR2:P220:FM21	percent	TIGIT	TIGIT+	CD8:TSCM	31.72
4245	Healthy	TNK-CR2:P223:FM21	percent	TIGIT	TIGIT+	CD8 CM	16.419
4245	Healthy	TNK-CR2:P262:FM21	percent	TIGIT	TIGIT+	CD8 TE*	48.364
4245	Healthy	TNK-CR2:P321:FM21	percent	TIGIT	TIGIT+	MAIT	2.9586
4246	Healthy	TNK-CR2:P218:FM21	percent	TIGIT	TIGIT+	CD8:Naive	0.5324
4246	Healthy	TNK-CR2:P220:FM21	percent	TIGIT	TIGIT+	CD8:TSCM	21.448
4246	Healthy	TNK-CR2:P223:FM21	percent	TIGIT	TIGIT+	CD8 CM	8.063
4246	Healthy	TNK-CR2:P262:FM21	percent	TIGIT	TIGIT+	CD8 TE*	26.405
4246	Healthy	TNK-CR2:P321:FM21	percent	TIGIT	TIGIT+	MAIT	3.3514
4247	Healthy	TNK-CR2:P218:FM21	percent	TIGIT	TIGIT+	CD8:Naive	0.3445
4247	Healthy	TNK-CR2:P220:FM21	percent	TIGIT	TIGIT+	CD8:TSCM	19.176
4247	Healthy	TNK-CR2:P223:FM21	percent	TIGIT	TIGIT+	CD8 CM	6.963
4247	Healthy	TNK-CR2:P262:FM21	percent	TIGIT	TIGIT+	CD8 TE*	16.647
4247	Healthy	TNK-CR2:P321:FM21	percent	TIGIT	TIGIT+	MAIT	1.7069
4248	Healthy	TNK-CR2:P218:FM21	percent	TIGIT	TIGIT+	CD8:Naive	1.5696
4248	Healthy	TNK-CR2:P220:FM21	percent	TIGIT	TIGIT+	CD8:TSCM	31.891
4248	Healthy	TNK-CR2:P223:FM21	percent	TIGIT	TIGIT+	CD8 CM	9.0128
4248	Healthy	TNK-CR2:P262:FM21	percent	TIGIT	TIGIT+	CD8 TE*	30.55
4248	Healthy	TNK-CR2:P321:FM21	percent	TIGIT	TIGIT+	MAIT	3.9702
4249	Healthy	TNK-CR2:P218:FM21	percent	TIGIT	TIGIT+	CD8:Naive	0.403
4249	Healthy	TNK-CR2:P220:FM21	percent	TIGIT	TIGIT+	CD8:TSCM	22.595
4249	Healthy	TNK-CR2:P223:FM21	percent	TIGIT	TIGIT+	CD8 CM	11.956
4249	Healthy	TNK-CR2:P262:FM21	percent	TIGIT	TIGIT+	CD8 TE*	54.341
4249	Healthy	TNK-CR2:P321:FM21	percent	TIGIT	TIGIT+	MAIT	3.0502
4250	Healthy	TNK-CR2:P218:FM21	percent	TIGIT	TIGIT+	CD8:Naive	0.6573
4250	Healthy	TNK-CR2:P220:FM21	percent	TIGIT	TIGIT+	CD8:TSCM	2.8112
4250	Healthy	TNK-CR2:P223:FM21	percent	TIGIT	TIGIT+	CD8 CM	11.583
4250	Healthy	TNK-CR2:P262:FM21	percent	TIGIT	TIGIT+	CD8 TE*	19.549
4250	Healthy	TNK-CR2:P321:FM21	percent	TIGIT	TIGIT+	MAIT	4.4807
4251	Healthy	TNK-CR2:P218:FM21	percent	TIGIT	TIGIT+	CD8:Naive	0.7211
4251	Healthy	TNK-CR2:P220:FM21	percent	TIGIT	TIGIT+	CD8:TSCM	35.084
4251	Healthy	TNK-CR2:P223:FM21	percent	TIGIT	TIGIT+	CD8 CM	26.594
4251	Healthy	TNK-CR2:P262:FM21	percent	TIGIT	TIGIT+	CD8 TE*	64.907
4251	Healthy	TNK-CR2:P321:FM21	percent	TIGIT	TIGIT+	MAIT	5.9776
4252	Healthy	TNK-CR2:P218:FM21	percent	TIGIT	TIGIT+	CD8:Naive	0.5468
4252	Healthy	TNK-CR2:P220:FM21	percent	TIGIT	TIGIT+	CD8:TSCM	9.5808
4252	Healthy	TNK-CR2:P223:FM21	percent	TIGIT	TIGIT+	CD8 CM	13.969
4252	Healthy	TNK-CR2:P262:FM21	percent	TIGIT	TIGIT+	CD8 TE*	24.121
4252	Healthy	TNK-CR2:P321:FM21	percent	TIGIT	TIGIT+	MAIT	3.1937
4253	Healthy	TNK-CR2:P218:FM21	percent	TIGIT	TIGIT+	CD8:Naive	0.5678
4253	Healthy	TNK-CR2:P220:FM21	percent	TIGIT	TIGIT+	CD8:TSCM	46.154
4253	Healthy	TNK-CR2:P223:FM21	percent	TIGIT	TIGIT+	CD8 CM	14.377
4253	Healthy	TNK-CR2:P262:FM21	percent	TIGIT	TIGIT+	CD8 TE*	64.584
4253	Healthy	TNK-CR2:P321:FM21	percent	TIGIT	TIGIT+	MAIT	4.5009
4254	Healthy	TNK-CR2:P218:FM21	percent	TIGIT	TIGIT+	CD8:Naive	0.4398
4254	Healthy	TNK-CR2:P220:FM21	percent	TIGIT	TIGIT+	CD8:TSCM	15.222
4254	Healthy	TNK-CR2:P223:FM21	percent	TIGIT	TIGIT+	CD8 CM	5.99
4254	Healthy	TNK-CR2:P262:FM21	percent	TIGIT	TIGIT+	CD8 TE*	26.968
4254	Healthy	TNK-CR2:P321:FM21	percent	TIGIT	TIGIT+	MAIT	2.8045
4255	Healthy	TNK-CR2:P218:FM21	percent	TIGIT	TIGIT+	CD8:Naive	0.55
4255	Healthy	TNK-CR2:P220:FM21	percent	TIGIT	TIGIT+	CD8:TSCM	25.681
4255	Healthy	TNK-CR2:P223:FM21	percent	TIGIT	TIGIT+	CD8 CM	12.068
4255	Healthy	TNK-CR2:P262:FM21	percent	TIGIT	TIGIT+	CD8 TE*	38.514
4255	Healthy	TNK-CR2:P321:FM21	percent	TIGIT	TIGIT+	MAIT	2.9219
4256	Healthy	TNK-CR2:P218:FM21	percent	TIGIT	TIGIT+	CD8:Naive	0.7061
4256	Healthy	TNK-CR2:P220:FM21	percent	TIGIT	TIGIT+	CD8:TSCM	25.602
4256	Healthy	TNK-CR2:P223:FM21	percent	TIGIT	TIGIT+	CD8 CM	4.2426
4256	Healthy	TNK-CR2:P262:FM21	percent	TIGIT	TIGIT+	CD8 TE*	76.026
4256	Healthy	TNK-CR2:P321:FM21	percent	TIGIT	TIGIT+	MAIT	2.8619
4257	Healthy	TNK-CR2:P218:FM21	percent	TIGIT	TIGIT+	CD8:Naive	1.1871
4257	Healthy	TNK-CR2:P220:FM21	percent	TIGIT	TIGIT+	CD8:TSCM	26.095
4257	Healthy	TNK-CR2:P223:FM21	percent	TIGIT	TIGIT+	CD8 CM	19.849
4257	Healthy	TNK-CR2:P262:FM21	percent	TIGIT	TIGIT+	CD8 TE*	48.943
4257	Healthy	TNK-CR2:P321:FM21	percent	TIGIT	TIGIT+	MAIT	4.1168
4258	Healthy	TNK-CR2:P218:FM21	percent	TIGIT	TIGIT+	CD8:Naive	0.4773
4258	Healthy	TNK-CR2:P220:FM21	percent	TIGIT	TIGIT+	CD8:TSCM	18.122
4258	Healthy	TNK-CR2:P223:FM21	percent	TIGIT	TIGIT+	CD8 CM	33.795
4258	Healthy	TNK-CR2:P262:FM21	percent	TIGIT	TIGIT+	CD8 TE*	51.151
4258	Healthy	TNK-CR2:P321:FM21	percent	TIGIT	TIGIT+	MAIT	1.9686
4259	Healthy	TNK-CR2:P218:FM21	percent	TIGIT	TIGIT+	CD8:Naive	0.5542
4259	Healthy	TNK-CR2:P220:FM21	percent	TIGIT	TIGIT+	CD8:TSCM	24.818
4259	Healthy	TNK-CR2:P223:FM21	percent	TIGIT	TIGIT+	CD8 CM	25.789
4259	Healthy	TNK-CR2:P262:FM21	percent	TIGIT	TIGIT+	CD8 TE*	62.514
4259	Healthy	TNK-CR2:P321:FM21	percent	TIGIT	TIGIT+	MAIT	3.5111
4260	Healthy	TNK-CR2:P218:FM21	percent	TIGIT	TIGIT+	CD8:Naive	1.2975
4260	Healthy	TNK-CR2:P220:FM21	percent	TIGIT	TIGIT+	CD8:TSCM	27.869
4260	Healthy	TNK-CR2:P223:FM21	percent	TIGIT	TIGIT+	CD8 CM	14.718
4260	Healthy	TNK-CR2:P262:FM21	percent	TIGIT	TIGIT+	CD8 TE*	40.151
4260	Healthy	TNK-CR2:P321:FM21	percent	TIGIT	TIGIT+	MAIT	1.6522
4261	Critical (ventilation)	TNK-CR2:P218:FM21	percent	TIGIT	TIGIT+	CD8:Naive	0.9677
4261	Critical (ventilation)	TNK-CR2:P220:FM21	percent	TIGIT	TIGIT+	CD8:TSCM	8.8889
4261	Critical (ventilation)	TNK-CR2:P223:FM21	percent	TIGIT	TIGIT+	CD8 CM	16.216
4261	Critical (ventilation)	TNK-CR2:P262:FM21	percent	TIGIT	TIGIT+	CD8 TE*	61.111
4261	Critical (ventilation)	TNK-CR2:P321:FM21	percent	TIGIT	TIGIT+	MAIT	14.085
4262	Critical (ventilation)	TNK-CR2:P218:FM21	percent	TIGIT	TIGIT+	CD8:Naive	0.8589
4262	Critical (ventilation)	TNK-CR2:P220:FM21	percent	TIGIT	TIGIT+	CD8:TSCM	14.894
4262	Critical (ventilation)	TNK-CR2:P223:FM21	percent	TIGIT	TIGIT+	CD8 CM	9.6154
4262	Critical (ventilation)	TNK-CR2:P262:FM21	percent	TIGIT	TIGIT+	CD8 TE*	48.085
4262	Critical (ventilation)	TNK-CR2:P321:FM21	percent	TIGIT	TIGIT+	MAIT	4.4444
4264	Severe (no venitlation)	TNK-CR2:P218:FM21	percent	TIGIT	TIGIT+	CD8:Naive	0.1188
4264	Severe (no venitlation)	TNK-CR2:P220:FM21	percent	TIGIT	TIGIT+	CD8:TSCM	5.4187
4264	Severe (no venitlation)	TNK-CR2:P223:FM21	percent	TIGIT	TIGIT+	CD8 CM	3.2979
4264	Severe (no venitlation)	TNK-CR2:P262:FM21	percent	TIGIT	TIGIT+	CD8 TE*	17.925
4264	Severe (no venitlation)	TNK-CR2:P321:FM21	percent	TIGIT	TIGIT+	MAIT	2.8919
4265	Severe (no venitlation)	TNK-CR2:P218:FM21	percent	TIGIT	TIGIT+	CD8:Naive	0
4265	Severe (no venitlation)	TNK-CR2:P220:FM21	percent	TIGIT	TIGIT+	CD8:TSCM	0
4265	Severe (no venitlation)	TNK-CR2:P223:FM21	percent	TIGIT	TIGIT+	CD8 CM	3.5714
4265	Severe (no venitlation)	TNK-CR2:P262:FM21	percent	TIGIT	TIGIT+	CD8 TE*	6.6667
4265	Severe (no venitlation)	TNK-CR2:P321:FM21	percent	TIGIT	TIGIT+	MAIT	0
4266	Critical (ventilation)	TNK-CR2:P218:FM21	percent	TIGIT	TIGIT+	CD8:Naive	0
4266	Critical (ventilation)	TNK-CR2:P220:FM21	percent	TIGIT	TIGIT+	CD8:TSCM	4.3478
4266	Critical (ventilation)	TNK-CR2:P223:FM21	percent	TIGIT	TIGIT+	CD8 CM	3.5714
4266	Critical (ventilation)	TNK-CR2:P262:FM21	percent	TIGIT	TIGIT+	CD8 TE*	26.829
4266	Critical (ventilation)	TNK-CR2:P321:FM21	percent	TIGIT	TIGIT+	MAIT	33.333
4267	Critical (ventilation)	TNK-CR2:P218:FM21	percent	TIGIT	TIGIT+	CD8:Naive	0
4267	Critical (ventilation)	TNK-CR2:P220:FM21	percent	TIGIT	TIGIT+	CD8:TSCM	0
4267	Critical (ventilation)	TNK-CR2:P223:FM21	percent	TIGIT	TIGIT+	CD8 CM	0
4267	Critical (ventilation)	TNK-CR2:P262:FM21	percent	TIGIT	TIGIT+	CD8 TE*	0
4267	Critical (ventilation)	TNK-CR2:P321:FM21	percent	TIGIT	TIGIT+	MAIT	0
4268	Severe (no venitlation)	TNK-CR2:P218:FM21	percent	TIGIT	TIGIT+	CD8:Naive	0.3224
4268	Severe (no venitlation)	TNK-CR2:P220:FM21	percent	TIGIT	TIGIT+	CD8:TSCM	4.0956
4268	Severe (no venitlation)	TNK-CR2:P223:FM21	percent	TIGIT	TIGIT+	CD8 CM	6.3462
4268	Severe (no venitlation)	TNK-CR2:P262:FM21	percent	TIGIT	TIGIT+	CD8 TE*	8.1358
4268	Severe (no venitlation)	TNK-CR2:P321:FM21	percent	TIGIT	TIGIT+	MAIT	5.9524
4269	Mild	TNK-CR2:P218:FM21	percent	TIGIT	TIGIT+	CD8:Naive	2.0125
4269	Mild	TNK-CR2:P220:FM21	percent	TIGIT	TIGIT+	CD8:TSCM	47.3
4269	Mild	TNK-CR2:P223:FM21	percent	TIGIT	TIGIT+	CD8 CM	21.615
4269	Mild	TNK-CR2:P262:FM21	percent	TIGIT	TIGIT+	CD8 TE*	79.006
4269	Mild	TNK-CR2:P321:FM21	percent	TIGIT	TIGIT+	MAIT	2.2244
4270	Moderate	TNK-CR2:P218:FM21	percent	TIGIT	TIGIT+	CD8:Naive	1.9616
4270	Moderate	TNK-CR2:P220:FM21	percent	TIGIT	TIGIT+	CD8:TSCM	49.184
4270	Moderate	TNK-CR2:P223:FM21	percent	TIGIT	TIGIT+	CD8 CM	21.401
4270	Moderate	TNK-CR2:P262:FM21	percent	TIGIT	TIGIT+	CD8 TE*	43.719
4270	Moderate	TNK-CR2:P321:FM21	percent	TIGIT	TIGIT+	MAIT	1.8318
4271	Mild	TNK-CR2:P218:FM21	percent	TIGIT	TIGIT+	CD8:Naive	1.0026
4271	Mild	TNK-CR2:P220:FM21	percent	TIGIT	TIGIT+	CD8:TSCM	35.729
4271	Mild	TNK-CR2:P223:FM21	percent	TIGIT	TIGIT+	CD8 CM	10.404
4271	Mild	TNK-CR2:P262:FM21	percent	TIGIT	TIGIT+	CD8 TE*	38.498
4271	Mild	TNK-CR2:P321:FM21	percent	TIGIT	TIGIT+	MAIT	1.9079
4272	Mild	TNK-CR2:P218:FM21	percent	TIGIT	TIGIT+	CD8:Naive	0.2587
4272	Mild	TNK-CR2:P220:FM21	percent	TIGIT	TIGIT+	CD8:TSCM	16.744
4272	Mild	TNK-CR2:P223:FM21	percent	TIGIT	TIGIT+	CD8 CM	13.83
4272	Mild	TNK-CR2:P262:FM21	percent	TIGIT	TIGIT+	CD8 TE*	61.109
4272	Mild	TNK-CR2:P321:FM21	percent	TIGIT	TIGIT+	MAIT	2.2958
4273	Moderate	TNK-CR2:P218:FM21	percent	TIGIT	TIGIT+	CD8:Naive	0.4487
4273	Moderate	TNK-CR2:P220:FM21	percent	TIGIT	TIGIT+	CD8:TSCM	13.976
4273	Moderate	TNK-CR2:P223:FM21	percent	TIGIT	TIGIT+	CD8 CM	1.9761
4273	Moderate	TNK-CR2:P262:FM21	percent	TIGIT	TIGIT+	CD8 TE*	21.975
4273	Moderate	TNK-CR2:P321:FM21	percent	TIGIT	TIGIT+	MAIT	4.0037
4274	Moderate	TNK-CR2:P218:FM21	percent	TIGIT	TIGIT+	CD8:Naive	0.6734
4274	Moderate	TNK-CR2:P220:FM21	percent	TIGIT	TIGIT+	CD8:TSCM	5.1852
4274	Moderate	TNK-CR2:P223:FM21	percent	TIGIT	TIGIT+	CD8 CM	7.202
4274	Moderate	TNK-CR2:P262:FM21	percent	TIGIT	TIGIT+	CD8 TE*	28.545
4274	Moderate	TNK-CR2:P321:FM21	percent	TIGIT	TIGIT+	MAIT	3.5264
4275	Moderate	TNK-CR2:P218:FM21	percent	TIGIT	TIGIT+	CD8:Naive	0.3143
4275	Moderate	TNK-CR2:P220:FM21	percent	TIGIT	TIGIT+	CD8:TSCM	15.431
4275	Moderate	TNK-CR2:P223:FM21	percent	TIGIT	TIGIT+	CD8 CM	6.2907
4275	Moderate	TNK-CR2:P262:FM21	percent	TIGIT	TIGIT+	CD8 TE*	25.851
4275	Moderate	TNK-CR2:P321:FM21	percent	TIGIT	TIGIT+	MAIT	3.6052

## Sheet: Figure 3e
Source Data for Figure 3e
FlowJo ID	Severity	Trait ID	Trait type	Marker	Subset	Parent	Percentage or MFI
4000	Healthy	TNK-CR1:P282:F	Freq_subset		CD8 EM:CD38+DR+	CD8 EM	3.7832
4000	Healthy	TNK-CR1:P292:F	Freq_subset		CD8 TM:CD38+DR+	CD8 TM	1.3676
4001	Healthy	TNK-CR1:P282:F	Freq_subset		CD8 EM:CD38+DR+	CD8 EM	5.0847
4001	Healthy	TNK-CR1:P292:F	Freq_subset		CD8 TM:CD38+DR+	CD8 TM	13.599
4002	Healthy	TNK-CR1:P282:F	Freq_subset		CD8 EM:CD38+DR+	CD8 EM	0.7839
4002	Healthy	TNK-CR1:P292:F	Freq_subset		CD8 TM:CD38+DR+	CD8 TM	1.6199
4003	Healthy	TNK-CR1:P282:F	Freq_subset		CD8 EM:CD38+DR+	CD8 EM	2.7277
4003	Healthy	TNK-CR1:P292:F	Freq_subset		CD8 TM:CD38+DR+	CD8 TM	3.1938
4004	Healthy	TNK-CR1:P282:F	Freq_subset		CD8 EM:CD38+DR+	CD8 EM	1.6425
4004	Healthy	TNK-CR1:P292:F	Freq_subset		CD8 TM:CD38+DR+	CD8 TM	2.5537
4005	Healthy	TNK-CR1:P282:F	Freq_subset		CD8 EM:CD38+DR+	CD8 EM	1.2256
4005	Healthy	TNK-CR1:P292:F	Freq_subset		CD8 TM:CD38+DR+	CD8 TM	5.7165
4006	Healthy	TNK-CR1:P282:F	Freq_subset		CD8 EM:CD38+DR+	CD8 EM	1.1127
4006	Healthy	TNK-CR1:P292:F	Freq_subset		CD8 TM:CD38+DR+	CD8 TM	1.7293
4007	Healthy	TNK-CR1:P282:F	Freq_subset		CD8 EM:CD38+DR+	CD8 EM	0.6857
4007	Healthy	TNK-CR1:P292:F	Freq_subset		CD8 TM:CD38+DR+	CD8 TM	1.7774
4008	Healthy	TNK-CR1:P282:F	Freq_subset		CD8 EM:CD38+DR+	CD8 EM	0.5223
4008	Healthy	TNK-CR1:P292:F	Freq_subset		CD8 TM:CD38+DR+	CD8 TM	0.926
4009	Healthy	TNK-CR1:P282:F	Freq_subset		CD8 EM:CD38+DR+	CD8 EM	0.6635
4009	Healthy	TNK-CR1:P292:F	Freq_subset		CD8 TM:CD38+DR+	CD8 TM	1.3025
4010	Healthy	TNK-CR1:P282:F	Freq_subset		CD8 EM:CD38+DR+	CD8 EM	0.2707
4010	Healthy	TNK-CR1:P292:F	Freq_subset		CD8 TM:CD38+DR+	CD8 TM	0.3267
4011	Healthy	TNK-CR1:P282:F	Freq_subset		CD8 EM:CD38+DR+	CD8 EM	0.4975
4011	Healthy	TNK-CR1:P292:F	Freq_subset		CD8 TM:CD38+DR+	CD8 TM	0.9021
4012	Healthy	TNK-CR1:P282:F	Freq_subset		CD8 EM:CD38+DR+	CD8 EM	1.3789
4012	Healthy	TNK-CR1:P292:F	Freq_subset		CD8 TM:CD38+DR+	CD8 TM	1.5412
4013	Healthy	TNK-CR1:P282:F	Freq_subset		CD8 EM:CD38+DR+	CD8 EM	1.537
4013	Healthy	TNK-CR1:P292:F	Freq_subset		CD8 TM:CD38+DR+	CD8 TM	1.8415
4014	Healthy	TNK-CR1:P282:F	Freq_subset		CD8 EM:CD38+DR+	CD8 EM	4.7244
4014	Healthy	TNK-CR1:P292:F	Freq_subset		CD8 TM:CD38+DR+	CD8 TM	2.9251
4015	Healthy	TNK-CR1:P282:F	Freq_subset		CD8 EM:CD38+DR+	CD8 EM	0.6552
4015	Healthy	TNK-CR1:P292:F	Freq_subset		CD8 TM:CD38+DR+	CD8 TM	0.5417
4016	Healthy	TNK-CR1:P282:F	Freq_subset		CD8 EM:CD38+DR+	CD8 EM	0.3276
4016	Healthy	TNK-CR1:P292:F	Freq_subset		CD8 TM:CD38+DR+	CD8 TM	0.8688
4017	Healthy	TNK-CR1:P282:F	Freq_subset		CD8 EM:CD38+DR+	CD8 EM	1.8008
4017	Healthy	TNK-CR1:P292:F	Freq_subset		CD8 TM:CD38+DR+	CD8 TM	2.3681
4018	Healthy	TNK-CR1:P282:F	Freq_subset		CD8 EM:CD38+DR+	CD8 EM	2.0718
4018	Healthy	TNK-CR1:P292:F	Freq_subset		CD8 TM:CD38+DR+	CD8 TM	5.2979
4019	Healthy	TNK-CR1:P282:F	Freq_subset		CD8 EM:CD38+DR+	CD8 EM	1.4134
4019	Healthy	TNK-CR1:P292:F	Freq_subset		CD8 TM:CD38+DR+	CD8 TM	2.1016
4020	Healthy	TNK-CR1:P282:F	Freq_subset		CD8 EM:CD38+DR+	CD8 EM	0.295
4020	Healthy	TNK-CR1:P292:F	Freq_subset		CD8 TM:CD38+DR+	CD8 TM	0.6717
4021	Healthy	TNK-CR1:P282:F	Freq_subset		CD8 EM:CD38+DR+	CD8 EM	1.7399
4021	Healthy	TNK-CR1:P292:F	Freq_subset		CD8 TM:CD38+DR+	CD8 TM	1.4546
4022	Healthy	TNK-CR1:P282:F	Freq_subset		CD8 EM:CD38+DR+	CD8 EM	0.4838
4022	Healthy	TNK-CR1:P292:F	Freq_subset		CD8 TM:CD38+DR+	CD8 TM	0.9588
4023	Healthy	TNK-CR1:P282:F	Freq_subset		CD8 EM:CD38+DR+	CD8 EM	0.3219
4023	Healthy	TNK-CR1:P292:F	Freq_subset		CD8 TM:CD38+DR+	CD8 TM	0.7531
4024	Healthy	TNK-CR1:P282:F	Freq_subset		CD8 EM:CD38+DR+	CD8 EM	0.4418
4024	Healthy	TNK-CR1:P292:F	Freq_subset		CD8 TM:CD38+DR+	CD8 TM	1.3115
4025	Healthy	TNK-CR1:P282:F	Freq_subset		CD8 EM:CD38+DR+	CD8 EM	0.7926
4025	Healthy	TNK-CR1:P292:F	Freq_subset		CD8 TM:CD38+DR+	CD8 TM	0.6081
4026	Healthy	TNK-CR1:P282:F	Freq_subset		CD8 EM:CD38+DR+	CD8 EM	0.3716
4026	Healthy	TNK-CR1:P292:F	Freq_subset		CD8 TM:CD38+DR+	CD8 TM	1.3313
4027	Healthy	TNK-CR1:P282:F	Freq_subset		CD8 EM:CD38+DR+	CD8 EM	1.0283
4027	Healthy	TNK-CR1:P292:F	Freq_subset		CD8 TM:CD38+DR+	CD8 TM	1.7914
4028	Healthy	TNK-CR1:P282:F	Freq_subset		CD8 EM:CD38+DR+	CD8 EM	0.5934
4028	Healthy	TNK-CR1:P292:F	Freq_subset		CD8 TM:CD38+DR+	CD8 TM	1.1582
4029	Healthy	TNK-CR1:P282:F	Freq_subset		CD8 EM:CD38+DR+	CD8 EM	1.7274
4029	Healthy	TNK-CR1:P292:F	Freq_subset		CD8 TM:CD38+DR+	CD8 TM	1.7848
4030	Critical (ventilation)	TNK-CR1:P282:F	Freq_subset		CD8 EM:CD38+DR+	CD8 EM	0.7106
4030	Critical (ventilation)	TNK-CR1:P292:F	Freq_subset		CD8 TM:CD38+DR+	CD8 TM	2.6446
4031	Severe (no venitlation)	TNK-CR1:P282:F	Freq_subset		CD8 EM:CD38+DR+	CD8 EM	1.3853
4031	Severe (no venitlation)	TNK-CR1:P292:F	Freq_subset		CD8 TM:CD38+DR+	CD8 TM	3.3841
4032	Critical (ventilation)	TNK-CR1:P282:F	Freq_subset		CD8 EM:CD38+DR+	CD8 EM	1.1646
4032	Critical (ventilation)	TNK-CR1:P292:F	Freq_subset		CD8 TM:CD38+DR+	CD8 TM	2.2078
4033	Severe (no venitlation)	TNK-CR1:P282:F	Freq_subset		CD8 EM:CD38+DR+	CD8 EM	0.7812
4033	Severe (no venitlation)	TNK-CR1:P292:F	Freq_subset		CD8 TM:CD38+DR+	CD8 TM	0.8726
4034	Severe (no venitlation)	TNK-CR1:P282:F	Freq_subset		CD8 EM:CD38+DR+	CD8 EM	3.0642
4034	Severe (no venitlation)	TNK-CR1:P292:F	Freq_subset		CD8 TM:CD38+DR+	CD8 TM	2.6685
4035	Severe (no venitlation)	TNK-CR1:P282:F	Freq_subset		CD8 EM:CD38+DR+	CD8 EM	1.2295
4035	Severe (no venitlation)	TNK-CR1:P292:F	Freq_subset		CD8 TM:CD38+DR+	CD8 TM	2.8836
4036	Critical (ventilation)	TNK-CR1:P282:F	Freq_subset		CD8 EM:CD38+DR+	CD8 EM	9.0517
4036	Critical (ventilation)	TNK-CR1:P292:F	Freq_subset		CD8 TM:CD38+DR+	CD8 TM	4.4632
4037	Critical (ventilation)	TNK-CR1:P282:F	Freq_subset		CD8 EM:CD38+DR+	CD8 EM	3.9168
4037	Critical (ventilation)	TNK-CR1:P292:F	Freq_subset		CD8 TM:CD38+DR+	CD8 TM	23.117
4038	Severe (no venitlation)	TNK-CR1:P282:F	Freq_subset		CD8 EM:CD38+DR+	CD8 EM	0.5503
4038	Severe (no venitlation)	TNK-CR1:P292:F	Freq_subset		CD8 TM:CD38+DR+	CD8 TM	4.817
4039	Severe (no venitlation)	TNK-CR1:P282:F	Freq_subset		CD8 EM:CD38+DR+	CD8 EM	1.5271
4039	Severe (no venitlation)	TNK-CR1:P292:F	Freq_subset		CD8 TM:CD38+DR+	CD8 TM	1.2228
4040	Mild	TNK-CR1:P282:F	Freq_subset		CD8 EM:CD38+DR+	CD8 EM	0.3663
4040	Mild	TNK-CR1:P292:F	Freq_subset		CD8 TM:CD38+DR+	CD8 TM	1.2094
4041	Mild	TNK-CR1:P282:F	Freq_subset		CD8 EM:CD38+DR+	CD8 EM	0.2628
4041	Mild	TNK-CR1:P292:F	Freq_subset		CD8 TM:CD38+DR+	CD8 TM	2.0063
4042	Moderate	TNK-CR1:P282:F	Freq_subset		CD8 EM:CD38+DR+	CD8 EM	2.4398
4042	Moderate	TNK-CR1:P292:F	Freq_subset		CD8 TM:CD38+DR+	CD8 TM	1.418
4043	Mild	TNK-CR1:P282:F	Freq_subset		CD8 EM:CD38+DR+	CD8 EM	0.7593
4043	Mild	TNK-CR1:P292:F	Freq_subset		CD8 TM:CD38+DR+	CD8 TM	1.5811
4044	Mild	TNK-CR1:P282:F	Freq_subset		CD8 EM:CD38+DR+	CD8 EM	0.02711
4044	Mild	TNK-CR1:P292:F	Freq_subset		CD8 TM:CD38+DR+	CD8 TM	0.03123
4045	Mild	TNK-CR1:P282:F	Freq_subset		CD8 EM:CD38+DR+	CD8 EM	0.301
4045	Mild	TNK-CR1:P292:F	Freq_subset		CD8 TM:CD38+DR+	CD8 TM	0.5435
4046	Moderate	TNK-CR1:P282:F	Freq_subset		CD8 EM:CD38+DR+	CD8 EM	1.4981
4046	Moderate	TNK-CR1:P292:F	Freq_subset		CD8 TM:CD38+DR+	CD8 TM	1.2089
4047	Mild	TNK-CR1:P282:F	Freq_subset		CD8 EM:CD38+DR+	CD8 EM	1.0056
4047	Mild	TNK-CR1:P292:F	Freq_subset		CD8 TM:CD38+DR+	CD8 TM	1.7282
4048	Healthy	TNK-CR1:P282:F	Freq_subset		CD8 EM:CD38+DR+	CD8 EM	0.6192
4048	Healthy	TNK-CR1:P292:F	Freq_subset		CD8 TM:CD38+DR+	CD8 TM	3.0758
4049	Healthy	TNK-CR1:P282:F	Freq_subset		CD8 EM:CD38+DR+	CD8 EM	0.2908
4049	Healthy	TNK-CR1:P292:F	Freq_subset		CD8 TM:CD38+DR+	CD8 TM	0.6643
4050	Healthy	TNK-CR1:P282:F	Freq_subset		CD8 EM:CD38+DR+	CD8 EM	1.4218
4050	Healthy	TNK-CR1:P292:F	Freq_subset		CD8 TM:CD38+DR+	CD8 TM	3.1287
4051	Healthy	TNK-CR1:P282:F	Freq_subset		CD8 EM:CD38+DR+	CD8 EM	0
4051	Healthy	TNK-CR1:P292:F	Freq_subset		CD8 TM:CD38+DR+	CD8 TM	0.8629
4052	Healthy	TNK-CR1:P282:F	Freq_subset		CD8 EM:CD38+DR+	CD8 EM	0.6735
4052	Healthy	TNK-CR1:P292:F	Freq_subset		CD8 TM:CD38+DR+	CD8 TM	1.9325
4053	Healthy	TNK-CR1:P282:F	Freq_subset		CD8 EM:CD38+DR+	CD8 EM	1.0646
4053	Healthy	TNK-CR1:P292:F	Freq_subset		CD8 TM:CD38+DR+	CD8 TM	1.8533
4054	Healthy	TNK-CR1:P282:F	Freq_subset		CD8 EM:CD38+DR+	CD8 EM	1.4665
4054	Healthy	TNK-CR1:P292:F	Freq_subset		CD8 TM:CD38+DR+	CD8 TM	2.2391
4055	Healthy	TNK-CR1:P282:F	Freq_subset		CD8 EM:CD38+DR+	CD8 EM	0.6711
4055	Healthy	TNK-CR1:P292:F	Freq_subset		CD8 TM:CD38+DR+	CD8 TM	2.396
4056	Healthy	TNK-CR1:P282:F	Freq_subset		CD8 EM:CD38+DR+	CD8 EM	0.7003
4056	Healthy	TNK-CR1:P292:F	Freq_subset		CD8 TM:CD38+DR+	CD8 TM	0.3557
4057	Healthy	TNK-CR1:P282:F	Freq_subset		CD8 EM:CD38+DR+	CD8 EM	2.7714
4057	Healthy	TNK-CR1:P292:F	Freq_subset		CD8 TM:CD38+DR+	CD8 TM	4.282
4058	Healthy	TNK-CR1:P282:F	Freq_subset		CD8 EM:CD38+DR+	CD8 EM	0.4872
4058	Healthy	TNK-CR1:P292:F	Freq_subset		CD8 TM:CD38+DR+	CD8 TM	1.7331
4059	Healthy	TNK-CR1:P282:F	Freq_subset		CD8 EM:CD38+DR+	CD8 EM	0.674
4059	Healthy	TNK-CR1:P292:F	Freq_subset		CD8 TM:CD38+DR+	CD8 TM	0.7004
4060	Healthy	TNK-CR1:P282:F	Freq_subset		CD8 EM:CD38+DR+	CD8 EM	3.104
4060	Healthy	TNK-CR1:P292:F	Freq_subset		CD8 TM:CD38+DR+	CD8 TM	4.4372
4061	Healthy	TNK-CR1:P282:F	Freq_subset		CD8 EM:CD38+DR+	CD8 EM	1.0101
4061	Healthy	TNK-CR1:P292:F	Freq_subset		CD8 TM:CD38+DR+	CD8 TM	1.8412
4062	Healthy	TNK-CR1:P282:F	Freq_subset		CD8 EM:CD38+DR+	CD8 EM	0.3543
4062	Healthy	TNK-CR1:P292:F	Freq_subset		CD8 TM:CD38+DR+	CD8 TM	2.5592
4063	Healthy	TNK-CR1:P282:F	Freq_subset		CD8 EM:CD38+DR+	CD8 EM	1.4448
4063	Healthy	TNK-CR1:P292:F	Freq_subset		CD8 TM:CD38+DR+	CD8 TM	2.9206
4064	Healthy	TNK-CR1:P282:F	Freq_subset		CD8 EM:CD38+DR+	CD8 EM	3.4292
4064	Healthy	TNK-CR1:P292:F	Freq_subset		CD8 TM:CD38+DR+	CD8 TM	2.2527
4065	Healthy	TNK-CR1:P282:F	Freq_subset		CD8 EM:CD38+DR+	CD8 EM	1.5038
4065	Healthy	TNK-CR1:P292:F	Freq_subset		CD8 TM:CD38+DR+	CD8 TM	1.2754
4066	Healthy	TNK-CR1:P282:F	Freq_subset		CD8 EM:CD38+DR+	CD8 EM	0.6599
4066	Healthy	TNK-CR1:P292:F	Freq_subset		CD8 TM:CD38+DR+	CD8 TM	0.9293
4067	Healthy	TNK-CR1:P282:F	Freq_subset		CD8 EM:CD38+DR+	CD8 EM	0.4199
4067	Healthy	TNK-CR1:P292:F	Freq_subset		CD8 TM:CD38+DR+	CD8 TM	0.9758
4068	Healthy	TNK-CR1:P282:F	Freq_subset		CD8 EM:CD38+DR+	CD8 EM	1.1103
4068	Healthy	TNK-CR1:P292:F	Freq_subset		CD8 TM:CD38+DR+	CD8 TM	0.9734
4069	Healthy	TNK-CR1:P282:F	Freq_subset		CD8 EM:CD38+DR+	CD8 EM	1.8519
4069	Healthy	TNK-CR1:P292:F	Freq_subset		CD8 TM:CD38+DR+	CD8 TM	1.9168
4070	Healthy	TNK-CR1:P282:F	Freq_subset		CD8 EM:CD38+DR+	CD8 EM	0.6849
4070	Healthy	TNK-CR1:P292:F	Freq_subset		CD8 TM:CD38+DR+	CD8 TM	3.4863
4071	Healthy	TNK-CR1:P282:F	Freq_subset		CD8 EM:CD38+DR+	CD8 EM	0.6732
4071	Healthy	TNK-CR1:P292:F	Freq_subset		CD8 TM:CD38+DR+	CD8 TM	1.2141
4072	Healthy	TNK-CR1:P282:F	Freq_subset		CD8 EM:CD38+DR+	CD8 EM	0.3917
4072	Healthy	TNK-CR1:P292:F	Freq_subset		CD8 TM:CD38+DR+	CD8 TM	1.0234
4073	Healthy	TNK-CR1:P282:F	Freq_subset		CD8 EM:CD38+DR+	CD8 EM	0.2653
4073	Healthy	TNK-CR1:P292:F	Freq_subset		CD8 TM:CD38+DR+	CD8 TM	0.5099
4074	Healthy	TNK-CR1:P282:F	Freq_subset		CD8 EM:CD38+DR+	CD8 EM	7.5829
4074	Healthy	TNK-CR1:P292:F	Freq_subset		CD8 TM:CD38+DR+	CD8 TM	3.7404
4075	Healthy	TNK-CR1:P282:F	Freq_subset		CD8 EM:CD38+DR+	CD8 EM	3.4869
4075	Healthy	TNK-CR1:P292:F	Freq_subset		CD8 TM:CD38+DR+	CD8 TM	10.38
4076	Healthy	TNK-CR1:P282:F	Freq_subset		CD8 EM:CD38+DR+	CD8 EM	0.7114
4076	Healthy	TNK-CR1:P292:F	Freq_subset		CD8 TM:CD38+DR+	CD8 TM	0.8749
4077	Healthy	TNK-CR1:P282:F	Freq_subset		CD8 EM:CD38+DR+	CD8 EM	2.6208
4077	Healthy	TNK-CR1:P292:F	Freq_subset		CD8 TM:CD38+DR+	CD8 TM	2.6309
4078	Critical (ventilation)	TNK-CR1:P282:F	Freq_subset		CD8 EM:CD38+DR+	CD8 EM	8
4078	Critical (ventilation)	TNK-CR1:P292:F	Freq_subset		CD8 TM:CD38+DR+	CD8 TM	61.538
4079	Severe (no venitlation)	TNK-CR1:P282:F	Freq_subset		CD8 EM:CD38+DR+	CD8 EM	4.886
4079	Severe (no venitlation)	TNK-CR1:P292:F	Freq_subset		CD8 TM:CD38+DR+	CD8 TM	4.3614
4080	Severe (no venitlation)	TNK-CR1:P282:F	Freq_subset		CD8 EM:CD38+DR+	CD8 EM	2.1968
4080	Severe (no venitlation)	TNK-CR1:P292:F	Freq_subset		CD8 TM:CD38+DR+	CD8 TM	2.7318
4081	Critical (ventilation)	TNK-CR1:P282:F	Freq_subset		CD8 EM:CD38+DR+	CD8 EM	14.286
4081	Critical (ventilation)	TNK-CR1:P292:F	Freq_subset		CD8 TM:CD38+DR+	CD8 TM	13.725
4082	Critical (ventilation)	TNK-CR1:P282:F	Freq_subset		CD8 EM:CD38+DR+	CD8 EM	16.071
4082	Critical (ventilation)	TNK-CR1:P292:F	Freq_subset		CD8 TM:CD38+DR+	CD8 TM	7.4074
4083	Critical (ventilation)	TNK-CR1:P282:F	Freq_subset		CD8 EM:CD38+DR+	CD8 EM	20.522
4083	Critical (ventilation)	TNK-CR1:P292:F	Freq_subset		CD8 TM:CD38+DR+	CD8 TM	35.315
4084	Critical (ventilation)	TNK-CR1:P282:F	Freq_subset		CD8 EM:CD38+DR+	CD8 EM	5.7941
4084	Critical (ventilation)	TNK-CR1:P292:F	Freq_subset		CD8 TM:CD38+DR+	CD8 TM	3.0649
4085	Critical (ventilation)	TNK-CR1:P282:F	Freq_subset		CD8 EM:CD38+DR+	CD8 EM	22.321
4085	Critical (ventilation)	TNK-CR1:P292:F	Freq_subset		CD8 TM:CD38+DR+	CD8 TM	65.425
4086	Critical (ventilation)	TNK-CR1:P282:F	Freq_subset		CD8 EM:CD38+DR+	CD8 EM	9.4875
4086	Critical (ventilation)	TNK-CR1:P292:F	Freq_subset		CD8 TM:CD38+DR+	CD8 TM	10.327
4087	Severe (no venitlation)	TNK-CR1:P282:F	Freq_subset		CD8 EM:CD38+DR+	CD8 EM	1.042
4087	Severe (no venitlation)	TNK-CR1:P292:F	Freq_subset		CD8 TM:CD38+DR+	CD8 TM	1.0524
4088	Mild	TNK-CR1:P282:F	Freq_subset		CD8 EM:CD38+DR+	CD8 EM	0.2952
4088	Mild	TNK-CR1:P292:F	Freq_subset		CD8 TM:CD38+DR+	CD8 TM	0.9858
4089	Moderate	TNK-CR1:P282:F	Freq_subset		CD8 EM:CD38+DR+	CD8 EM	0.6486
4089	Moderate	TNK-CR1:P292:F	Freq_subset		CD8 TM:CD38+DR+	CD8 TM	2.2415
4090	Mild	TNK-CR1:P282:F	Freq_subset		CD8 EM:CD38+DR+	CD8 EM	0.1758
4090	Mild	TNK-CR1:P292:F	Freq_subset		CD8 TM:CD38+DR+	CD8 TM	1.1196
4091	Moderate	TNK-CR1:P282:F	Freq_subset		CD8 EM:CD38+DR+	CD8 EM	0.4367
4091	Moderate	TNK-CR1:P292:F	Freq_subset		CD8 TM:CD38+DR+	CD8 TM	1.8607
4092	Moderate	TNK-CR1:P282:F	Freq_subset		CD8 EM:CD38+DR+	CD8 EM	0.5104
4092	Moderate	TNK-CR1:P292:F	Freq_subset		CD8 TM:CD38+DR+	CD8 TM	3.9255
4093	Moderate	TNK-CR1:P282:F	Freq_subset		CD8 EM:CD38+DR+	CD8 EM	1.7751
4093	Moderate	TNK-CR1:P292:F	Freq_subset		CD8 TM:CD38+DR+	CD8 TM	7.8572
4094	Moderate	TNK-CR1:P282:F	Freq_subset		CD8 EM:CD38+DR+	CD8 EM	0.2935
4094	Moderate	TNK-CR1:P292:F	Freq_subset		CD8 TM:CD38+DR+	CD8 TM	0.1144
4095	Moderate	TNK-CR1:P282:F	Freq_subset		CD8 EM:CD38+DR+	CD8 EM	0.5477
4095	Moderate	TNK-CR1:P292:F	Freq_subset		CD8 TM:CD38+DR+	CD8 TM	2.0807
4096	Healthy	TNK-CR1:P282:F	Freq_subset		CD8 EM:CD38+DR+	CD8 EM	0.7365
4096	Healthy	TNK-CR1:P292:F	Freq_subset		CD8 TM:CD38+DR+	CD8 TM	1.1184
4097	Healthy	TNK-CR1:P282:F	Freq_subset		CD8 EM:CD38+DR+	CD8 EM	1.698
4097	Healthy	TNK-CR1:P292:F	Freq_subset		CD8 TM:CD38+DR+	CD8 TM	2.205
4098	Healthy	TNK-CR1:P282:F	Freq_subset		CD8 EM:CD38+DR+	CD8 EM	1.0965
4098	Healthy	TNK-CR1:P292:F	Freq_subset		CD8 TM:CD38+DR+	CD8 TM	0.7866
4099	Healthy	TNK-CR1:P282:F	Freq_subset		CD8 EM:CD38+DR+	CD8 EM	0.7215
4099	Healthy	TNK-CR1:P292:F	Freq_subset		CD8 TM:CD38+DR+	CD8 TM	1.2253
4100	Healthy	TNK-CR1:P282:F	Freq_subset		CD8 EM:CD38+DR+	CD8 EM	2.3006
4100	Healthy	TNK-CR1:P292:F	Freq_subset		CD8 TM:CD38+DR+	CD8 TM	1.1056
4101	Healthy	TNK-CR1:P282:F	Freq_subset		CD8 EM:CD38+DR+	CD8 EM	0.9982
4101	Healthy	TNK-CR1:P292:F	Freq_subset		CD8 TM:CD38+DR+	CD8 TM	1.4556
4102	Healthy	TNK-CR1:P282:F	Freq_subset		CD8 EM:CD38+DR+	CD8 EM	0
4102	Healthy	TNK-CR1:P292:F	Freq_subset		CD8 TM:CD38+DR+	CD8 TM	0.5583
4103	Healthy	TNK-CR1:P282:F	Freq_subset		CD8 EM:CD38+DR+	CD8 EM	0.7965
4103	Healthy	TNK-CR1:P292:F	Freq_subset		CD8 TM:CD38+DR+	CD8 TM	5.5368
4104	Healthy	TNK-CR1:P282:F	Freq_subset		CD8 EM:CD38+DR+	CD8 EM	4.433
4104	Healthy	TNK-CR1:P292:F	Freq_subset		CD8 TM:CD38+DR+	CD8 TM	8.351
4105	Healthy	TNK-CR1:P282:F	Freq_subset		CD8 EM:CD38+DR+	CD8 EM	0.1035
4105	Healthy	TNK-CR1:P292:F	Freq_subset		CD8 TM:CD38+DR+	CD8 TM	0.3214
4106	Healthy	TNK-CR1:P282:F	Freq_subset		CD8 EM:CD38+DR+	CD8 EM	1.7378
4106	Healthy	TNK-CR1:P292:F	Freq_subset		CD8 TM:CD38+DR+	CD8 TM	2.5121
4108	Healthy	TNK-CR1:P282:F	Freq_subset		CD8 EM:CD38+DR+	CD8 EM	0.2676
4108	Healthy	TNK-CR1:P292:F	Freq_subset		CD8 TM:CD38+DR+	CD8 TM	2.355
4109	Healthy	TNK-CR1:P282:F	Freq_subset		CD8 EM:CD38+DR+	CD8 EM	1.2739
4109	Healthy	TNK-CR1:P292:F	Freq_subset		CD8 TM:CD38+DR+	CD8 TM	2.7158
4110	Healthy	TNK-CR1:P282:F	Freq_subset		CD8 EM:CD38+DR+	CD8 EM	0.4458
4110	Healthy	TNK-CR1:P292:F	Freq_subset		CD8 TM:CD38+DR+	CD8 TM	1.1186
4111	Healthy	TNK-CR1:P282:F	Freq_subset		CD8 EM:CD38+DR+	CD8 EM	1.32
4111	Healthy	TNK-CR1:P292:F	Freq_subset		CD8 TM:CD38+DR+	CD8 TM	1.0208
4112	Healthy	TNK-CR1:P282:F	Freq_subset		CD8 EM:CD38+DR+	CD8 EM	0.57
4112	Healthy	TNK-CR1:P292:F	Freq_subset		CD8 TM:CD38+DR+	CD8 TM	0.6201
4113	Healthy	TNK-CR1:P282:F	Freq_subset		CD8 EM:CD38+DR+	CD8 EM	0.4018
4113	Healthy	TNK-CR1:P292:F	Freq_subset		CD8 TM:CD38+DR+	CD8 TM	0.3854
4114	Healthy	TNK-CR1:P282:F	Freq_subset		CD8 EM:CD38+DR+	CD8 EM	0.3946
4114	Healthy	TNK-CR1:P292:F	Freq_subset		CD8 TM:CD38+DR+	CD8 TM	1.1008
4115	Healthy	TNK-CR1:P282:F	Freq_subset		CD8 EM:CD38+DR+	CD8 EM	2.033
4115	Healthy	TNK-CR1:P292:F	Freq_subset		CD8 TM:CD38+DR+	CD8 TM	3.1819
4116	Healthy	TNK-CR1:P282:F	Freq_subset		CD8 EM:CD38+DR+	CD8 EM	2.4336
4116	Healthy	TNK-CR1:P292:F	Freq_subset		CD8 TM:CD38+DR+	CD8 TM	1.7036
4117	Healthy	TNK-CR1:P282:F	Freq_subset		CD8 EM:CD38+DR+	CD8 EM	60.588
4117	Healthy	TNK-CR1:P292:F	Freq_subset		CD8 TM:CD38+DR+	CD8 TM	77.999
4118	Healthy	TNK-CR1:P282:F	Freq_subset		CD8 EM:CD38+DR+	CD8 EM	5.0188
4118	Healthy	TNK-CR1:P292:F	Freq_subset		CD8 TM:CD38+DR+	CD8 TM	4.0301
4119	Healthy	TNK-CR1:P282:F	Freq_subset		CD8 EM:CD38+DR+	CD8 EM	11.042
4119	Healthy	TNK-CR1:P292:F	Freq_subset		CD8 TM:CD38+DR+	CD8 TM	5.4308
4120	Healthy	TNK-CR1:P282:F	Freq_subset		CD8 EM:CD38+DR+	CD8 EM	1.6652
4120	Healthy	TNK-CR1:P292:F	Freq_subset		CD8 TM:CD38+DR+	CD8 TM	3.7701
4121	Critical (ventilation)	TNK-CR1:P282:F	Freq_subset		CD8 EM:CD38+DR+	CD8 EM	14.316
4121	Critical (ventilation)	TNK-CR1:P292:F	Freq_subset		CD8 TM:CD38+DR+	CD8 TM	53.668
4122	Severe (no venitlation)	TNK-CR1:P282:F	Freq_subset		CD8 EM:CD38+DR+	CD8 EM	1.3098
4122	Severe (no venitlation)	TNK-CR1:P292:F	Freq_subset		CD8 TM:CD38+DR+	CD8 TM	3.5256
4124	Critical (ventilation)	TNK-CR1:P282:F	Freq_subset		CD8 EM:CD38+DR+	CD8 EM	10.853
4124	Critical (ventilation)	TNK-CR1:P292:F	Freq_subset		CD8 TM:CD38+DR+	CD8 TM	34.132
4125	Severe (no venitlation)	TNK-CR1:P282:F	Freq_subset		CD8 EM:CD38+DR+	CD8 EM	2.2436
4125	Severe (no venitlation)	TNK-CR1:P292:F	Freq_subset		CD8 TM:CD38+DR+	CD8 TM	1.9799
4126	Critical (ventilation)	TNK-CR1:P282:F	Freq_subset		CD8 EM:CD38+DR+	CD8 EM	1.3746
4126	Critical (ventilation)	TNK-CR1:P292:F	Freq_subset		CD8 TM:CD38+DR+	CD8 TM	7.6056
4127	Severe (no venitlation)	TNK-CR1:P282:F	Freq_subset		CD8 EM:CD38+DR+	CD8 EM	0.477
4127	Severe (no venitlation)	TNK-CR1:P292:F	Freq_subset		CD8 TM:CD38+DR+	CD8 TM	0.476
4128	Critical (ventilation)	TNK-CR1:P282:F	Freq_subset		CD8 EM:CD38+DR+	CD8 EM	36.102
4128	Critical (ventilation)	TNK-CR1:P292:F	Freq_subset		CD8 TM:CD38+DR+	CD8 TM	28.342
4129	Critical (ventilation)	TNK-CR1:P282:F	Freq_subset		CD8 EM:CD38+DR+	CD8 EM	18.263
4129	Critical (ventilation)	TNK-CR1:P292:F	Freq_subset		CD8 TM:CD38+DR+	CD8 TM	39.952
4130	Critical (ventilation)	TNK-CR1:P282:F	Freq_subset		CD8 EM:CD38+DR+	CD8 EM	13.514
4130	Critical (ventilation)	TNK-CR1:P292:F	Freq_subset		CD8 TM:CD38+DR+	CD8 TM	32.955
4131	Severe (no venitlation)	TNK-CR1:P282:F	Freq_subset		CD8 EM:CD38+DR+	CD8 EM	2.6533
4131	Severe (no venitlation)	TNK-CR1:P292:F	Freq_subset		CD8 TM:CD38+DR+	CD8 TM	3.5914
4132	Moderate	TNK-CR1:P282:F	Freq_subset		CD8 EM:CD38+DR+	CD8 EM	1.4813
4132	Moderate	TNK-CR1:P292:F	Freq_subset		CD8 TM:CD38+DR+	CD8 TM	2.1849
4133	Mild	TNK-CR1:P282:F	Freq_subset		CD8 EM:CD38+DR+	CD8 EM	1.2613
4133	Mild	TNK-CR1:P292:F	Freq_subset		CD8 TM:CD38+DR+	CD8 TM	1.1553
4134	Mild	TNK-CR1:P282:F	Freq_subset		CD8 EM:CD38+DR+	CD8 EM	0.9334
4134	Mild	TNK-CR1:P292:F	Freq_subset		CD8 TM:CD38+DR+	CD8 TM	1.8476
4135	Moderate	TNK-CR1:P282:F	Freq_subset		CD8 EM:CD38+DR+	CD8 EM	1.9165
4135	Moderate	TNK-CR1:P292:F	Freq_subset		CD8 TM:CD38+DR+	CD8 TM	1.44
4136	Healthy	TNK-CR1:P282:F	Freq_subset		CD8 EM:CD38+DR+	CD8 EM	0.733
4136	Healthy	TNK-CR1:P292:F	Freq_subset		CD8 TM:CD38+DR+	CD8 TM	1.8332
4137	Healthy	TNK-CR1:P282:F	Freq_subset		CD8 EM:CD38+DR+	CD8 EM	0.5116
4137	Healthy	TNK-CR1:P292:F	Freq_subset		CD8 TM:CD38+DR+	CD8 TM	0.9871
4138	Healthy	TNK-CR1:P282:F	Freq_subset		CD8 EM:CD38+DR+	CD8 EM	0.5925
4138	Healthy	TNK-CR1:P292:F	Freq_subset		CD8 TM:CD38+DR+	CD8 TM	2.2164
4139	Healthy	TNK-CR1:P282:F	Freq_subset		CD8 EM:CD38+DR+	CD8 EM	0.2302
4139	Healthy	TNK-CR1:P292:F	Freq_subset		CD8 TM:CD38+DR+	CD8 TM	1.3491
4140	Healthy	TNK-CR1:P282:F	Freq_subset		CD8 EM:CD38+DR+	CD8 EM	0.6636
4140	Healthy	TNK-CR1:P292:F	Freq_subset		CD8 TM:CD38+DR+	CD8 TM	0.9082
4141	Healthy	TNK-CR1:P282:F	Freq_subset		CD8 EM:CD38+DR+	CD8 EM	1.5651
4141	Healthy	TNK-CR1:P292:F	Freq_subset		CD8 TM:CD38+DR+	CD8 TM	1.2975
4142	Healthy	TNK-CR1:P282:F	Freq_subset		CD8 EM:CD38+DR+	CD8 EM	0.5797
4142	Healthy	TNK-CR1:P292:F	Freq_subset		CD8 TM:CD38+DR+	CD8 TM	0.4954
4143	Healthy	TNK-CR1:P282:F	Freq_subset		CD8 EM:CD38+DR+	CD8 EM	0.8283
4143	Healthy	TNK-CR1:P292:F	Freq_subset		CD8 TM:CD38+DR+	CD8 TM	1.1091
4144	Healthy	TNK-CR1:P282:F	Freq_subset		CD8 EM:CD38+DR+	CD8 EM	0.9319
4144	Healthy	TNK-CR1:P292:F	Freq_subset		CD8 TM:CD38+DR+	CD8 TM	0.4463
4145	Healthy	TNK-CR1:P282:F	Freq_subset		CD8 EM:CD38+DR+	CD8 EM	0.8482
4145	Healthy	TNK-CR1:P292:F	Freq_subset		CD8 TM:CD38+DR+	CD8 TM	0.8734
4146	Healthy	TNK-CR1:P282:F	Freq_subset		CD8 EM:CD38+DR+	CD8 EM	0.7118
4146	Healthy	TNK-CR1:P292:F	Freq_subset		CD8 TM:CD38+DR+	CD8 TM	0.4874
4147	Healthy	TNK-CR1:P282:F	Freq_subset		CD8 EM:CD38+DR+	CD8 EM	2.202
4147	Healthy	TNK-CR1:P292:F	Freq_subset		CD8 TM:CD38+DR+	CD8 TM	3.5507
4148	Healthy	TNK-CR1:P282:F	Freq_subset		CD8 EM:CD38+DR+	CD8 EM	1.5422
4148	Healthy	TNK-CR1:P292:F	Freq_subset		CD8 TM:CD38+DR+	CD8 TM	2.6838
4149	Healthy	TNK-CR1:P282:F	Freq_subset		CD8 EM:CD38+DR+	CD8 EM	0.561
4149	Healthy	TNK-CR1:P292:F	Freq_subset		CD8 TM:CD38+DR+	CD8 TM	0.4102
4150	Healthy	TNK-CR1:P282:F	Freq_subset		CD8 EM:CD38+DR+	CD8 EM	0.5106
4150	Healthy	TNK-CR1:P292:F	Freq_subset		CD8 TM:CD38+DR+	CD8 TM	2.9795
4151	Healthy	TNK-CR1:P282:F	Freq_subset		CD8 EM:CD38+DR+	CD8 EM	1.0373
4151	Healthy	TNK-CR1:P292:F	Freq_subset		CD8 TM:CD38+DR+	CD8 TM	1.8036
4152	Healthy	TNK-CR1:P282:F	Freq_subset		CD8 EM:CD38+DR+	CD8 EM	0.07333
4152	Healthy	TNK-CR1:P292:F	Freq_subset		CD8 TM:CD38+DR+	CD8 TM	0.08744
4153	Healthy	TNK-CR1:P282:F	Freq_subset		CD8 EM:CD38+DR+	CD8 EM	2.0134
4153	Healthy	TNK-CR1:P292:F	Freq_subset		CD8 TM:CD38+DR+	CD8 TM	2.716
4154	Healthy	TNK-CR1:P282:F	Freq_subset		CD8 EM:CD38+DR+	CD8 EM	0.4174
4154	Healthy	TNK-CR1:P292:F	Freq_subset		CD8 TM:CD38+DR+	CD8 TM	1.7161
4155	Healthy	TNK-CR1:P282:F	Freq_subset		CD8 EM:CD38+DR+	CD8 EM	0.227
4155	Healthy	TNK-CR1:P292:F	Freq_subset		CD8 TM:CD38+DR+	CD8 TM	0.8159
4156	Healthy	TNK-CR1:P282:F	Freq_subset		CD8 EM:CD38+DR+	CD8 EM	0.2378
4156	Healthy	TNK-CR1:P292:F	Freq_subset		CD8 TM:CD38+DR+	CD8 TM	1.339
4157	Healthy	TNK-CR1:P282:F	Freq_subset		CD8 EM:CD38+DR+	CD8 EM	1
4157	Healthy	TNK-CR1:P292:F	Freq_subset		CD8 TM:CD38+DR+	CD8 TM	0.246
4158	Healthy	TNK-CR1:P282:F	Freq_subset		CD8 EM:CD38+DR+	CD8 EM	0.8758
4158	Healthy	TNK-CR1:P292:F	Freq_subset		CD8 TM:CD38+DR+	CD8 TM	2.362
4159	Healthy	TNK-CR1:P282:F	Freq_subset		CD8 EM:CD38+DR+	CD8 EM	1.1478
4159	Healthy	TNK-CR1:P292:F	Freq_subset		CD8 TM:CD38+DR+	CD8 TM	0.6828
4160	Healthy	TNK-CR1:P282:F	Freq_subset		CD8 EM:CD38+DR+	CD8 EM	0.7768
4160	Healthy	TNK-CR1:P292:F	Freq_subset		CD8 TM:CD38+DR+	CD8 TM	1.6694
4161	Healthy	TNK-CR1:P282:F	Freq_subset		CD8 EM:CD38+DR+	CD8 EM	2.2965
4161	Healthy	TNK-CR1:P292:F	Freq_subset		CD8 TM:CD38+DR+	CD8 TM	2.351
4162	Healthy	TNK-CR1:P282:F	Freq_subset		CD8 EM:CD38+DR+	CD8 EM	1.8256
4162	Healthy	TNK-CR1:P292:F	Freq_subset		CD8 TM:CD38+DR+	CD8 TM	0.8667
4163	Healthy	TNK-CR1:P282:F	Freq_subset		CD8 EM:CD38+DR+	CD8 EM	0.7559
4163	Healthy	TNK-CR1:P292:F	Freq_subset		CD8 TM:CD38+DR+	CD8 TM	0.6359
4164	Healthy	TNK-CR1:P282:F	Freq_subset		CD8 EM:CD38+DR+	CD8 EM	0.7743
4164	Healthy	TNK-CR1:P292:F	Freq_subset		CD8 TM:CD38+DR+	CD8 TM	1.8705
4165	Healthy	TNK-CR1:P282:F	Freq_subset		CD8 EM:CD38+DR+	CD8 EM	0.3724
4165	Healthy	TNK-CR1:P292:F	Freq_subset		CD8 TM:CD38+DR+	CD8 TM	1.6393
4166	Healthy	TNK-CR1:P282:F	Freq_subset		CD8 EM:CD38+DR+	CD8 EM	0.5333
4166	Healthy	TNK-CR1:P292:F	Freq_subset		CD8 TM:CD38+DR+	CD8 TM	0.9239
4167	Critical (ventilation)	TNK-CR1:P282:F	Freq_subset		CD8 EM:CD38+DR+	CD8 EM	0.05745
4167	Critical (ventilation)	TNK-CR1:P292:F	Freq_subset		CD8 TM:CD38+DR+	CD8 TM	0.05269
4168	Critical (ventilation)	TNK-CR1:P282:F	Freq_subset		CD8 EM:CD38+DR+	CD8 EM	0
4168	Critical (ventilation)	TNK-CR1:P292:F	Freq_subset		CD8 TM:CD38+DR+	CD8 TM	0.1899
4169	Severe (no venitlation)	TNK-CR1:P282:F	Freq_subset		CD8 EM:CD38+DR+	CD8 EM	1.1111
4169	Severe (no venitlation)	TNK-CR1:P292:F	Freq_subset		CD8 TM:CD38+DR+	CD8 TM	1.7037
4170	Critical (ventilation)	TNK-CR1:P282:F	Freq_subset		CD8 EM:CD38+DR+	CD8 EM	47.688
4170	Critical (ventilation)	TNK-CR1:P292:F	Freq_subset		CD8 TM:CD38+DR+	CD8 TM	47.98
4171	Critical (ventilation)	TNK-CR1:P282:F	Freq_subset		CD8 EM:CD38+DR+	CD8 EM	30.482
4171	Critical (ventilation)	TNK-CR1:P292:F	Freq_subset		CD8 TM:CD38+DR+	CD8 TM	54.654
4172	Critical (ventilation)	TNK-CR1:P282:F	Freq_subset		CD8 EM:CD38+DR+	CD8 EM	1.8055
4172	Critical (ventilation)	TNK-CR1:P292:F	Freq_subset		CD8 TM:CD38+DR+	CD8 TM	11.957
4173	Severe (no venitlation)	TNK-CR1:P282:F	Freq_subset		CD8 EM:CD38+DR+	CD8 EM	3.3581
4173	Severe (no venitlation)	TNK-CR1:P292:F	Freq_subset		CD8 TM:CD38+DR+	CD8 TM	1.8455
4174	Severe (no venitlation)	TNK-CR1:P282:F	Freq_subset		CD8 EM:CD38+DR+	CD8 EM	0.1504
4174	Severe (no venitlation)	TNK-CR1:P292:F	Freq_subset		CD8 TM:CD38+DR+	CD8 TM	0.9258
4175	Severe (no venitlation)	TNK-CR1:P282:F	Freq_subset		CD8 EM:CD38+DR+	CD8 EM	0.9639
4175	Severe (no venitlation)	TNK-CR1:P292:F	Freq_subset		CD8 TM:CD38+DR+	CD8 TM	0.6286
4176	Severe (no venitlation)	TNK-CR1:P282:F	Freq_subset		CD8 EM:CD38+DR+	CD8 EM	1.8519
4176	Severe (no venitlation)	TNK-CR1:P292:F	Freq_subset		CD8 TM:CD38+DR+	CD8 TM	2.5424
4177	Mild	TNK-CR1:P282:F	Freq_subset		CD8 EM:CD38+DR+	CD8 EM	2.4874
4177	Mild	TNK-CR1:P292:F	Freq_subset		CD8 TM:CD38+DR+	CD8 TM	1.9569
4178	Mild	TNK-CR1:P282:F	Freq_subset		CD8 EM:CD38+DR+	CD8 EM	0.3875
4178	Mild	TNK-CR1:P292:F	Freq_subset		CD8 TM:CD38+DR+	CD8 TM	0.4102
4179	Moderate	TNK-CR1:P282:F	Freq_subset		CD8 EM:CD38+DR+	CD8 EM	0.4862
4179	Moderate	TNK-CR1:P292:F	Freq_subset		CD8 TM:CD38+DR+	CD8 TM	2.6896
4180	Mild	TNK-CR1:P282:F	Freq_subset		CD8 EM:CD38+DR+	CD8 EM	0.1552
4180	Mild	TNK-CR1:P292:F	Freq_subset		CD8 TM:CD38+DR+	CD8 TM	0.507
4181	Moderate	TNK-CR1:P282:F	Freq_subset		CD8 EM:CD38+DR+	CD8 EM	0.2242
4181	Moderate	TNK-CR1:P292:F	Freq_subset		CD8 TM:CD38+DR+	CD8 TM	0.7257
4182	Moderate	TNK-CR1:P282:F	Freq_subset		CD8 EM:CD38+DR+	CD8 EM	2.0181
4182	Moderate	TNK-CR1:P292:F	Freq_subset		CD8 TM:CD38+DR+	CD8 TM	3.0394
4183	Moderate	TNK-CR1:P282:F	Freq_subset		CD8 EM:CD38+DR+	CD8 EM	0.6805
4183	Moderate	TNK-CR1:P292:F	Freq_subset		CD8 TM:CD38+DR+	CD8 TM	0.8441
4184	Moderate	TNK-CR1:P282:F	Freq_subset		CD8 EM:CD38+DR+	CD8 EM	0.3444
4184	Moderate	TNK-CR1:P292:F	Freq_subset		CD8 TM:CD38+DR+	CD8 TM	1.4431
4185	Healthy	TNK-CR1:P282:F	Freq_subset		CD8 EM:CD38+DR+	CD8 EM	0.9524
4185	Healthy	TNK-CR1:P292:F	Freq_subset		CD8 TM:CD38+DR+	CD8 TM	1.5793
4186	Healthy	TNK-CR1:P282:F	Freq_subset		CD8 EM:CD38+DR+	CD8 EM	1.0749
4186	Healthy	TNK-CR1:P292:F	Freq_subset		CD8 TM:CD38+DR+	CD8 TM	1.2266
4187	Healthy	TNK-CR1:P282:F	Freq_subset		CD8 EM:CD38+DR+	CD8 EM	0.1419
4187	Healthy	TNK-CR1:P292:F	Freq_subset		CD8 TM:CD38+DR+	CD8 TM	1.6611
4188	Healthy	TNK-CR1:P282:F	Freq_subset		CD8 EM:CD38+DR+	CD8 EM	0.6541
4188	Healthy	TNK-CR1:P292:F	Freq_subset		CD8 TM:CD38+DR+	CD8 TM	1.8265
4189	Healthy	TNK-CR1:P282:F	Freq_subset		CD8 EM:CD38+DR+	CD8 EM	0.3261
4189	Healthy	TNK-CR1:P292:F	Freq_subset		CD8 TM:CD38+DR+	CD8 TM	0.4055
4190	Healthy	TNK-CR1:P282:F	Freq_subset		CD8 EM:CD38+DR+	CD8 EM	2.0668
4190	Healthy	TNK-CR1:P292:F	Freq_subset		CD8 TM:CD38+DR+	CD8 TM	2.061
4191	Healthy	TNK-CR1:P282:F	Freq_subset		CD8 EM:CD38+DR+	CD8 EM	1.559
4191	Healthy	TNK-CR1:P292:F	Freq_subset		CD8 TM:CD38+DR+	CD8 TM	2.3859
4192	Healthy	TNK-CR1:P282:F	Freq_subset		CD8 EM:CD38+DR+	CD8 EM	0.2058
4192	Healthy	TNK-CR1:P292:F	Freq_subset		CD8 TM:CD38+DR+	CD8 TM	0.8643
4193	Healthy	TNK-CR1:P282:F	Freq_subset		CD8 EM:CD38+DR+	CD8 EM	0.01633
4193	Healthy	TNK-CR1:P292:F	Freq_subset		CD8 TM:CD38+DR+	CD8 TM	0.06264
4194	Healthy	TNK-CR1:P282:F	Freq_subset		CD8 EM:CD38+DR+	CD8 EM	2.5768
4194	Healthy	TNK-CR1:P292:F	Freq_subset		CD8 TM:CD38+DR+	CD8 TM	0.8298
4195	Healthy	TNK-CR1:P282:F	Freq_subset		CD8 EM:CD38+DR+	CD8 EM	0.62
4195	Healthy	TNK-CR1:P292:F	Freq_subset		CD8 TM:CD38+DR+	CD8 TM	0.8044
4196	Healthy	TNK-CR1:P282:F	Freq_subset		CD8 EM:CD38+DR+	CD8 EM	1.985
4196	Healthy	TNK-CR1:P292:F	Freq_subset		CD8 TM:CD38+DR+	CD8 TM	2.8235
4197	Healthy	TNK-CR1:P282:F	Freq_subset		CD8 EM:CD38+DR+	CD8 EM	0.1679
4197	Healthy	TNK-CR1:P292:F	Freq_subset		CD8 TM:CD38+DR+	CD8 TM	1.1636
4198	Healthy	TNK-CR1:P282:F	Freq_subset		CD8 EM:CD38+DR+	CD8 EM	0
4198	Healthy	TNK-CR1:P292:F	Freq_subset		CD8 TM:CD38+DR+	CD8 TM	0.06152
4199	Healthy	TNK-CR1:P282:F	Freq_subset		CD8 EM:CD38+DR+	CD8 EM	0.7074
4199	Healthy	TNK-CR1:P292:F	Freq_subset		CD8 TM:CD38+DR+	CD8 TM	1.7478
4200	Healthy	TNK-CR1:P282:F	Freq_subset		CD8 EM:CD38+DR+	CD8 EM	1.0744
4200	Healthy	TNK-CR1:P292:F	Freq_subset		CD8 TM:CD38+DR+	CD8 TM	0.6274
4201	Healthy	TNK-CR1:P282:F	Freq_subset		CD8 EM:CD38+DR+	CD8 EM	0.3874
4201	Healthy	TNK-CR1:P292:F	Freq_subset		CD8 TM:CD38+DR+	CD8 TM	2.187
4202	Healthy	TNK-CR1:P282:F	Freq_subset		CD8 EM:CD38+DR+	CD8 EM	2.1978
4202	Healthy	TNK-CR1:P292:F	Freq_subset		CD8 TM:CD38+DR+	CD8 TM	1.0388
4203	Healthy	TNK-CR1:P282:F	Freq_subset		CD8 EM:CD38+DR+	CD8 EM	0.3342
4203	Healthy	TNK-CR1:P292:F	Freq_subset		CD8 TM:CD38+DR+	CD8 TM	1.5254
4204	Healthy	TNK-CR1:P282:F	Freq_subset		CD8 EM:CD38+DR+	CD8 EM	2.451
4204	Healthy	TNK-CR1:P292:F	Freq_subset		CD8 TM:CD38+DR+	CD8 TM	2.9358
4205	Healthy	TNK-CR1:P282:F	Freq_subset		CD8 EM:CD38+DR+	CD8 EM	1.4506
4205	Healthy	TNK-CR1:P292:F	Freq_subset		CD8 TM:CD38+DR+	CD8 TM	2.0674
4206	Healthy	TNK-CR1:P282:F	Freq_subset		CD8 EM:CD38+DR+	CD8 EM	0.5405
4206	Healthy	TNK-CR1:P292:F	Freq_subset		CD8 TM:CD38+DR+	CD8 TM	0.8926
4207	Healthy	TNK-CR1:P282:F	Freq_subset		CD8 EM:CD38+DR+	CD8 EM	0.3436
4207	Healthy	TNK-CR1:P292:F	Freq_subset		CD8 TM:CD38+DR+	CD8 TM	1.5464
4208	Healthy	TNK-CR1:P282:F	Freq_subset		CD8 EM:CD38+DR+	CD8 EM	0.5913
4208	Healthy	TNK-CR1:P292:F	Freq_subset		CD8 TM:CD38+DR+	CD8 TM	0.7138
4209	Healthy	TNK-CR1:P282:F	Freq_subset		CD8 EM:CD38+DR+	CD8 EM	1.6675
4209	Healthy	TNK-CR1:P292:F	Freq_subset		CD8 TM:CD38+DR+	CD8 TM	0.8879
4210	Healthy	TNK-CR1:P282:F	Freq_subset		CD8 EM:CD38+DR+	CD8 EM	0.4581
4210	Healthy	TNK-CR1:P292:F	Freq_subset		CD8 TM:CD38+DR+	CD8 TM	1.1073
4211	Healthy	TNK-CR1:P282:F	Freq_subset		CD8 EM:CD38+DR+	CD8 EM	2.3414
4211	Healthy	TNK-CR1:P292:F	Freq_subset		CD8 TM:CD38+DR+	CD8 TM	0.9583
4212	Healthy	TNK-CR1:P282:F	Freq_subset		CD8 EM:CD38+DR+	CD8 EM	0.3083
4212	Healthy	TNK-CR1:P292:F	Freq_subset		CD8 TM:CD38+DR+	CD8 TM	0.7442
4213	Healthy	TNK-CR1:P282:F	Freq_subset		CD8 EM:CD38+DR+	CD8 EM	0.1132
4213	Healthy	TNK-CR1:P292:F	Freq_subset		CD8 TM:CD38+DR+	CD8 TM	0
4214	Healthy	TNK-CR1:P282:F	Freq_subset		CD8 EM:CD38+DR+	CD8 EM	0.6237
4214	Healthy	TNK-CR1:P292:F	Freq_subset		CD8 TM:CD38+DR+	CD8 TM	0.4716
4215	Critical (ventilation)	TNK-CR1:P282:F	Freq_subset		CD8 EM:CD38+DR+	CD8 EM	3.8325
4215	Critical (ventilation)	TNK-CR1:P292:F	Freq_subset		CD8 TM:CD38+DR+	CD8 TM	3.5644
4216	Severe (no venitlation)	TNK-CR1:P282:F	Freq_subset		CD8 EM:CD38+DR+	CD8 EM	1.2535
4216	Severe (no venitlation)	TNK-CR1:P292:F	Freq_subset		CD8 TM:CD38+DR+	CD8 TM	1.3776
4217	Severe (no venitlation)	TNK-CR1:P282:F	Freq_subset		CD8 EM:CD38+DR+	CD8 EM	7.7882
4217	Severe (no venitlation)	TNK-CR1:P292:F	Freq_subset		CD8 TM:CD38+DR+	CD8 TM	4.4804
4220	Severe (no venitlation)	TNK-CR1:P282:F	Freq_subset		CD8 EM:CD38+DR+	CD8 EM	0.8994
4220	Severe (no venitlation)	TNK-CR1:P292:F	Freq_subset		CD8 TM:CD38+DR+	CD8 TM	2.3638
4221	Critical (ventilation)	TNK-CR1:P282:F	Freq_subset		CD8 EM:CD38+DR+	CD8 EM	0.8929
4221	Critical (ventilation)	TNK-CR1:P292:F	Freq_subset		CD8 TM:CD38+DR+	CD8 TM	4.6351
4222	Severe (no venitlation)	TNK-CR1:P282:F	Freq_subset		CD8 EM:CD38+DR+	CD8 EM	1.4634
4222	Severe (no venitlation)	TNK-CR1:P292:F	Freq_subset		CD8 TM:CD38+DR+	CD8 TM	1.2647
4223	Critical (ventilation)	TNK-CR1:P282:F	Freq_subset		CD8 EM:CD38+DR+	CD8 EM	14.685
4223	Critical (ventilation)	TNK-CR1:P292:F	Freq_subset		CD8 TM:CD38+DR+	CD8 TM	19.437
4224	Critical (ventilation)	TNK-CR1:P282:F	Freq_subset		CD8 EM:CD38+DR+	CD8 EM	4.4687
4224	Critical (ventilation)	TNK-CR1:P292:F	Freq_subset		CD8 TM:CD38+DR+	CD8 TM	12.346
4225	Moderate	TNK-CR1:P282:F	Freq_subset		CD8 EM:CD38+DR+	CD8 EM	1.1763
4225	Moderate	TNK-CR1:P292:F	Freq_subset		CD8 TM:CD38+DR+	CD8 TM	2.6636
4226	Mild	TNK-CR1:P282:F	Freq_subset		CD8 EM:CD38+DR+	CD8 EM	0.5833
4226	Mild	TNK-CR1:P292:F	Freq_subset		CD8 TM:CD38+DR+	CD8 TM	1.4991
4227	Moderate	TNK-CR1:P282:F	Freq_subset		CD8 EM:CD38+DR+	CD8 EM	0.3119
4227	Moderate	TNK-CR1:P292:F	Freq_subset		CD8 TM:CD38+DR+	CD8 TM	0.3373
4228	Moderate	TNK-CR1:P282:F	Freq_subset		CD8 EM:CD38+DR+	CD8 EM	0.7958
4228	Moderate	TNK-CR1:P292:F	Freq_subset		CD8 TM:CD38+DR+	CD8 TM	1.6828
4229	Moderate	TNK-CR1:P282:F	Freq_subset		CD8 EM:CD38+DR+	CD8 EM	0.1799
4229	Moderate	TNK-CR1:P292:F	Freq_subset		CD8 TM:CD38+DR+	CD8 TM	1.212
4230	Mild	TNK-CR1:P282:F	Freq_subset		CD8 EM:CD38+DR+	CD8 EM	0.6292
4230	Mild	TNK-CR1:P292:F	Freq_subset		CD8 TM:CD38+DR+	CD8 TM	1.8876
4231	Moderate	TNK-CR1:P282:F	Freq_subset		CD8 EM:CD38+DR+	CD8 EM	0.8526
4231	Moderate	TNK-CR1:P292:F	Freq_subset		CD8 TM:CD38+DR+	CD8 TM	1.5166
4232	Mild	TNK-CR1:P282:F	Freq_subset		CD8 EM:CD38+DR+	CD8 EM	0.7743
4232	Mild	TNK-CR1:P292:F	Freq_subset		CD8 TM:CD38+DR+	CD8 TM	2.9516
4233	Healthy	TNK-CR1:P282:F	Freq_subset		CD8 EM:CD38+DR+	CD8 EM	0.9811
4233	Healthy	TNK-CR1:P292:F	Freq_subset		CD8 TM:CD38+DR+	CD8 TM	5.1298
4234	Healthy	TNK-CR1:P282:F	Freq_subset		CD8 EM:CD38+DR+	CD8 EM	0.624
4234	Healthy	TNK-CR1:P292:F	Freq_subset		CD8 TM:CD38+DR+	CD8 TM	1.8147
4235	Healthy	TNK-CR1:P282:F	Freq_subset		CD8 EM:CD38+DR+	CD8 EM	0.3092
4235	Healthy	TNK-CR1:P292:F	Freq_subset		CD8 TM:CD38+DR+	CD8 TM	0.4773
4236	Healthy	TNK-CR1:P282:F	Freq_subset		CD8 EM:CD38+DR+	CD8 EM	2.7224
4236	Healthy	TNK-CR1:P292:F	Freq_subset		CD8 TM:CD38+DR+	CD8 TM	1.4595
4237	Healthy	TNK-CR1:P282:F	Freq_subset		CD8 EM:CD38+DR+	CD8 EM	2.5539
4237	Healthy	TNK-CR1:P292:F	Freq_subset		CD8 TM:CD38+DR+	CD8 TM	2.8406
4238	Healthy	TNK-CR1:P282:F	Freq_subset		CD8 EM:CD38+DR+	CD8 EM	0
4238	Healthy	TNK-CR1:P292:F	Freq_subset		CD8 TM:CD38+DR+	CD8 TM	0.08082
4239	Healthy	TNK-CR1:P282:F	Freq_subset		CD8 EM:CD38+DR+	CD8 EM	1.0371
4239	Healthy	TNK-CR1:P292:F	Freq_subset		CD8 TM:CD38+DR+	CD8 TM	1.0569
4240	Healthy	TNK-CR1:P282:F	Freq_subset		CD8 EM:CD38+DR+	CD8 EM	0.4329
4240	Healthy	TNK-CR1:P292:F	Freq_subset		CD8 TM:CD38+DR+	CD8 TM	1.7091
4241	Healthy	TNK-CR1:P282:F	Freq_subset		CD8 EM:CD38+DR+	CD8 EM	0.2948
4241	Healthy	TNK-CR1:P292:F	Freq_subset		CD8 TM:CD38+DR+	CD8 TM	0.7575
4242	Healthy	TNK-CR1:P282:F	Freq_subset		CD8 EM:CD38+DR+	CD8 EM	0.4739
4242	Healthy	TNK-CR1:P292:F	Freq_subset		CD8 TM:CD38+DR+	CD8 TM	1.147
4243	Healthy	TNK-CR1:P282:F	Freq_subset		CD8 EM:CD38+DR+	CD8 EM	1.4091
4243	Healthy	TNK-CR1:P292:F	Freq_subset		CD8 TM:CD38+DR+	CD8 TM	1.8547
4244	Healthy	TNK-CR1:P282:F	Freq_subset		CD8 EM:CD38+DR+	CD8 EM	0.509
4244	Healthy	TNK-CR1:P292:F	Freq_subset		CD8 TM:CD38+DR+	CD8 TM	1.4543
4245	Healthy	TNK-CR1:P282:F	Freq_subset		CD8 EM:CD38+DR+	CD8 EM	3.3201
4245	Healthy	TNK-CR1:P292:F	Freq_subset		CD8 TM:CD38+DR+	CD8 TM	3.3049
4246	Healthy	TNK-CR1:P282:F	Freq_subset		CD8 EM:CD38+DR+	CD8 EM	0.8862
4246	Healthy	TNK-CR1:P292:F	Freq_subset		CD8 TM:CD38+DR+	CD8 TM	1.3119
4247	Healthy	TNK-CR1:P282:F	Freq_subset		CD8 EM:CD38+DR+	CD8 EM	0.4523
4247	Healthy	TNK-CR1:P292:F	Freq_subset		CD8 TM:CD38+DR+	CD8 TM	0.7533
4248	Healthy	TNK-CR1:P282:F	Freq_subset		CD8 EM:CD38+DR+	CD8 EM	1.2115
4248	Healthy	TNK-CR1:P292:F	Freq_subset		CD8 TM:CD38+DR+	CD8 TM	1.171
4249	Healthy	TNK-CR1:P282:F	Freq_subset		CD8 EM:CD38+DR+	CD8 EM	0.0646
4249	Healthy	TNK-CR1:P292:F	Freq_subset		CD8 TM:CD38+DR+	CD8 TM	0.4077
4250	Healthy	TNK-CR1:P282:F	Freq_subset		CD8 EM:CD38+DR+	CD8 EM	1.0454
4250	Healthy	TNK-CR1:P292:F	Freq_subset		CD8 TM:CD38+DR+	CD8 TM	1.3055
4251	Healthy	TNK-CR1:P282:F	Freq_subset		CD8 EM:CD38+DR+	CD8 EM	5.6205
4251	Healthy	TNK-CR1:P292:F	Freq_subset		CD8 TM:CD38+DR+	CD8 TM	1.6424
4252	Healthy	TNK-CR1:P282:F	Freq_subset		CD8 EM:CD38+DR+	CD8 EM	7.6414
4252	Healthy	TNK-CR1:P292:F	Freq_subset		CD8 TM:CD38+DR+	CD8 TM	0.7181
4253	Healthy	TNK-CR1:P282:F	Freq_subset		CD8 EM:CD38+DR+	CD8 EM	0.469
4253	Healthy	TNK-CR1:P292:F	Freq_subset		CD8 TM:CD38+DR+	CD8 TM	0.5
4254	Healthy	TNK-CR1:P282:F	Freq_subset		CD8 EM:CD38+DR+	CD8 EM	4.1753
4254	Healthy	TNK-CR1:P292:F	Freq_subset		CD8 TM:CD38+DR+	CD8 TM	1.9874
4255	Healthy	TNK-CR1:P282:F	Freq_subset		CD8 EM:CD38+DR+	CD8 EM	3.5493
4255	Healthy	TNK-CR1:P292:F	Freq_subset		CD8 TM:CD38+DR+	CD8 TM	1.3933
4256	Healthy	TNK-CR1:P282:F	Freq_subset		CD8 EM:CD38+DR+	CD8 EM	1.519
4256	Healthy	TNK-CR1:P292:F	Freq_subset		CD8 TM:CD38+DR+	CD8 TM	1.7057
4257	Healthy	TNK-CR1:P282:F	Freq_subset		CD8 EM:CD38+DR+	CD8 EM	1.3848
4257	Healthy	TNK-CR1:P292:F	Freq_subset		CD8 TM:CD38+DR+	CD8 TM	2.512
4258	Healthy	TNK-CR1:P282:F	Freq_subset		CD8 EM:CD38+DR+	CD8 EM	0.6911
4258	Healthy	TNK-CR1:P292:F	Freq_subset		CD8 TM:CD38+DR+	CD8 TM	2.591
4259	Healthy	TNK-CR1:P282:F	Freq_subset		CD8 EM:CD38+DR+	CD8 EM	0.97
4259	Healthy	TNK-CR1:P292:F	Freq_subset		CD8 TM:CD38+DR+	CD8 TM	1.8376
4260	Healthy	TNK-CR1:P282:F	Freq_subset		CD8 EM:CD38+DR+	CD8 EM	0.1696
4260	Healthy	TNK-CR1:P292:F	Freq_subset		CD8 TM:CD38+DR+	CD8 TM	0.2618
4261	Critical (ventilation)	TNK-CR1:P282:F	Freq_subset		CD8 EM:CD38+DR+	CD8 EM	16.22
4261	Critical (ventilation)	TNK-CR1:P292:F	Freq_subset		CD8 TM:CD38+DR+	CD8 TM	20.061
4262	Critical (ventilation)	TNK-CR1:P282:F	Freq_subset		CD8 EM:CD38+DR+	CD8 EM	7.5342
4262	Critical (ventilation)	TNK-CR1:P292:F	Freq_subset		CD8 TM:CD38+DR+	CD8 TM	11.19
4264	Severe (no venitlation)	TNK-CR1:P282:F	Freq_subset		CD8 EM:CD38+DR+	CD8 EM	0.5872
4264	Severe (no venitlation)	TNK-CR1:P292:F	Freq_subset		CD8 TM:CD38+DR+	CD8 TM	0.7208
4265	Severe (no venitlation)	TNK-CR1:P282:F	Freq_subset		CD8 EM:CD38+DR+	CD8 EM	2.1277
4265	Severe (no venitlation)	TNK-CR1:P292:F	Freq_subset		CD8 TM:CD38+DR+	CD8 TM	0
4266	Critical (ventilation)	TNK-CR1:P282:F	Freq_subset		CD8 EM:CD38+DR+	CD8 EM	17.797
4266	Critical (ventilation)	TNK-CR1:P292:F	Freq_subset		CD8 TM:CD38+DR+	CD8 TM	52.071
4267	Critical (ventilation)	TNK-CR1:P282:F	Freq_subset		CD8 EM:CD38+DR+	CD8 EM	22.314
4267	Critical (ventilation)	TNK-CR1:P292:F	Freq_subset		CD8 TM:CD38+DR+	CD8 TM	27.397
4268	Severe (no venitlation)	TNK-CR1:P282:F	Freq_subset		CD8 EM:CD38+DR+	CD8 EM	5.057
4268	Severe (no venitlation)	TNK-CR1:P292:F	Freq_subset		CD8 TM:CD38+DR+	CD8 TM	3.3349
4269	Mild	TNK-CR1:P282:F	Freq_subset		CD8 EM:CD38+DR+	CD8 EM	0.1814
4269	Mild	TNK-CR1:P292:F	Freq_subset		CD8 TM:CD38+DR+	CD8 TM	0.5232
4270	Moderate	TNK-CR1:P282:F	Freq_subset		CD8 EM:CD38+DR+	CD8 EM	1.9701
4270	Moderate	TNK-CR1:P292:F	Freq_subset		CD8 TM:CD38+DR+	CD8 TM	1.6079
4271	Mild	TNK-CR1:P282:F	Freq_subset		CD8 EM:CD38+DR+	CD8 EM	1.4674
4271	Mild	TNK-CR1:P292:F	Freq_subset		CD8 TM:CD38+DR+	CD8 TM	2.4231
4272	Mild	TNK-CR1:P282:F	Freq_subset		CD8 EM:CD38+DR+	CD8 EM	1.8215
4272	Mild	TNK-CR1:P292:F	Freq_subset		CD8 TM:CD38+DR+	CD8 TM	2.4128
4273	Moderate	TNK-CR1:P282:F	Freq_subset		CD8 EM:CD38+DR+	CD8 EM	0.2177
4273	Moderate	TNK-CR1:P292:F	Freq_subset		CD8 TM:CD38+DR+	CD8 TM	0.9389
4274	Moderate	TNK-CR1:P282:F	Freq_subset		CD8 EM:CD38+DR+	CD8 EM	0.375
4274	Moderate	TNK-CR1:P292:F	Freq_subset		CD8 TM:CD38+DR+	CD8 TM	0.8285
4275	Moderate	TNK-CR1:P282:F	Freq_subset		CD8 EM:CD38+DR+	CD8 EM	0.892
4275	Moderate	TNK-CR1:P292:F	Freq_subset		CD8 TM:CD38+DR+	CD8 TM	1.5434

## Sheet: Figure 3f
Source Data for Figure 3f
FlowJo ID	Severity	Trait ID	Trait type	Marker	Subset	Parent	Percentage or MFI
4000	Healthy	BDC-CR1:P15:F	Freq_subset		MZ	B cells	3.177
4001	Healthy	BDC-CR1:P15:F	Freq_subset		MZ	B cells	8.909
4002	Healthy	BDC-CR1:P15:F	Freq_subset		MZ	B cells	6.99
4003	Healthy	BDC-CR1:P15:F	Freq_subset		MZ	B cells	4.816
4004	Healthy	BDC-CR1:P15:F	Freq_subset		MZ	B cells	19.79
4005	Healthy	BDC-CR1:P15:F	Freq_subset		MZ	B cells	4.623
4006	Healthy	BDC-CR1:P15:F	Freq_subset		MZ	B cells	6.719
4007	Healthy	BDC-CR1:P15:F	Freq_subset		MZ	B cells	5.831
4008	Healthy	BDC-CR1:P15:F	Freq_subset		MZ	B cells	27.15
4009	Healthy	BDC-CR1:P15:F	Freq_subset		MZ	B cells	15.22
4010	Healthy	BDC-CR1:P15:F	Freq_subset		MZ	B cells	9.689
4011	Healthy	BDC-CR1:P15:F	Freq_subset		MZ	B cells	18.98
4012	Healthy	BDC-CR1:P15:F	Freq_subset		MZ	B cells	5.622
4013	Healthy	BDC-CR1:P15:F	Freq_subset		MZ	B cells	3.684
4014	Healthy	BDC-CR1:P15:F	Freq_subset		MZ	B cells	8.846
4015	Healthy	BDC-CR1:P15:F	Freq_subset		MZ	B cells	2.061
4016	Healthy	BDC-CR1:P15:F	Freq_subset		MZ	B cells	10.09
4017	Healthy	BDC-CR1:P15:F	Freq_subset		MZ	B cells	27.05
4018	Healthy	BDC-CR1:P15:F	Freq_subset		MZ	B cells	14.4
4019	Healthy	BDC-CR1:P15:F	Freq_subset		MZ	B cells	13.46
4020	Healthy	BDC-CR1:P15:F	Freq_subset		MZ	B cells	8.082
4021	Healthy	BDC-CR1:P15:F	Freq_subset		MZ	B cells	6.494
4022	Healthy	BDC-CR1:P15:F	Freq_subset		MZ	B cells	3.084
4023	Healthy	BDC-CR1:P15:F	Freq_subset		MZ	B cells	2.202
4024	Healthy	BDC-CR1:P15:F	Freq_subset		MZ	B cells	15.86
4025	Healthy	BDC-CR1:P15:F	Freq_subset		MZ	B cells	8.659
4026	Healthy	BDC-CR1:P15:F	Freq_subset		MZ	B cells	15.02
4027	Healthy	BDC-CR1:P15:F	Freq_subset		MZ	B cells	8.246
4028	Healthy	BDC-CR1:P15:F	Freq_subset		MZ	B cells	3.889
4029	Healthy	BDC-CR1:P15:F	Freq_subset		MZ	B cells	12.17
4030	Critical (ventilation)	BDC-CR1:P15:F	Freq_subset		MZ	B cells	9.743
4031	Severe (no venitlation)	BDC-CR1:P15:F	Freq_subset		MZ	B cells	4.05
4032	Critical (ventilation)	BDC-CR1:P15:F	Freq_subset		MZ	B cells	10.13
4033	Severe (no venitlation)	BDC-CR1:P15:F	Freq_subset		MZ	B cells	9.274
4034	Severe (no venitlation)	BDC-CR1:P15:F	Freq_subset		MZ	B cells	5.32
4035	Severe (no venitlation)	BDC-CR1:P15:F	Freq_subset		MZ	B cells	9.935
4036	Critical (ventilation)	BDC-CR1:P15:F	Freq_subset		MZ	B cells	2.141
4037	Critical (ventilation)	BDC-CR1:P15:F	Freq_subset		MZ	B cells	5.439
4038	Severe (no venitlation)	BDC-CR1:P15:F	Freq_subset		MZ	B cells	3.56
4039	Severe (no venitlation)	BDC-CR1:P15:F	Freq_subset		MZ	B cells	7.444
4040	Mild	BDC-CR1:P15:F	Freq_subset		MZ	B cells	28.54
4041	Mild	BDC-CR1:P15:F	Freq_subset		MZ	B cells	8.614
4042	Moderate	BDC-CR1:P15:F	Freq_subset		MZ	B cells	18.46
4043	Mild	BDC-CR1:P15:F	Freq_subset		MZ	B cells	33.26
4044	Mild	BDC-CR1:P15:F	Freq_subset		MZ	B cells	19.73
4045	Mild	BDC-CR1:P15:F	Freq_subset		MZ	B cells	29.89
4046	Moderate	BDC-CR1:P15:F	Freq_subset		MZ	B cells	9.168
4047	Mild	BDC-CR1:P15:F	Freq_subset		MZ	B cells	12.53
4048	Healthy	BDC-CR1:P15:F	Freq_subset		MZ	B cells	4.208
4049	Healthy	BDC-CR1:P15:F	Freq_subset		MZ	B cells	2.757
4050	Healthy	BDC-CR1:P15:F	Freq_subset		MZ	B cells	3.537
4051	Healthy	BDC-CR1:P15:F	Freq_subset		MZ	B cells	8.853
4052	Healthy	BDC-CR1:P15:F	Freq_subset		MZ	B cells	14.36
4053	Healthy	BDC-CR1:P15:F	Freq_subset		MZ	B cells	17.02
4054	Healthy	BDC-CR1:P15:F	Freq_subset		MZ	B cells	27.15
4055	Healthy	BDC-CR1:P15:F	Freq_subset		MZ	B cells	9.235
4056	Healthy	BDC-CR1:P15:F	Freq_subset		MZ	B cells	21.99
4057	Healthy	BDC-CR1:P15:F	Freq_subset		MZ	B cells	1.745
4058	Healthy	BDC-CR1:P15:F	Freq_subset		MZ	B cells	18.05
4059	Healthy	BDC-CR1:P15:F	Freq_subset		MZ	B cells	9.256
4060	Healthy	BDC-CR1:P15:F	Freq_subset		MZ	B cells	4.409
4061	Healthy	BDC-CR1:P15:F	Freq_subset		MZ	B cells	9.391
4062	Healthy	BDC-CR1:P15:F	Freq_subset		MZ	B cells	5.901
4063	Healthy	BDC-CR1:P15:F	Freq_subset		MZ	B cells	12.52
4064	Healthy	BDC-CR1:P15:F	Freq_subset		MZ	B cells	3.676
4065	Healthy	BDC-CR1:P15:F	Freq_subset		MZ	B cells	8.303
4066	Healthy	BDC-CR1:P15:F	Freq_subset		MZ	B cells	20.43
4067	Healthy	BDC-CR1:P15:F	Freq_subset		MZ	B cells	6.179
4068	Healthy	BDC-CR1:P15:F	Freq_subset		MZ	B cells	6.954
4069	Healthy	BDC-CR1:P15:F	Freq_subset		MZ	B cells	26.05
4070	Healthy	BDC-CR1:P15:F	Freq_subset		MZ	B cells	2.108
4071	Healthy	BDC-CR1:P15:F	Freq_subset		MZ	B cells	7.532
4072	Healthy	BDC-CR1:P15:F	Freq_subset		MZ	B cells	7.33
4073	Healthy	BDC-CR1:P15:F	Freq_subset		MZ	B cells	3.883
4074	Healthy	BDC-CR1:P15:F	Freq_subset		MZ	B cells	4.747
4075	Healthy	BDC-CR1:P15:F	Freq_subset		MZ	B cells	3.3
4076	Healthy	BDC-CR1:P15:F	Freq_subset		MZ	B cells	16.07
4077	Healthy	BDC-CR1:P15:F	Freq_subset		MZ	B cells	5.716
4078	Critical (ventilation)	BDC-CR1:P15:F	Freq_subset		MZ	B cells	4.217
4079	Severe (no venitlation)	BDC-CR1:P15:F	Freq_subset		MZ	B cells	2.588
4080	Severe (no venitlation)	BDC-CR1:P15:F	Freq_subset		MZ	B cells	5.986
4081	Critical (ventilation)	BDC-CR1:P15:F	Freq_subset		MZ	B cells	5.895
4082	Critical (ventilation)	BDC-CR1:P15:F	Freq_subset		MZ	B cells	16.16
4083	Critical (ventilation)	BDC-CR1:P15:F	Freq_subset		MZ	B cells	0.447
4084	Critical (ventilation)	BDC-CR1:P15:F	Freq_subset		MZ	B cells	3.049
4085	Critical (ventilation)	BDC-CR1:P15:F	Freq_subset		MZ	B cells	2.193
4086	Critical (ventilation)	BDC-CR1:P15:F	Freq_subset		MZ	B cells	10.3
4087	Severe (no venitlation)	BDC-CR1:P15:F	Freq_subset		MZ	B cells	2.174
4088	Mild	BDC-CR1:P15:F	Freq_subset		MZ	B cells	7.36
4089	Moderate	BDC-CR1:P15:F	Freq_subset		MZ	B cells	22.56
4090	Mild	BDC-CR1:P15:F	Freq_subset		MZ	B cells	7.627
4091	Moderate	BDC-CR1:P15:F	Freq_subset		MZ	B cells	8.907
4092	Moderate	BDC-CR1:P15:F	Freq_subset		MZ	B cells	21.82
4093	Moderate	BDC-CR1:P15:F	Freq_subset		MZ	B cells	5.073
4094	Moderate	BDC-CR1:P15:F	Freq_subset		MZ	B cells	26.34
4095	Moderate	BDC-CR1:P15:F	Freq_subset		MZ	B cells	29.63
4096	Healthy	BDC-CR1:P15:F	Freq_subset		MZ	B cells	12.39
4097	Healthy	BDC-CR1:P15:F	Freq_subset		MZ	B cells	19.44
4098	Healthy	BDC-CR1:P15:F	Freq_subset		MZ	B cells	11.17
4099	Healthy	BDC-CR1:P15:F	Freq_subset		MZ	B cells	9.408
4100	Healthy	BDC-CR1:P15:F	Freq_subset		MZ	B cells	6.79
4101	Healthy	BDC-CR1:P15:F	Freq_subset		MZ	B cells	7.096
4102	Healthy	BDC-CR1:P15:F	Freq_subset		MZ	B cells	8.908
4103	Healthy	BDC-CR1:P15:F	Freq_subset		MZ	B cells	6.527
4104	Healthy	BDC-CR1:P15:F	Freq_subset		MZ	B cells	11.11
4105	Healthy	BDC-CR1:P15:F	Freq_subset		MZ	B cells	6.579
4106	Healthy	BDC-CR1:P15:F	Freq_subset		MZ	B cells	6.243
4108	Healthy	BDC-CR1:P15:F	Freq_subset		MZ	B cells	5.251
4109	Healthy	BDC-CR1:P15:F	Freq_subset		MZ	B cells	9.951
4110	Healthy	BDC-CR1:P15:F	Freq_subset		MZ	B cells	15.01
4111	Healthy	BDC-CR1:P15:F	Freq_subset		MZ	B cells	22.77
4112	Healthy	BDC-CR1:P15:F	Freq_subset		MZ	B cells	8.565
4113	Healthy	BDC-CR1:P15:F	Freq_subset		MZ	B cells	9.4
4114	Healthy	BDC-CR1:P15:F	Freq_subset		MZ	B cells	14.83
4115	Healthy	BDC-CR1:P15:F	Freq_subset		MZ	B cells	14.85
4116	Healthy	BDC-CR1:P15:F	Freq_subset		MZ	B cells	22.78
4117	Healthy	BDC-CR1:P15:F	Freq_subset		MZ	B cells	8.857
4118	Healthy	BDC-CR1:P15:F	Freq_subset		MZ	B cells	11.72
4119	Healthy	BDC-CR1:P15:F	Freq_subset		MZ	B cells	4.226
4120	Healthy	BDC-CR1:P15:F	Freq_subset		MZ	B cells	7.237
4121	Critical (ventilation)	BDC-CR1:P15:F	Freq_subset		MZ	B cells	3
4122	Severe (no venitlation)	BDC-CR1:P15:F	Freq_subset		MZ	B cells	1.996
4124	Critical (ventilation)	BDC-CR1:P15:F	Freq_subset		MZ	B cells	4.529
4125	Severe (no venitlation)	BDC-CR1:P15:F	Freq_subset		MZ	B cells	2.828
4126	Critical (ventilation)	BDC-CR1:P15:F	Freq_subset		MZ	B cells	1.552
4127	Severe (no venitlation)	BDC-CR1:P15:F	Freq_subset		MZ	B cells	10.2
4128	Critical (ventilation)	BDC-CR1:P15:F	Freq_subset		MZ	B cells	4.348
4129	Critical (ventilation)	BDC-CR1:P15:F	Freq_subset		MZ	B cells	10
4130	Critical (ventilation)	BDC-CR1:P15:F	Freq_subset		MZ	B cells	9.242
4131	Severe (no venitlation)	BDC-CR1:P15:F	Freq_subset		MZ	B cells	3.225
4132	Moderate	BDC-CR1:P15:F	Freq_subset		MZ	B cells	22.25
4133	Mild	BDC-CR1:P15:F	Freq_subset		MZ	B cells	17.13
4134	Mild	BDC-CR1:P15:F	Freq_subset		MZ	B cells	4.825
4135	Moderate	BDC-CR1:P15:F	Freq_subset		MZ	B cells	2.799
4136	Healthy	BDC-CR1:P15:F	Freq_subset		MZ	B cells	13.81
4137	Healthy	BDC-CR1:P15:F	Freq_subset		MZ	B cells	5.711
4138	Healthy	BDC-CR1:P15:F	Freq_subset		MZ	B cells	10
4139	Healthy	BDC-CR1:P15:F	Freq_subset		MZ	B cells	9.6
4140	Healthy	BDC-CR1:P15:F	Freq_subset		MZ	B cells	19.96
4141	Healthy	BDC-CR1:P15:F	Freq_subset		MZ	B cells	13.91
4142	Healthy	BDC-CR1:P15:F	Freq_subset		MZ	B cells	6.448
4143	Healthy	BDC-CR1:P15:F	Freq_subset		MZ	B cells	12.28
4144	Healthy	BDC-CR1:P15:F	Freq_subset		MZ	B cells	20.24
4145	Healthy	BDC-CR1:P15:F	Freq_subset		MZ	B cells	24.39
4146	Healthy	BDC-CR1:P15:F	Freq_subset		MZ	B cells	21.54
4147	Healthy	BDC-CR1:P15:F	Freq_subset		MZ	B cells	5.785
4148	Healthy	BDC-CR1:P15:F	Freq_subset		MZ	B cells	17.73
4149	Healthy	BDC-CR1:P15:F	Freq_subset		MZ	B cells	9.986
4150	Healthy	BDC-CR1:P15:F	Freq_subset		MZ	B cells	6.915
4151	Healthy	BDC-CR1:P15:F	Freq_subset		MZ	B cells	4.203
4152	Healthy	BDC-CR1:P15:F	Freq_subset		MZ	B cells	3.053
4153	Healthy	BDC-CR1:P15:F	Freq_subset		MZ	B cells	3.13
4154	Healthy	BDC-CR1:P15:F	Freq_subset		MZ	B cells	5.141
4155	Healthy	BDC-CR1:P15:F	Freq_subset		MZ	B cells	4.24
4156	Healthy	BDC-CR1:P15:F	Freq_subset		MZ	B cells	21.86
4157	Healthy	BDC-CR1:P15:F	Freq_subset		MZ	B cells	10.58
4158	Healthy	BDC-CR1:P15:F	Freq_subset		MZ	B cells	7.468
4159	Healthy	BDC-CR1:P15:F	Freq_subset		MZ	B cells	13.82
4160	Healthy	BDC-CR1:P15:F	Freq_subset		MZ	B cells	25.76
4161	Healthy	BDC-CR1:P15:F	Freq_subset		MZ	B cells	9.426
4162	Healthy	BDC-CR1:P15:F	Freq_subset		MZ	B cells	9.103
4163	Healthy	BDC-CR1:P15:F	Freq_subset		MZ	B cells	5.551
4164	Healthy	BDC-CR1:P15:F	Freq_subset		MZ	B cells	8.665
4165	Healthy	BDC-CR1:P15:F	Freq_subset		MZ	B cells	22.17
4166	Healthy	BDC-CR1:P15:F	Freq_subset		MZ	B cells	11.67
4167	Critical (ventilation)	BDC-CR1:P15:F	Freq_subset		MZ	B cells	1.267
4168	Critical (ventilation)	BDC-CR1:P15:F	Freq_subset		MZ	B cells	5.72
4169	Severe (no venitlation)	BDC-CR1:P15:F	Freq_subset		MZ	B cells	9.875
4170	Critical (ventilation)	BDC-CR1:P15:F	Freq_subset		MZ	B cells	2.883
4171	Critical (ventilation)	BDC-CR1:P15:F	Freq_subset		MZ	B cells	5.42
4172	Critical (ventilation)	BDC-CR1:P15:F	Freq_subset		MZ	B cells	3.378
4173	Severe (no venitlation)	BDC-CR1:P15:F	Freq_subset		MZ	B cells	5.676
4174	Severe (no venitlation)	BDC-CR1:P15:F	Freq_subset		MZ	B cells	3.658
4175	Severe (no venitlation)	BDC-CR1:P15:F	Freq_subset		MZ	B cells	3.415
4176	Severe (no venitlation)	BDC-CR1:P15:F	Freq_subset		MZ	B cells	4.409
4177	Mild	BDC-CR1:P15:F	Freq_subset		MZ	B cells	15.64
4178	Mild	BDC-CR1:P15:F	Freq_subset		MZ	B cells	22.29
4179	Moderate	BDC-CR1:P15:F	Freq_subset		MZ	B cells	5.425
4180	Mild	BDC-CR1:P15:F	Freq_subset		MZ	B cells	18.08
4181	Moderate	BDC-CR1:P15:F	Freq_subset		MZ	B cells	8.732
4182	Moderate	BDC-CR1:P15:F	Freq_subset		MZ	B cells	7.766
4183	Moderate	BDC-CR1:P15:F	Freq_subset		MZ	B cells	5.2
4184	Moderate	BDC-CR1:P15:F	Freq_subset		MZ	B cells	9.319
4185	Healthy	BDC-CR1:P15:F	Freq_subset		MZ	B cells	2.65
4186	Healthy	BDC-CR1:P15:F	Freq_subset		MZ	B cells	9.049
4187	Healthy	BDC-CR1:P15:F	Freq_subset		MZ	B cells	8.525
4188	Healthy	BDC-CR1:P15:F	Freq_subset		MZ	B cells	5.153
4189	Healthy	BDC-CR1:P15:F	Freq_subset		MZ	B cells	14.01
4190	Healthy	BDC-CR1:P15:F	Freq_subset		MZ	B cells	7.675
4191	Healthy	BDC-CR1:P15:F	Freq_subset		MZ	B cells	16.18
4192	Healthy	BDC-CR1:P15:F	Freq_subset		MZ	B cells	6.58
4193	Healthy	BDC-CR1:P15:F	Freq_subset		MZ	B cells	12.62
4194	Healthy	BDC-CR1:P15:F	Freq_subset		MZ	B cells	8.589
4195	Healthy	BDC-CR1:P15:F	Freq_subset		MZ	B cells	3.609
4196	Healthy	BDC-CR1:P15:F	Freq_subset		MZ	B cells	6.507
4197	Healthy	BDC-CR1:P15:F	Freq_subset		MZ	B cells	10.94
4198	Healthy	BDC-CR1:P15:F	Freq_subset		MZ	B cells	2.756
4199	Healthy	BDC-CR1:P15:F	Freq_subset		MZ	B cells	6.665
4200	Healthy	BDC-CR1:P15:F	Freq_subset		MZ	B cells	23.02
4201	Healthy	BDC-CR1:P15:F	Freq_subset		MZ	B cells	16.83
4202	Healthy	BDC-CR1:P15:F	Freq_subset		MZ	B cells	23.49
4203	Healthy	BDC-CR1:P15:F	Freq_subset		MZ	B cells	18.04
4204	Healthy	BDC-CR1:P15:F	Freq_subset		MZ	B cells	25.08
4205	Healthy	BDC-CR1:P15:F	Freq_subset		MZ	B cells	11.16
4206	Healthy	BDC-CR1:P15:F	Freq_subset		MZ	B cells	3.622
4207	Healthy	BDC-CR1:P15:F	Freq_subset		MZ	B cells	8.887
4208	Healthy	BDC-CR1:P15:F	Freq_subset		MZ	B cells	43.15
4209	Healthy	BDC-CR1:P15:F	Freq_subset		MZ	B cells	5.19
4210	Healthy	BDC-CR1:P15:F	Freq_subset		MZ	B cells	13.16
4211	Healthy	BDC-CR1:P15:F	Freq_subset		MZ	B cells	6.049
4212	Healthy	BDC-CR1:P15:F	Freq_subset		MZ	B cells	3.707
4213	Healthy	BDC-CR1:P15:F	Freq_subset		MZ	B cells	20.14
4214	Healthy	BDC-CR1:P15:F	Freq_subset		MZ	B cells	5.636
4215	Critical (ventilation)	BDC-CR1:P15:F	Freq_subset		MZ	B cells	3.205
4216	Severe (no venitlation)	BDC-CR1:P15:F	Freq_subset		MZ	B cells	7.082
4217	Severe (no venitlation)	BDC-CR1:P15:F	Freq_subset		MZ	B cells	5.537
4220	Severe (no venitlation)	BDC-CR1:P15:F	Freq_subset		MZ	B cells	4.412
4221	Critical (ventilation)	BDC-CR1:P15:F	Freq_subset		MZ	B cells	3.344
4222	Severe (no venitlation)	BDC-CR1:P15:F	Freq_subset		MZ	B cells	12
4223	Critical (ventilation)	BDC-CR1:P15:F	Freq_subset		MZ	B cells	4.311
4224	Critical (ventilation)	BDC-CR1:P15:F	Freq_subset		MZ	B cells	2.286
4225	Moderate	BDC-CR1:P15:F	Freq_subset		MZ	B cells	7.597
4226	Mild	BDC-CR1:P15:F	Freq_subset		MZ	B cells	23.44
4227	Moderate	BDC-CR1:P15:F	Freq_subset		MZ	B cells	9.002
4228	Moderate	BDC-CR1:P15:F	Freq_subset		MZ	B cells	5.596
4229	Moderate	BDC-CR1:P15:F	Freq_subset		MZ	B cells	3.346
4230	Mild	BDC-CR1:P15:F	Freq_subset		MZ	B cells	26.09
4231	Moderate	BDC-CR1:P15:F	Freq_subset		MZ	B cells	5.147
4232	Mild	BDC-CR1:P15:F	Freq_subset		MZ	B cells	3.476
4233	Healthy	BDC-CR1:P15:F	Freq_subset		MZ	B cells	8.882
4234	Healthy	BDC-CR1:P15:F	Freq_subset		MZ	B cells	17.02
4235	Healthy	BDC-CR1:P15:F	Freq_subset		MZ	B cells	3.456
4236	Healthy	BDC-CR1:P15:F	Freq_subset		MZ	B cells	3.651
4237	Healthy	BDC-CR1:P15:F	Freq_subset		MZ	B cells	14.31
4238	Healthy	BDC-CR1:P15:F	Freq_subset		MZ	B cells	4.439
4239	Healthy	BDC-CR1:P15:F	Freq_subset		MZ	B cells	4.603
4240	Healthy	BDC-CR1:P15:F	Freq_subset		MZ	B cells	3.788
4241	Healthy	BDC-CR1:P15:F	Freq_subset		MZ	B cells	9.714
4242	Healthy	BDC-CR1:P15:F	Freq_subset		MZ	B cells	12.49
4243	Healthy	BDC-CR1:P15:F	Freq_subset		MZ	B cells	15.57
4244	Healthy	BDC-CR1:P15:F	Freq_subset		MZ	B cells	10.37
4245	Healthy	BDC-CR1:P15:F	Freq_subset		MZ	B cells	11.28
4246	Healthy	BDC-CR1:P15:F	Freq_subset		MZ	B cells	8.502
4247	Healthy	BDC-CR1:P15:F	Freq_subset		MZ	B cells	9.956
4248	Healthy	BDC-CR1:P15:F	Freq_subset		MZ	B cells	17.83
4249	Healthy	BDC-CR1:P15:F	Freq_subset		MZ	B cells	7.799
4250	Healthy	BDC-CR1:P15:F	Freq_subset		MZ	B cells	1.745
4251	Healthy	BDC-CR1:P15:F	Freq_subset		MZ	B cells	10.21
4252	Healthy	BDC-CR1:P15:F	Freq_subset		MZ	B cells	1.89
4253	Healthy	BDC-CR1:P15:F	Freq_subset		MZ	B cells	10.3
4254	Healthy	BDC-CR1:P15:F	Freq_subset		MZ	B cells	8.769
4255	Healthy	BDC-CR1:P15:F	Freq_subset		MZ	B cells	5.438
4256	Healthy	BDC-CR1:P15:F	Freq_subset		MZ	B cells	18.66
4257	Healthy	BDC-CR1:P15:F	Freq_subset		MZ	B cells	4.155
4258	Healthy	BDC-CR1:P15:F	Freq_subset		MZ	B cells	3.214
4259	Healthy	BDC-CR1:P15:F	Freq_subset		MZ	B cells	5.318
4260	Healthy	BDC-CR1:P15:F	Freq_subset		MZ	B cells	6.294
4261	Critical (ventilation)	BDC-CR1:P15:F	Freq_subset		MZ	B cells	3.359
4262	Critical (ventilation)	BDC-CR1:P15:F	Freq_subset		MZ	B cells	2.728
4264	Severe (no venitlation)	BDC-CR1:P15:F	Freq_subset		MZ	B cells	8.564
4265	Severe (no venitlation)	BDC-CR1:P15:F	Freq_subset		MZ	B cells	4.989
4266	Critical (ventilation)	BDC-CR1:P15:F	Freq_subset		MZ	B cells	3.143
4267	Critical (ventilation)	BDC-CR1:P15:F	Freq_subset		MZ	B cells	4.991
4268	Severe (no venitlation)	BDC-CR1:P15:F	Freq_subset		MZ	B cells	4.837
4269	Mild	BDC-CR1:P15:F	Freq_subset		MZ	B cells	11.12
4270	Moderate	BDC-CR1:P15:F	Freq_subset		MZ	B cells	9.561
4271	Mild	BDC-CR1:P15:F	Freq_subset		MZ	B cells	19.16
4272	Mild	BDC-CR1:P15:F	Freq_subset		MZ	B cells	7.289
4273	Moderate	BDC-CR1:P15:F	Freq_subset		MZ	B cells	12.48
4274	Moderate	BDC-CR1:P15:F	Freq_subset		MZ	B cells	4.003
4275	Moderate	BDC-CR1:P15:F	Freq_subset		MZ	B cells	3.762
