# Supplementary material for: Immune phenotypes that are associated with subsequent COVID-19 severity inferred from post-recovery samples
Source: Nat Commun. 2022 Nov 25;13:7255. doi: 10.1038/s41467-022-34638-2 (PMC9700777; doi:10.1038/s41467-022-34638-2)
Supplement: Supplementary file 4 — Source Data [file 41467_2022_34638_MOESM4_ESM.zip › 220923_Source Data_Figure 4.xlsx]

## Sheet: Figure 4a
Source Data for Figure 4a
FlowJo ID	Severity	Trait ID	Trait type	Marker	Subset	Parent	Percentage or MFI
4000	Healthy	BDC-CR1:P66:F	Freq_subset		pDCs	Myeloid	2.912
4000	Healthy	BDC-CR1:P92:F	Freq_subset		CD14+ DC3s	Myeloid	1.565
4001	Healthy	BDC-CR1:P66:F	Freq_subset		pDCs	Myeloid	2.234
4001	Healthy	BDC-CR1:P92:F	Freq_subset		CD14+ DC3s	Myeloid	2.21
4002	Healthy	BDC-CR1:P66:F	Freq_subset		pDCs	Myeloid	1.883
4002	Healthy	BDC-CR1:P92:F	Freq_subset		CD14+ DC3s	Myeloid	1.651
4003	Healthy	BDC-CR1:P66:F	Freq_subset		pDCs	Myeloid	2.755
4003	Healthy	BDC-CR1:P92:F	Freq_subset		CD14+ DC3s	Myeloid	0.5
4004	Healthy	BDC-CR1:P66:F	Freq_subset		pDCs	Myeloid	2.185
4004	Healthy	BDC-CR1:P92:F	Freq_subset		CD14+ DC3s	Myeloid	0.797
4005	Healthy	BDC-CR1:P66:F	Freq_subset		pDCs	Myeloid	4.075
4005	Healthy	BDC-CR1:P92:F	Freq_subset		CD14+ DC3s	Myeloid	1.298
4006	Healthy	BDC-CR1:P66:F	Freq_subset		pDCs	Myeloid	3.122
4006	Healthy	BDC-CR1:P92:F	Freq_subset		CD14+ DC3s	Myeloid	2.407
4007	Healthy	BDC-CR1:P66:F	Freq_subset		pDCs	Myeloid	1.377
4007	Healthy	BDC-CR1:P92:F	Freq_subset		CD14+ DC3s	Myeloid	1.296
4008	Healthy	BDC-CR1:P66:F	Freq_subset		pDCs	Myeloid	2.02
4008	Healthy	BDC-CR1:P92:F	Freq_subset		CD14+ DC3s	Myeloid	1.66
4009	Healthy	BDC-CR1:P66:F	Freq_subset		pDCs	Myeloid	0.533
4009	Healthy	BDC-CR1:P92:F	Freq_subset		CD14+ DC3s	Myeloid	2.053
4010	Healthy	BDC-CR1:P66:F	Freq_subset		pDCs	Myeloid	1.393
4010	Healthy	BDC-CR1:P92:F	Freq_subset		CD14+ DC3s	Myeloid	1.795
4011	Healthy	BDC-CR1:P66:F	Freq_subset		pDCs	Myeloid	0.949
4011	Healthy	BDC-CR1:P92:F	Freq_subset		CD14+ DC3s	Myeloid	1.135
4012	Healthy	BDC-CR1:P66:F	Freq_subset		pDCs	Myeloid	6.209
4012	Healthy	BDC-CR1:P92:F	Freq_subset		CD14+ DC3s	Myeloid	0.976
4013	Healthy	BDC-CR1:P66:F	Freq_subset		pDCs	Myeloid	3.089
4013	Healthy	BDC-CR1:P92:F	Freq_subset		CD14+ DC3s	Myeloid	3.009
4014	Healthy	BDC-CR1:P66:F	Freq_subset		pDCs	Myeloid	0.798
4014	Healthy	BDC-CR1:P92:F	Freq_subset		CD14+ DC3s	Myeloid	0.957
4015	Healthy	BDC-CR1:P66:F	Freq_subset		pDCs	Myeloid	2.95
4015	Healthy	BDC-CR1:P92:F	Freq_subset		CD14+ DC3s	Myeloid	2.035
4016	Healthy	BDC-CR1:P66:F	Freq_subset		pDCs	Myeloid	2.232
4016	Healthy	BDC-CR1:P92:F	Freq_subset		CD14+ DC3s	Myeloid	1.644
4017	Healthy	BDC-CR1:P66:F	Freq_subset		pDCs	Myeloid	0.708
4017	Healthy	BDC-CR1:P92:F	Freq_subset		CD14+ DC3s	Myeloid	0.449
4018	Healthy	BDC-CR1:P66:F	Freq_subset		pDCs	Myeloid	1.12
4018	Healthy	BDC-CR1:P92:F	Freq_subset		CD14+ DC3s	Myeloid	1.771
4019	Healthy	BDC-CR1:P66:F	Freq_subset		pDCs	Myeloid	3.558
4019	Healthy	BDC-CR1:P92:F	Freq_subset		CD14+ DC3s	Myeloid	0.913
4020	Healthy	BDC-CR1:P66:F	Freq_subset		pDCs	Myeloid	1.171
4020	Healthy	BDC-CR1:P92:F	Freq_subset		CD14+ DC3s	Myeloid	1.064
4021	Healthy	BDC-CR1:P66:F	Freq_subset		pDCs	Myeloid	1.826
4021	Healthy	BDC-CR1:P92:F	Freq_subset		CD14+ DC3s	Myeloid	0.719
4022	Healthy	BDC-CR1:P66:F	Freq_subset		pDCs	Myeloid	2.458
4022	Healthy	BDC-CR1:P92:F	Freq_subset		CD14+ DC3s	Myeloid	1.44
4023	Healthy	BDC-CR1:P66:F	Freq_subset		pDCs	Myeloid	0.717
4023	Healthy	BDC-CR1:P92:F	Freq_subset		CD14+ DC3s	Myeloid	0.775
4024	Healthy	BDC-CR1:P66:F	Freq_subset		pDCs	Myeloid	1.17
4024	Healthy	BDC-CR1:P92:F	Freq_subset		CD14+ DC3s	Myeloid	1.824
4025	Healthy	BDC-CR1:P66:F	Freq_subset		pDCs	Myeloid	3.235
4025	Healthy	BDC-CR1:P92:F	Freq_subset		CD14+ DC3s	Myeloid	0.87
4026	Healthy	BDC-CR1:P66:F	Freq_subset		pDCs	Myeloid	3.029
4026	Healthy	BDC-CR1:P92:F	Freq_subset		CD14+ DC3s	Myeloid	2.081
4027	Healthy	BDC-CR1:P66:F	Freq_subset		pDCs	Myeloid	1.873
4027	Healthy	BDC-CR1:P92:F	Freq_subset		CD14+ DC3s	Myeloid	1.609
4028	Healthy	BDC-CR1:P66:F	Freq_subset		pDCs	Myeloid	0.572
4028	Healthy	BDC-CR1:P92:F	Freq_subset		CD14+ DC3s	Myeloid	0.655
4029	Healthy	BDC-CR1:P66:F	Freq_subset		pDCs	Myeloid	5.766
4029	Healthy	BDC-CR1:P92:F	Freq_subset		CD14+ DC3s	Myeloid	2.868
4030	Critical (ventilation)	BDC-CR1:P66:F	Freq_subset		pDCs	Myeloid	0.608
4030	Critical (ventilation)	BDC-CR1:P92:F	Freq_subset		CD14+ DC3s	Myeloid	0.749
4031	Severe (no venitlation)	BDC-CR1:P66:F	Freq_subset		pDCs	Myeloid	0.705
4031	Severe (no venitlation)	BDC-CR1:P92:F	Freq_subset		CD14+ DC3s	Myeloid	0.396
4032	Critical (ventilation)	BDC-CR1:P66:F	Freq_subset		pDCs	Myeloid	0.508
4032	Critical (ventilation)	BDC-CR1:P92:F	Freq_subset		CD14+ DC3s	Myeloid	0.0632
4033	Severe (no venitlation)	BDC-CR1:P66:F	Freq_subset		pDCs	Myeloid	0.67
4033	Severe (no venitlation)	BDC-CR1:P92:F	Freq_subset		CD14+ DC3s	Myeloid	1.251
4034	Severe (no venitlation)	BDC-CR1:P66:F	Freq_subset		pDCs	Myeloid	0.964
4034	Severe (no venitlation)	BDC-CR1:P92:F	Freq_subset		CD14+ DC3s	Myeloid	0.342
4035	Severe (no venitlation)	BDC-CR1:P66:F	Freq_subset		pDCs	Myeloid	1.004
4035	Severe (no venitlation)	BDC-CR1:P92:F	Freq_subset		CD14+ DC3s	Myeloid	0.941
4036	Critical (ventilation)	BDC-CR1:P66:F	Freq_subset		pDCs	Myeloid	0.315
4036	Critical (ventilation)	BDC-CR1:P92:F	Freq_subset		CD14+ DC3s	Myeloid	0.07
4037	Critical (ventilation)	BDC-CR1:P66:F	Freq_subset		pDCs	Myeloid	0.108
4037	Critical (ventilation)	BDC-CR1:P92:F	Freq_subset		CD14+ DC3s	Myeloid	0.302
4038	Severe (no venitlation)	BDC-CR1:P66:F	Freq_subset		pDCs	Myeloid	0.196
4038	Severe (no venitlation)	BDC-CR1:P92:F	Freq_subset		CD14+ DC3s	Myeloid	0.117
4039	Severe (no venitlation)	BDC-CR1:P66:F	Freq_subset		pDCs	Myeloid	0.526
4039	Severe (no venitlation)	BDC-CR1:P92:F	Freq_subset		CD14+ DC3s	Myeloid	0.685
4040	Mild	BDC-CR1:P66:F	Freq_subset		pDCs	Myeloid	3.415
4040	Mild	BDC-CR1:P92:F	Freq_subset		CD14+ DC3s	Myeloid	0.757
4041	Mild	BDC-CR1:P66:F	Freq_subset		pDCs	Myeloid	4.114
4041	Mild	BDC-CR1:P92:F	Freq_subset		CD14+ DC3s	Myeloid	1.575
4042	Moderate	BDC-CR1:P66:F	Freq_subset		pDCs	Myeloid	2.718
4042	Moderate	BDC-CR1:P92:F	Freq_subset		CD14+ DC3s	Myeloid	1.74
4043	Mild	BDC-CR1:P66:F	Freq_subset		pDCs	Myeloid	2.657
4043	Mild	BDC-CR1:P92:F	Freq_subset		CD14+ DC3s	Myeloid	3.037
4044	Mild	BDC-CR1:P66:F	Freq_subset		pDCs	Myeloid	5.478
4044	Mild	BDC-CR1:P92:F	Freq_subset		CD14+ DC3s	Myeloid	2.621
4045	Mild	BDC-CR1:P66:F	Freq_subset		pDCs	Myeloid	2.191
4045	Mild	BDC-CR1:P92:F	Freq_subset		CD14+ DC3s	Myeloid	0.317
4046	Moderate	BDC-CR1:P66:F	Freq_subset		pDCs	Myeloid	3.46
4046	Moderate	BDC-CR1:P92:F	Freq_subset		CD14+ DC3s	Myeloid	1.724
4047	Mild	BDC-CR1:P66:F	Freq_subset		pDCs	Myeloid	2.677
4047	Mild	BDC-CR1:P92:F	Freq_subset		CD14+ DC3s	Myeloid	2.57
4048	Healthy	BDC-CR1:P66:F	Freq_subset		pDCs	Myeloid	1.42
4048	Healthy	BDC-CR1:P92:F	Freq_subset		CD14+ DC3s	Myeloid	0.48
4049	Healthy	BDC-CR1:P66:F	Freq_subset		pDCs	Myeloid	1.055
4049	Healthy	BDC-CR1:P92:F	Freq_subset		CD14+ DC3s	Myeloid	0.776
4050	Healthy	BDC-CR1:P66:F	Freq_subset		pDCs	Myeloid	1.107
4050	Healthy	BDC-CR1:P92:F	Freq_subset		CD14+ DC3s	Myeloid	0.2
4051	Healthy	BDC-CR1:P66:F	Freq_subset		pDCs	Myeloid	5.854
4051	Healthy	BDC-CR1:P92:F	Freq_subset		CD14+ DC3s	Myeloid	1.865
4052	Healthy	BDC-CR1:P66:F	Freq_subset		pDCs	Myeloid	1.084
4052	Healthy	BDC-CR1:P92:F	Freq_subset		CD14+ DC3s	Myeloid	0.808
4053	Healthy	BDC-CR1:P66:F	Freq_subset		pDCs	Myeloid	0.368
4053	Healthy	BDC-CR1:P92:F	Freq_subset		CD14+ DC3s	Myeloid	0.4
4054	Healthy	BDC-CR1:P66:F	Freq_subset		pDCs	Myeloid	0.871
4054	Healthy	BDC-CR1:P92:F	Freq_subset		CD14+ DC3s	Myeloid	1.266
4055	Healthy	BDC-CR1:P66:F	Freq_subset		pDCs	Myeloid	2.531
4055	Healthy	BDC-CR1:P92:F	Freq_subset		CD14+ DC3s	Myeloid	1.66
4056	Healthy	BDC-CR1:P66:F	Freq_subset		pDCs	Myeloid	0.528
4056	Healthy	BDC-CR1:P92:F	Freq_subset		CD14+ DC3s	Myeloid	0.698
4057	Healthy	BDC-CR1:P66:F	Freq_subset		pDCs	Myeloid	0.886
4057	Healthy	BDC-CR1:P92:F	Freq_subset		CD14+ DC3s	Myeloid	0.309
4058	Healthy	BDC-CR1:P66:F	Freq_subset		pDCs	Myeloid	1.15
4058	Healthy	BDC-CR1:P92:F	Freq_subset		CD14+ DC3s	Myeloid	2.455
4059	Healthy	BDC-CR1:P66:F	Freq_subset		pDCs	Myeloid	1.53
4059	Healthy	BDC-CR1:P92:F	Freq_subset		CD14+ DC3s	Myeloid	1.556
4060	Healthy	BDC-CR1:P66:F	Freq_subset		pDCs	Myeloid	1.061
4060	Healthy	BDC-CR1:P92:F	Freq_subset		CD14+ DC3s	Myeloid	0.228
4061	Healthy	BDC-CR1:P66:F	Freq_subset		pDCs	Myeloid	1.719
4061	Healthy	BDC-CR1:P92:F	Freq_subset		CD14+ DC3s	Myeloid	0.982
4062	Healthy	BDC-CR1:P66:F	Freq_subset		pDCs	Myeloid	1.259
4062	Healthy	BDC-CR1:P92:F	Freq_subset		CD14+ DC3s	Myeloid	2.986
4063	Healthy	BDC-CR1:P66:F	Freq_subset		pDCs	Myeloid	2.085
4063	Healthy	BDC-CR1:P92:F	Freq_subset		CD14+ DC3s	Myeloid	1.603
4064	Healthy	BDC-CR1:P66:F	Freq_subset		pDCs	Myeloid	1.114
4064	Healthy	BDC-CR1:P92:F	Freq_subset		CD14+ DC3s	Myeloid	2.707
4065	Healthy	BDC-CR1:P66:F	Freq_subset		pDCs	Myeloid	1.604
4065	Healthy	BDC-CR1:P92:F	Freq_subset		CD14+ DC3s	Myeloid	1.119
4066	Healthy	BDC-CR1:P66:F	Freq_subset		pDCs	Myeloid	2.251
4066	Healthy	BDC-CR1:P92:F	Freq_subset		CD14+ DC3s	Myeloid	0.247
4067	Healthy	BDC-CR1:P66:F	Freq_subset		pDCs	Myeloid	1.316
4067	Healthy	BDC-CR1:P92:F	Freq_subset		CD14+ DC3s	Myeloid	0.344
4068	Healthy	BDC-CR1:P66:F	Freq_subset		pDCs	Myeloid	1.279
4068	Healthy	BDC-CR1:P92:F	Freq_subset		CD14+ DC3s	Myeloid	1.388
4069	Healthy	BDC-CR1:P66:F	Freq_subset		pDCs	Myeloid	2.607
4069	Healthy	BDC-CR1:P92:F	Freq_subset		CD14+ DC3s	Myeloid	1.3
4070	Healthy	BDC-CR1:P66:F	Freq_subset		pDCs	Myeloid	0.818
4070	Healthy	BDC-CR1:P92:F	Freq_subset		CD14+ DC3s	Myeloid	1.18
4071	Healthy	BDC-CR1:P66:F	Freq_subset		pDCs	Myeloid	2.647
4071	Healthy	BDC-CR1:P92:F	Freq_subset		CD14+ DC3s	Myeloid	1.523
4072	Healthy	BDC-CR1:P66:F	Freq_subset		pDCs	Myeloid	1.188
4072	Healthy	BDC-CR1:P92:F	Freq_subset		CD14+ DC3s	Myeloid	1.202
4073	Healthy	BDC-CR1:P66:F	Freq_subset		pDCs	Myeloid	1.155
4073	Healthy	BDC-CR1:P92:F	Freq_subset		CD14+ DC3s	Myeloid	1.631
4074	Healthy	BDC-CR1:P66:F	Freq_subset		pDCs	Myeloid	0.702
4074	Healthy	BDC-CR1:P92:F	Freq_subset		CD14+ DC3s	Myeloid	0.302
4075	Healthy	BDC-CR1:P66:F	Freq_subset		pDCs	Myeloid	1.529
4075	Healthy	BDC-CR1:P92:F	Freq_subset		CD14+ DC3s	Myeloid	1.784
4076	Healthy	BDC-CR1:P66:F	Freq_subset		pDCs	Myeloid	2.043
4076	Healthy	BDC-CR1:P92:F	Freq_subset		CD14+ DC3s	Myeloid	0.589
4077	Healthy	BDC-CR1:P66:F	Freq_subset		pDCs	Myeloid	2.525
4077	Healthy	BDC-CR1:P92:F	Freq_subset		CD14+ DC3s	Myeloid	1.135
4078	Critical (ventilation)	BDC-CR1:P66:F	Freq_subset		pDCs	Myeloid	0.641
4078	Critical (ventilation)	BDC-CR1:P92:F	Freq_subset		CD14+ DC3s	Myeloid	0
4079	Severe (no venitlation)	BDC-CR1:P66:F	Freq_subset		pDCs	Myeloid	0.568
4079	Severe (no venitlation)	BDC-CR1:P92:F	Freq_subset		CD14+ DC3s	Myeloid	0.0693
4080	Severe (no venitlation)	BDC-CR1:P66:F	Freq_subset		pDCs	Myeloid	0.131
4080	Severe (no venitlation)	BDC-CR1:P92:F	Freq_subset		CD14+ DC3s	Myeloid	0.454
4081	Critical (ventilation)	BDC-CR1:P66:F	Freq_subset		pDCs	Myeloid	0.184
4081	Critical (ventilation)	BDC-CR1:P92:F	Freq_subset		CD14+ DC3s	Myeloid	0.0788
4082	Critical (ventilation)	BDC-CR1:P66:F	Freq_subset		pDCs	Myeloid	0.16
4082	Critical (ventilation)	BDC-CR1:P92:F	Freq_subset		CD14+ DC3s	Myeloid	0
4083	Critical (ventilation)	BDC-CR1:P66:F	Freq_subset		pDCs	Myeloid	1.111
4083	Critical (ventilation)	BDC-CR1:P92:F	Freq_subset		CD14+ DC3s	Myeloid	0.105
4084	Critical (ventilation)	BDC-CR1:P66:F	Freq_subset		pDCs	Myeloid	0.661
4084	Critical (ventilation)	BDC-CR1:P92:F	Freq_subset		CD14+ DC3s	Myeloid	0.674
4085	Critical (ventilation)	BDC-CR1:P66:F	Freq_subset		pDCs	Myeloid	0.0132
4085	Critical (ventilation)	BDC-CR1:P92:F	Freq_subset		CD14+ DC3s	Myeloid	0.201
4086	Critical (ventilation)	BDC-CR1:P66:F	Freq_subset		pDCs	Myeloid	0.197
4086	Critical (ventilation)	BDC-CR1:P92:F	Freq_subset		CD14+ DC3s	Myeloid	0.0715
4087	Severe (no venitlation)	BDC-CR1:P66:F	Freq_subset		pDCs	Myeloid	0.37
4087	Severe (no venitlation)	BDC-CR1:P92:F	Freq_subset		CD14+ DC3s	Myeloid	0.366
4088	Mild	BDC-CR1:P66:F	Freq_subset		pDCs	Myeloid	1.2
4088	Mild	BDC-CR1:P92:F	Freq_subset		CD14+ DC3s	Myeloid	0.782
4089	Moderate	BDC-CR1:P66:F	Freq_subset		pDCs	Myeloid	1.175
4089	Moderate	BDC-CR1:P92:F	Freq_subset		CD14+ DC3s	Myeloid	1.197
4090	Mild	BDC-CR1:P66:F	Freq_subset		pDCs	Myeloid	3.157
4090	Mild	BDC-CR1:P92:F	Freq_subset		CD14+ DC3s	Myeloid	0.495
4091	Moderate	BDC-CR1:P66:F	Freq_subset		pDCs	Myeloid	1.017
4091	Moderate	BDC-CR1:P92:F	Freq_subset		CD14+ DC3s	Myeloid	1.851
4092	Moderate	BDC-CR1:P66:F	Freq_subset		pDCs	Myeloid	3.527
4092	Moderate	BDC-CR1:P92:F	Freq_subset		CD14+ DC3s	Myeloid	0.352
4093	Moderate	BDC-CR1:P66:F	Freq_subset		pDCs	Myeloid	1.078
4093	Moderate	BDC-CR1:P92:F	Freq_subset		CD14+ DC3s	Myeloid	0.508
4094	Moderate	BDC-CR1:P66:F	Freq_subset		pDCs	Myeloid	2.002
4094	Moderate	BDC-CR1:P92:F	Freq_subset		CD14+ DC3s	Myeloid	0.547
4095	Moderate	BDC-CR1:P66:F	Freq_subset		pDCs	Myeloid	2.413
4095	Moderate	BDC-CR1:P92:F	Freq_subset		CD14+ DC3s	Myeloid	1.932
4096	Healthy	BDC-CR1:P66:F	Freq_subset		pDCs	Myeloid	2.097
4096	Healthy	BDC-CR1:P92:F	Freq_subset		CD14+ DC3s	Myeloid	1.371
4097	Healthy	BDC-CR1:P66:F	Freq_subset		pDCs	Myeloid	1.237
4097	Healthy	BDC-CR1:P92:F	Freq_subset		CD14+ DC3s	Myeloid	1.012
4098	Healthy	BDC-CR1:P66:F	Freq_subset		pDCs	Myeloid	2.353
4098	Healthy	BDC-CR1:P92:F	Freq_subset		CD14+ DC3s	Myeloid	0.564
4099	Healthy	BDC-CR1:P66:F	Freq_subset		pDCs	Myeloid	2.835
4099	Healthy	BDC-CR1:P92:F	Freq_subset		CD14+ DC3s	Myeloid	1.317
4100	Healthy	BDC-CR1:P66:F	Freq_subset		pDCs	Myeloid	1.052
4100	Healthy	BDC-CR1:P92:F	Freq_subset		CD14+ DC3s	Myeloid	2.795
4101	Healthy	BDC-CR1:P66:F	Freq_subset		pDCs	Myeloid	0.371
4101	Healthy	BDC-CR1:P92:F	Freq_subset		CD14+ DC3s	Myeloid	0.214
4102	Healthy	BDC-CR1:P66:F	Freq_subset		pDCs	Myeloid	0.608
4102	Healthy	BDC-CR1:P92:F	Freq_subset		CD14+ DC3s	Myeloid	1.139
4103	Healthy	BDC-CR1:P66:F	Freq_subset		pDCs	Myeloid	2.066
4103	Healthy	BDC-CR1:P92:F	Freq_subset		CD14+ DC3s	Myeloid	3.244
4104	Healthy	BDC-CR1:P66:F	Freq_subset		pDCs	Myeloid	1.324
4104	Healthy	BDC-CR1:P92:F	Freq_subset		CD14+ DC3s	Myeloid	2.218
4105	Healthy	BDC-CR1:P66:F	Freq_subset		pDCs	Myeloid	2.834
4105	Healthy	BDC-CR1:P92:F	Freq_subset		CD14+ DC3s	Myeloid	0.79
4106	Healthy	BDC-CR1:P66:F	Freq_subset		pDCs	Myeloid	3.511
4106	Healthy	BDC-CR1:P92:F	Freq_subset		CD14+ DC3s	Myeloid	0.629
4108	Healthy	BDC-CR1:P66:F	Freq_subset		pDCs	Myeloid	3.698
4108	Healthy	BDC-CR1:P92:F	Freq_subset		CD14+ DC3s	Myeloid	0.576
4109	Healthy	BDC-CR1:P66:F	Freq_subset		pDCs	Myeloid	1.77
4109	Healthy	BDC-CR1:P92:F	Freq_subset		CD14+ DC3s	Myeloid	2.384
4110	Healthy	BDC-CR1:P66:F	Freq_subset		pDCs	Myeloid	2.499
4110	Healthy	BDC-CR1:P92:F	Freq_subset		CD14+ DC3s	Myeloid	1.288
4111	Healthy	BDC-CR1:P66:F	Freq_subset		pDCs	Myeloid	3.767
4111	Healthy	BDC-CR1:P92:F	Freq_subset		CD14+ DC3s	Myeloid	2.861
4112	Healthy	BDC-CR1:P66:F	Freq_subset		pDCs	Myeloid	0.854
4112	Healthy	BDC-CR1:P92:F	Freq_subset		CD14+ DC3s	Myeloid	0.797
4113	Healthy	BDC-CR1:P66:F	Freq_subset		pDCs	Myeloid	1.156
4113	Healthy	BDC-CR1:P92:F	Freq_subset		CD14+ DC3s	Myeloid	1.027
4114	Healthy	BDC-CR1:P66:F	Freq_subset		pDCs	Myeloid	2.653
4114	Healthy	BDC-CR1:P92:F	Freq_subset		CD14+ DC3s	Myeloid	1.346
4115	Healthy	BDC-CR1:P66:F	Freq_subset		pDCs	Myeloid	0.95
4115	Healthy	BDC-CR1:P92:F	Freq_subset		CD14+ DC3s	Myeloid	2.094
4116	Healthy	BDC-CR1:P66:F	Freq_subset		pDCs	Myeloid	2.611
4116	Healthy	BDC-CR1:P92:F	Freq_subset		CD14+ DC3s	Myeloid	0.764
4117	Healthy	BDC-CR1:P66:F	Freq_subset		pDCs	Myeloid	0.521
4117	Healthy	BDC-CR1:P92:F	Freq_subset		CD14+ DC3s	Myeloid	1.037
4118	Healthy	BDC-CR1:P66:F	Freq_subset		pDCs	Myeloid	6.006
4118	Healthy	BDC-CR1:P92:F	Freq_subset		CD14+ DC3s	Myeloid	0.466
4119	Healthy	BDC-CR1:P66:F	Freq_subset		pDCs	Myeloid	2.571
4119	Healthy	BDC-CR1:P92:F	Freq_subset		CD14+ DC3s	Myeloid	0.677
4120	Healthy	BDC-CR1:P66:F	Freq_subset		pDCs	Myeloid	3.928
4120	Healthy	BDC-CR1:P92:F	Freq_subset		CD14+ DC3s	Myeloid	0.468
4121	Critical (ventilation)	BDC-CR1:P66:F	Freq_subset		pDCs	Myeloid	0.0642
4121	Critical (ventilation)	BDC-CR1:P92:F	Freq_subset		CD14+ DC3s	Myeloid	0.116
4122	Severe (no venitlation)	BDC-CR1:P66:F	Freq_subset		pDCs	Myeloid	0.996
4122	Severe (no venitlation)	BDC-CR1:P92:F	Freq_subset		CD14+ DC3s	Myeloid	0.374
4124	Critical (ventilation)	BDC-CR1:P66:F	Freq_subset		pDCs	Myeloid	0.0688
4124	Critical (ventilation)	BDC-CR1:P92:F	Freq_subset		CD14+ DC3s	Myeloid	0.0258
4125	Severe (no venitlation)	BDC-CR1:P66:F	Freq_subset		pDCs	Myeloid	0.725
4125	Severe (no venitlation)	BDC-CR1:P92:F	Freq_subset		CD14+ DC3s	Myeloid	0.595
4126	Critical (ventilation)	BDC-CR1:P66:F	Freq_subset		pDCs	Myeloid	0.0448
4126	Critical (ventilation)	BDC-CR1:P92:F	Freq_subset		CD14+ DC3s	Myeloid	0.17
4127	Severe (no venitlation)	BDC-CR1:P66:F	Freq_subset		pDCs	Myeloid	2.418
4127	Severe (no venitlation)	BDC-CR1:P92:F	Freq_subset		CD14+ DC3s	Myeloid	1.735
4128	Critical (ventilation)	BDC-CR1:P66:F	Freq_subset		pDCs	Myeloid	0.601
4128	Critical (ventilation)	BDC-CR1:P92:F	Freq_subset		CD14+ DC3s	Myeloid	0.211
4129	Critical (ventilation)	BDC-CR1:P66:F	Freq_subset		pDCs	Myeloid	0.0891
4129	Critical (ventilation)	BDC-CR1:P92:F	Freq_subset		CD14+ DC3s	Myeloid	0.0636
4130	Critical (ventilation)	BDC-CR1:P66:F	Freq_subset		pDCs	Myeloid	0.623
4130	Critical (ventilation)	BDC-CR1:P92:F	Freq_subset		CD14+ DC3s	Myeloid	0.178
4131	Severe (no venitlation)	BDC-CR1:P66:F	Freq_subset		pDCs	Myeloid	0.471
4131	Severe (no venitlation)	BDC-CR1:P92:F	Freq_subset		CD14+ DC3s	Myeloid	0.0789
4132	Moderate	BDC-CR1:P66:F	Freq_subset		pDCs	Myeloid	2.326
4132	Moderate	BDC-CR1:P92:F	Freq_subset		CD14+ DC3s	Myeloid	0.101
4133	Mild	BDC-CR1:P66:F	Freq_subset		pDCs	Myeloid	1.2
4133	Mild	BDC-CR1:P92:F	Freq_subset		CD14+ DC3s	Myeloid	0.615
4134	Mild	BDC-CR1:P66:F	Freq_subset		pDCs	Myeloid	2.686
4134	Mild	BDC-CR1:P92:F	Freq_subset		CD14+ DC3s	Myeloid	0.84
4135	Moderate	BDC-CR1:P66:F	Freq_subset		pDCs	Myeloid	1.708
4135	Moderate	BDC-CR1:P92:F	Freq_subset		CD14+ DC3s	Myeloid	2.534
4136	Healthy	BDC-CR1:P66:F	Freq_subset		pDCs	Myeloid	1.082
4136	Healthy	BDC-CR1:P92:F	Freq_subset		CD14+ DC3s	Myeloid	1.429
4137	Healthy	BDC-CR1:P66:F	Freq_subset		pDCs	Myeloid	0.875
4137	Healthy	BDC-CR1:P92:F	Freq_subset		CD14+ DC3s	Myeloid	0.458
4138	Healthy	BDC-CR1:P66:F	Freq_subset		pDCs	Myeloid	1.195
4138	Healthy	BDC-CR1:P92:F	Freq_subset		CD14+ DC3s	Myeloid	1.06
4139	Healthy	BDC-CR1:P66:F	Freq_subset		pDCs	Myeloid	5.786
4139	Healthy	BDC-CR1:P92:F	Freq_subset		CD14+ DC3s	Myeloid	2.071
4140	Healthy	BDC-CR1:P66:F	Freq_subset		pDCs	Myeloid	2.044
4140	Healthy	BDC-CR1:P92:F	Freq_subset		CD14+ DC3s	Myeloid	1.028
4141	Healthy	BDC-CR1:P66:F	Freq_subset		pDCs	Myeloid	0.24
4141	Healthy	BDC-CR1:P92:F	Freq_subset		CD14+ DC3s	Myeloid	0.485
4142	Healthy	BDC-CR1:P66:F	Freq_subset		pDCs	Myeloid	1.381
4142	Healthy	BDC-CR1:P92:F	Freq_subset		CD14+ DC3s	Myeloid	0.399
4143	Healthy	BDC-CR1:P66:F	Freq_subset		pDCs	Myeloid	3.005
4143	Healthy	BDC-CR1:P92:F	Freq_subset		CD14+ DC3s	Myeloid	0.233
4144	Healthy	BDC-CR1:P66:F	Freq_subset		pDCs	Myeloid	1.703
4144	Healthy	BDC-CR1:P92:F	Freq_subset		CD14+ DC3s	Myeloid	0.371
4145	Healthy	BDC-CR1:P66:F	Freq_subset		pDCs	Myeloid	1.502
4145	Healthy	BDC-CR1:P92:F	Freq_subset		CD14+ DC3s	Myeloid	0.593
4146	Healthy	BDC-CR1:P66:F	Freq_subset		pDCs	Myeloid	1.647
4146	Healthy	BDC-CR1:P92:F	Freq_subset		CD14+ DC3s	Myeloid	2.657
4147	Healthy	BDC-CR1:P66:F	Freq_subset		pDCs	Myeloid	0.846
4147	Healthy	BDC-CR1:P92:F	Freq_subset		CD14+ DC3s	Myeloid	2.986
4148	Healthy	BDC-CR1:P66:F	Freq_subset		pDCs	Myeloid	1.031
4148	Healthy	BDC-CR1:P92:F	Freq_subset		CD14+ DC3s	Myeloid	1.068
4149	Healthy	BDC-CR1:P66:F	Freq_subset		pDCs	Myeloid	1.115
4149	Healthy	BDC-CR1:P92:F	Freq_subset		CD14+ DC3s	Myeloid	2.124
4150	Healthy	BDC-CR1:P66:F	Freq_subset		pDCs	Myeloid	0.87
4150	Healthy	BDC-CR1:P92:F	Freq_subset		CD14+ DC3s	Myeloid	0.494
4151	Healthy	BDC-CR1:P66:F	Freq_subset		pDCs	Myeloid	1.406
4151	Healthy	BDC-CR1:P92:F	Freq_subset		CD14+ DC3s	Myeloid	0.63
4152	Healthy	BDC-CR1:P66:F	Freq_subset		pDCs	Myeloid	1.569
4152	Healthy	BDC-CR1:P92:F	Freq_subset		CD14+ DC3s	Myeloid	1.114
4153	Healthy	BDC-CR1:P66:F	Freq_subset		pDCs	Myeloid	1.474
4153	Healthy	BDC-CR1:P92:F	Freq_subset		CD14+ DC3s	Myeloid	2.041
4154	Healthy	BDC-CR1:P66:F	Freq_subset		pDCs	Myeloid	2.279
4154	Healthy	BDC-CR1:P92:F	Freq_subset		CD14+ DC3s	Myeloid	1.768
4155	Healthy	BDC-CR1:P66:F	Freq_subset		pDCs	Myeloid	2.526
4155	Healthy	BDC-CR1:P92:F	Freq_subset		CD14+ DC3s	Myeloid	0.927
4156	Healthy	BDC-CR1:P66:F	Freq_subset		pDCs	Myeloid	1.055
4156	Healthy	BDC-CR1:P92:F	Freq_subset		CD14+ DC3s	Myeloid	1.458
4157	Healthy	BDC-CR1:P66:F	Freq_subset		pDCs	Myeloid	2.753
4157	Healthy	BDC-CR1:P92:F	Freq_subset		CD14+ DC3s	Myeloid	0.72
4158	Healthy	BDC-CR1:P66:F	Freq_subset		pDCs	Myeloid	1.626
4158	Healthy	BDC-CR1:P92:F	Freq_subset		CD14+ DC3s	Myeloid	1.499
4159	Healthy	BDC-CR1:P66:F	Freq_subset		pDCs	Myeloid	5.486
4159	Healthy	BDC-CR1:P92:F	Freq_subset		CD14+ DC3s	Myeloid	1.126
4160	Healthy	BDC-CR1:P66:F	Freq_subset		pDCs	Myeloid	1.52
4160	Healthy	BDC-CR1:P92:F	Freq_subset		CD14+ DC3s	Myeloid	0.675
4161	Healthy	BDC-CR1:P66:F	Freq_subset		pDCs	Myeloid	2.637
4161	Healthy	BDC-CR1:P92:F	Freq_subset		CD14+ DC3s	Myeloid	0.781
4162	Healthy	BDC-CR1:P66:F	Freq_subset		pDCs	Myeloid	1.859
4162	Healthy	BDC-CR1:P92:F	Freq_subset		CD14+ DC3s	Myeloid	0.638
4163	Healthy	BDC-CR1:P66:F	Freq_subset		pDCs	Myeloid	5.235
4163	Healthy	BDC-CR1:P92:F	Freq_subset		CD14+ DC3s	Myeloid	3.02
4164	Healthy	BDC-CR1:P66:F	Freq_subset		pDCs	Myeloid	0.864
4164	Healthy	BDC-CR1:P92:F	Freq_subset		CD14+ DC3s	Myeloid	0.779
4165	Healthy	BDC-CR1:P66:F	Freq_subset		pDCs	Myeloid	1.998
4165	Healthy	BDC-CR1:P92:F	Freq_subset		CD14+ DC3s	Myeloid	0.734
4166	Healthy	BDC-CR1:P66:F	Freq_subset		pDCs	Myeloid	2.145
4166	Healthy	BDC-CR1:P92:F	Freq_subset		CD14+ DC3s	Myeloid	1.643
4167	Critical (ventilation)	BDC-CR1:P66:F	Freq_subset		pDCs	Myeloid	1.706
4167	Critical (ventilation)	BDC-CR1:P92:F	Freq_subset		CD14+ DC3s	Myeloid	0.0489
4168	Critical (ventilation)	BDC-CR1:P66:F	Freq_subset		pDCs	Myeloid	0.134
4168	Critical (ventilation)	BDC-CR1:P92:F	Freq_subset		CD14+ DC3s	Myeloid	0.273
4169	Severe (no venitlation)	BDC-CR1:P66:F	Freq_subset		pDCs	Myeloid	3.199
4169	Severe (no venitlation)	BDC-CR1:P92:F	Freq_subset		CD14+ DC3s	Myeloid	1.325
4170	Critical (ventilation)	BDC-CR1:P66:F	Freq_subset		pDCs	Myeloid	0.195
4170	Critical (ventilation)	BDC-CR1:P92:F	Freq_subset		CD14+ DC3s	Myeloid	0.0955
4171	Critical (ventilation)	BDC-CR1:P66:F	Freq_subset		pDCs	Myeloid	0.592
4171	Critical (ventilation)	BDC-CR1:P92:F	Freq_subset		CD14+ DC3s	Myeloid	0.338
4172	Critical (ventilation)	BDC-CR1:P66:F	Freq_subset		pDCs	Myeloid	2.225
4172	Critical (ventilation)	BDC-CR1:P92:F	Freq_subset		CD14+ DC3s	Myeloid	0.123
4173	Severe (no venitlation)	BDC-CR1:P66:F	Freq_subset		pDCs	Myeloid	1.688
4173	Severe (no venitlation)	BDC-CR1:P92:F	Freq_subset		CD14+ DC3s	Myeloid	0.298
4174	Severe (no venitlation)	BDC-CR1:P66:F	Freq_subset		pDCs	Myeloid	1.209
4174	Severe (no venitlation)	BDC-CR1:P92:F	Freq_subset		CD14+ DC3s	Myeloid	0.27
4175	Severe (no venitlation)	BDC-CR1:P66:F	Freq_subset		pDCs	Myeloid	0.319
4175	Severe (no venitlation)	BDC-CR1:P92:F	Freq_subset		CD14+ DC3s	Myeloid	0.322
4176	Severe (no venitlation)	BDC-CR1:P66:F	Freq_subset		pDCs	Myeloid	1.389
4176	Severe (no venitlation)	BDC-CR1:P92:F	Freq_subset		CD14+ DC3s	Myeloid	0
4177	Mild	BDC-CR1:P66:F	Freq_subset		pDCs	Myeloid	4.779
4177	Mild	BDC-CR1:P92:F	Freq_subset		CD14+ DC3s	Myeloid	1.818
4178	Mild	BDC-CR1:P66:F	Freq_subset		pDCs	Myeloid	2.994
4178	Mild	BDC-CR1:P92:F	Freq_subset		CD14+ DC3s	Myeloid	1.644
4179	Moderate	BDC-CR1:P66:F	Freq_subset		pDCs	Myeloid	2.4
4179	Moderate	BDC-CR1:P92:F	Freq_subset		CD14+ DC3s	Myeloid	0.358
4180	Mild	BDC-CR1:P66:F	Freq_subset		pDCs	Myeloid	4.649
4180	Mild	BDC-CR1:P92:F	Freq_subset		CD14+ DC3s	Myeloid	0.882
4181	Moderate	BDC-CR1:P66:F	Freq_subset		pDCs	Myeloid	1.949
4181	Moderate	BDC-CR1:P92:F	Freq_subset		CD14+ DC3s	Myeloid	0.82
4182	Moderate	BDC-CR1:P66:F	Freq_subset		pDCs	Myeloid	2.184
4182	Moderate	BDC-CR1:P92:F	Freq_subset		CD14+ DC3s	Myeloid	0.55
4183	Moderate	BDC-CR1:P66:F	Freq_subset		pDCs	Myeloid	1.869
4183	Moderate	BDC-CR1:P92:F	Freq_subset		CD14+ DC3s	Myeloid	1.831
4184	Moderate	BDC-CR1:P66:F	Freq_subset		pDCs	Myeloid	2.278
4184	Moderate	BDC-CR1:P92:F	Freq_subset		CD14+ DC3s	Myeloid	0.608
4185	Healthy	BDC-CR1:P66:F	Freq_subset		pDCs	Myeloid	1.591
4185	Healthy	BDC-CR1:P92:F	Freq_subset		CD14+ DC3s	Myeloid	1.112
4186	Healthy	BDC-CR1:P66:F	Freq_subset		pDCs	Myeloid	2.228
4186	Healthy	BDC-CR1:P92:F	Freq_subset		CD14+ DC3s	Myeloid	0.898
4187	Healthy	BDC-CR1:P66:F	Freq_subset		pDCs	Myeloid	0.874
4187	Healthy	BDC-CR1:P92:F	Freq_subset		CD14+ DC3s	Myeloid	0.613
4188	Healthy	BDC-CR1:P66:F	Freq_subset		pDCs	Myeloid	1.827
4188	Healthy	BDC-CR1:P92:F	Freq_subset		CD14+ DC3s	Myeloid	2.481
4189	Healthy	BDC-CR1:P66:F	Freq_subset		pDCs	Myeloid	5.241
4189	Healthy	BDC-CR1:P92:F	Freq_subset		CD14+ DC3s	Myeloid	0.937
4190	Healthy	BDC-CR1:P66:F	Freq_subset		pDCs	Myeloid	1.895
4190	Healthy	BDC-CR1:P92:F	Freq_subset		CD14+ DC3s	Myeloid	0.803
4191	Healthy	BDC-CR1:P66:F	Freq_subset		pDCs	Myeloid	1.225
4191	Healthy	BDC-CR1:P92:F	Freq_subset		CD14+ DC3s	Myeloid	2.017
4192	Healthy	BDC-CR1:P66:F	Freq_subset		pDCs	Myeloid	0.849
4192	Healthy	BDC-CR1:P92:F	Freq_subset		CD14+ DC3s	Myeloid	1.91
4193	Healthy	BDC-CR1:P66:F	Freq_subset		pDCs	Myeloid	2.276
4193	Healthy	BDC-CR1:P92:F	Freq_subset		CD14+ DC3s	Myeloid	0.728
4194	Healthy	BDC-CR1:P66:F	Freq_subset		pDCs	Myeloid	2.517
4194	Healthy	BDC-CR1:P92:F	Freq_subset		CD14+ DC3s	Myeloid	1.524
4195	Healthy	BDC-CR1:P66:F	Freq_subset		pDCs	Myeloid	3.268
4195	Healthy	BDC-CR1:P92:F	Freq_subset		CD14+ DC3s	Myeloid	1.471
4196	Healthy	BDC-CR1:P66:F	Freq_subset		pDCs	Myeloid	0.502
4196	Healthy	BDC-CR1:P92:F	Freq_subset		CD14+ DC3s	Myeloid	0.16
4197	Healthy	BDC-CR1:P66:F	Freq_subset		pDCs	Myeloid	1.92
4197	Healthy	BDC-CR1:P92:F	Freq_subset		CD14+ DC3s	Myeloid	1.026
4198	Healthy	BDC-CR1:P66:F	Freq_subset		pDCs	Myeloid	2.571
4198	Healthy	BDC-CR1:P92:F	Freq_subset		CD14+ DC3s	Myeloid	0.679
4199	Healthy	BDC-CR1:P66:F	Freq_subset		pDCs	Myeloid	1.029
4199	Healthy	BDC-CR1:P92:F	Freq_subset		CD14+ DC3s	Myeloid	1.011
4200	Healthy	BDC-CR1:P66:F	Freq_subset		pDCs	Myeloid	1.622
4200	Healthy	BDC-CR1:P92:F	Freq_subset		CD14+ DC3s	Myeloid	1.524
4201	Healthy	BDC-CR1:P66:F	Freq_subset		pDCs	Myeloid	1.989
4201	Healthy	BDC-CR1:P92:F	Freq_subset		CD14+ DC3s	Myeloid	1.439
4202	Healthy	BDC-CR1:P66:F	Freq_subset		pDCs	Myeloid	1.433
4202	Healthy	BDC-CR1:P92:F	Freq_subset		CD14+ DC3s	Myeloid	1.266
4203	Healthy	BDC-CR1:P66:F	Freq_subset		pDCs	Myeloid	3.621
4203	Healthy	BDC-CR1:P92:F	Freq_subset		CD14+ DC3s	Myeloid	1.462
4204	Healthy	BDC-CR1:P66:F	Freq_subset		pDCs	Myeloid	3.517
4204	Healthy	BDC-CR1:P92:F	Freq_subset		CD14+ DC3s	Myeloid	0.688
4205	Healthy	BDC-CR1:P66:F	Freq_subset		pDCs	Myeloid	0.949
4205	Healthy	BDC-CR1:P92:F	Freq_subset		CD14+ DC3s	Myeloid	1.886
4206	Healthy	BDC-CR1:P66:F	Freq_subset		pDCs	Myeloid	3.478
4206	Healthy	BDC-CR1:P92:F	Freq_subset		CD14+ DC3s	Myeloid	1.697
4207	Healthy	BDC-CR1:P66:F	Freq_subset		pDCs	Myeloid	2.407
4207	Healthy	BDC-CR1:P92:F	Freq_subset		CD14+ DC3s	Myeloid	1.593
4208	Healthy	BDC-CR1:P66:F	Freq_subset		pDCs	Myeloid	1.263
4208	Healthy	BDC-CR1:P92:F	Freq_subset		CD14+ DC3s	Myeloid	1.449
4209	Healthy	BDC-CR1:P66:F	Freq_subset		pDCs	Myeloid	1.938
4209	Healthy	BDC-CR1:P92:F	Freq_subset		CD14+ DC3s	Myeloid	1.397
4210	Healthy	BDC-CR1:P66:F	Freq_subset		pDCs	Myeloid	2.248
4210	Healthy	BDC-CR1:P92:F	Freq_subset		CD14+ DC3s	Myeloid	0.807
4211	Healthy	BDC-CR1:P66:F	Freq_subset		pDCs	Myeloid	1.357
4211	Healthy	BDC-CR1:P92:F	Freq_subset		CD14+ DC3s	Myeloid	1.377
4212	Healthy	BDC-CR1:P66:F	Freq_subset		pDCs	Myeloid	1.403
4212	Healthy	BDC-CR1:P92:F	Freq_subset		CD14+ DC3s	Myeloid	0.616
4213	Healthy	BDC-CR1:P66:F	Freq_subset		pDCs	Myeloid	2.99
4213	Healthy	BDC-CR1:P92:F	Freq_subset		CD14+ DC3s	Myeloid	0.83
4214	Healthy	BDC-CR1:P66:F	Freq_subset		pDCs	Myeloid	1.504
4214	Healthy	BDC-CR1:P92:F	Freq_subset		CD14+ DC3s	Myeloid	2.081
4215	Critical (ventilation)	BDC-CR1:P66:F	Freq_subset		pDCs	Myeloid	0.606
4215	Critical (ventilation)	BDC-CR1:P92:F	Freq_subset		CD14+ DC3s	Myeloid	0.229
4216	Severe (no venitlation)	BDC-CR1:P66:F	Freq_subset		pDCs	Myeloid	0.745
4216	Severe (no venitlation)	BDC-CR1:P92:F	Freq_subset		CD14+ DC3s	Myeloid	0.174
4217	Severe (no venitlation)	BDC-CR1:P66:F	Freq_subset		pDCs	Myeloid	2.201
4217	Severe (no venitlation)	BDC-CR1:P92:F	Freq_subset		CD14+ DC3s	Myeloid	0.663
4220	Severe (no venitlation)	BDC-CR1:P66:F	Freq_subset		pDCs	Myeloid	1.378
4220	Severe (no venitlation)	BDC-CR1:P92:F	Freq_subset		CD14+ DC3s	Myeloid	0.133
4221	Critical (ventilation)	BDC-CR1:P66:F	Freq_subset		pDCs	Myeloid	2.623
4221	Critical (ventilation)	BDC-CR1:P92:F	Freq_subset		CD14+ DC3s	Myeloid	0
4222	Severe (no venitlation)	BDC-CR1:P66:F	Freq_subset		pDCs	Myeloid	1.923
4222	Severe (no venitlation)	BDC-CR1:P92:F	Freq_subset		CD14+ DC3s	Myeloid	1.197
4223	Critical (ventilation)	BDC-CR1:P66:F	Freq_subset		pDCs	Myeloid	1.714
4223	Critical (ventilation)	BDC-CR1:P92:F	Freq_subset		CD14+ DC3s	Myeloid	0.245
4224	Critical (ventilation)	BDC-CR1:P66:F	Freq_subset		pDCs	Myeloid	0.0308
4224	Critical (ventilation)	BDC-CR1:P92:F	Freq_subset		CD14+ DC3s	Myeloid	0.131
4225	Moderate	BDC-CR1:P66:F	Freq_subset		pDCs	Myeloid	8.787
4225	Moderate	BDC-CR1:P92:F	Freq_subset		CD14+ DC3s	Myeloid	1.756
4226	Mild	BDC-CR1:P66:F	Freq_subset		pDCs	Myeloid	5.212
4226	Mild	BDC-CR1:P92:F	Freq_subset		CD14+ DC3s	Myeloid	1.595
4227	Moderate	BDC-CR1:P66:F	Freq_subset		pDCs	Myeloid	3.679
4227	Moderate	BDC-CR1:P92:F	Freq_subset		CD14+ DC3s	Myeloid	0.807
4228	Moderate	BDC-CR1:P66:F	Freq_subset		pDCs	Myeloid	4.008
4228	Moderate	BDC-CR1:P92:F	Freq_subset		CD14+ DC3s	Myeloid	1.081
4229	Moderate	BDC-CR1:P66:F	Freq_subset		pDCs	Myeloid	1.424
4229	Moderate	BDC-CR1:P92:F	Freq_subset		CD14+ DC3s	Myeloid	0.462
4230	Mild	BDC-CR1:P66:F	Freq_subset		pDCs	Myeloid	2.461
4230	Mild	BDC-CR1:P92:F	Freq_subset		CD14+ DC3s	Myeloid	0.664
4231	Moderate	BDC-CR1:P66:F	Freq_subset		pDCs	Myeloid	3.145
4231	Moderate	BDC-CR1:P92:F	Freq_subset		CD14+ DC3s	Myeloid	0.695
4232	Mild	BDC-CR1:P66:F	Freq_subset		pDCs	Myeloid	3.751
4232	Mild	BDC-CR1:P92:F	Freq_subset		CD14+ DC3s	Myeloid	0.753
4233	Healthy	BDC-CR1:P66:F	Freq_subset		pDCs	Myeloid	4.644
4233	Healthy	BDC-CR1:P92:F	Freq_subset		CD14+ DC3s	Myeloid	1.415
4234	Healthy	BDC-CR1:P66:F	Freq_subset		pDCs	Myeloid	1.664
4234	Healthy	BDC-CR1:P92:F	Freq_subset		CD14+ DC3s	Myeloid	0.42
4235	Healthy	BDC-CR1:P66:F	Freq_subset		pDCs	Myeloid	2.19
4235	Healthy	BDC-CR1:P92:F	Freq_subset		CD14+ DC3s	Myeloid	2.216
4236	Healthy	BDC-CR1:P66:F	Freq_subset		pDCs	Myeloid	1.225
4236	Healthy	BDC-CR1:P92:F	Freq_subset		CD14+ DC3s	Myeloid	2.21
4237	Healthy	BDC-CR1:P66:F	Freq_subset		pDCs	Myeloid	2.438
4237	Healthy	BDC-CR1:P92:F	Freq_subset		CD14+ DC3s	Myeloid	0.738
4238	Healthy	BDC-CR1:P66:F	Freq_subset		pDCs	Myeloid	0.664
4238	Healthy	BDC-CR1:P92:F	Freq_subset		CD14+ DC3s	Myeloid	1.631
4239	Healthy	BDC-CR1:P66:F	Freq_subset		pDCs	Myeloid	0.857
4239	Healthy	BDC-CR1:P92:F	Freq_subset		CD14+ DC3s	Myeloid	0.549
4240	Healthy	BDC-CR1:P66:F	Freq_subset		pDCs	Myeloid	1.108
4240	Healthy	BDC-CR1:P92:F	Freq_subset		CD14+ DC3s	Myeloid	1.149
4241	Healthy	BDC-CR1:P66:F	Freq_subset		pDCs	Myeloid	1.598
4241	Healthy	BDC-CR1:P92:F	Freq_subset		CD14+ DC3s	Myeloid	0.607
4242	Healthy	BDC-CR1:P66:F	Freq_subset		pDCs	Myeloid	3.665
4242	Healthy	BDC-CR1:P92:F	Freq_subset		CD14+ DC3s	Myeloid	0.308
4243	Healthy	BDC-CR1:P66:F	Freq_subset		pDCs	Myeloid	1.414
4243	Healthy	BDC-CR1:P92:F	Freq_subset		CD14+ DC3s	Myeloid	1.34
4244	Healthy	BDC-CR1:P66:F	Freq_subset		pDCs	Myeloid	1.07
4244	Healthy	BDC-CR1:P92:F	Freq_subset		CD14+ DC3s	Myeloid	1.546
4245	Healthy	BDC-CR1:P66:F	Freq_subset		pDCs	Myeloid	1.081
4245	Healthy	BDC-CR1:P92:F	Freq_subset		CD14+ DC3s	Myeloid	0.406
4246	Healthy	BDC-CR1:P66:F	Freq_subset		pDCs	Myeloid	3.613
4246	Healthy	BDC-CR1:P92:F	Freq_subset		CD14+ DC3s	Myeloid	2.356
4247	Healthy	BDC-CR1:P66:F	Freq_subset		pDCs	Myeloid	3.94
4247	Healthy	BDC-CR1:P92:F	Freq_subset		CD14+ DC3s	Myeloid	0.62
4248	Healthy	BDC-CR1:P66:F	Freq_subset		pDCs	Myeloid	1.684
4248	Healthy	BDC-CR1:P92:F	Freq_subset		CD14+ DC3s	Myeloid	2.734
4249	Healthy	BDC-CR1:P66:F	Freq_subset		pDCs	Myeloid	2.195
4249	Healthy	BDC-CR1:P92:F	Freq_subset		CD14+ DC3s	Myeloid	1.078
4250	Healthy	BDC-CR1:P66:F	Freq_subset		pDCs	Myeloid	3.079
4250	Healthy	BDC-CR1:P92:F	Freq_subset		CD14+ DC3s	Myeloid	6.925
4251	Healthy	BDC-CR1:P66:F	Freq_subset		pDCs	Myeloid	1.727
4251	Healthy	BDC-CR1:P92:F	Freq_subset		CD14+ DC3s	Myeloid	0.908
4252	Healthy	BDC-CR1:P66:F	Freq_subset		pDCs	Myeloid	0.85
4252	Healthy	BDC-CR1:P92:F	Freq_subset		CD14+ DC3s	Myeloid	1.568
4253	Healthy	BDC-CR1:P66:F	Freq_subset		pDCs	Myeloid	2.153
4253	Healthy	BDC-CR1:P92:F	Freq_subset		CD14+ DC3s	Myeloid	2.319
4254	Healthy	BDC-CR1:P66:F	Freq_subset		pDCs	Myeloid	6.704
4254	Healthy	BDC-CR1:P92:F	Freq_subset		CD14+ DC3s	Myeloid	2.351
4255	Healthy	BDC-CR1:P66:F	Freq_subset		pDCs	Myeloid	1.716
4255	Healthy	BDC-CR1:P92:F	Freq_subset		CD14+ DC3s	Myeloid	2.316
4256	Healthy	BDC-CR1:P66:F	Freq_subset		pDCs	Myeloid	3.035
4256	Healthy	BDC-CR1:P92:F	Freq_subset		CD14+ DC3s	Myeloid	2.482
4257	Healthy	BDC-CR1:P66:F	Freq_subset		pDCs	Myeloid	0.74
4257	Healthy	BDC-CR1:P92:F	Freq_subset		CD14+ DC3s	Myeloid	0.688
4258	Healthy	BDC-CR1:P66:F	Freq_subset		pDCs	Myeloid	1.356
4258	Healthy	BDC-CR1:P92:F	Freq_subset		CD14+ DC3s	Myeloid	1.206
4259	Healthy	BDC-CR1:P66:F	Freq_subset		pDCs	Myeloid	2.734
4259	Healthy	BDC-CR1:P92:F	Freq_subset		CD14+ DC3s	Myeloid	0.385
4260	Healthy	BDC-CR1:P66:F	Freq_subset		pDCs	Myeloid	1.713
4260	Healthy	BDC-CR1:P92:F	Freq_subset		CD14+ DC3s	Myeloid	0.937
4261	Critical (ventilation)	BDC-CR1:P66:F	Freq_subset		pDCs	Myeloid	0.506
4261	Critical (ventilation)	BDC-CR1:P92:F	Freq_subset		CD14+ DC3s	Myeloid	0
4262	Critical (ventilation)	BDC-CR1:P66:F	Freq_subset		pDCs	Myeloid	0.26
4262	Critical (ventilation)	BDC-CR1:P92:F	Freq_subset		CD14+ DC3s	Myeloid	0.173
4264	Severe (no venitlation)	BDC-CR1:P66:F	Freq_subset		pDCs	Myeloid	1.204
4264	Severe (no venitlation)	BDC-CR1:P92:F	Freq_subset		CD14+ DC3s	Myeloid	1.259
4265	Severe (no venitlation)	BDC-CR1:P66:F	Freq_subset		pDCs	Myeloid	0
4265	Severe (no venitlation)	BDC-CR1:P92:F	Freq_subset		CD14+ DC3s	Myeloid	2.538
4266	Critical (ventilation)	BDC-CR1:P66:F	Freq_subset		pDCs	Myeloid	0.135
4266	Critical (ventilation)	BDC-CR1:P92:F	Freq_subset		CD14+ DC3s	Myeloid	0.135
4267	Critical (ventilation)	BDC-CR1:P66:F	Freq_subset		pDCs	Myeloid	0.0627
4267	Critical (ventilation)	BDC-CR1:P92:F	Freq_subset		CD14+ DC3s	Myeloid	0.0627
4268	Severe (no venitlation)	BDC-CR1:P66:F	Freq_subset		pDCs	Myeloid	1.181
4268	Severe (no venitlation)	BDC-CR1:P92:F	Freq_subset		CD14+ DC3s	Myeloid	0.958
4269	Mild	BDC-CR1:P66:F	Freq_subset		pDCs	Myeloid	1.785
4269	Mild	BDC-CR1:P92:F	Freq_subset		CD14+ DC3s	Myeloid	1.493
4270	Moderate	BDC-CR1:P66:F	Freq_subset		pDCs	Myeloid	3.141
4270	Moderate	BDC-CR1:P92:F	Freq_subset		CD14+ DC3s	Myeloid	2.254
4271	Mild	BDC-CR1:P66:F	Freq_subset		pDCs	Myeloid	8.057
4271	Mild	BDC-CR1:P92:F	Freq_subset		CD14+ DC3s	Myeloid	0.849
4272	Mild	BDC-CR1:P66:F	Freq_subset		pDCs	Myeloid	2.457
4272	Mild	BDC-CR1:P92:F	Freq_subset		CD14+ DC3s	Myeloid	3.201
4273	Moderate	BDC-CR1:P66:F	Freq_subset		pDCs	Myeloid	4.823
4273	Moderate	BDC-CR1:P92:F	Freq_subset		CD14+ DC3s	Myeloid	2.067
4274	Moderate	BDC-CR1:P66:F	Freq_subset		pDCs	Myeloid	0.992
4274	Moderate	BDC-CR1:P92:F	Freq_subset		CD14+ DC3s	Myeloid	1.45
4275	Moderate	BDC-CR1:P66:F	Freq_subset		pDCs	Myeloid	1.748
4275	Moderate	BDC-CR1:P92:F	Freq_subset		CD14+ DC3s	Myeloid	1.79

## Sheet: Figure 4b
Source Data for Figure 4b
FlowJo ID	Severity	Trait ID	Trait type	Marker	Subset	Parent	Percentage or MFI
4000	Healthy	BDC-CR1:P61:M7	MFI	CX3CR1	cDC1s	DCs	198.5
4000	Healthy	BDC-CR1:P67:M7	MFI	CX3CR1	pDCs	CD123+	240.9
4001	Healthy	BDC-CR1:P61:M7	MFI	CX3CR1	cDC1s	DCs	172.4
4001	Healthy	BDC-CR1:P67:M7	MFI	CX3CR1	pDCs	CD123+	334.6
4002	Healthy	BDC-CR1:P61:M7	MFI	CX3CR1	cDC1s	DCs	307.7
4002	Healthy	BDC-CR1:P67:M7	MFI	CX3CR1	pDCs	CD123+	278.4
4003	Healthy	BDC-CR1:P61:M7	MFI	CX3CR1	cDC1s	DCs	186.6
4003	Healthy	BDC-CR1:P67:M7	MFI	CX3CR1	pDCs	CD123+	242.7
4004	Healthy	BDC-CR1:P61:M7	MFI	CX3CR1	cDC1s	DCs	233.9
4004	Healthy	BDC-CR1:P67:M7	MFI	CX3CR1	pDCs	CD123+	292.1
4005	Healthy	BDC-CR1:P61:M7	MFI	CX3CR1	cDC1s	DCs	258.1
4005	Healthy	BDC-CR1:P67:M7	MFI	CX3CR1	pDCs	CD123+	284.8
4006	Healthy	BDC-CR1:P61:M7	MFI	CX3CR1	cDC1s	DCs	79.59
4006	Healthy	BDC-CR1:P67:M7	MFI	CX3CR1	pDCs	CD123+	238.8
4007	Healthy	BDC-CR1:P61:M7	MFI	CX3CR1	cDC1s	DCs	233.8
4007	Healthy	BDC-CR1:P67:M7	MFI	CX3CR1	pDCs	CD123+	257.2
4008	Healthy	BDC-CR1:P61:M7	MFI	CX3CR1	cDC1s	DCs	179.1
4008	Healthy	BDC-CR1:P67:M7	MFI	CX3CR1	pDCs	CD123+	347.6
4009	Healthy	BDC-CR1:P61:M7	MFI	CX3CR1	cDC1s	DCs	174.9
4009	Healthy	BDC-CR1:P67:M7	MFI	CX3CR1	pDCs	CD123+	271.3
4010	Healthy	BDC-CR1:P61:M7	MFI	CX3CR1	cDC1s	DCs	250.3
4010	Healthy	BDC-CR1:P67:M7	MFI	CX3CR1	pDCs	CD123+	265.6
4011	Healthy	BDC-CR1:P61:M7	MFI	CX3CR1	cDC1s	DCs	101.8
4011	Healthy	BDC-CR1:P67:M7	MFI	CX3CR1	pDCs	CD123+	207.6
4012	Healthy	BDC-CR1:P61:M7	MFI	CX3CR1	cDC1s	DCs	143
4012	Healthy	BDC-CR1:P67:M7	MFI	CX3CR1	pDCs	CD123+	201.3
4013	Healthy	BDC-CR1:P61:M7	MFI	CX3CR1	cDC1s	DCs	148.6
4013	Healthy	BDC-CR1:P67:M7	MFI	CX3CR1	pDCs	CD123+	249.1
4014	Healthy	BDC-CR1:P61:M7	MFI	CX3CR1	cDC1s	DCs	114.7
4014	Healthy	BDC-CR1:P67:M7	MFI	CX3CR1	pDCs	CD123+	253.4
4015	Healthy	BDC-CR1:P61:M7	MFI	CX3CR1	cDC1s	DCs	183.7
4015	Healthy	BDC-CR1:P67:M7	MFI	CX3CR1	pDCs	CD123+	205.3
4016	Healthy	BDC-CR1:P61:M7	MFI	CX3CR1	cDC1s	DCs	155.6
4016	Healthy	BDC-CR1:P67:M7	MFI	CX3CR1	pDCs	CD123+	238.6
4017	Healthy	BDC-CR1:P61:M7	MFI	CX3CR1	cDC1s	DCs	90.18
4017	Healthy	BDC-CR1:P67:M7	MFI	CX3CR1	pDCs	CD123+	225.7
4018	Healthy	BDC-CR1:P61:M7	MFI	CX3CR1	cDC1s	DCs	278.4
4018	Healthy	BDC-CR1:P67:M7	MFI	CX3CR1	pDCs	CD123+	162.7
4019	Healthy	BDC-CR1:P61:M7	MFI	CX3CR1	cDC1s	DCs	98.07
4019	Healthy	BDC-CR1:P67:M7	MFI	CX3CR1	pDCs	CD123+	256
4020	Healthy	BDC-CR1:P61:M7	MFI	CX3CR1	cDC1s	DCs	85.5
4020	Healthy	BDC-CR1:P67:M7	MFI	CX3CR1	pDCs	CD123+	225.7
4021	Healthy	BDC-CR1:P61:M7	MFI	CX3CR1	cDC1s	DCs	94.97
4021	Healthy	BDC-CR1:P67:M7	MFI	CX3CR1	pDCs	CD123+	227.5
4022	Healthy	BDC-CR1:P61:M7	MFI	CX3CR1	cDC1s	DCs	130.8
4022	Healthy	BDC-CR1:P67:M7	MFI	CX3CR1	pDCs	CD123+	255.9
4023	Healthy	BDC-CR1:P61:M7	MFI	CX3CR1	cDC1s	DCs	126.8
4023	Healthy	BDC-CR1:P67:M7	MFI	CX3CR1	pDCs	CD123+	277.7
4024	Healthy	BDC-CR1:P61:M7	MFI	CX3CR1	cDC1s	DCs	98.19
4024	Healthy	BDC-CR1:P67:M7	MFI	CX3CR1	pDCs	CD123+	221.2
4025	Healthy	BDC-CR1:P61:M7	MFI	CX3CR1	cDC1s	DCs	193
4025	Healthy	BDC-CR1:P67:M7	MFI	CX3CR1	pDCs	CD123+	263.1
4026	Healthy	BDC-CR1:P61:M7	MFI	CX3CR1	cDC1s	DCs	167.3
4026	Healthy	BDC-CR1:P67:M7	MFI	CX3CR1	pDCs	CD123+	258.2
4027	Healthy	BDC-CR1:P61:M7	MFI	CX3CR1	cDC1s	DCs	276.4
4027	Healthy	BDC-CR1:P67:M7	MFI	CX3CR1	pDCs	CD123+	341.1
4028	Healthy	BDC-CR1:P61:M7	MFI	CX3CR1	cDC1s	DCs	348.1
4028	Healthy	BDC-CR1:P67:M7	MFI	CX3CR1	pDCs	CD123+	207.8
4029	Healthy	BDC-CR1:P61:M7	MFI	CX3CR1	cDC1s	DCs	103.8
4029	Healthy	BDC-CR1:P67:M7	MFI	CX3CR1	pDCs	CD123+	144.6
4030	Critical (ventilation)	BDC-CR1:P61:M7	MFI	CX3CR1	cDC1s	DCs	368.8
4030	Critical (ventilation)	BDC-CR1:P67:M7	MFI	CX3CR1	pDCs	CD123+	296.9
4031	Severe (no venitlation)	BDC-CR1:P61:M7	MFI	CX3CR1	cDC1s	DCs	243.1
4031	Severe (no venitlation)	BDC-CR1:P67:M7	MFI	CX3CR1	pDCs	CD123+	293.9
4032	Critical (ventilation)	BDC-CR1:P61:M7	MFI	CX3CR1	cDC1s	DCs	198.4
4032	Critical (ventilation)	BDC-CR1:P67:M7	MFI	CX3CR1	pDCs	CD123+	261.9
4033	Severe (no venitlation)	BDC-CR1:P61:M7	MFI	CX3CR1	cDC1s	DCs	323.3
4033	Severe (no venitlation)	BDC-CR1:P67:M7	MFI	CX3CR1	pDCs	CD123+	430.4
4034	Severe (no venitlation)	BDC-CR1:P61:M7	MFI	CX3CR1	cDC1s	DCs	800.4
4034	Severe (no venitlation)	BDC-CR1:P67:M7	MFI	CX3CR1	pDCs	CD123+	290.3
4035	Severe (no venitlation)	BDC-CR1:P61:M7	MFI	CX3CR1	cDC1s	DCs	231.1
4035	Severe (no venitlation)	BDC-CR1:P67:M7	MFI	CX3CR1	pDCs	CD123+	220.6
4036	Critical (ventilation)	BDC-CR1:P61:M7	MFI	CX3CR1	cDC1s	DCs	229.9
4036	Critical (ventilation)	BDC-CR1:P67:M7	MFI	CX3CR1	pDCs	CD123+	333.6
4037	Critical (ventilation)	BDC-CR1:P61:M7	MFI	CX3CR1	cDC1s	DCs	139.5
4037	Critical (ventilation)	BDC-CR1:P67:M7	MFI	CX3CR1	pDCs	CD123+	157.2
4038	Severe (no venitlation)	BDC-CR1:P61:M7	MFI	CX3CR1	cDC1s	DCs	700.3
4038	Severe (no venitlation)	BDC-CR1:P67:M7	MFI	CX3CR1	pDCs	CD123+	324.2
4039	Severe (no venitlation)	BDC-CR1:P61:M7	MFI	CX3CR1	cDC1s	DCs	217.6
4039	Severe (no venitlation)	BDC-CR1:P67:M7	MFI	CX3CR1	pDCs	CD123+	222.7
4040	Mild	BDC-CR1:P61:M7	MFI	CX3CR1	cDC1s	DCs	145.6
4040	Mild	BDC-CR1:P67:M7	MFI	CX3CR1	pDCs	CD123+	192.1
4041	Mild	BDC-CR1:P61:M7	MFI	CX3CR1	cDC1s	DCs	163.2
4041	Mild	BDC-CR1:P67:M7	MFI	CX3CR1	pDCs	CD123+	206.1
4042	Moderate	BDC-CR1:P61:M7	MFI	CX3CR1	cDC1s	DCs	81.31
4042	Moderate	BDC-CR1:P67:M7	MFI	CX3CR1	pDCs	CD123+	180.3
4043	Mild	BDC-CR1:P61:M7	MFI	CX3CR1	cDC1s	DCs	97.25
4043	Mild	BDC-CR1:P67:M7	MFI	CX3CR1	pDCs	CD123+	139.7
4044	Mild	BDC-CR1:P61:M7	MFI	CX3CR1	cDC1s	DCs	164.9
4044	Mild	BDC-CR1:P67:M7	MFI	CX3CR1	pDCs	CD123+	179.2
4045	Mild	BDC-CR1:P61:M7	MFI	CX3CR1	cDC1s	DCs	107.1
4045	Mild	BDC-CR1:P67:M7	MFI	CX3CR1	pDCs	CD123+	219.4
4046	Moderate	BDC-CR1:P61:M7	MFI	CX3CR1	cDC1s	DCs	177.6
4046	Moderate	BDC-CR1:P67:M7	MFI	CX3CR1	pDCs	CD123+	182.8
4047	Mild	BDC-CR1:P61:M7	MFI	CX3CR1	cDC1s	DCs	159.5
4047	Mild	BDC-CR1:P67:M7	MFI	CX3CR1	pDCs	CD123+	235.8
4048	Healthy	BDC-CR1:P61:M7	MFI	CX3CR1	cDC1s	DCs	263
4048	Healthy	BDC-CR1:P67:M7	MFI	CX3CR1	pDCs	CD123+	300
4049	Healthy	BDC-CR1:P61:M7	MFI	CX3CR1	cDC1s	DCs	143.7
4049	Healthy	BDC-CR1:P67:M7	MFI	CX3CR1	pDCs	CD123+	203.4
4050	Healthy	BDC-CR1:P61:M7	MFI	CX3CR1	cDC1s	DCs	211.5
4050	Healthy	BDC-CR1:P67:M7	MFI	CX3CR1	pDCs	CD123+	294.8
4051	Healthy	BDC-CR1:P61:M7	MFI	CX3CR1	cDC1s	DCs	164.6
4051	Healthy	BDC-CR1:P67:M7	MFI	CX3CR1	pDCs	CD123+	258.1
4052	Healthy	BDC-CR1:P61:M7	MFI	CX3CR1	cDC1s	DCs	182
4052	Healthy	BDC-CR1:P67:M7	MFI	CX3CR1	pDCs	CD123+	282
4053	Healthy	BDC-CR1:P61:M7	MFI	CX3CR1	cDC1s	DCs	198.6
4053	Healthy	BDC-CR1:P67:M7	MFI	CX3CR1	pDCs	CD123+	191.1
4054	Healthy	BDC-CR1:P61:M7	MFI	CX3CR1	cDC1s	DCs	218.1
4054	Healthy	BDC-CR1:P67:M7	MFI	CX3CR1	pDCs	CD123+	321.3
4055	Healthy	BDC-CR1:P61:M7	MFI	CX3CR1	cDC1s	DCs	164.1
4055	Healthy	BDC-CR1:P67:M7	MFI	CX3CR1	pDCs	CD123+	264.1
4056	Healthy	BDC-CR1:P61:M7	MFI	CX3CR1	cDC1s	DCs	130.5
4056	Healthy	BDC-CR1:P67:M7	MFI	CX3CR1	pDCs	CD123+	237
4057	Healthy	BDC-CR1:P61:M7	MFI	CX3CR1	cDC1s	DCs	218.6
4057	Healthy	BDC-CR1:P67:M7	MFI	CX3CR1	pDCs	CD123+	297.1
4058	Healthy	BDC-CR1:P61:M7	MFI	CX3CR1	cDC1s	DCs	93.75
4058	Healthy	BDC-CR1:P67:M7	MFI	CX3CR1	pDCs	CD123+	188.6
4059	Healthy	BDC-CR1:P61:M7	MFI	CX3CR1	cDC1s	DCs	131.1
4059	Healthy	BDC-CR1:P67:M7	MFI	CX3CR1	pDCs	CD123+	216.8
4060	Healthy	BDC-CR1:P61:M7	MFI	CX3CR1	cDC1s	DCs	84.07
4060	Healthy	BDC-CR1:P67:M7	MFI	CX3CR1	pDCs	CD123+	244.7
4061	Healthy	BDC-CR1:P61:M7	MFI	CX3CR1	cDC1s	DCs	160.3
4061	Healthy	BDC-CR1:P67:M7	MFI	CX3CR1	pDCs	CD123+	228.2
4062	Healthy	BDC-CR1:P61:M7	MFI	CX3CR1	cDC1s	DCs	173.1
4062	Healthy	BDC-CR1:P67:M7	MFI	CX3CR1	pDCs	CD123+	235.6
4063	Healthy	BDC-CR1:P61:M7	MFI	CX3CR1	cDC1s	DCs	137.6
4063	Healthy	BDC-CR1:P67:M7	MFI	CX3CR1	pDCs	CD123+	205.7
4064	Healthy	BDC-CR1:P61:M7	MFI	CX3CR1	cDC1s	DCs	176.1
4064	Healthy	BDC-CR1:P67:M7	MFI	CX3CR1	pDCs	CD123+	248.5
4065	Healthy	BDC-CR1:P61:M7	MFI	CX3CR1	cDC1s	DCs	194.9
4065	Healthy	BDC-CR1:P67:M7	MFI	CX3CR1	pDCs	CD123+	392.2
4066	Healthy	BDC-CR1:P61:M7	MFI	CX3CR1	cDC1s	DCs	133
4066	Healthy	BDC-CR1:P67:M7	MFI	CX3CR1	pDCs	CD123+	233.3
4067	Healthy	BDC-CR1:P61:M7	MFI	CX3CR1	cDC1s	DCs	183.2
4067	Healthy	BDC-CR1:P67:M7	MFI	CX3CR1	pDCs	CD123+	265.5
4068	Healthy	BDC-CR1:P61:M7	MFI	CX3CR1	cDC1s	DCs	128.7
4068	Healthy	BDC-CR1:P67:M7	MFI	CX3CR1	pDCs	CD123+	262.4
4069	Healthy	BDC-CR1:P61:M7	MFI	CX3CR1	cDC1s	DCs	195.7
4069	Healthy	BDC-CR1:P67:M7	MFI	CX3CR1	pDCs	CD123+	325.6
4070	Healthy	BDC-CR1:P61:M7	MFI	CX3CR1	cDC1s	DCs	117.2
4070	Healthy	BDC-CR1:P67:M7	MFI	CX3CR1	pDCs	CD123+	223.7
4071	Healthy	BDC-CR1:P61:M7	MFI	CX3CR1	cDC1s	DCs	108.8
4071	Healthy	BDC-CR1:P67:M7	MFI	CX3CR1	pDCs	CD123+	269.8
4072	Healthy	BDC-CR1:P61:M7	MFI	CX3CR1	cDC1s	DCs	85.23
4072	Healthy	BDC-CR1:P67:M7	MFI	CX3CR1	pDCs	CD123+	239.2
4073	Healthy	BDC-CR1:P61:M7	MFI	CX3CR1	cDC1s	DCs	89.5
4073	Healthy	BDC-CR1:P67:M7	MFI	CX3CR1	pDCs	CD123+	273.4
4074	Healthy	BDC-CR1:P61:M7	MFI	CX3CR1	cDC1s	DCs	152.1
4074	Healthy	BDC-CR1:P67:M7	MFI	CX3CR1	pDCs	CD123+	279.3
4075	Healthy	BDC-CR1:P61:M7	MFI	CX3CR1	cDC1s	DCs	107.4
4075	Healthy	BDC-CR1:P67:M7	MFI	CX3CR1	pDCs	CD123+	210
4076	Healthy	BDC-CR1:P61:M7	MFI	CX3CR1	cDC1s	DCs	72.8
4076	Healthy	BDC-CR1:P67:M7	MFI	CX3CR1	pDCs	CD123+	197.5
4077	Healthy	BDC-CR1:P61:M7	MFI	CX3CR1	cDC1s	DCs	98.17
4077	Healthy	BDC-CR1:P67:M7	MFI	CX3CR1	pDCs	CD123+	152.1
4078	Critical (ventilation)	BDC-CR1:P61:M7	MFI	CX3CR1	cDC1s	DCs	179.4
4078	Critical (ventilation)	BDC-CR1:P67:M7	MFI	CX3CR1	pDCs	CD123+	-21.42
4079	Severe (no venitlation)	BDC-CR1:P61:M7	MFI	CX3CR1	cDC1s	DCs	219.5
4079	Severe (no venitlation)	BDC-CR1:P67:M7	MFI	CX3CR1	pDCs	CD123+	297.5
4080	Severe (no venitlation)	BDC-CR1:P61:M7	MFI	CX3CR1	cDC1s	DCs	324.5
4080	Severe (no venitlation)	BDC-CR1:P67:M7	MFI	CX3CR1	pDCs	CD123+	309.1
4081	Critical (ventilation)	BDC-CR1:P61:M7	MFI	CX3CR1	cDC1s	DCs
4081	Critical (ventilation)	BDC-CR1:P67:M7	MFI	CX3CR1	pDCs	CD123+	247
4082	Critical (ventilation)	BDC-CR1:P61:M7	MFI	CX3CR1	cDC1s	DCs
4082	Critical (ventilation)	BDC-CR1:P67:M7	MFI	CX3CR1	pDCs	CD123+	378.3
4083	Critical (ventilation)	BDC-CR1:P61:M7	MFI	CX3CR1	cDC1s	DCs	393.2
4083	Critical (ventilation)	BDC-CR1:P67:M7	MFI	CX3CR1	pDCs	CD123+	325.9
4084	Critical (ventilation)	BDC-CR1:P61:M7	MFI	CX3CR1	cDC1s	DCs	363.3
4084	Critical (ventilation)	BDC-CR1:P67:M7	MFI	CX3CR1	pDCs	CD123+	327.4
4085	Critical (ventilation)	BDC-CR1:P61:M7	MFI	CX3CR1	cDC1s	DCs	221.1
4085	Critical (ventilation)	BDC-CR1:P67:M7	MFI	CX3CR1	pDCs	CD123+	283.3
4086	Critical (ventilation)	BDC-CR1:P61:M7	MFI	CX3CR1	cDC1s	DCs	111
4086	Critical (ventilation)	BDC-CR1:P67:M7	MFI	CX3CR1	pDCs	CD123+	267.2
4087	Severe (no venitlation)	BDC-CR1:P61:M7	MFI	CX3CR1	cDC1s	DCs	333.1
4087	Severe (no venitlation)	BDC-CR1:P67:M7	MFI	CX3CR1	pDCs	CD123+	318.4
4088	Mild	BDC-CR1:P61:M7	MFI	CX3CR1	cDC1s	DCs	189.6
4088	Mild	BDC-CR1:P67:M7	MFI	CX3CR1	pDCs	CD123+	245.2
4089	Moderate	BDC-CR1:P61:M7	MFI	CX3CR1	cDC1s	DCs	150.8
4089	Moderate	BDC-CR1:P67:M7	MFI	CX3CR1	pDCs	CD123+	242.1
4090	Mild	BDC-CR1:P61:M7	MFI	CX3CR1	cDC1s	DCs	122.5
4090	Mild	BDC-CR1:P67:M7	MFI	CX3CR1	pDCs	CD123+	227
4091	Moderate	BDC-CR1:P61:M7	MFI	CX3CR1	cDC1s	DCs	103.9
4091	Moderate	BDC-CR1:P67:M7	MFI	CX3CR1	pDCs	CD123+	192
4092	Moderate	BDC-CR1:P61:M7	MFI	CX3CR1	cDC1s	DCs	54.14
4092	Moderate	BDC-CR1:P67:M7	MFI	CX3CR1	pDCs	CD123+	159.1
4093	Moderate	BDC-CR1:P61:M7	MFI	CX3CR1	cDC1s	DCs	108.2
4093	Moderate	BDC-CR1:P67:M7	MFI	CX3CR1	pDCs	CD123+	289.7
4094	Moderate	BDC-CR1:P61:M7	MFI	CX3CR1	cDC1s	DCs	140
4094	Moderate	BDC-CR1:P67:M7	MFI	CX3CR1	pDCs	CD123+	241.1
4095	Moderate	BDC-CR1:P61:M7	MFI	CX3CR1	cDC1s	DCs	124.5
4095	Moderate	BDC-CR1:P67:M7	MFI	CX3CR1	pDCs	CD123+	225.7
4096	Healthy	BDC-CR1:P61:M7	MFI	CX3CR1	cDC1s	DCs	291.4
4096	Healthy	BDC-CR1:P67:M7	MFI	CX3CR1	pDCs	CD123+	271
4097	Healthy	BDC-CR1:P61:M7	MFI	CX3CR1	cDC1s	DCs	204.3
4097	Healthy	BDC-CR1:P67:M7	MFI	CX3CR1	pDCs	CD123+	266.5
4098	Healthy	BDC-CR1:P61:M7	MFI	CX3CR1	cDC1s	DCs	271.1
4098	Healthy	BDC-CR1:P67:M7	MFI	CX3CR1	pDCs	CD123+	355.8
4099	Healthy	BDC-CR1:P61:M7	MFI	CX3CR1	cDC1s	DCs	181.3
4099	Healthy	BDC-CR1:P67:M7	MFI	CX3CR1	pDCs	CD123+	272.4
4100	Healthy	BDC-CR1:P61:M7	MFI	CX3CR1	cDC1s	DCs	140
4100	Healthy	BDC-CR1:P67:M7	MFI	CX3CR1	pDCs	CD123+	263.6
4101	Healthy	BDC-CR1:P61:M7	MFI	CX3CR1	cDC1s	DCs	206
4101	Healthy	BDC-CR1:P67:M7	MFI	CX3CR1	pDCs	CD123+	273
4102	Healthy	BDC-CR1:P61:M7	MFI	CX3CR1	cDC1s	DCs	77.73
4102	Healthy	BDC-CR1:P67:M7	MFI	CX3CR1	pDCs	CD123+	206.2
4103	Healthy	BDC-CR1:P61:M7	MFI	CX3CR1	cDC1s	DCs	237
4103	Healthy	BDC-CR1:P67:M7	MFI	CX3CR1	pDCs	CD123+	252.1
4104	Healthy	BDC-CR1:P61:M7	MFI	CX3CR1	cDC1s	DCs	182.1
4104	Healthy	BDC-CR1:P67:M7	MFI	CX3CR1	pDCs	CD123+	258.2
4105	Healthy	BDC-CR1:P61:M7	MFI	CX3CR1	cDC1s	DCs	284.3
4105	Healthy	BDC-CR1:P67:M7	MFI	CX3CR1	pDCs	CD123+	338.2
4106	Healthy	BDC-CR1:P61:M7	MFI	CX3CR1	cDC1s	DCs	140.8
4106	Healthy	BDC-CR1:P67:M7	MFI	CX3CR1	pDCs	CD123+	184.4
4108	Healthy	BDC-CR1:P61:M7	MFI	CX3CR1	cDC1s	DCs	197.2
4108	Healthy	BDC-CR1:P67:M7	MFI	CX3CR1	pDCs	CD123+	386.3
4109	Healthy	BDC-CR1:P61:M7	MFI	CX3CR1	cDC1s	DCs	172.9
4109	Healthy	BDC-CR1:P67:M7	MFI	CX3CR1	pDCs	CD123+	252.5
4110	Healthy	BDC-CR1:P61:M7	MFI	CX3CR1	cDC1s	DCs	76.97
4110	Healthy	BDC-CR1:P67:M7	MFI	CX3CR1	pDCs	CD123+	224
4111	Healthy	BDC-CR1:P61:M7	MFI	CX3CR1	cDC1s	DCs	119.1
4111	Healthy	BDC-CR1:P67:M7	MFI	CX3CR1	pDCs	CD123+	256.4
4112	Healthy	BDC-CR1:P61:M7	MFI	CX3CR1	cDC1s	DCs	299.4
4112	Healthy	BDC-CR1:P67:M7	MFI	CX3CR1	pDCs	CD123+	308.7
4113	Healthy	BDC-CR1:P61:M7	MFI	CX3CR1	cDC1s	DCs	194
4113	Healthy	BDC-CR1:P67:M7	MFI	CX3CR1	pDCs	CD123+	335
4114	Healthy	BDC-CR1:P61:M7	MFI	CX3CR1	cDC1s	DCs	89.89
4114	Healthy	BDC-CR1:P67:M7	MFI	CX3CR1	pDCs	CD123+	269.6
4115	Healthy	BDC-CR1:P61:M7	MFI	CX3CR1	cDC1s	DCs	256.6
4115	Healthy	BDC-CR1:P67:M7	MFI	CX3CR1	pDCs	CD123+	284.3
4116	Healthy	BDC-CR1:P61:M7	MFI	CX3CR1	cDC1s	DCs	166.8
4116	Healthy	BDC-CR1:P67:M7	MFI	CX3CR1	pDCs	CD123+	202.7
4117	Healthy	BDC-CR1:P61:M7	MFI	CX3CR1	cDC1s	DCs	206.1
4117	Healthy	BDC-CR1:P67:M7	MFI	CX3CR1	pDCs	CD123+	322.1
4118	Healthy	BDC-CR1:P61:M7	MFI	CX3CR1	cDC1s	DCs	149.1
4118	Healthy	BDC-CR1:P67:M7	MFI	CX3CR1	pDCs	CD123+	293.8
4119	Healthy	BDC-CR1:P61:M7	MFI	CX3CR1	cDC1s	DCs	218.3
4119	Healthy	BDC-CR1:P67:M7	MFI	CX3CR1	pDCs	CD123+	255.6
4120	Healthy	BDC-CR1:P61:M7	MFI	CX3CR1	cDC1s	DCs	122.2
4120	Healthy	BDC-CR1:P67:M7	MFI	CX3CR1	pDCs	CD123+	213
4121	Critical (ventilation)	BDC-CR1:P61:M7	MFI	CX3CR1	cDC1s	DCs	346
4121	Critical (ventilation)	BDC-CR1:P67:M7	MFI	CX3CR1	pDCs	CD123+	396.7
4122	Severe (no venitlation)	BDC-CR1:P61:M7	MFI	CX3CR1	cDC1s	DCs	315.9
4122	Severe (no venitlation)	BDC-CR1:P67:M7	MFI	CX3CR1	pDCs	CD123+	325
4124	Critical (ventilation)	BDC-CR1:P61:M7	MFI	CX3CR1	cDC1s	DCs	-68.17
4124	Critical (ventilation)	BDC-CR1:P67:M7	MFI	CX3CR1	pDCs	CD123+	543.5
4125	Severe (no venitlation)	BDC-CR1:P61:M7	MFI	CX3CR1	cDC1s	DCs	372.8
4125	Severe (no venitlation)	BDC-CR1:P67:M7	MFI	CX3CR1	pDCs	CD123+	284.2
4126	Critical (ventilation)	BDC-CR1:P61:M7	MFI	CX3CR1	cDC1s	DCs	528.2
4126	Critical (ventilation)	BDC-CR1:P67:M7	MFI	CX3CR1	pDCs	CD123+	270.2
4127	Severe (no venitlation)	BDC-CR1:P61:M7	MFI	CX3CR1	cDC1s	DCs	177.7
4127	Severe (no venitlation)	BDC-CR1:P67:M7	MFI	CX3CR1	pDCs	CD123+	376.9
4128	Critical (ventilation)	BDC-CR1:P61:M7	MFI	CX3CR1	cDC1s	DCs	-128.5
4128	Critical (ventilation)	BDC-CR1:P67:M7	MFI	CX3CR1	pDCs	CD123+	399.3
4129	Critical (ventilation)	BDC-CR1:P61:M7	MFI	CX3CR1	cDC1s	DCs	501.6
4129	Critical (ventilation)	BDC-CR1:P67:M7	MFI	CX3CR1	pDCs	CD123+	168.1
4130	Critical (ventilation)	BDC-CR1:P61:M7	MFI	CX3CR1	cDC1s	DCs
4130	Critical (ventilation)	BDC-CR1:P67:M7	MFI	CX3CR1	pDCs	CD123+	602.5
4131	Severe (no venitlation)	BDC-CR1:P61:M7	MFI	CX3CR1	cDC1s	DCs	295.9
4131	Severe (no venitlation)	BDC-CR1:P67:M7	MFI	CX3CR1	pDCs	CD123+	373.6
4132	Moderate	BDC-CR1:P61:M7	MFI	CX3CR1	cDC1s	DCs	117.5
4132	Moderate	BDC-CR1:P67:M7	MFI	CX3CR1	pDCs	CD123+	186.2
4133	Mild	BDC-CR1:P61:M7	MFI	CX3CR1	cDC1s	DCs	151.5
4133	Mild	BDC-CR1:P67:M7	MFI	CX3CR1	pDCs	CD123+	340
4134	Mild	BDC-CR1:P61:M7	MFI	CX3CR1	cDC1s	DCs	122.7
4134	Mild	BDC-CR1:P67:M7	MFI	CX3CR1	pDCs	CD123+	207.1
4135	Moderate	BDC-CR1:P61:M7	MFI	CX3CR1	cDC1s	DCs	406.9
4135	Moderate	BDC-CR1:P67:M7	MFI	CX3CR1	pDCs	CD123+	247.2
4136	Healthy	BDC-CR1:P61:M7	MFI	CX3CR1	cDC1s	DCs	158.6
4136	Healthy	BDC-CR1:P67:M7	MFI	CX3CR1	pDCs	CD123+	259.4
4137	Healthy	BDC-CR1:P61:M7	MFI	CX3CR1	cDC1s	DCs	233.3
4137	Healthy	BDC-CR1:P67:M7	MFI	CX3CR1	pDCs	CD123+	302.8
4138	Healthy	BDC-CR1:P61:M7	MFI	CX3CR1	cDC1s	DCs	276.3
4138	Healthy	BDC-CR1:P67:M7	MFI	CX3CR1	pDCs	CD123+	318.9
4139	Healthy	BDC-CR1:P61:M7	MFI	CX3CR1	cDC1s	DCs	130
4139	Healthy	BDC-CR1:P67:M7	MFI	CX3CR1	pDCs	CD123+	315.2
4140	Healthy	BDC-CR1:P61:M7	MFI	CX3CR1	cDC1s	DCs	185.8
4140	Healthy	BDC-CR1:P67:M7	MFI	CX3CR1	pDCs	CD123+	338.8
4141	Healthy	BDC-CR1:P61:M7	MFI	CX3CR1	cDC1s	DCs	375.1
4141	Healthy	BDC-CR1:P67:M7	MFI	CX3CR1	pDCs	CD123+	355.9
4142	Healthy	BDC-CR1:P61:M7	MFI	CX3CR1	cDC1s	DCs	151
4142	Healthy	BDC-CR1:P67:M7	MFI	CX3CR1	pDCs	CD123+	279.5
4143	Healthy	BDC-CR1:P61:M7	MFI	CX3CR1	cDC1s	DCs	104
4143	Healthy	BDC-CR1:P67:M7	MFI	CX3CR1	pDCs	CD123+	277.4
4144	Healthy	BDC-CR1:P61:M7	MFI	CX3CR1	cDC1s	DCs	116.6
4144	Healthy	BDC-CR1:P67:M7	MFI	CX3CR1	pDCs	CD123+	294.6
4145	Healthy	BDC-CR1:P61:M7	MFI	CX3CR1	cDC1s	DCs	179.3
4145	Healthy	BDC-CR1:P67:M7	MFI	CX3CR1	pDCs	CD123+	293.3
4146	Healthy	BDC-CR1:P61:M7	MFI	CX3CR1	cDC1s	DCs	344.9
4146	Healthy	BDC-CR1:P67:M7	MFI	CX3CR1	pDCs	CD123+	320.5
4147	Healthy	BDC-CR1:P61:M7	MFI	CX3CR1	cDC1s	DCs	163.8
4147	Healthy	BDC-CR1:P67:M7	MFI	CX3CR1	pDCs	CD123+	284.3
4148	Healthy	BDC-CR1:P61:M7	MFI	CX3CR1	cDC1s	DCs	185.1
4148	Healthy	BDC-CR1:P67:M7	MFI	CX3CR1	pDCs	CD123+	276.3
4149	Healthy	BDC-CR1:P61:M7	MFI	CX3CR1	cDC1s	DCs	361.9
4149	Healthy	BDC-CR1:P67:M7	MFI	CX3CR1	pDCs	CD123+	332.7
4150	Healthy	BDC-CR1:P61:M7	MFI	CX3CR1	cDC1s	DCs	193.6
4150	Healthy	BDC-CR1:P67:M7	MFI	CX3CR1	pDCs	CD123+	234.4
4151	Healthy	BDC-CR1:P61:M7	MFI	CX3CR1	cDC1s	DCs	276.2
4151	Healthy	BDC-CR1:P67:M7	MFI	CX3CR1	pDCs	CD123+	304
4152	Healthy	BDC-CR1:P61:M7	MFI	CX3CR1	cDC1s	DCs	158.6
4152	Healthy	BDC-CR1:P67:M7	MFI	CX3CR1	pDCs	CD123+	298.9
4153	Healthy	BDC-CR1:P61:M7	MFI	CX3CR1	cDC1s	DCs	170.4
4153	Healthy	BDC-CR1:P67:M7	MFI	CX3CR1	pDCs	CD123+	255.6
4154	Healthy	BDC-CR1:P61:M7	MFI	CX3CR1	cDC1s	DCs	237.1
4154	Healthy	BDC-CR1:P67:M7	MFI	CX3CR1	pDCs	CD123+	310
4155	Healthy	BDC-CR1:P61:M7	MFI	CX3CR1	cDC1s	DCs	156.1
4155	Healthy	BDC-CR1:P67:M7	MFI	CX3CR1	pDCs	CD123+	288.8
4156	Healthy	BDC-CR1:P61:M7	MFI	CX3CR1	cDC1s	DCs	243.4
4156	Healthy	BDC-CR1:P67:M7	MFI	CX3CR1	pDCs	CD123+	292.8
4157	Healthy	BDC-CR1:P61:M7	MFI	CX3CR1	cDC1s	DCs	205.6
4157	Healthy	BDC-CR1:P67:M7	MFI	CX3CR1	pDCs	CD123+	342.2
4158	Healthy	BDC-CR1:P61:M7	MFI	CX3CR1	cDC1s	DCs	179.3
4158	Healthy	BDC-CR1:P67:M7	MFI	CX3CR1	pDCs	CD123+	239
4159	Healthy	BDC-CR1:P61:M7	MFI	CX3CR1	cDC1s	DCs	191.6
4159	Healthy	BDC-CR1:P67:M7	MFI	CX3CR1	pDCs	CD123+	251.4
4160	Healthy	BDC-CR1:P61:M7	MFI	CX3CR1	cDC1s	DCs	177.8
4160	Healthy	BDC-CR1:P67:M7	MFI	CX3CR1	pDCs	CD123+	397.3
4161	Healthy	BDC-CR1:P61:M7	MFI	CX3CR1	cDC1s	DCs	143.7
4161	Healthy	BDC-CR1:P67:M7	MFI	CX3CR1	pDCs	CD123+	272.4
4162	Healthy	BDC-CR1:P61:M7	MFI	CX3CR1	cDC1s	DCs	145
4162	Healthy	BDC-CR1:P67:M7	MFI	CX3CR1	pDCs	CD123+	282.4
4163	Healthy	BDC-CR1:P61:M7	MFI	CX3CR1	cDC1s	DCs	220.2
4163	Healthy	BDC-CR1:P67:M7	MFI	CX3CR1	pDCs	CD123+	289
4164	Healthy	BDC-CR1:P61:M7	MFI	CX3CR1	cDC1s	DCs	158.4
4164	Healthy	BDC-CR1:P67:M7	MFI	CX3CR1	pDCs	CD123+	280.7
4165	Healthy	BDC-CR1:P61:M7	MFI	CX3CR1	cDC1s	DCs	210
4165	Healthy	BDC-CR1:P67:M7	MFI	CX3CR1	pDCs	CD123+	310.3
4166	Healthy	BDC-CR1:P61:M7	MFI	CX3CR1	cDC1s	DCs	159.2
4166	Healthy	BDC-CR1:P67:M7	MFI	CX3CR1	pDCs	CD123+	271.6
4167	Critical (ventilation)	BDC-CR1:P61:M7	MFI	CX3CR1	cDC1s	DCs	287.1
4167	Critical (ventilation)	BDC-CR1:P67:M7	MFI	CX3CR1	pDCs	CD123+	1281
4168	Critical (ventilation)	BDC-CR1:P61:M7	MFI	CX3CR1	cDC1s	DCs	-3.041
4168	Critical (ventilation)	BDC-CR1:P67:M7	MFI	CX3CR1	pDCs	CD123+	282.8
4169	Severe (no venitlation)	BDC-CR1:P61:M7	MFI	CX3CR1	cDC1s	DCs	150.8
4169	Severe (no venitlation)	BDC-CR1:P67:M7	MFI	CX3CR1	pDCs	CD123+	274.3
4170	Critical (ventilation)	BDC-CR1:P61:M7	MFI	CX3CR1	cDC1s	DCs	211.2
4170	Critical (ventilation)	BDC-CR1:P67:M7	MFI	CX3CR1	pDCs	CD123+	211
4171	Critical (ventilation)	BDC-CR1:P61:M7	MFI	CX3CR1	cDC1s	DCs	223.6
4171	Critical (ventilation)	BDC-CR1:P67:M7	MFI	CX3CR1	pDCs	CD123+	252.3
4172	Critical (ventilation)	BDC-CR1:P61:M7	MFI	CX3CR1	cDC1s	DCs	313.1
4172	Critical (ventilation)	BDC-CR1:P67:M7	MFI	CX3CR1	pDCs	CD123+	346.8
4173	Severe (no venitlation)	BDC-CR1:P61:M7	MFI	CX3CR1	cDC1s	DCs	311.1
4173	Severe (no venitlation)	BDC-CR1:P67:M7	MFI	CX3CR1	pDCs	CD123+	276.5
4174	Severe (no venitlation)	BDC-CR1:P61:M7	MFI	CX3CR1	cDC1s	DCs	255.8
4174	Severe (no venitlation)	BDC-CR1:P67:M7	MFI	CX3CR1	pDCs	CD123+	267.7
4175	Severe (no venitlation)	BDC-CR1:P61:M7	MFI	CX3CR1	cDC1s	DCs	289.3
4175	Severe (no venitlation)	BDC-CR1:P67:M7	MFI	CX3CR1	pDCs	CD123+	366
4176	Severe (no venitlation)	BDC-CR1:P61:M7	MFI	CX3CR1	cDC1s	DCs
4176	Severe (no venitlation)	BDC-CR1:P67:M7	MFI	CX3CR1	pDCs	CD123+	327.6
4177	Mild	BDC-CR1:P61:M7	MFI	CX3CR1	cDC1s	DCs	125.6
4177	Mild	BDC-CR1:P67:M7	MFI	CX3CR1	pDCs	CD123+	212.6
4178	Mild	BDC-CR1:P61:M7	MFI	CX3CR1	cDC1s	DCs	182.3
4178	Mild	BDC-CR1:P67:M7	MFI	CX3CR1	pDCs	CD123+	277.1
4179	Moderate	BDC-CR1:P61:M7	MFI	CX3CR1	cDC1s	DCs	136.4
4179	Moderate	BDC-CR1:P67:M7	MFI	CX3CR1	pDCs	CD123+	278.7
4180	Mild	BDC-CR1:P61:M7	MFI	CX3CR1	cDC1s	DCs	105.9
4180	Mild	BDC-CR1:P67:M7	MFI	CX3CR1	pDCs	CD123+	220.9
4181	Moderate	BDC-CR1:P61:M7	MFI	CX3CR1	cDC1s	DCs	115.9
4181	Moderate	BDC-CR1:P67:M7	MFI	CX3CR1	pDCs	CD123+	211.9
4182	Moderate	BDC-CR1:P61:M7	MFI	CX3CR1	cDC1s	DCs	71.07
4182	Moderate	BDC-CR1:P67:M7	MFI	CX3CR1	pDCs	CD123+	278.8
4183	Moderate	BDC-CR1:P61:M7	MFI	CX3CR1	cDC1s	DCs	57.92
4183	Moderate	BDC-CR1:P67:M7	MFI	CX3CR1	pDCs	CD123+	200.6
4184	Moderate	BDC-CR1:P61:M7	MFI	CX3CR1	cDC1s	DCs	93.98
4184	Moderate	BDC-CR1:P67:M7	MFI	CX3CR1	pDCs	CD123+	213.3
4185	Healthy	BDC-CR1:P61:M7	MFI	CX3CR1	cDC1s	DCs	193.3
4185	Healthy	BDC-CR1:P67:M7	MFI	CX3CR1	pDCs	CD123+	259.9
4186	Healthy	BDC-CR1:P61:M7	MFI	CX3CR1	cDC1s	DCs	264.4
4186	Healthy	BDC-CR1:P67:M7	MFI	CX3CR1	pDCs	CD123+	279.1
4187	Healthy	BDC-CR1:P61:M7	MFI	CX3CR1	cDC1s	DCs	-64.63
4187	Healthy	BDC-CR1:P67:M7	MFI	CX3CR1	pDCs	CD123+	306.4
4188	Healthy	BDC-CR1:P61:M7	MFI	CX3CR1	cDC1s	DCs	223.6
4188	Healthy	BDC-CR1:P67:M7	MFI	CX3CR1	pDCs	CD123+	288.3
4189	Healthy	BDC-CR1:P61:M7	MFI	CX3CR1	cDC1s	DCs	223.4
4189	Healthy	BDC-CR1:P67:M7	MFI	CX3CR1	pDCs	CD123+	282.8
4190	Healthy	BDC-CR1:P61:M7	MFI	CX3CR1	cDC1s	DCs	264
4190	Healthy	BDC-CR1:P67:M7	MFI	CX3CR1	pDCs	CD123+	317.7
4191	Healthy	BDC-CR1:P61:M7	MFI	CX3CR1	cDC1s	DCs	170.2
4191	Healthy	BDC-CR1:P67:M7	MFI	CX3CR1	pDCs	CD123+	196.2
4192	Healthy	BDC-CR1:P61:M7	MFI	CX3CR1	cDC1s	DCs	141.8
4192	Healthy	BDC-CR1:P67:M7	MFI	CX3CR1	pDCs	CD123+	267
4193	Healthy	BDC-CR1:P61:M7	MFI	CX3CR1	cDC1s	DCs	176
4193	Healthy	BDC-CR1:P67:M7	MFI	CX3CR1	pDCs	CD123+	309.9
4194	Healthy	BDC-CR1:P61:M7	MFI	CX3CR1	cDC1s	DCs	148.8
4194	Healthy	BDC-CR1:P67:M7	MFI	CX3CR1	pDCs	CD123+	346.9
4195	Healthy	BDC-CR1:P61:M7	MFI	CX3CR1	cDC1s	DCs	234.9
4195	Healthy	BDC-CR1:P67:M7	MFI	CX3CR1	pDCs	CD123+	237.3
4196	Healthy	BDC-CR1:P61:M7	MFI	CX3CR1	cDC1s	DCs	222.3
4196	Healthy	BDC-CR1:P67:M7	MFI	CX3CR1	pDCs	CD123+	221.8
4197	Healthy	BDC-CR1:P61:M7	MFI	CX3CR1	cDC1s	DCs	118.1
4197	Healthy	BDC-CR1:P67:M7	MFI	CX3CR1	pDCs	CD123+	290.6
4198	Healthy	BDC-CR1:P61:M7	MFI	CX3CR1	cDC1s	DCs	260.4
4198	Healthy	BDC-CR1:P67:M7	MFI	CX3CR1	pDCs	CD123+	252.1
4199	Healthy	BDC-CR1:P61:M7	MFI	CX3CR1	cDC1s	DCs	157.7
4199	Healthy	BDC-CR1:P67:M7	MFI	CX3CR1	pDCs	CD123+	301.1
4200	Healthy	BDC-CR1:P61:M7	MFI	CX3CR1	cDC1s	DCs	160.9
4200	Healthy	BDC-CR1:P67:M7	MFI	CX3CR1	pDCs	CD123+	291.5
4201	Healthy	BDC-CR1:P61:M7	MFI	CX3CR1	cDC1s	DCs	178.1
4201	Healthy	BDC-CR1:P67:M7	MFI	CX3CR1	pDCs	CD123+	317.6
4202	Healthy	BDC-CR1:P61:M7	MFI	CX3CR1	cDC1s	DCs	213.4
4202	Healthy	BDC-CR1:P67:M7	MFI	CX3CR1	pDCs	CD123+	325.3
4203	Healthy	BDC-CR1:P61:M7	MFI	CX3CR1	cDC1s	DCs	124.1
4203	Healthy	BDC-CR1:P67:M7	MFI	CX3CR1	pDCs	CD123+	280.1
4204	Healthy	BDC-CR1:P61:M7	MFI	CX3CR1	cDC1s	DCs	77.11
4204	Healthy	BDC-CR1:P67:M7	MFI	CX3CR1	pDCs	CD123+	200.3
4205	Healthy	BDC-CR1:P61:M7	MFI	CX3CR1	cDC1s	DCs	262.4
4205	Healthy	BDC-CR1:P67:M7	MFI	CX3CR1	pDCs	CD123+	325.3
4206	Healthy	BDC-CR1:P61:M7	MFI	CX3CR1	cDC1s	DCs	157.9
4206	Healthy	BDC-CR1:P67:M7	MFI	CX3CR1	pDCs	CD123+	257.1
4207	Healthy	BDC-CR1:P61:M7	MFI	CX3CR1	cDC1s	DCs	70.5
4207	Healthy	BDC-CR1:P67:M7	MFI	CX3CR1	pDCs	CD123+	294.5
4208	Healthy	BDC-CR1:P61:M7	MFI	CX3CR1	cDC1s	DCs	108.7
4208	Healthy	BDC-CR1:P67:M7	MFI	CX3CR1	pDCs	CD123+	230
4209	Healthy	BDC-CR1:P61:M7	MFI	CX3CR1	cDC1s	DCs	106.7
4209	Healthy	BDC-CR1:P67:M7	MFI	CX3CR1	pDCs	CD123+	209.2
4210	Healthy	BDC-CR1:P61:M7	MFI	CX3CR1	cDC1s	DCs	157.4
4210	Healthy	BDC-CR1:P67:M7	MFI	CX3CR1	pDCs	CD123+	259.1
4211	Healthy	BDC-CR1:P61:M7	MFI	CX3CR1	cDC1s	DCs	242.8
4211	Healthy	BDC-CR1:P67:M7	MFI	CX3CR1	pDCs	CD123+	209.9
4212	Healthy	BDC-CR1:P61:M7	MFI	CX3CR1	cDC1s	DCs	115.8
4212	Healthy	BDC-CR1:P67:M7	MFI	CX3CR1	pDCs	CD123+	297.2
4213	Healthy	BDC-CR1:P61:M7	MFI	CX3CR1	cDC1s	DCs	126.4
4213	Healthy	BDC-CR1:P67:M7	MFI	CX3CR1	pDCs	CD123+	217
4214	Healthy	BDC-CR1:P61:M7	MFI	CX3CR1	cDC1s	DCs	77.68
4214	Healthy	BDC-CR1:P67:M7	MFI	CX3CR1	pDCs	CD123+	233.1
4215	Critical (ventilation)	BDC-CR1:P61:M7	MFI	CX3CR1	cDC1s	DCs	152.1
4215	Critical (ventilation)	BDC-CR1:P67:M7	MFI	CX3CR1	pDCs	CD123+	150.1
4216	Severe (no venitlation)	BDC-CR1:P61:M7	MFI	CX3CR1	cDC1s	DCs	241.7
4216	Severe (no venitlation)	BDC-CR1:P67:M7	MFI	CX3CR1	pDCs	CD123+	212.5
4217	Severe (no venitlation)	BDC-CR1:P61:M7	MFI	CX3CR1	cDC1s	DCs	430.6
4217	Severe (no venitlation)	BDC-CR1:P67:M7	MFI	CX3CR1	pDCs	CD123+	282.7
4220	Severe (no venitlation)	BDC-CR1:P61:M7	MFI	CX3CR1	cDC1s	DCs	216.7
4220	Severe (no venitlation)	BDC-CR1:P67:M7	MFI	CX3CR1	pDCs	CD123+	352.1
4221	Critical (ventilation)	BDC-CR1:P61:M7	MFI	CX3CR1	cDC1s	DCs	104.9
4221	Critical (ventilation)	BDC-CR1:P67:M7	MFI	CX3CR1	pDCs	CD123+	339.8
4222	Severe (no venitlation)	BDC-CR1:P61:M7	MFI	CX3CR1	cDC1s	DCs	333.4
4222	Severe (no venitlation)	BDC-CR1:P67:M7	MFI	CX3CR1	pDCs	CD123+	449.4
4223	Critical (ventilation)	BDC-CR1:P61:M7	MFI	CX3CR1	cDC1s	DCs	229.6
4223	Critical (ventilation)	BDC-CR1:P67:M7	MFI	CX3CR1	pDCs	CD123+	224.2
4224	Critical (ventilation)	BDC-CR1:P61:M7	MFI	CX3CR1	cDC1s	DCs	666.2
4224	Critical (ventilation)	BDC-CR1:P67:M7	MFI	CX3CR1	pDCs	CD123+	456.7
4225	Moderate	BDC-CR1:P61:M7	MFI	CX3CR1	cDC1s	DCs	161.5
4225	Moderate	BDC-CR1:P67:M7	MFI	CX3CR1	pDCs	CD123+	258.9
4226	Mild	BDC-CR1:P61:M7	MFI	CX3CR1	cDC1s	DCs	59.89
4226	Mild	BDC-CR1:P67:M7	MFI	CX3CR1	pDCs	CD123+	200.1
4227	Moderate	BDC-CR1:P61:M7	MFI	CX3CR1	cDC1s	DCs	191.8
4227	Moderate	BDC-CR1:P67:M7	MFI	CX3CR1	pDCs	CD123+	256.5
4228	Moderate	BDC-CR1:P61:M7	MFI	CX3CR1	cDC1s	DCs	110.8
4228	Moderate	BDC-CR1:P67:M7	MFI	CX3CR1	pDCs	CD123+	237.7
4229	Moderate	BDC-CR1:P61:M7	MFI	CX3CR1	cDC1s	DCs	-196.1
4229	Moderate	BDC-CR1:P67:M7	MFI	CX3CR1	pDCs	CD123+	-203.7
4230	Mild	BDC-CR1:P61:M7	MFI	CX3CR1	cDC1s	DCs	134.6
4230	Mild	BDC-CR1:P67:M7	MFI	CX3CR1	pDCs	CD123+	241.1
4231	Moderate	BDC-CR1:P61:M7	MFI	CX3CR1	cDC1s	DCs	99.76
4231	Moderate	BDC-CR1:P67:M7	MFI	CX3CR1	pDCs	CD123+	329.1
4232	Mild	BDC-CR1:P61:M7	MFI	CX3CR1	cDC1s	DCs	146
4232	Mild	BDC-CR1:P67:M7	MFI	CX3CR1	pDCs	CD123+	241.8
4233	Healthy	BDC-CR1:P61:M7	MFI	CX3CR1	cDC1s	DCs	124.9
4233	Healthy	BDC-CR1:P67:M7	MFI	CX3CR1	pDCs	CD123+	295
4234	Healthy	BDC-CR1:P61:M7	MFI	CX3CR1	cDC1s	DCs	142.5
4234	Healthy	BDC-CR1:P67:M7	MFI	CX3CR1	pDCs	CD123+	284.8
4235	Healthy	BDC-CR1:P61:M7	MFI	CX3CR1	cDC1s	DCs	142.6
4235	Healthy	BDC-CR1:P67:M7	MFI	CX3CR1	pDCs	CD123+	334.5
4236	Healthy	BDC-CR1:P61:M7	MFI	CX3CR1	cDC1s	DCs	147.3
4236	Healthy	BDC-CR1:P67:M7	MFI	CX3CR1	pDCs	CD123+	322.4
4237	Healthy	BDC-CR1:P61:M7	MFI	CX3CR1	cDC1s	DCs	173.6
4237	Healthy	BDC-CR1:P67:M7	MFI	CX3CR1	pDCs	CD123+	316.1
4238	Healthy	BDC-CR1:P61:M7	MFI	CX3CR1	cDC1s	DCs	191.9
4238	Healthy	BDC-CR1:P67:M7	MFI	CX3CR1	pDCs	CD123+	276.9
4239	Healthy	BDC-CR1:P61:M7	MFI	CX3CR1	cDC1s	DCs	306.4
4239	Healthy	BDC-CR1:P67:M7	MFI	CX3CR1	pDCs	CD123+	500.8
4240	Healthy	BDC-CR1:P61:M7	MFI	CX3CR1	cDC1s	DCs	185
4240	Healthy	BDC-CR1:P67:M7	MFI	CX3CR1	pDCs	CD123+	311.8
4241	Healthy	BDC-CR1:P61:M7	MFI	CX3CR1	cDC1s	DCs	125.4
4241	Healthy	BDC-CR1:P67:M7	MFI	CX3CR1	pDCs	CD123+	357.2
4242	Healthy	BDC-CR1:P61:M7	MFI	CX3CR1	cDC1s	DCs	291.5
4242	Healthy	BDC-CR1:P67:M7	MFI	CX3CR1	pDCs	CD123+	395.4
4243	Healthy	BDC-CR1:P61:M7	MFI	CX3CR1	cDC1s	DCs	466.8
4243	Healthy	BDC-CR1:P67:M7	MFI	CX3CR1	pDCs	CD123+	299.6
4244	Healthy	BDC-CR1:P61:M7	MFI	CX3CR1	cDC1s	DCs	401.4
4244	Healthy	BDC-CR1:P67:M7	MFI	CX3CR1	pDCs	CD123+	523.4
4245	Healthy	BDC-CR1:P61:M7	MFI	CX3CR1	cDC1s	DCs	361.9
4245	Healthy	BDC-CR1:P67:M7	MFI	CX3CR1	pDCs	CD123+	315.3
4246	Healthy	BDC-CR1:P61:M7	MFI	CX3CR1	cDC1s	DCs	219.1
4246	Healthy	BDC-CR1:P67:M7	MFI	CX3CR1	pDCs	CD123+	299.1
4247	Healthy	BDC-CR1:P61:M7	MFI	CX3CR1	cDC1s	DCs	272.6
4247	Healthy	BDC-CR1:P67:M7	MFI	CX3CR1	pDCs	CD123+	252.7
4248	Healthy	BDC-CR1:P61:M7	MFI	CX3CR1	cDC1s	DCs	212.3
4248	Healthy	BDC-CR1:P67:M7	MFI	CX3CR1	pDCs	CD123+	252.9
4249	Healthy	BDC-CR1:P61:M7	MFI	CX3CR1	cDC1s	DCs	286.6
4249	Healthy	BDC-CR1:P67:M7	MFI	CX3CR1	pDCs	CD123+	314.4
4250	Healthy	BDC-CR1:P61:M7	MFI	CX3CR1	cDC1s	DCs	470.6
4250	Healthy	BDC-CR1:P67:M7	MFI	CX3CR1	pDCs	CD123+	407.6
4251	Healthy	BDC-CR1:P61:M7	MFI	CX3CR1	cDC1s	DCs	169.7
4251	Healthy	BDC-CR1:P67:M7	MFI	CX3CR1	pDCs	CD123+	271.9
4252	Healthy	BDC-CR1:P61:M7	MFI	CX3CR1	cDC1s	DCs	175.6
4252	Healthy	BDC-CR1:P67:M7	MFI	CX3CR1	pDCs	CD123+	310.7
4253	Healthy	BDC-CR1:P61:M7	MFI	CX3CR1	cDC1s	DCs	390.5
4253	Healthy	BDC-CR1:P67:M7	MFI	CX3CR1	pDCs	CD123+	384.8
4254	Healthy	BDC-CR1:P61:M7	MFI	CX3CR1	cDC1s	DCs	227.8
4254	Healthy	BDC-CR1:P67:M7	MFI	CX3CR1	pDCs	CD123+	268.6
4255	Healthy	BDC-CR1:P61:M7	MFI	CX3CR1	cDC1s	DCs	72.86
4255	Healthy	BDC-CR1:P67:M7	MFI	CX3CR1	pDCs	CD123+	238.8
4256	Healthy	BDC-CR1:P61:M7	MFI	CX3CR1	cDC1s	DCs	84.53
4256	Healthy	BDC-CR1:P67:M7	MFI	CX3CR1	pDCs	CD123+	272.4
4257	Healthy	BDC-CR1:P61:M7	MFI	CX3CR1	cDC1s	DCs	166.7
4257	Healthy	BDC-CR1:P67:M7	MFI	CX3CR1	pDCs	CD123+	314.7
4258	Healthy	BDC-CR1:P61:M7	MFI	CX3CR1	cDC1s	DCs	175.9
4258	Healthy	BDC-CR1:P67:M7	MFI	CX3CR1	pDCs	CD123+	327.5
4259	Healthy	BDC-CR1:P61:M7	MFI	CX3CR1	cDC1s	DCs	-88.31
4259	Healthy	BDC-CR1:P67:M7	MFI	CX3CR1	pDCs	CD123+	-2.497
4260	Healthy	BDC-CR1:P61:M7	MFI	CX3CR1	cDC1s	DCs	122.1
4260	Healthy	BDC-CR1:P67:M7	MFI	CX3CR1	pDCs	CD123+	67.48
4261	Critical (ventilation)	BDC-CR1:P61:M7	MFI	CX3CR1	cDC1s	DCs	-15.62
4261	Critical (ventilation)	BDC-CR1:P67:M7	MFI	CX3CR1	pDCs	CD123+	-137.8
4262	Critical (ventilation)	BDC-CR1:P61:M7	MFI	CX3CR1	cDC1s	DCs	34.63
4262	Critical (ventilation)	BDC-CR1:P67:M7	MFI	CX3CR1	pDCs	CD123+	56.25
4264	Severe (no venitlation)	BDC-CR1:P61:M7	MFI	CX3CR1	cDC1s	DCs	-91.82
4264	Severe (no venitlation)	BDC-CR1:P67:M7	MFI	CX3CR1	pDCs	CD123+	44.79
4265	Severe (no venitlation)	BDC-CR1:P61:M7	MFI	CX3CR1	cDC1s	DCs
4265	Severe (no venitlation)	BDC-CR1:P67:M7	MFI	CX3CR1	pDCs	CD123+
4266	Critical (ventilation)	BDC-CR1:P61:M7	MFI	CX3CR1	cDC1s	DCs	-278.4
4266	Critical (ventilation)	BDC-CR1:P67:M7	MFI	CX3CR1	pDCs	CD123+	225.2
4267	Critical (ventilation)	BDC-CR1:P61:M7	MFI	CX3CR1	cDC1s	DCs
4267	Critical (ventilation)	BDC-CR1:P67:M7	MFI	CX3CR1	pDCs	CD123+	418.2
4268	Severe (no venitlation)	BDC-CR1:P61:M7	MFI	CX3CR1	cDC1s	DCs	106.9
4268	Severe (no venitlation)	BDC-CR1:P67:M7	MFI	CX3CR1	pDCs	CD123+	294.7
4269	Mild	BDC-CR1:P61:M7	MFI	CX3CR1	cDC1s	DCs	106
4269	Mild	BDC-CR1:P67:M7	MFI	CX3CR1	pDCs	CD123+	282.9
4270	Moderate	BDC-CR1:P61:M7	MFI	CX3CR1	cDC1s	DCs	101.4
4270	Moderate	BDC-CR1:P67:M7	MFI	CX3CR1	pDCs	CD123+	346.6
4271	Mild	BDC-CR1:P61:M7	MFI	CX3CR1	cDC1s	DCs	220.1
4271	Mild	BDC-CR1:P67:M7	MFI	CX3CR1	pDCs	CD123+	209.6
4272	Mild	BDC-CR1:P61:M7	MFI	CX3CR1	cDC1s	DCs	62.6
4272	Mild	BDC-CR1:P67:M7	MFI	CX3CR1	pDCs	CD123+	245.4
4273	Moderate	BDC-CR1:P61:M7	MFI	CX3CR1	cDC1s	DCs	124.7
4273	Moderate	BDC-CR1:P67:M7	MFI	CX3CR1	pDCs	CD123+	237.8
4274	Moderate	BDC-CR1:P61:M7	MFI	CX3CR1	cDC1s	DCs	273.9
4274	Moderate	BDC-CR1:P67:M7	MFI	CX3CR1	pDCs	CD123+	316.5
4275	Moderate	BDC-CR1:P61:M7	MFI	CX3CR1	cDC1s	DCs	68.64
4275	Moderate	BDC-CR1:P67:M7	MFI	CX3CR1	pDCs	CD123+	240.5

## Sheet: Figure 4c
Source Data for Figure 4c
FlowJo ID	Severity	Trait ID	Trait type	Marker	Subset	Parent	Percentage or MFI
4000	Healthy	BDC-CR1:P52:M1	MFI	CCR1	cMo	Monocytes	5979
4000	Healthy	BDC-CR1:P52:M2	MFI	CCR2	cMo	Monocytes	10626
4000	Healthy	BDC-CR1:P54:M1	MFI	CCR1	iMo	Monocytes	5832
4000	Healthy	BDC-CR1:P54:M2	MFI	CCR2	iMo	Monocytes	7320
4000	Healthy	BDC-CR1:P56:M1	MFI	CCR1	ncMo	Monocytes	457.5
4000	Healthy	BDC-CR1:P56:M2	MFI	CCR2	ncMo	Monocytes	195.8
4001	Healthy	BDC-CR1:P52:M1	MFI	CCR1	cMo	Monocytes	6200
4001	Healthy	BDC-CR1:P52:M2	MFI	CCR2	cMo	Monocytes	11800
4001	Healthy	BDC-CR1:P54:M1	MFI	CCR1	iMo	Monocytes	5526
4001	Healthy	BDC-CR1:P54:M2	MFI	CCR2	iMo	Monocytes	8212
4001	Healthy	BDC-CR1:P56:M1	MFI	CCR1	ncMo	Monocytes	427.2
4001	Healthy	BDC-CR1:P56:M2	MFI	CCR2	ncMo	Monocytes	152.7
4002	Healthy	BDC-CR1:P52:M1	MFI	CCR1	cMo	Monocytes	2029
4002	Healthy	BDC-CR1:P52:M2	MFI	CCR2	cMo	Monocytes	14723
4002	Healthy	BDC-CR1:P54:M1	MFI	CCR1	iMo	Monocytes	2307
4002	Healthy	BDC-CR1:P54:M2	MFI	CCR2	iMo	Monocytes	13027
4002	Healthy	BDC-CR1:P56:M1	MFI	CCR1	ncMo	Monocytes	395.6
4002	Healthy	BDC-CR1:P56:M2	MFI	CCR2	ncMo	Monocytes	503
4003	Healthy	BDC-CR1:P52:M1	MFI	CCR1	cMo	Monocytes	5782
4003	Healthy	BDC-CR1:P52:M2	MFI	CCR2	cMo	Monocytes	13442
4003	Healthy	BDC-CR1:P54:M1	MFI	CCR1	iMo	Monocytes	5670
4003	Healthy	BDC-CR1:P54:M2	MFI	CCR2	iMo	Monocytes	10495
4003	Healthy	BDC-CR1:P56:M1	MFI	CCR1	ncMo	Monocytes	1162
4003	Healthy	BDC-CR1:P56:M2	MFI	CCR2	ncMo	Monocytes	573.8
4004	Healthy	BDC-CR1:P52:M1	MFI	CCR1	cMo	Monocytes	3999
4004	Healthy	BDC-CR1:P52:M2	MFI	CCR2	cMo	Monocytes	12039
4004	Healthy	BDC-CR1:P54:M1	MFI	CCR1	iMo	Monocytes	3032
4004	Healthy	BDC-CR1:P54:M2	MFI	CCR2	iMo	Monocytes	8652
4004	Healthy	BDC-CR1:P56:M1	MFI	CCR1	ncMo	Monocytes	685.2
4004	Healthy	BDC-CR1:P56:M2	MFI	CCR2	ncMo	Monocytes	441.4
4005	Healthy	BDC-CR1:P52:M1	MFI	CCR1	cMo	Monocytes	6565
4005	Healthy	BDC-CR1:P52:M2	MFI	CCR2	cMo	Monocytes	13001
4005	Healthy	BDC-CR1:P54:M1	MFI	CCR1	iMo	Monocytes	6004
4005	Healthy	BDC-CR1:P54:M2	MFI	CCR2	iMo	Monocytes	10942
4005	Healthy	BDC-CR1:P56:M1	MFI	CCR1	ncMo	Monocytes	656.3
4005	Healthy	BDC-CR1:P56:M2	MFI	CCR2	ncMo	Monocytes	271.3
4006	Healthy	BDC-CR1:P52:M1	MFI	CCR1	cMo	Monocytes	5416
4006	Healthy	BDC-CR1:P52:M2	MFI	CCR2	cMo	Monocytes	12866
4006	Healthy	BDC-CR1:P54:M1	MFI	CCR1	iMo	Monocytes	4270
4006	Healthy	BDC-CR1:P54:M2	MFI	CCR2	iMo	Monocytes	9682
4006	Healthy	BDC-CR1:P56:M1	MFI	CCR1	ncMo	Monocytes	668.7
4006	Healthy	BDC-CR1:P56:M2	MFI	CCR2	ncMo	Monocytes	363.5
4007	Healthy	BDC-CR1:P52:M1	MFI	CCR1	cMo	Monocytes	6165
4007	Healthy	BDC-CR1:P52:M2	MFI	CCR2	cMo	Monocytes	9363
4007	Healthy	BDC-CR1:P54:M1	MFI	CCR1	iMo	Monocytes	4659
4007	Healthy	BDC-CR1:P54:M2	MFI	CCR2	iMo	Monocytes	3550
4007	Healthy	BDC-CR1:P56:M1	MFI	CCR1	ncMo	Monocytes	788.3
4007	Healthy	BDC-CR1:P56:M2	MFI	CCR2	ncMo	Monocytes	134.6
4008	Healthy	BDC-CR1:P52:M1	MFI	CCR1	cMo	Monocytes	6528
4008	Healthy	BDC-CR1:P52:M2	MFI	CCR2	cMo	Monocytes	9048
4008	Healthy	BDC-CR1:P54:M1	MFI	CCR1	iMo	Monocytes	4966
4008	Healthy	BDC-CR1:P54:M2	MFI	CCR2	iMo	Monocytes	5870
4008	Healthy	BDC-CR1:P56:M1	MFI	CCR1	ncMo	Monocytes	596.5
4008	Healthy	BDC-CR1:P56:M2	MFI	CCR2	ncMo	Monocytes	172.7
4009	Healthy	BDC-CR1:P52:M1	MFI	CCR1	cMo	Monocytes	5047
4009	Healthy	BDC-CR1:P52:M2	MFI	CCR2	cMo	Monocytes	9935
4009	Healthy	BDC-CR1:P54:M1	MFI	CCR1	iMo	Monocytes	3705
4009	Healthy	BDC-CR1:P54:M2	MFI	CCR2	iMo	Monocytes	6424
4009	Healthy	BDC-CR1:P56:M1	MFI	CCR1	ncMo	Monocytes	450.7
4009	Healthy	BDC-CR1:P56:M2	MFI	CCR2	ncMo	Monocytes	159.7
4010	Healthy	BDC-CR1:P52:M1	MFI	CCR1	cMo	Monocytes	2600
4010	Healthy	BDC-CR1:P52:M2	MFI	CCR2	cMo	Monocytes	11404
4010	Healthy	BDC-CR1:P54:M1	MFI	CCR1	iMo	Monocytes	2034
4010	Healthy	BDC-CR1:P54:M2	MFI	CCR2	iMo	Monocytes	5828
4010	Healthy	BDC-CR1:P56:M1	MFI	CCR1	ncMo	Monocytes	254.2
4010	Healthy	BDC-CR1:P56:M2	MFI	CCR2	ncMo	Monocytes	179.7
4011	Healthy	BDC-CR1:P52:M1	MFI	CCR1	cMo	Monocytes	7842
4011	Healthy	BDC-CR1:P52:M2	MFI	CCR2	cMo	Monocytes	11610
4011	Healthy	BDC-CR1:P54:M1	MFI	CCR1	iMo	Monocytes	5577
4011	Healthy	BDC-CR1:P54:M2	MFI	CCR2	iMo	Monocytes	7497
4011	Healthy	BDC-CR1:P56:M1	MFI	CCR1	ncMo	Monocytes	916.5
4011	Healthy	BDC-CR1:P56:M2	MFI	CCR2	ncMo	Monocytes	204.7
4012	Healthy	BDC-CR1:P52:M1	MFI	CCR1	cMo	Monocytes	6136
4012	Healthy	BDC-CR1:P52:M2	MFI	CCR2	cMo	Monocytes	9296
4012	Healthy	BDC-CR1:P54:M1	MFI	CCR1	iMo	Monocytes	5292
4012	Healthy	BDC-CR1:P54:M2	MFI	CCR2	iMo	Monocytes	6424
4012	Healthy	BDC-CR1:P56:M1	MFI	CCR1	ncMo	Monocytes	445.7
4012	Healthy	BDC-CR1:P56:M2	MFI	CCR2	ncMo	Monocytes	95.18
4013	Healthy	BDC-CR1:P52:M1	MFI	CCR1	cMo	Monocytes	5171
4013	Healthy	BDC-CR1:P52:M2	MFI	CCR2	cMo	Monocytes	7515
4013	Healthy	BDC-CR1:P54:M1	MFI	CCR1	iMo	Monocytes	3895
4013	Healthy	BDC-CR1:P54:M2	MFI	CCR2	iMo	Monocytes	4203
4013	Healthy	BDC-CR1:P56:M1	MFI	CCR1	ncMo	Monocytes	335.1
4013	Healthy	BDC-CR1:P56:M2	MFI	CCR2	ncMo	Monocytes	31.79
4014	Healthy	BDC-CR1:P52:M1	MFI	CCR1	cMo	Monocytes	6342
4014	Healthy	BDC-CR1:P52:M2	MFI	CCR2	cMo	Monocytes	10001
4014	Healthy	BDC-CR1:P54:M1	MFI	CCR1	iMo	Monocytes	4587
4014	Healthy	BDC-CR1:P54:M2	MFI	CCR2	iMo	Monocytes	5781
4014	Healthy	BDC-CR1:P56:M1	MFI	CCR1	ncMo	Monocytes	974.5
4014	Healthy	BDC-CR1:P56:M2	MFI	CCR2	ncMo	Monocytes	305.9
4015	Healthy	BDC-CR1:P52:M1	MFI	CCR1	cMo	Monocytes	5823
4015	Healthy	BDC-CR1:P52:M2	MFI	CCR2	cMo	Monocytes	7042
4015	Healthy	BDC-CR1:P54:M1	MFI	CCR1	iMo	Monocytes	5752
4015	Healthy	BDC-CR1:P54:M2	MFI	CCR2	iMo	Monocytes	5468
4015	Healthy	BDC-CR1:P56:M1	MFI	CCR1	ncMo	Monocytes	476
4015	Healthy	BDC-CR1:P56:M2	MFI	CCR2	ncMo	Monocytes	200.8
4016	Healthy	BDC-CR1:P52:M1	MFI	CCR1	cMo	Monocytes	4377
4016	Healthy	BDC-CR1:P52:M2	MFI	CCR2	cMo	Monocytes	11243
4016	Healthy	BDC-CR1:P54:M1	MFI	CCR1	iMo	Monocytes	3514
4016	Healthy	BDC-CR1:P54:M2	MFI	CCR2	iMo	Monocytes	8621
4016	Healthy	BDC-CR1:P56:M1	MFI	CCR1	ncMo	Monocytes	630.1
4016	Healthy	BDC-CR1:P56:M2	MFI	CCR2	ncMo	Monocytes	549.9
4017	Healthy	BDC-CR1:P52:M1	MFI	CCR1	cMo	Monocytes	3895
4017	Healthy	BDC-CR1:P52:M2	MFI	CCR2	cMo	Monocytes	8741
4017	Healthy	BDC-CR1:P54:M1	MFI	CCR1	iMo	Monocytes	3173
4017	Healthy	BDC-CR1:P54:M2	MFI	CCR2	iMo	Monocytes	5685
4017	Healthy	BDC-CR1:P56:M1	MFI	CCR1	ncMo	Monocytes	682.4
4017	Healthy	BDC-CR1:P56:M2	MFI	CCR2	ncMo	Monocytes	515
4018	Healthy	BDC-CR1:P52:M1	MFI	CCR1	cMo	Monocytes	6954
4018	Healthy	BDC-CR1:P52:M2	MFI	CCR2	cMo	Monocytes	10744
4018	Healthy	BDC-CR1:P54:M1	MFI	CCR1	iMo	Monocytes	5776
4018	Healthy	BDC-CR1:P54:M2	MFI	CCR2	iMo	Monocytes	7120
4018	Healthy	BDC-CR1:P56:M1	MFI	CCR1	ncMo	Monocytes	988.3
4018	Healthy	BDC-CR1:P56:M2	MFI	CCR2	ncMo	Monocytes	453.1
4019	Healthy	BDC-CR1:P52:M1	MFI	CCR1	cMo	Monocytes	4589
4019	Healthy	BDC-CR1:P52:M2	MFI	CCR2	cMo	Monocytes	7746
4019	Healthy	BDC-CR1:P54:M1	MFI	CCR1	iMo	Monocytes	4101
4019	Healthy	BDC-CR1:P54:M2	MFI	CCR2	iMo	Monocytes	5418
4019	Healthy	BDC-CR1:P56:M1	MFI	CCR1	ncMo	Monocytes	390.5
4019	Healthy	BDC-CR1:P56:M2	MFI	CCR2	ncMo	Monocytes	327.7
4020	Healthy	BDC-CR1:P52:M1	MFI	CCR1	cMo	Monocytes	5446
4020	Healthy	BDC-CR1:P52:M2	MFI	CCR2	cMo	Monocytes	7588
4020	Healthy	BDC-CR1:P54:M1	MFI	CCR1	iMo	Monocytes	4060
4020	Healthy	BDC-CR1:P54:M2	MFI	CCR2	iMo	Monocytes	3797
4020	Healthy	BDC-CR1:P56:M1	MFI	CCR1	ncMo	Monocytes	376.3
4020	Healthy	BDC-CR1:P56:M2	MFI	CCR2	ncMo	Monocytes	122.6
4021	Healthy	BDC-CR1:P52:M1	MFI	CCR1	cMo	Monocytes	5108
4021	Healthy	BDC-CR1:P52:M2	MFI	CCR2	cMo	Monocytes	10539
4021	Healthy	BDC-CR1:P54:M1	MFI	CCR1	iMo	Monocytes	3886
4021	Healthy	BDC-CR1:P54:M2	MFI	CCR2	iMo	Monocytes	6768
4021	Healthy	BDC-CR1:P56:M1	MFI	CCR1	ncMo	Monocytes	458.3
4021	Healthy	BDC-CR1:P56:M2	MFI	CCR2	ncMo	Monocytes	164.7
4022	Healthy	BDC-CR1:P52:M1	MFI	CCR1	cMo	Monocytes	5353
4022	Healthy	BDC-CR1:P52:M2	MFI	CCR2	cMo	Monocytes	16857
4022	Healthy	BDC-CR1:P54:M1	MFI	CCR1	iMo	Monocytes	4320
4022	Healthy	BDC-CR1:P54:M2	MFI	CCR2	iMo	Monocytes	9112
4022	Healthy	BDC-CR1:P56:M1	MFI	CCR1	ncMo	Monocytes	754
4022	Healthy	BDC-CR1:P56:M2	MFI	CCR2	ncMo	Monocytes	500.5
4023	Healthy	BDC-CR1:P52:M1	MFI	CCR1	cMo	Monocytes	3604
4023	Healthy	BDC-CR1:P52:M2	MFI	CCR2	cMo	Monocytes	14952
4023	Healthy	BDC-CR1:P54:M1	MFI	CCR1	iMo	Monocytes	2383
4023	Healthy	BDC-CR1:P54:M2	MFI	CCR2	iMo	Monocytes	7303
4023	Healthy	BDC-CR1:P56:M1	MFI	CCR1	ncMo	Monocytes	559.6
4023	Healthy	BDC-CR1:P56:M2	MFI	CCR2	ncMo	Monocytes	414
4024	Healthy	BDC-CR1:P52:M1	MFI	CCR1	cMo	Monocytes	5858
4024	Healthy	BDC-CR1:P52:M2	MFI	CCR2	cMo	Monocytes	11912
4024	Healthy	BDC-CR1:P54:M1	MFI	CCR1	iMo	Monocytes	4402
4024	Healthy	BDC-CR1:P54:M2	MFI	CCR2	iMo	Monocytes	7641
4024	Healthy	BDC-CR1:P56:M1	MFI	CCR1	ncMo	Monocytes	463.7
4024	Healthy	BDC-CR1:P56:M2	MFI	CCR2	ncMo	Monocytes	208.9
4025	Healthy	BDC-CR1:P52:M1	MFI	CCR1	cMo	Monocytes	5171
4025	Healthy	BDC-CR1:P52:M2	MFI	CCR2	cMo	Monocytes	8794
4025	Healthy	BDC-CR1:P54:M1	MFI	CCR1	iMo	Monocytes	4971
4025	Healthy	BDC-CR1:P54:M2	MFI	CCR2	iMo	Monocytes	7788
4025	Healthy	BDC-CR1:P56:M1	MFI	CCR1	ncMo	Monocytes	890.1
4025	Healthy	BDC-CR1:P56:M2	MFI	CCR2	ncMo	Monocytes	699.2
4026	Healthy	BDC-CR1:P52:M1	MFI	CCR1	cMo	Monocytes	5111
4026	Healthy	BDC-CR1:P52:M2	MFI	CCR2	cMo	Monocytes	10542
4026	Healthy	BDC-CR1:P54:M1	MFI	CCR1	iMo	Monocytes	3672
4026	Healthy	BDC-CR1:P54:M2	MFI	CCR2	iMo	Monocytes	5449
4026	Healthy	BDC-CR1:P56:M1	MFI	CCR1	ncMo	Monocytes	662
4026	Healthy	BDC-CR1:P56:M2	MFI	CCR2	ncMo	Monocytes	400.4
4027	Healthy	BDC-CR1:P52:M1	MFI	CCR1	cMo	Monocytes	4134
4027	Healthy	BDC-CR1:P52:M2	MFI	CCR2	cMo	Monocytes	9922
4027	Healthy	BDC-CR1:P54:M1	MFI	CCR1	iMo	Monocytes	3324
4027	Healthy	BDC-CR1:P54:M2	MFI	CCR2	iMo	Monocytes	6064
4027	Healthy	BDC-CR1:P56:M1	MFI	CCR1	ncMo	Monocytes	393.2
4027	Healthy	BDC-CR1:P56:M2	MFI	CCR2	ncMo	Monocytes	278.2
4028	Healthy	BDC-CR1:P52:M1	MFI	CCR1	cMo	Monocytes	6003
4028	Healthy	BDC-CR1:P52:M2	MFI	CCR2	cMo	Monocytes	7069
4028	Healthy	BDC-CR1:P54:M1	MFI	CCR1	iMo	Monocytes	4925
4028	Healthy	BDC-CR1:P54:M2	MFI	CCR2	iMo	Monocytes	3475
4028	Healthy	BDC-CR1:P56:M1	MFI	CCR1	ncMo	Monocytes	1138
4028	Healthy	BDC-CR1:P56:M2	MFI	CCR2	ncMo	Monocytes	523.3
4029	Healthy	BDC-CR1:P52:M1	MFI	CCR1	cMo	Monocytes	5106
4029	Healthy	BDC-CR1:P52:M2	MFI	CCR2	cMo	Monocytes	12226
4029	Healthy	BDC-CR1:P54:M1	MFI	CCR1	iMo	Monocytes	5030
4029	Healthy	BDC-CR1:P54:M2	MFI	CCR2	iMo	Monocytes	10353
4029	Healthy	BDC-CR1:P56:M1	MFI	CCR1	ncMo	Monocytes	477.3
4029	Healthy	BDC-CR1:P56:M2	MFI	CCR2	ncMo	Monocytes	346.3
4030	Critical (ventilation)	BDC-CR1:P52:M1	MFI	CCR1	cMo	Monocytes	2255
4030	Critical (ventilation)	BDC-CR1:P52:M2	MFI	CCR2	cMo	Monocytes	6827
4030	Critical (ventilation)	BDC-CR1:P54:M1	MFI	CCR1	iMo	Monocytes	1681
4030	Critical (ventilation)	BDC-CR1:P54:M2	MFI	CCR2	iMo	Monocytes	3041
4030	Critical (ventilation)	BDC-CR1:P56:M1	MFI	CCR1	ncMo	Monocytes	289
4030	Critical (ventilation)	BDC-CR1:P56:M2	MFI	CCR2	ncMo	Monocytes	246.5
4031	Severe (no venitlation)	BDC-CR1:P52:M1	MFI	CCR1	cMo	Monocytes	4863
4031	Severe (no venitlation)	BDC-CR1:P52:M2	MFI	CCR2	cMo	Monocytes	4861
4031	Severe (no venitlation)	BDC-CR1:P54:M1	MFI	CCR1	iMo	Monocytes	3924
4031	Severe (no venitlation)	BDC-CR1:P54:M2	MFI	CCR2	iMo	Monocytes	3621
4031	Severe (no venitlation)	BDC-CR1:P56:M1	MFI	CCR1	ncMo	Monocytes	428.7
4031	Severe (no venitlation)	BDC-CR1:P56:M2	MFI	CCR2	ncMo	Monocytes	384.1
4032	Critical (ventilation)	BDC-CR1:P52:M1	MFI	CCR1	cMo	Monocytes	2656
4032	Critical (ventilation)	BDC-CR1:P52:M2	MFI	CCR2	cMo	Monocytes	3583
4032	Critical (ventilation)	BDC-CR1:P54:M1	MFI	CCR1	iMo	Monocytes	1833
4032	Critical (ventilation)	BDC-CR1:P54:M2	MFI	CCR2	iMo	Monocytes	1225
4032	Critical (ventilation)	BDC-CR1:P56:M1	MFI	CCR1	ncMo	Monocytes	667
4032	Critical (ventilation)	BDC-CR1:P56:M2	MFI	CCR2	ncMo	Monocytes	440.2
4033	Severe (no venitlation)	BDC-CR1:P52:M1	MFI	CCR1	cMo	Monocytes	2865
4033	Severe (no venitlation)	BDC-CR1:P52:M2	MFI	CCR2	cMo	Monocytes	12575
4033	Severe (no venitlation)	BDC-CR1:P54:M1	MFI	CCR1	iMo	Monocytes	2491
4033	Severe (no venitlation)	BDC-CR1:P54:M2	MFI	CCR2	iMo	Monocytes	7691
4033	Severe (no venitlation)	BDC-CR1:P56:M1	MFI	CCR1	ncMo	Monocytes	574.1
4033	Severe (no venitlation)	BDC-CR1:P56:M2	MFI	CCR2	ncMo	Monocytes	446.2
4034	Severe (no venitlation)	BDC-CR1:P52:M1	MFI	CCR1	cMo	Monocytes	6047
4034	Severe (no venitlation)	BDC-CR1:P52:M2	MFI	CCR2	cMo	Monocytes	12623
4034	Severe (no venitlation)	BDC-CR1:P54:M1	MFI	CCR1	iMo	Monocytes	5572
4034	Severe (no venitlation)	BDC-CR1:P54:M2	MFI	CCR2	iMo	Monocytes	8911
4034	Severe (no venitlation)	BDC-CR1:P56:M1	MFI	CCR1	ncMo	Monocytes	650.5
4034	Severe (no venitlation)	BDC-CR1:P56:M2	MFI	CCR2	ncMo	Monocytes	587.5
4035	Severe (no venitlation)	BDC-CR1:P52:M1	MFI	CCR1	cMo	Monocytes	2008
4035	Severe (no venitlation)	BDC-CR1:P52:M2	MFI	CCR2	cMo	Monocytes	6625
4035	Severe (no venitlation)	BDC-CR1:P54:M1	MFI	CCR1	iMo	Monocytes	1798
4035	Severe (no venitlation)	BDC-CR1:P54:M2	MFI	CCR2	iMo	Monocytes	3162
4035	Severe (no venitlation)	BDC-CR1:P56:M1	MFI	CCR1	ncMo	Monocytes	446.1
4035	Severe (no venitlation)	BDC-CR1:P56:M2	MFI	CCR2	ncMo	Monocytes	416.4
4036	Critical (ventilation)	BDC-CR1:P52:M1	MFI	CCR1	cMo	Monocytes	4755
4036	Critical (ventilation)	BDC-CR1:P52:M2	MFI	CCR2	cMo	Monocytes	10075
4036	Critical (ventilation)	BDC-CR1:P54:M1	MFI	CCR1	iMo	Monocytes	1472
4036	Critical (ventilation)	BDC-CR1:P54:M2	MFI	CCR2	iMo	Monocytes	1584
4036	Critical (ventilation)	BDC-CR1:P56:M1	MFI	CCR1	ncMo	Monocytes	768.7
4036	Critical (ventilation)	BDC-CR1:P56:M2	MFI	CCR2	ncMo	Monocytes	789.8
4037	Critical (ventilation)	BDC-CR1:P52:M1	MFI	CCR1	cMo	Monocytes	3709
4037	Critical (ventilation)	BDC-CR1:P52:M2	MFI	CCR2	cMo	Monocytes	10232
4037	Critical (ventilation)	BDC-CR1:P54:M1	MFI	CCR1	iMo	Monocytes	2449
4037	Critical (ventilation)	BDC-CR1:P54:M2	MFI	CCR2	iMo	Monocytes	3333
4037	Critical (ventilation)	BDC-CR1:P56:M1	MFI	CCR1	ncMo	Monocytes	647.2
4037	Critical (ventilation)	BDC-CR1:P56:M2	MFI	CCR2	ncMo	Monocytes	604
4038	Severe (no venitlation)	BDC-CR1:P52:M1	MFI	CCR1	cMo	Monocytes	2610
4038	Severe (no venitlation)	BDC-CR1:P52:M2	MFI	CCR2	cMo	Monocytes	12465
4038	Severe (no venitlation)	BDC-CR1:P54:M1	MFI	CCR1	iMo	Monocytes	2768
4038	Severe (no venitlation)	BDC-CR1:P54:M2	MFI	CCR2	iMo	Monocytes	10374
4038	Severe (no venitlation)	BDC-CR1:P56:M1	MFI	CCR1	ncMo	Monocytes	647.6
4038	Severe (no venitlation)	BDC-CR1:P56:M2	MFI	CCR2	ncMo	Monocytes	499.7
4039	Severe (no venitlation)	BDC-CR1:P52:M1	MFI	CCR1	cMo	Monocytes	3801
4039	Severe (no venitlation)	BDC-CR1:P52:M2	MFI	CCR2	cMo	Monocytes	9606
4039	Severe (no venitlation)	BDC-CR1:P54:M1	MFI	CCR1	iMo	Monocytes	1227
4039	Severe (no venitlation)	BDC-CR1:P54:M2	MFI	CCR2	iMo	Monocytes	1638
4039	Severe (no venitlation)	BDC-CR1:P56:M1	MFI	CCR1	ncMo	Monocytes	410.7
4039	Severe (no venitlation)	BDC-CR1:P56:M2	MFI	CCR2	ncMo	Monocytes	346.3
4040	Mild	BDC-CR1:P52:M1	MFI	CCR1	cMo	Monocytes	5821
4040	Mild	BDC-CR1:P52:M2	MFI	CCR2	cMo	Monocytes	10805
4040	Mild	BDC-CR1:P54:M1	MFI	CCR1	iMo	Monocytes	5261
4040	Mild	BDC-CR1:P54:M2	MFI	CCR2	iMo	Monocytes	7115
4040	Mild	BDC-CR1:P56:M1	MFI	CCR1	ncMo	Monocytes	635.9
4040	Mild	BDC-CR1:P56:M2	MFI	CCR2	ncMo	Monocytes	481.7
4041	Mild	BDC-CR1:P52:M1	MFI	CCR1	cMo	Monocytes	5918
4041	Mild	BDC-CR1:P52:M2	MFI	CCR2	cMo	Monocytes	14032
4041	Mild	BDC-CR1:P54:M1	MFI	CCR1	iMo	Monocytes	5032
4041	Mild	BDC-CR1:P54:M2	MFI	CCR2	iMo	Monocytes	9960
4041	Mild	BDC-CR1:P56:M1	MFI	CCR1	ncMo	Monocytes	746.7
4041	Mild	BDC-CR1:P56:M2	MFI	CCR2	ncMo	Monocytes	434.7
4042	Moderate	BDC-CR1:P52:M1	MFI	CCR1	cMo	Monocytes	4818
4042	Moderate	BDC-CR1:P52:M2	MFI	CCR2	cMo	Monocytes	9536
4042	Moderate	BDC-CR1:P54:M1	MFI	CCR1	iMo	Monocytes	3531
4042	Moderate	BDC-CR1:P54:M2	MFI	CCR2	iMo	Monocytes	5761
4042	Moderate	BDC-CR1:P56:M1	MFI	CCR1	ncMo	Monocytes	314.6
4042	Moderate	BDC-CR1:P56:M2	MFI	CCR2	ncMo	Monocytes	324.6
4043	Mild	BDC-CR1:P52:M1	MFI	CCR1	cMo	Monocytes	3759
4043	Mild	BDC-CR1:P52:M2	MFI	CCR2	cMo	Monocytes	9741
4043	Mild	BDC-CR1:P54:M1	MFI	CCR1	iMo	Monocytes	3536
4043	Mild	BDC-CR1:P54:M2	MFI	CCR2	iMo	Monocytes	7375
4043	Mild	BDC-CR1:P56:M1	MFI	CCR1	ncMo	Monocytes	419.6
4043	Mild	BDC-CR1:P56:M2	MFI	CCR2	ncMo	Monocytes	311.9
4044	Mild	BDC-CR1:P52:M1	MFI	CCR1	cMo	Monocytes	4035
4044	Mild	BDC-CR1:P52:M2	MFI	CCR2	cMo	Monocytes	7340
4044	Mild	BDC-CR1:P54:M1	MFI	CCR1	iMo	Monocytes	4069
4044	Mild	BDC-CR1:P54:M2	MFI	CCR2	iMo	Monocytes	6373
4044	Mild	BDC-CR1:P56:M1	MFI	CCR1	ncMo	Monocytes	557.5
4044	Mild	BDC-CR1:P56:M2	MFI	CCR2	ncMo	Monocytes	456.2
4045	Mild	BDC-CR1:P52:M1	MFI	CCR1	cMo	Monocytes	3893
4045	Mild	BDC-CR1:P52:M2	MFI	CCR2	cMo	Monocytes	6377
4045	Mild	BDC-CR1:P54:M1	MFI	CCR1	iMo	Monocytes	3889
4045	Mild	BDC-CR1:P54:M2	MFI	CCR2	iMo	Monocytes	4947
4045	Mild	BDC-CR1:P56:M1	MFI	CCR1	ncMo	Monocytes	616.4
4045	Mild	BDC-CR1:P56:M2	MFI	CCR2	ncMo	Monocytes	542.3
4046	Moderate	BDC-CR1:P52:M1	MFI	CCR1	cMo	Monocytes	5791
4046	Moderate	BDC-CR1:P52:M2	MFI	CCR2	cMo	Monocytes	8666
4046	Moderate	BDC-CR1:P54:M1	MFI	CCR1	iMo	Monocytes	4289
4046	Moderate	BDC-CR1:P54:M2	MFI	CCR2	iMo	Monocytes	4889
4046	Moderate	BDC-CR1:P56:M1	MFI	CCR1	ncMo	Monocytes	526.6
4046	Moderate	BDC-CR1:P56:M2	MFI	CCR2	ncMo	Monocytes	395.7
4047	Mild	BDC-CR1:P52:M1	MFI	CCR1	cMo	Monocytes	3400
4047	Mild	BDC-CR1:P52:M2	MFI	CCR2	cMo	Monocytes	11021
4047	Mild	BDC-CR1:P54:M1	MFI	CCR1	iMo	Monocytes	3846
4047	Mild	BDC-CR1:P54:M2	MFI	CCR2	iMo	Monocytes	11925
4047	Mild	BDC-CR1:P56:M1	MFI	CCR1	ncMo	Monocytes	363.8
4047	Mild	BDC-CR1:P56:M2	MFI	CCR2	ncMo	Monocytes	827
4048	Healthy	BDC-CR1:P52:M1	MFI	CCR1	cMo	Monocytes	4193
4048	Healthy	BDC-CR1:P52:M2	MFI	CCR2	cMo	Monocytes	13841
4048	Healthy	BDC-CR1:P54:M1	MFI	CCR1	iMo	Monocytes	2888
4048	Healthy	BDC-CR1:P54:M2	MFI	CCR2	iMo	Monocytes	8013
4048	Healthy	BDC-CR1:P56:M1	MFI	CCR1	ncMo	Monocytes	777.3
4048	Healthy	BDC-CR1:P56:M2	MFI	CCR2	ncMo	Monocytes	617
4049	Healthy	BDC-CR1:P52:M1	MFI	CCR1	cMo	Monocytes	4082
4049	Healthy	BDC-CR1:P52:M2	MFI	CCR2	cMo	Monocytes	10037
4049	Healthy	BDC-CR1:P54:M1	MFI	CCR1	iMo	Monocytes	3848
4049	Healthy	BDC-CR1:P54:M2	MFI	CCR2	iMo	Monocytes	6586
4049	Healthy	BDC-CR1:P56:M1	MFI	CCR1	ncMo	Monocytes	702.9
4049	Healthy	BDC-CR1:P56:M2	MFI	CCR2	ncMo	Monocytes	277.1
4050	Healthy	BDC-CR1:P52:M1	MFI	CCR1	cMo	Monocytes	3831
4050	Healthy	BDC-CR1:P52:M2	MFI	CCR2	cMo	Monocytes	12635
4050	Healthy	BDC-CR1:P54:M1	MFI	CCR1	iMo	Monocytes	3516
4050	Healthy	BDC-CR1:P54:M2	MFI	CCR2	iMo	Monocytes	8349
4050	Healthy	BDC-CR1:P56:M1	MFI	CCR1	ncMo	Monocytes	724.5
4050	Healthy	BDC-CR1:P56:M2	MFI	CCR2	ncMo	Monocytes	569.6
4051	Healthy	BDC-CR1:P52:M1	MFI	CCR1	cMo	Monocytes	4292
4051	Healthy	BDC-CR1:P52:M2	MFI	CCR2	cMo	Monocytes	14196
4051	Healthy	BDC-CR1:P54:M1	MFI	CCR1	iMo	Monocytes	4286
4051	Healthy	BDC-CR1:P54:M2	MFI	CCR2	iMo	Monocytes	10836
4051	Healthy	BDC-CR1:P56:M1	MFI	CCR1	ncMo	Monocytes	787.3
4051	Healthy	BDC-CR1:P56:M2	MFI	CCR2	ncMo	Monocytes	746.7
4052	Healthy	BDC-CR1:P52:M1	MFI	CCR1	cMo	Monocytes	4309
4052	Healthy	BDC-CR1:P52:M2	MFI	CCR2	cMo	Monocytes	12774
4052	Healthy	BDC-CR1:P54:M1	MFI	CCR1	iMo	Monocytes	3594
4052	Healthy	BDC-CR1:P54:M2	MFI	CCR2	iMo	Monocytes	9764
4052	Healthy	BDC-CR1:P56:M1	MFI	CCR1	ncMo	Monocytes	574.1
4052	Healthy	BDC-CR1:P56:M2	MFI	CCR2	ncMo	Monocytes	350.9
4053	Healthy	BDC-CR1:P52:M1	MFI	CCR1	cMo	Monocytes	2581
4053	Healthy	BDC-CR1:P52:M2	MFI	CCR2	cMo	Monocytes	6541
4053	Healthy	BDC-CR1:P54:M1	MFI	CCR1	iMo	Monocytes	1457
4053	Healthy	BDC-CR1:P54:M2	MFI	CCR2	iMo	Monocytes	1948
4053	Healthy	BDC-CR1:P56:M1	MFI	CCR1	ncMo	Monocytes	558.4
4053	Healthy	BDC-CR1:P56:M2	MFI	CCR2	ncMo	Monocytes	421.1
4054	Healthy	BDC-CR1:P52:M1	MFI	CCR1	cMo	Monocytes	5833
4054	Healthy	BDC-CR1:P52:M2	MFI	CCR2	cMo	Monocytes	10332
4054	Healthy	BDC-CR1:P54:M1	MFI	CCR1	iMo	Monocytes	4086
4054	Healthy	BDC-CR1:P54:M2	MFI	CCR2	iMo	Monocytes	6428
4054	Healthy	BDC-CR1:P56:M1	MFI	CCR1	ncMo	Monocytes	429
4054	Healthy	BDC-CR1:P56:M2	MFI	CCR2	ncMo	Monocytes	199.9
4055	Healthy	BDC-CR1:P52:M1	MFI	CCR1	cMo	Monocytes	6404
4055	Healthy	BDC-CR1:P52:M2	MFI	CCR2	cMo	Monocytes	11206
4055	Healthy	BDC-CR1:P54:M1	MFI	CCR1	iMo	Monocytes	4129
4055	Healthy	BDC-CR1:P54:M2	MFI	CCR2	iMo	Monocytes	5095
4055	Healthy	BDC-CR1:P56:M1	MFI	CCR1	ncMo	Monocytes	533.4
4055	Healthy	BDC-CR1:P56:M2	MFI	CCR2	ncMo	Monocytes	184.7
4056	Healthy	BDC-CR1:P52:M1	MFI	CCR1	cMo	Monocytes	5323
4056	Healthy	BDC-CR1:P52:M2	MFI	CCR2	cMo	Monocytes	10712
4056	Healthy	BDC-CR1:P54:M1	MFI	CCR1	iMo	Monocytes	4368
4056	Healthy	BDC-CR1:P54:M2	MFI	CCR2	iMo	Monocytes	6850
4056	Healthy	BDC-CR1:P56:M1	MFI	CCR1	ncMo	Monocytes	572.5
4056	Healthy	BDC-CR1:P56:M2	MFI	CCR2	ncMo	Monocytes	366.9
4057	Healthy	BDC-CR1:P52:M1	MFI	CCR1	cMo	Monocytes	3045
4057	Healthy	BDC-CR1:P52:M2	MFI	CCR2	cMo	Monocytes	11183
4057	Healthy	BDC-CR1:P54:M1	MFI	CCR1	iMo	Monocytes	2998
4057	Healthy	BDC-CR1:P54:M2	MFI	CCR2	iMo	Monocytes	7678
4057	Healthy	BDC-CR1:P56:M1	MFI	CCR1	ncMo	Monocytes	523.9
4057	Healthy	BDC-CR1:P56:M2	MFI	CCR2	ncMo	Monocytes	561.5
4058	Healthy	BDC-CR1:P52:M1	MFI	CCR1	cMo	Monocytes	6772
4058	Healthy	BDC-CR1:P52:M2	MFI	CCR2	cMo	Monocytes	10074
4058	Healthy	BDC-CR1:P54:M1	MFI	CCR1	iMo	Monocytes	5484
4058	Healthy	BDC-CR1:P54:M2	MFI	CCR2	iMo	Monocytes	6239
4058	Healthy	BDC-CR1:P56:M1	MFI	CCR1	ncMo	Monocytes	836.7
4058	Healthy	BDC-CR1:P56:M2	MFI	CCR2	ncMo	Monocytes	322.2
4059	Healthy	BDC-CR1:P52:M1	MFI	CCR1	cMo	Monocytes	5334
4059	Healthy	BDC-CR1:P52:M2	MFI	CCR2	cMo	Monocytes	10945
4059	Healthy	BDC-CR1:P54:M1	MFI	CCR1	iMo	Monocytes	4577
4059	Healthy	BDC-CR1:P54:M2	MFI	CCR2	iMo	Monocytes	7242
4059	Healthy	BDC-CR1:P56:M1	MFI	CCR1	ncMo	Monocytes	862.3
4059	Healthy	BDC-CR1:P56:M2	MFI	CCR2	ncMo	Monocytes	652.9
4060	Healthy	BDC-CR1:P52:M1	MFI	CCR1	cMo	Monocytes	3821
4060	Healthy	BDC-CR1:P52:M2	MFI	CCR2	cMo	Monocytes	7760
4060	Healthy	BDC-CR1:P54:M1	MFI	CCR1	iMo	Monocytes	3792
4060	Healthy	BDC-CR1:P54:M2	MFI	CCR2	iMo	Monocytes	5507
4060	Healthy	BDC-CR1:P56:M1	MFI	CCR1	ncMo	Monocytes	472.6
4060	Healthy	BDC-CR1:P56:M2	MFI	CCR2	ncMo	Monocytes	178.3
4061	Healthy	BDC-CR1:P52:M1	MFI	CCR1	cMo	Monocytes	4106
4061	Healthy	BDC-CR1:P52:M2	MFI	CCR2	cMo	Monocytes	10201
4061	Healthy	BDC-CR1:P54:M1	MFI	CCR1	iMo	Monocytes	2754
4061	Healthy	BDC-CR1:P54:M2	MFI	CCR2	iMo	Monocytes	4775
4061	Healthy	BDC-CR1:P56:M1	MFI	CCR1	ncMo	Monocytes	511.1
4061	Healthy	BDC-CR1:P56:M2	MFI	CCR2	ncMo	Monocytes	357.3
4062	Healthy	BDC-CR1:P52:M1	MFI	CCR1	cMo	Monocytes	4524
4062	Healthy	BDC-CR1:P52:M2	MFI	CCR2	cMo	Monocytes	12575
4062	Healthy	BDC-CR1:P54:M1	MFI	CCR1	iMo	Monocytes	2694
4062	Healthy	BDC-CR1:P54:M2	MFI	CCR2	iMo	Monocytes	4521
4062	Healthy	BDC-CR1:P56:M1	MFI	CCR1	ncMo	Monocytes	443.2
4062	Healthy	BDC-CR1:P56:M2	MFI	CCR2	ncMo	Monocytes	152.1
4063	Healthy	BDC-CR1:P52:M1	MFI	CCR1	cMo	Monocytes	5772
4063	Healthy	BDC-CR1:P52:M2	MFI	CCR2	cMo	Monocytes	10664
4063	Healthy	BDC-CR1:P54:M1	MFI	CCR1	iMo	Monocytes	3478
4063	Healthy	BDC-CR1:P54:M2	MFI	CCR2	iMo	Monocytes	4640
4063	Healthy	BDC-CR1:P56:M1	MFI	CCR1	ncMo	Monocytes	389.5
4063	Healthy	BDC-CR1:P56:M2	MFI	CCR2	ncMo	Monocytes	158.1
4064	Healthy	BDC-CR1:P52:M1	MFI	CCR1	cMo	Monocytes	2921
4064	Healthy	BDC-CR1:P52:M2	MFI	CCR2	cMo	Monocytes	14858
4064	Healthy	BDC-CR1:P54:M1	MFI	CCR1	iMo	Monocytes	2353
4064	Healthy	BDC-CR1:P54:M2	MFI	CCR2	iMo	Monocytes	7566
4064	Healthy	BDC-CR1:P56:M1	MFI	CCR1	ncMo	Monocytes	512.9
4064	Healthy	BDC-CR1:P56:M2	MFI	CCR2	ncMo	Monocytes	237.8
4065	Healthy	BDC-CR1:P52:M1	MFI	CCR1	cMo	Monocytes	3144
4065	Healthy	BDC-CR1:P52:M2	MFI	CCR2	cMo	Monocytes	10936
4065	Healthy	BDC-CR1:P54:M1	MFI	CCR1	iMo	Monocytes	1115
4065	Healthy	BDC-CR1:P54:M2	MFI	CCR2	iMo	Monocytes	1777
4065	Healthy	BDC-CR1:P56:M1	MFI	CCR1	ncMo	Monocytes	248.2
4065	Healthy	BDC-CR1:P56:M2	MFI	CCR2	ncMo	Monocytes	136.7
4066	Healthy	BDC-CR1:P52:M1	MFI	CCR1	cMo	Monocytes	4642
4066	Healthy	BDC-CR1:P52:M2	MFI	CCR2	cMo	Monocytes	8603
4066	Healthy	BDC-CR1:P54:M1	MFI	CCR1	iMo	Monocytes	3558
4066	Healthy	BDC-CR1:P54:M2	MFI	CCR2	iMo	Monocytes	4499
4066	Healthy	BDC-CR1:P56:M1	MFI	CCR1	ncMo	Monocytes	534.4
4066	Healthy	BDC-CR1:P56:M2	MFI	CCR2	ncMo	Monocytes	233
4067	Healthy	BDC-CR1:P52:M1	MFI	CCR1	cMo	Monocytes	4452
4067	Healthy	BDC-CR1:P52:M2	MFI	CCR2	cMo	Monocytes	11505
4067	Healthy	BDC-CR1:P54:M1	MFI	CCR1	iMo	Monocytes	3575
4067	Healthy	BDC-CR1:P54:M2	MFI	CCR2	iMo	Monocytes	5537
4067	Healthy	BDC-CR1:P56:M1	MFI	CCR1	ncMo	Monocytes	773.6
4067	Healthy	BDC-CR1:P56:M2	MFI	CCR2	ncMo	Monocytes	327.2
4068	Healthy	BDC-CR1:P52:M1	MFI	CCR1	cMo	Monocytes	6196
4068	Healthy	BDC-CR1:P52:M2	MFI	CCR2	cMo	Monocytes	9429
4068	Healthy	BDC-CR1:P54:M1	MFI	CCR1	iMo	Monocytes	5687
4068	Healthy	BDC-CR1:P54:M2	MFI	CCR2	iMo	Monocytes	6296
4068	Healthy	BDC-CR1:P56:M1	MFI	CCR1	ncMo	Monocytes	918.7
4068	Healthy	BDC-CR1:P56:M2	MFI	CCR2	ncMo	Monocytes	457.6
4069	Healthy	BDC-CR1:P52:M1	MFI	CCR1	cMo	Monocytes	5918
4069	Healthy	BDC-CR1:P52:M2	MFI	CCR2	cMo	Monocytes	11171
4069	Healthy	BDC-CR1:P54:M1	MFI	CCR1	iMo	Monocytes	5132
4069	Healthy	BDC-CR1:P54:M2	MFI	CCR2	iMo	Monocytes	8116
4069	Healthy	BDC-CR1:P56:M1	MFI	CCR1	ncMo	Monocytes	1363
4069	Healthy	BDC-CR1:P56:M2	MFI	CCR2	ncMo	Monocytes	1223
4070	Healthy	BDC-CR1:P52:M1	MFI	CCR1	cMo	Monocytes	5504
4070	Healthy	BDC-CR1:P52:M2	MFI	CCR2	cMo	Monocytes	8055
4070	Healthy	BDC-CR1:P54:M1	MFI	CCR1	iMo	Monocytes	4108
4070	Healthy	BDC-CR1:P54:M2	MFI	CCR2	iMo	Monocytes	3404
4070	Healthy	BDC-CR1:P56:M1	MFI	CCR1	ncMo	Monocytes	420.4
4070	Healthy	BDC-CR1:P56:M2	MFI	CCR2	ncMo	Monocytes	203.3
4071	Healthy	BDC-CR1:P52:M1	MFI	CCR1	cMo	Monocytes	7157
4071	Healthy	BDC-CR1:P52:M2	MFI	CCR2	cMo	Monocytes	8756
4071	Healthy	BDC-CR1:P54:M1	MFI	CCR1	iMo	Monocytes	6303
4071	Healthy	BDC-CR1:P54:M2	MFI	CCR2	iMo	Monocytes	6803
4071	Healthy	BDC-CR1:P56:M1	MFI	CCR1	ncMo	Monocytes	795.6
4071	Healthy	BDC-CR1:P56:M2	MFI	CCR2	ncMo	Monocytes	282.3
4072	Healthy	BDC-CR1:P52:M1	MFI	CCR1	cMo	Monocytes	3933
4072	Healthy	BDC-CR1:P52:M2	MFI	CCR2	cMo	Monocytes	9155
4072	Healthy	BDC-CR1:P54:M1	MFI	CCR1	iMo	Monocytes	3194
4072	Healthy	BDC-CR1:P54:M2	MFI	CCR2	iMo	Monocytes	5464
4072	Healthy	BDC-CR1:P56:M1	MFI	CCR1	ncMo	Monocytes	686.4
4072	Healthy	BDC-CR1:P56:M2	MFI	CCR2	ncMo	Monocytes	569.2
4073	Healthy	BDC-CR1:P52:M1	MFI	CCR1	cMo	Monocytes	7386
4073	Healthy	BDC-CR1:P52:M2	MFI	CCR2	cMo	Monocytes	7613
4073	Healthy	BDC-CR1:P54:M1	MFI	CCR1	iMo	Monocytes	7171
4073	Healthy	BDC-CR1:P54:M2	MFI	CCR2	iMo	Monocytes	5673
4073	Healthy	BDC-CR1:P56:M1	MFI	CCR1	ncMo	Monocytes	839.8
4073	Healthy	BDC-CR1:P56:M2	MFI	CCR2	ncMo	Monocytes	279.6
4074	Healthy	BDC-CR1:P52:M1	MFI	CCR1	cMo	Monocytes	3492
4074	Healthy	BDC-CR1:P52:M2	MFI	CCR2	cMo	Monocytes	10643
4074	Healthy	BDC-CR1:P54:M1	MFI	CCR1	iMo	Monocytes	2999
4074	Healthy	BDC-CR1:P54:M2	MFI	CCR2	iMo	Monocytes	6746
4074	Healthy	BDC-CR1:P56:M1	MFI	CCR1	ncMo	Monocytes	404.9
4074	Healthy	BDC-CR1:P56:M2	MFI	CCR2	ncMo	Monocytes	266.4
4075	Healthy	BDC-CR1:P52:M1	MFI	CCR1	cMo	Monocytes	4355
4075	Healthy	BDC-CR1:P52:M2	MFI	CCR2	cMo	Monocytes	8357
4075	Healthy	BDC-CR1:P54:M1	MFI	CCR1	iMo	Monocytes	3167
4075	Healthy	BDC-CR1:P54:M2	MFI	CCR2	iMo	Monocytes	3741
4075	Healthy	BDC-CR1:P56:M1	MFI	CCR1	ncMo	Monocytes	387.2
4075	Healthy	BDC-CR1:P56:M2	MFI	CCR2	ncMo	Monocytes	146.6
4076	Healthy	BDC-CR1:P52:M1	MFI	CCR1	cMo	Monocytes	5073
4076	Healthy	BDC-CR1:P52:M2	MFI	CCR2	cMo	Monocytes	7830
4076	Healthy	BDC-CR1:P54:M1	MFI	CCR1	iMo	Monocytes	4773
4076	Healthy	BDC-CR1:P54:M2	MFI	CCR2	iMo	Monocytes	6454
4076	Healthy	BDC-CR1:P56:M1	MFI	CCR1	ncMo	Monocytes	416.5
4076	Healthy	BDC-CR1:P56:M2	MFI	CCR2	ncMo	Monocytes	176.2
4077	Healthy	BDC-CR1:P52:M1	MFI	CCR1	cMo	Monocytes	5139
4077	Healthy	BDC-CR1:P52:M2	MFI	CCR2	cMo	Monocytes	10825
4077	Healthy	BDC-CR1:P54:M1	MFI	CCR1	iMo	Monocytes	3570
4077	Healthy	BDC-CR1:P54:M2	MFI	CCR2	iMo	Monocytes	4469
4077	Healthy	BDC-CR1:P56:M1	MFI	CCR1	ncMo	Monocytes	427.7
4077	Healthy	BDC-CR1:P56:M2	MFI	CCR2	ncMo	Monocytes	74.41
4078	Critical (ventilation)	BDC-CR1:P52:M1	MFI	CCR1	cMo	Monocytes	2339
4078	Critical (ventilation)	BDC-CR1:P52:M2	MFI	CCR2	cMo	Monocytes	5338
4078	Critical (ventilation)	BDC-CR1:P54:M1	MFI	CCR1	iMo	Monocytes	2233
4078	Critical (ventilation)	BDC-CR1:P54:M2	MFI	CCR2	iMo	Monocytes	5074
4078	Critical (ventilation)	BDC-CR1:P56:M1	MFI	CCR1	ncMo	Monocytes	611.4
4078	Critical (ventilation)	BDC-CR1:P56:M2	MFI	CCR2	ncMo	Monocytes	542.3
4079	Severe (no venitlation)	BDC-CR1:P52:M1	MFI	CCR1	cMo	Monocytes	6095
4079	Severe (no venitlation)	BDC-CR1:P52:M2	MFI	CCR2	cMo	Monocytes	3743
4079	Severe (no venitlation)	BDC-CR1:P54:M1	MFI	CCR1	iMo	Monocytes	2841
4079	Severe (no venitlation)	BDC-CR1:P54:M2	MFI	CCR2	iMo	Monocytes	858.7
4079	Severe (no venitlation)	BDC-CR1:P56:M1	MFI	CCR1	ncMo	Monocytes	1640
4079	Severe (no venitlation)	BDC-CR1:P56:M2	MFI	CCR2	ncMo	Monocytes	560.5
4080	Severe (no venitlation)	BDC-CR1:P52:M1	MFI	CCR1	cMo	Monocytes	5715
4080	Severe (no venitlation)	BDC-CR1:P52:M2	MFI	CCR2	cMo	Monocytes	4217
4080	Severe (no venitlation)	BDC-CR1:P54:M1	MFI	CCR1	iMo	Monocytes	5129
4080	Severe (no venitlation)	BDC-CR1:P54:M2	MFI	CCR2	iMo	Monocytes	4514
4080	Severe (no venitlation)	BDC-CR1:P56:M1	MFI	CCR1	ncMo	Monocytes	848.4
4080	Severe (no venitlation)	BDC-CR1:P56:M2	MFI	CCR2	ncMo	Monocytes	657.8
4081	Critical (ventilation)	BDC-CR1:P52:M1	MFI	CCR1	cMo	Monocytes	3175
4081	Critical (ventilation)	BDC-CR1:P52:M2	MFI	CCR2	cMo	Monocytes	4529
4081	Critical (ventilation)	BDC-CR1:P54:M1	MFI	CCR1	iMo	Monocytes	1503
4081	Critical (ventilation)	BDC-CR1:P54:M2	MFI	CCR2	iMo	Monocytes	1593
4081	Critical (ventilation)	BDC-CR1:P56:M1	MFI	CCR1	ncMo	Monocytes	704.9
4081	Critical (ventilation)	BDC-CR1:P56:M2	MFI	CCR2	ncMo	Monocytes	451.3
4082	Critical (ventilation)	BDC-CR1:P52:M1	MFI	CCR1	cMo	Monocytes	3518
4082	Critical (ventilation)	BDC-CR1:P52:M2	MFI	CCR2	cMo	Monocytes	5662
4082	Critical (ventilation)	BDC-CR1:P54:M1	MFI	CCR1	iMo	Monocytes	2088
4082	Critical (ventilation)	BDC-CR1:P54:M2	MFI	CCR2	iMo	Monocytes	2641
4082	Critical (ventilation)	BDC-CR1:P56:M1	MFI	CCR1	ncMo	Monocytes	925
4082	Critical (ventilation)	BDC-CR1:P56:M2	MFI	CCR2	ncMo	Monocytes	1308
4083	Critical (ventilation)	BDC-CR1:P52:M1	MFI	CCR1	cMo	Monocytes	2167
4083	Critical (ventilation)	BDC-CR1:P52:M2	MFI	CCR2	cMo	Monocytes	8667
4083	Critical (ventilation)	BDC-CR1:P54:M1	MFI	CCR1	iMo	Monocytes	2203
4083	Critical (ventilation)	BDC-CR1:P54:M2	MFI	CCR2	iMo	Monocytes	5899
4083	Critical (ventilation)	BDC-CR1:P56:M1	MFI	CCR1	ncMo	Monocytes	867.9
4083	Critical (ventilation)	BDC-CR1:P56:M2	MFI	CCR2	ncMo	Monocytes	1135
4084	Critical (ventilation)	BDC-CR1:P52:M1	MFI	CCR1	cMo	Monocytes	2147
4084	Critical (ventilation)	BDC-CR1:P52:M2	MFI	CCR2	cMo	Monocytes	8269
4084	Critical (ventilation)	BDC-CR1:P54:M1	MFI	CCR1	iMo	Monocytes	1262
4084	Critical (ventilation)	BDC-CR1:P54:M2	MFI	CCR2	iMo	Monocytes	2959
4084	Critical (ventilation)	BDC-CR1:P56:M1	MFI	CCR1	ncMo	Monocytes	628.2
4084	Critical (ventilation)	BDC-CR1:P56:M2	MFI	CCR2	ncMo	Monocytes	425.8
4085	Critical (ventilation)	BDC-CR1:P52:M1	MFI	CCR1	cMo	Monocytes	2806
4085	Critical (ventilation)	BDC-CR1:P52:M2	MFI	CCR2	cMo	Monocytes	9107
4085	Critical (ventilation)	BDC-CR1:P54:M1	MFI	CCR1	iMo	Monocytes	2950
4085	Critical (ventilation)	BDC-CR1:P54:M2	MFI	CCR2	iMo	Monocytes	7117
4085	Critical (ventilation)	BDC-CR1:P56:M1	MFI	CCR1	ncMo	Monocytes	649.3
4085	Critical (ventilation)	BDC-CR1:P56:M2	MFI	CCR2	ncMo	Monocytes	456
4086	Critical (ventilation)	BDC-CR1:P52:M1	MFI	CCR1	cMo	Monocytes	4682
4086	Critical (ventilation)	BDC-CR1:P52:M2	MFI	CCR2	cMo	Monocytes	6478
4086	Critical (ventilation)	BDC-CR1:P54:M1	MFI	CCR1	iMo	Monocytes	1626
4086	Critical (ventilation)	BDC-CR1:P54:M2	MFI	CCR2	iMo	Monocytes	1463
4086	Critical (ventilation)	BDC-CR1:P56:M1	MFI	CCR1	ncMo	Monocytes	471
4086	Critical (ventilation)	BDC-CR1:P56:M2	MFI	CCR2	ncMo	Monocytes	382.2
4087	Severe (no venitlation)	BDC-CR1:P52:M1	MFI	CCR1	cMo	Monocytes	2874
4087	Severe (no venitlation)	BDC-CR1:P52:M2	MFI	CCR2	cMo	Monocytes	11934
4087	Severe (no venitlation)	BDC-CR1:P54:M1	MFI	CCR1	iMo	Monocytes	1531
4087	Severe (no venitlation)	BDC-CR1:P54:M2	MFI	CCR2	iMo	Monocytes	2420
4087	Severe (no venitlation)	BDC-CR1:P56:M1	MFI	CCR1	ncMo	Monocytes	529.1
4087	Severe (no venitlation)	BDC-CR1:P56:M2	MFI	CCR2	ncMo	Monocytes	432.9
4088	Mild	BDC-CR1:P52:M1	MFI	CCR1	cMo	Monocytes	3898
4088	Mild	BDC-CR1:P52:M2	MFI	CCR2	cMo	Monocytes	8224
4088	Mild	BDC-CR1:P54:M1	MFI	CCR1	iMo	Monocytes	3530
4088	Mild	BDC-CR1:P54:M2	MFI	CCR2	iMo	Monocytes	5485
4088	Mild	BDC-CR1:P56:M1	MFI	CCR1	ncMo	Monocytes	411.4
4088	Mild	BDC-CR1:P56:M2	MFI	CCR2	ncMo	Monocytes	415.9
4089	Moderate	BDC-CR1:P52:M1	MFI	CCR1	cMo	Monocytes	5963
4089	Moderate	BDC-CR1:P52:M2	MFI	CCR2	cMo	Monocytes	13027
4089	Moderate	BDC-CR1:P54:M1	MFI	CCR1	iMo	Monocytes	4028
4089	Moderate	BDC-CR1:P54:M2	MFI	CCR2	iMo	Monocytes	7729
4089	Moderate	BDC-CR1:P56:M1	MFI	CCR1	ncMo	Monocytes	589.6
4089	Moderate	BDC-CR1:P56:M2	MFI	CCR2	ncMo	Monocytes	405.2
4090	Mild	BDC-CR1:P52:M1	MFI	CCR1	cMo	Monocytes	6385
4090	Mild	BDC-CR1:P52:M2	MFI	CCR2	cMo	Monocytes	13978
4090	Mild	BDC-CR1:P54:M1	MFI	CCR1	iMo	Monocytes	5965
4090	Mild	BDC-CR1:P54:M2	MFI	CCR2	iMo	Monocytes	10996
4090	Mild	BDC-CR1:P56:M1	MFI	CCR1	ncMo	Monocytes	853.4
4090	Mild	BDC-CR1:P56:M2	MFI	CCR2	ncMo	Monocytes	492.3
4091	Moderate	BDC-CR1:P52:M1	MFI	CCR1	cMo	Monocytes	7779
4091	Moderate	BDC-CR1:P52:M2	MFI	CCR2	cMo	Monocytes	15275
4091	Moderate	BDC-CR1:P54:M1	MFI	CCR1	iMo	Monocytes	5792
4091	Moderate	BDC-CR1:P54:M2	MFI	CCR2	iMo	Monocytes	12163
4091	Moderate	BDC-CR1:P56:M1	MFI	CCR1	ncMo	Monocytes	637.3
4091	Moderate	BDC-CR1:P56:M2	MFI	CCR2	ncMo	Monocytes	725.6
4092	Moderate	BDC-CR1:P52:M1	MFI	CCR1	cMo	Monocytes	7113
4092	Moderate	BDC-CR1:P52:M2	MFI	CCR2	cMo	Monocytes	7899
4092	Moderate	BDC-CR1:P54:M1	MFI	CCR1	iMo	Monocytes	6061
4092	Moderate	BDC-CR1:P54:M2	MFI	CCR2	iMo	Monocytes	4992
4092	Moderate	BDC-CR1:P56:M1	MFI	CCR1	ncMo	Monocytes	764.3
4092	Moderate	BDC-CR1:P56:M2	MFI	CCR2	ncMo	Monocytes	392.3
4093	Moderate	BDC-CR1:P52:M1	MFI	CCR1	cMo	Monocytes	4234
4093	Moderate	BDC-CR1:P52:M2	MFI	CCR2	cMo	Monocytes	5939
4093	Moderate	BDC-CR1:P54:M1	MFI	CCR1	iMo	Monocytes	4850
4093	Moderate	BDC-CR1:P54:M2	MFI	CCR2	iMo	Monocytes	5623
4093	Moderate	BDC-CR1:P56:M1	MFI	CCR1	ncMo	Monocytes	687.7
4093	Moderate	BDC-CR1:P56:M2	MFI	CCR2	ncMo	Monocytes	893.4
4094	Moderate	BDC-CR1:P52:M1	MFI	CCR1	cMo	Monocytes	3347
4094	Moderate	BDC-CR1:P52:M2	MFI	CCR2	cMo	Monocytes	6490
4094	Moderate	BDC-CR1:P54:M1	MFI	CCR1	iMo	Monocytes	3685
4094	Moderate	BDC-CR1:P54:M2	MFI	CCR2	iMo	Monocytes	5695
4094	Moderate	BDC-CR1:P56:M1	MFI	CCR1	ncMo	Monocytes	561
4094	Moderate	BDC-CR1:P56:M2	MFI	CCR2	ncMo	Monocytes	568.4
4095	Moderate	BDC-CR1:P52:M1	MFI	CCR1	cMo	Monocytes	6656
4095	Moderate	BDC-CR1:P52:M2	MFI	CCR2	cMo	Monocytes	8992
4095	Moderate	BDC-CR1:P54:M1	MFI	CCR1	iMo	Monocytes	4916
4095	Moderate	BDC-CR1:P54:M2	MFI	CCR2	iMo	Monocytes	4593
4095	Moderate	BDC-CR1:P56:M1	MFI	CCR1	ncMo	Monocytes	990.5
4095	Moderate	BDC-CR1:P56:M2	MFI	CCR2	ncMo	Monocytes	513.2
4096	Healthy	BDC-CR1:P52:M1	MFI	CCR1	cMo	Monocytes	4883
4096	Healthy	BDC-CR1:P52:M2	MFI	CCR2	cMo	Monocytes	9112
4096	Healthy	BDC-CR1:P54:M1	MFI	CCR1	iMo	Monocytes	3867
4096	Healthy	BDC-CR1:P54:M2	MFI	CCR2	iMo	Monocytes	5487
4096	Healthy	BDC-CR1:P56:M1	MFI	CCR1	ncMo	Monocytes	334.3
4096	Healthy	BDC-CR1:P56:M2	MFI	CCR2	ncMo	Monocytes	119.5
4097	Healthy	BDC-CR1:P52:M1	MFI	CCR1	cMo	Monocytes	3674
4097	Healthy	BDC-CR1:P52:M2	MFI	CCR2	cMo	Monocytes	13585
4097	Healthy	BDC-CR1:P54:M1	MFI	CCR1	iMo	Monocytes	2851
4097	Healthy	BDC-CR1:P54:M2	MFI	CCR2	iMo	Monocytes	8336
4097	Healthy	BDC-CR1:P56:M1	MFI	CCR1	ncMo	Monocytes	638.2
4097	Healthy	BDC-CR1:P56:M2	MFI	CCR2	ncMo	Monocytes	285
4098	Healthy	BDC-CR1:P52:M1	MFI	CCR1	cMo	Monocytes	7116
4098	Healthy	BDC-CR1:P52:M2	MFI	CCR2	cMo	Monocytes	11700
4098	Healthy	BDC-CR1:P54:M1	MFI	CCR1	iMo	Monocytes	5336
4098	Healthy	BDC-CR1:P54:M2	MFI	CCR2	iMo	Monocytes	5915
4098	Healthy	BDC-CR1:P56:M1	MFI	CCR1	ncMo	Monocytes	1280
4098	Healthy	BDC-CR1:P56:M2	MFI	CCR2	ncMo	Monocytes	299.1
4099	Healthy	BDC-CR1:P52:M1	MFI	CCR1	cMo	Monocytes	4517
4099	Healthy	BDC-CR1:P52:M2	MFI	CCR2	cMo	Monocytes	9245
4099	Healthy	BDC-CR1:P54:M1	MFI	CCR1	iMo	Monocytes	3672
4099	Healthy	BDC-CR1:P54:M2	MFI	CCR2	iMo	Monocytes	5817
4099	Healthy	BDC-CR1:P56:M1	MFI	CCR1	ncMo	Monocytes	591.2
4099	Healthy	BDC-CR1:P56:M2	MFI	CCR2	ncMo	Monocytes	394.7
4100	Healthy	BDC-CR1:P52:M1	MFI	CCR1	cMo	Monocytes	4087
4100	Healthy	BDC-CR1:P52:M2	MFI	CCR2	cMo	Monocytes	8221
4100	Healthy	BDC-CR1:P54:M1	MFI	CCR1	iMo	Monocytes	4026
4100	Healthy	BDC-CR1:P54:M2	MFI	CCR2	iMo	Monocytes	5904
4100	Healthy	BDC-CR1:P56:M1	MFI	CCR1	ncMo	Monocytes	481.7
4100	Healthy	BDC-CR1:P56:M2	MFI	CCR2	ncMo	Monocytes	166.9
4101	Healthy	BDC-CR1:P52:M1	MFI	CCR1	cMo	Monocytes	3932
4101	Healthy	BDC-CR1:P52:M2	MFI	CCR2	cMo	Monocytes	16596
4101	Healthy	BDC-CR1:P54:M1	MFI	CCR1	iMo	Monocytes	3197
4101	Healthy	BDC-CR1:P54:M2	MFI	CCR2	iMo	Monocytes	10392
4101	Healthy	BDC-CR1:P56:M1	MFI	CCR1	ncMo	Monocytes	842.5
4101	Healthy	BDC-CR1:P56:M2	MFI	CCR2	ncMo	Monocytes	1066
4102	Healthy	BDC-CR1:P52:M1	MFI	CCR1	cMo	Monocytes	5630
4102	Healthy	BDC-CR1:P52:M2	MFI	CCR2	cMo	Monocytes	10404
4102	Healthy	BDC-CR1:P54:M1	MFI	CCR1	iMo	Monocytes	4580
4102	Healthy	BDC-CR1:P54:M2	MFI	CCR2	iMo	Monocytes	6630
4102	Healthy	BDC-CR1:P56:M1	MFI	CCR1	ncMo	Monocytes	1118
4102	Healthy	BDC-CR1:P56:M2	MFI	CCR2	ncMo	Monocytes	441.3
4103	Healthy	BDC-CR1:P52:M1	MFI	CCR1	cMo	Monocytes	3557
4103	Healthy	BDC-CR1:P52:M2	MFI	CCR2	cMo	Monocytes	14070
4103	Healthy	BDC-CR1:P54:M1	MFI	CCR1	iMo	Monocytes	4049
4103	Healthy	BDC-CR1:P54:M2	MFI	CCR2	iMo	Monocytes	11886
4103	Healthy	BDC-CR1:P56:M1	MFI	CCR1	ncMo	Monocytes	1122
4103	Healthy	BDC-CR1:P56:M2	MFI	CCR2	ncMo	Monocytes	2331
4104	Healthy	BDC-CR1:P52:M1	MFI	CCR1	cMo	Monocytes	2611
4104	Healthy	BDC-CR1:P52:M2	MFI	CCR2	cMo	Monocytes	11403
4104	Healthy	BDC-CR1:P54:M1	MFI	CCR1	iMo	Monocytes	2662
4104	Healthy	BDC-CR1:P54:M2	MFI	CCR2	iMo	Monocytes	8319
4104	Healthy	BDC-CR1:P56:M1	MFI	CCR1	ncMo	Monocytes	597.9
4104	Healthy	BDC-CR1:P56:M2	MFI	CCR2	ncMo	Monocytes	890.7
4105	Healthy	BDC-CR1:P52:M1	MFI	CCR1	cMo	Monocytes	4478
4105	Healthy	BDC-CR1:P52:M2	MFI	CCR2	cMo	Monocytes	10334
4105	Healthy	BDC-CR1:P54:M1	MFI	CCR1	iMo	Monocytes	5631
4105	Healthy	BDC-CR1:P54:M2	MFI	CCR2	iMo	Monocytes	10240
4105	Healthy	BDC-CR1:P56:M1	MFI	CCR1	ncMo	Monocytes	2100
4105	Healthy	BDC-CR1:P56:M2	MFI	CCR2	ncMo	Monocytes	2621
4106	Healthy	BDC-CR1:P52:M1	MFI	CCR1	cMo	Monocytes	2800
4106	Healthy	BDC-CR1:P52:M2	MFI	CCR2	cMo	Monocytes	10808
4106	Healthy	BDC-CR1:P54:M1	MFI	CCR1	iMo	Monocytes	3195
4106	Healthy	BDC-CR1:P54:M2	MFI	CCR2	iMo	Monocytes	9418
4106	Healthy	BDC-CR1:P56:M1	MFI	CCR1	ncMo	Monocytes	603.5
4106	Healthy	BDC-CR1:P56:M2	MFI	CCR2	ncMo	Monocytes	911.3
4108	Healthy	BDC-CR1:P52:M1	MFI	CCR1	cMo	Monocytes	4693
4108	Healthy	BDC-CR1:P52:M2	MFI	CCR2	cMo	Monocytes	8033
4108	Healthy	BDC-CR1:P54:M1	MFI	CCR1	iMo	Monocytes	3371
4108	Healthy	BDC-CR1:P54:M2	MFI	CCR2	iMo	Monocytes	4554
4108	Healthy	BDC-CR1:P56:M1	MFI	CCR1	ncMo	Monocytes	335.4
4108	Healthy	BDC-CR1:P56:M2	MFI	CCR2	ncMo	Monocytes	85.41
4109	Healthy	BDC-CR1:P52:M1	MFI	CCR1	cMo	Monocytes	4417
4109	Healthy	BDC-CR1:P52:M2	MFI	CCR2	cMo	Monocytes	11098
4109	Healthy	BDC-CR1:P54:M1	MFI	CCR1	iMo	Monocytes	3990
4109	Healthy	BDC-CR1:P54:M2	MFI	CCR2	iMo	Monocytes	8852
4109	Healthy	BDC-CR1:P56:M1	MFI	CCR1	ncMo	Monocytes	516
4109	Healthy	BDC-CR1:P56:M2	MFI	CCR2	ncMo	Monocytes	425.6
4110	Healthy	BDC-CR1:P52:M1	MFI	CCR1	cMo	Monocytes	5001
4110	Healthy	BDC-CR1:P52:M2	MFI	CCR2	cMo	Monocytes	8972
4110	Healthy	BDC-CR1:P54:M1	MFI	CCR1	iMo	Monocytes	4319
4110	Healthy	BDC-CR1:P54:M2	MFI	CCR2	iMo	Monocytes	6244
4110	Healthy	BDC-CR1:P56:M1	MFI	CCR1	ncMo	Monocytes	538.4
4110	Healthy	BDC-CR1:P56:M2	MFI	CCR2	ncMo	Monocytes	203.2
4111	Healthy	BDC-CR1:P52:M1	MFI	CCR1	cMo	Monocytes	4934
4111	Healthy	BDC-CR1:P52:M2	MFI	CCR2	cMo	Monocytes	8592
4111	Healthy	BDC-CR1:P54:M1	MFI	CCR1	iMo	Monocytes	3981
4111	Healthy	BDC-CR1:P54:M2	MFI	CCR2	iMo	Monocytes	4958
4111	Healthy	BDC-CR1:P56:M1	MFI	CCR1	ncMo	Monocytes	829.3
4111	Healthy	BDC-CR1:P56:M2	MFI	CCR2	ncMo	Monocytes	298.1
4112	Healthy	BDC-CR1:P52:M1	MFI	CCR1	cMo	Monocytes	4981
4112	Healthy	BDC-CR1:P52:M2	MFI	CCR2	cMo	Monocytes	9148
4112	Healthy	BDC-CR1:P54:M1	MFI	CCR1	iMo	Monocytes	4056
4112	Healthy	BDC-CR1:P54:M2	MFI	CCR2	iMo	Monocytes	6109
4112	Healthy	BDC-CR1:P56:M1	MFI	CCR1	ncMo	Monocytes	419
4112	Healthy	BDC-CR1:P56:M2	MFI	CCR2	ncMo	Monocytes	165.1
4113	Healthy	BDC-CR1:P52:M1	MFI	CCR1	cMo	Monocytes	5710
4113	Healthy	BDC-CR1:P52:M2	MFI	CCR2	cMo	Monocytes	13861
4113	Healthy	BDC-CR1:P54:M1	MFI	CCR1	iMo	Monocytes	4696
4113	Healthy	BDC-CR1:P54:M2	MFI	CCR2	iMo	Monocytes	8836
4113	Healthy	BDC-CR1:P56:M1	MFI	CCR1	ncMo	Monocytes	907.2
4113	Healthy	BDC-CR1:P56:M2	MFI	CCR2	ncMo	Monocytes	652.2
4114	Healthy	BDC-CR1:P52:M1	MFI	CCR1	cMo	Monocytes	3963
4114	Healthy	BDC-CR1:P52:M2	MFI	CCR2	cMo	Monocytes	8717
4114	Healthy	BDC-CR1:P54:M1	MFI	CCR1	iMo	Monocytes	3510
4114	Healthy	BDC-CR1:P54:M2	MFI	CCR2	iMo	Monocytes	6218
4114	Healthy	BDC-CR1:P56:M1	MFI	CCR1	ncMo	Monocytes	518.6
4114	Healthy	BDC-CR1:P56:M2	MFI	CCR2	ncMo	Monocytes	363.9
4115	Healthy	BDC-CR1:P52:M1	MFI	CCR1	cMo	Monocytes	5798
4115	Healthy	BDC-CR1:P52:M2	MFI	CCR2	cMo	Monocytes	11136
4115	Healthy	BDC-CR1:P54:M1	MFI	CCR1	iMo	Monocytes	5171
4115	Healthy	BDC-CR1:P54:M2	MFI	CCR2	iMo	Monocytes	7194
4115	Healthy	BDC-CR1:P56:M1	MFI	CCR1	ncMo	Monocytes	953.9
4115	Healthy	BDC-CR1:P56:M2	MFI	CCR2	ncMo	Monocytes	422.8
4116	Healthy	BDC-CR1:P52:M1	MFI	CCR1	cMo	Monocytes	4728
4116	Healthy	BDC-CR1:P52:M2	MFI	CCR2	cMo	Monocytes	15674
4116	Healthy	BDC-CR1:P54:M1	MFI	CCR1	iMo	Monocytes	4234
4116	Healthy	BDC-CR1:P54:M2	MFI	CCR2	iMo	Monocytes	8195
4116	Healthy	BDC-CR1:P56:M1	MFI	CCR1	ncMo	Monocytes	950.5
4116	Healthy	BDC-CR1:P56:M2	MFI	CCR2	ncMo	Monocytes	488.6
4117	Healthy	BDC-CR1:P52:M1	MFI	CCR1	cMo	Monocytes	5080
4117	Healthy	BDC-CR1:P52:M2	MFI	CCR2	cMo	Monocytes	11368
4117	Healthy	BDC-CR1:P54:M1	MFI	CCR1	iMo	Monocytes	4107
4117	Healthy	BDC-CR1:P54:M2	MFI	CCR2	iMo	Monocytes	9029
4117	Healthy	BDC-CR1:P56:M1	MFI	CCR1	ncMo	Monocytes	538.5
4117	Healthy	BDC-CR1:P56:M2	MFI	CCR2	ncMo	Monocytes	273.3
4118	Healthy	BDC-CR1:P52:M1	MFI	CCR1	cMo	Monocytes	3415
4118	Healthy	BDC-CR1:P52:M2	MFI	CCR2	cMo	Monocytes	10717
4118	Healthy	BDC-CR1:P54:M1	MFI	CCR1	iMo	Monocytes	2990
4118	Healthy	BDC-CR1:P54:M2	MFI	CCR2	iMo	Monocytes	7167
4118	Healthy	BDC-CR1:P56:M1	MFI	CCR1	ncMo	Monocytes	428.9
4118	Healthy	BDC-CR1:P56:M2	MFI	CCR2	ncMo	Monocytes	298.5
4119	Healthy	BDC-CR1:P52:M1	MFI	CCR1	cMo	Monocytes	3813
4119	Healthy	BDC-CR1:P52:M2	MFI	CCR2	cMo	Monocytes	7435
4119	Healthy	BDC-CR1:P54:M1	MFI	CCR1	iMo	Monocytes	2673
4119	Healthy	BDC-CR1:P54:M2	MFI	CCR2	iMo	Monocytes	2494
4119	Healthy	BDC-CR1:P56:M1	MFI	CCR1	ncMo	Monocytes	967.8
4119	Healthy	BDC-CR1:P56:M2	MFI	CCR2	ncMo	Monocytes	585.1
4120	Healthy	BDC-CR1:P52:M1	MFI	CCR1	cMo	Monocytes	4175
4120	Healthy	BDC-CR1:P52:M2	MFI	CCR2	cMo	Monocytes	7069
4120	Healthy	BDC-CR1:P54:M1	MFI	CCR1	iMo	Monocytes	3734
4120	Healthy	BDC-CR1:P54:M2	MFI	CCR2	iMo	Monocytes	4451
4120	Healthy	BDC-CR1:P56:M1	MFI	CCR1	ncMo	Monocytes	768.5
4120	Healthy	BDC-CR1:P56:M2	MFI	CCR2	ncMo	Monocytes	385
4121	Critical (ventilation)	BDC-CR1:P52:M1	MFI	CCR1	cMo	Monocytes	4335
4121	Critical (ventilation)	BDC-CR1:P52:M2	MFI	CCR2	cMo	Monocytes	4315
4121	Critical (ventilation)	BDC-CR1:P54:M1	MFI	CCR1	iMo	Monocytes	2064
4121	Critical (ventilation)	BDC-CR1:P54:M2	MFI	CCR2	iMo	Monocytes	1439
4121	Critical (ventilation)	BDC-CR1:P56:M1	MFI	CCR1	ncMo	Monocytes	1044
4121	Critical (ventilation)	BDC-CR1:P56:M2	MFI	CCR2	ncMo	Monocytes	567.7
4122	Severe (no venitlation)	BDC-CR1:P52:M1	MFI	CCR1	cMo	Monocytes	2971
4122	Severe (no venitlation)	BDC-CR1:P52:M2	MFI	CCR2	cMo	Monocytes	5467
4122	Severe (no venitlation)	BDC-CR1:P54:M1	MFI	CCR1	iMo	Monocytes	1677
4122	Severe (no venitlation)	BDC-CR1:P54:M2	MFI	CCR2	iMo	Monocytes	2025
4122	Severe (no venitlation)	BDC-CR1:P56:M1	MFI	CCR1	ncMo	Monocytes	332.4
4122	Severe (no venitlation)	BDC-CR1:P56:M2	MFI	CCR2	ncMo	Monocytes	243.9
4124	Critical (ventilation)	BDC-CR1:P52:M1	MFI	CCR1	cMo	Monocytes	3423
4124	Critical (ventilation)	BDC-CR1:P52:M2	MFI	CCR2	cMo	Monocytes	5174
4124	Critical (ventilation)	BDC-CR1:P54:M1	MFI	CCR1	iMo	Monocytes	1962
4124	Critical (ventilation)	BDC-CR1:P54:M2	MFI	CCR2	iMo	Monocytes	2940
4124	Critical (ventilation)	BDC-CR1:P56:M1	MFI	CCR1	ncMo	Monocytes	820.1
4124	Critical (ventilation)	BDC-CR1:P56:M2	MFI	CCR2	ncMo	Monocytes	917.4
4125	Severe (no venitlation)	BDC-CR1:P52:M1	MFI	CCR1	cMo	Monocytes	6695
4125	Severe (no venitlation)	BDC-CR1:P52:M2	MFI	CCR2	cMo	Monocytes	6925
4125	Severe (no venitlation)	BDC-CR1:P54:M1	MFI	CCR1	iMo	Monocytes	6712
4125	Severe (no venitlation)	BDC-CR1:P54:M2	MFI	CCR2	iMo	Monocytes	6371
4125	Severe (no venitlation)	BDC-CR1:P56:M1	MFI	CCR1	ncMo	Monocytes	1381
4125	Severe (no venitlation)	BDC-CR1:P56:M2	MFI	CCR2	ncMo	Monocytes	1071
4126	Critical (ventilation)	BDC-CR1:P52:M1	MFI	CCR1	cMo	Monocytes	2494
4126	Critical (ventilation)	BDC-CR1:P52:M2	MFI	CCR2	cMo	Monocytes	6770
4126	Critical (ventilation)	BDC-CR1:P54:M1	MFI	CCR1	iMo	Monocytes	2598
4126	Critical (ventilation)	BDC-CR1:P54:M2	MFI	CCR2	iMo	Monocytes	7526
4126	Critical (ventilation)	BDC-CR1:P56:M1	MFI	CCR1	ncMo	Monocytes	1342
4126	Critical (ventilation)	BDC-CR1:P56:M2	MFI	CCR2	ncMo	Monocytes	2326
4127	Severe (no venitlation)	BDC-CR1:P52:M1	MFI	CCR1	cMo	Monocytes	3977
4127	Severe (no venitlation)	BDC-CR1:P52:M2	MFI	CCR2	cMo	Monocytes	8793
4127	Severe (no venitlation)	BDC-CR1:P54:M1	MFI	CCR1	iMo	Monocytes	3107
4127	Severe (no venitlation)	BDC-CR1:P54:M2	MFI	CCR2	iMo	Monocytes	5378
4127	Severe (no venitlation)	BDC-CR1:P56:M1	MFI	CCR1	ncMo	Monocytes	410.4
4127	Severe (no venitlation)	BDC-CR1:P56:M2	MFI	CCR2	ncMo	Monocytes	152.8
4128	Critical (ventilation)	BDC-CR1:P52:M1	MFI	CCR1	cMo	Monocytes	1865
4128	Critical (ventilation)	BDC-CR1:P52:M2	MFI	CCR2	cMo	Monocytes	7021
4128	Critical (ventilation)	BDC-CR1:P54:M1	MFI	CCR1	iMo	Monocytes	1591
4128	Critical (ventilation)	BDC-CR1:P54:M2	MFI	CCR2	iMo	Monocytes	5586
4128	Critical (ventilation)	BDC-CR1:P56:M1	MFI	CCR1	ncMo	Monocytes	486.1
4128	Critical (ventilation)	BDC-CR1:P56:M2	MFI	CCR2	ncMo	Monocytes	853
4129	Critical (ventilation)	BDC-CR1:P52:M1	MFI	CCR1	cMo	Monocytes	3754
4129	Critical (ventilation)	BDC-CR1:P52:M2	MFI	CCR2	cMo	Monocytes	5338
4129	Critical (ventilation)	BDC-CR1:P54:M1	MFI	CCR1	iMo	Monocytes	3841
4129	Critical (ventilation)	BDC-CR1:P54:M2	MFI	CCR2	iMo	Monocytes	2443
4129	Critical (ventilation)	BDC-CR1:P56:M1	MFI	CCR1	ncMo	Monocytes	1077
4129	Critical (ventilation)	BDC-CR1:P56:M2	MFI	CCR2	ncMo	Monocytes	856.7
4130	Critical (ventilation)	BDC-CR1:P52:M1	MFI	CCR1	cMo	Monocytes	2838
4130	Critical (ventilation)	BDC-CR1:P52:M2	MFI	CCR2	cMo	Monocytes	6478
4130	Critical (ventilation)	BDC-CR1:P54:M1	MFI	CCR1	iMo	Monocytes	1995
4130	Critical (ventilation)	BDC-CR1:P54:M2	MFI	CCR2	iMo	Monocytes	3828
4130	Critical (ventilation)	BDC-CR1:P56:M1	MFI	CCR1	ncMo	Monocytes	2121
4130	Critical (ventilation)	BDC-CR1:P56:M2	MFI	CCR2	ncMo	Monocytes	1244
4131	Severe (no venitlation)	BDC-CR1:P52:M1	MFI	CCR1	cMo	Monocytes	4111
4131	Severe (no venitlation)	BDC-CR1:P52:M2	MFI	CCR2	cMo	Monocytes	7289
4131	Severe (no venitlation)	BDC-CR1:P54:M1	MFI	CCR1	iMo	Monocytes	3860
4131	Severe (no venitlation)	BDC-CR1:P54:M2	MFI	CCR2	iMo	Monocytes	6183
4131	Severe (no venitlation)	BDC-CR1:P56:M1	MFI	CCR1	ncMo	Monocytes	634.3
4131	Severe (no venitlation)	BDC-CR1:P56:M2	MFI	CCR2	ncMo	Monocytes	495.6
4132	Moderate	BDC-CR1:P52:M1	MFI	CCR1	cMo	Monocytes	3163
4132	Moderate	BDC-CR1:P52:M2	MFI	CCR2	cMo	Monocytes	6975
4132	Moderate	BDC-CR1:P54:M1	MFI	CCR1	iMo	Monocytes	3022
4132	Moderate	BDC-CR1:P54:M2	MFI	CCR2	iMo	Monocytes	4614
4132	Moderate	BDC-CR1:P56:M1	MFI	CCR1	ncMo	Monocytes	512.5
4132	Moderate	BDC-CR1:P56:M2	MFI	CCR2	ncMo	Monocytes	524.2
4133	Mild	BDC-CR1:P52:M1	MFI	CCR1	cMo	Monocytes	4499
4133	Mild	BDC-CR1:P52:M2	MFI	CCR2	cMo	Monocytes	9946
4133	Mild	BDC-CR1:P54:M1	MFI	CCR1	iMo	Monocytes	4211
4133	Mild	BDC-CR1:P54:M2	MFI	CCR2	iMo	Monocytes	6719
4133	Mild	BDC-CR1:P56:M1	MFI	CCR1	ncMo	Monocytes	675.1
4133	Mild	BDC-CR1:P56:M2	MFI	CCR2	ncMo	Monocytes	441.8
4134	Mild	BDC-CR1:P52:M1	MFI	CCR1	cMo	Monocytes	5197
4134	Mild	BDC-CR1:P52:M2	MFI	CCR2	cMo	Monocytes	11317
4134	Mild	BDC-CR1:P54:M1	MFI	CCR1	iMo	Monocytes	4179
4134	Mild	BDC-CR1:P54:M2	MFI	CCR2	iMo	Monocytes	7600
4134	Mild	BDC-CR1:P56:M1	MFI	CCR1	ncMo	Monocytes	444.3
4134	Mild	BDC-CR1:P56:M2	MFI	CCR2	ncMo	Monocytes	294.7
4135	Moderate	BDC-CR1:P52:M1	MFI	CCR1	cMo	Monocytes	6729
4135	Moderate	BDC-CR1:P52:M2	MFI	CCR2	cMo	Monocytes	14501
4135	Moderate	BDC-CR1:P54:M1	MFI	CCR1	iMo	Monocytes	7959
4135	Moderate	BDC-CR1:P54:M2	MFI	CCR2	iMo	Monocytes	16433
4135	Moderate	BDC-CR1:P56:M1	MFI	CCR1	ncMo	Monocytes	1743
4135	Moderate	BDC-CR1:P56:M2	MFI	CCR2	ncMo	Monocytes	2831
4136	Healthy	BDC-CR1:P52:M1	MFI	CCR1	cMo	Monocytes	5020
4136	Healthy	BDC-CR1:P52:M2	MFI	CCR2	cMo	Monocytes	10068
4136	Healthy	BDC-CR1:P54:M1	MFI	CCR1	iMo	Monocytes	4106
4136	Healthy	BDC-CR1:P54:M2	MFI	CCR2	iMo	Monocytes	6323
4136	Healthy	BDC-CR1:P56:M1	MFI	CCR1	ncMo	Monocytes	759.3
4136	Healthy	BDC-CR1:P56:M2	MFI	CCR2	ncMo	Monocytes	391
4137	Healthy	BDC-CR1:P52:M1	MFI	CCR1	cMo	Monocytes	3539
4137	Healthy	BDC-CR1:P52:M2	MFI	CCR2	cMo	Monocytes	7062
4137	Healthy	BDC-CR1:P54:M1	MFI	CCR1	iMo	Monocytes	2136
4137	Healthy	BDC-CR1:P54:M2	MFI	CCR2	iMo	Monocytes	3114
4137	Healthy	BDC-CR1:P56:M1	MFI	CCR1	ncMo	Monocytes	461.1
4137	Healthy	BDC-CR1:P56:M2	MFI	CCR2	ncMo	Monocytes	168.8
4138	Healthy	BDC-CR1:P52:M1	MFI	CCR1	cMo	Monocytes	2649
4138	Healthy	BDC-CR1:P52:M2	MFI	CCR2	cMo	Monocytes	7095
4138	Healthy	BDC-CR1:P54:M1	MFI	CCR1	iMo	Monocytes	2748
4138	Healthy	BDC-CR1:P54:M2	MFI	CCR2	iMo	Monocytes	5178
4138	Healthy	BDC-CR1:P56:M1	MFI	CCR1	ncMo	Monocytes	494.5
4138	Healthy	BDC-CR1:P56:M2	MFI	CCR2	ncMo	Monocytes	301.8
4139	Healthy	BDC-CR1:P52:M1	MFI	CCR1	cMo	Monocytes	6614
4139	Healthy	BDC-CR1:P52:M2	MFI	CCR2	cMo	Monocytes	10426
4139	Healthy	BDC-CR1:P54:M1	MFI	CCR1	iMo	Monocytes	4569
4139	Healthy	BDC-CR1:P54:M2	MFI	CCR2	iMo	Monocytes	4725
4139	Healthy	BDC-CR1:P56:M1	MFI	CCR1	ncMo	Monocytes	873.2
4139	Healthy	BDC-CR1:P56:M2	MFI	CCR2	ncMo	Monocytes	173.2
4140	Healthy	BDC-CR1:P52:M1	MFI	CCR1	cMo	Monocytes	3914
4140	Healthy	BDC-CR1:P52:M2	MFI	CCR2	cMo	Monocytes	10329
4140	Healthy	BDC-CR1:P54:M1	MFI	CCR1	iMo	Monocytes	2970
4140	Healthy	BDC-CR1:P54:M2	MFI	CCR2	iMo	Monocytes	5266
4140	Healthy	BDC-CR1:P56:M1	MFI	CCR1	ncMo	Monocytes	515.3
4140	Healthy	BDC-CR1:P56:M2	MFI	CCR2	ncMo	Monocytes	186.2
4141	Healthy	BDC-CR1:P52:M1	MFI	CCR1	cMo	Monocytes	1862
4141	Healthy	BDC-CR1:P52:M2	MFI	CCR2	cMo	Monocytes	9007
4141	Healthy	BDC-CR1:P54:M1	MFI	CCR1	iMo	Monocytes	2566
4141	Healthy	BDC-CR1:P54:M2	MFI	CCR2	iMo	Monocytes	8975
4141	Healthy	BDC-CR1:P56:M1	MFI	CCR1	ncMo	Monocytes	628.4
4141	Healthy	BDC-CR1:P56:M2	MFI	CCR2	ncMo	Monocytes	1366
4142	Healthy	BDC-CR1:P52:M1	MFI	CCR1	cMo	Monocytes	4458
4142	Healthy	BDC-CR1:P52:M2	MFI	CCR2	cMo	Monocytes	10081
4142	Healthy	BDC-CR1:P54:M1	MFI	CCR1	iMo	Monocytes	3533
4142	Healthy	BDC-CR1:P54:M2	MFI	CCR2	iMo	Monocytes	6303
4142	Healthy	BDC-CR1:P56:M1	MFI	CCR1	ncMo	Monocytes	769.1
4142	Healthy	BDC-CR1:P56:M2	MFI	CCR2	ncMo	Monocytes	381.1
4143	Healthy	BDC-CR1:P52:M1	MFI	CCR1	cMo	Monocytes	6155
4143	Healthy	BDC-CR1:P52:M2	MFI	CCR2	cMo	Monocytes	8185
4143	Healthy	BDC-CR1:P54:M1	MFI	CCR1	iMo	Monocytes	6163
4143	Healthy	BDC-CR1:P54:M2	MFI	CCR2	iMo	Monocytes	7262
4143	Healthy	BDC-CR1:P56:M1	MFI	CCR1	ncMo	Monocytes	706.4
4143	Healthy	BDC-CR1:P56:M2	MFI	CCR2	ncMo	Monocytes	252.5
4144	Healthy	BDC-CR1:P52:M1	MFI	CCR1	cMo	Monocytes	6250
4144	Healthy	BDC-CR1:P52:M2	MFI	CCR2	cMo	Monocytes	6261
4144	Healthy	BDC-CR1:P54:M1	MFI	CCR1	iMo	Monocytes	4340
4144	Healthy	BDC-CR1:P54:M2	MFI	CCR2	iMo	Monocytes	3437
4144	Healthy	BDC-CR1:P56:M1	MFI	CCR1	ncMo	Monocytes	533.6
4144	Healthy	BDC-CR1:P56:M2	MFI	CCR2	ncMo	Monocytes	78.58
4145	Healthy	BDC-CR1:P52:M1	MFI	CCR1	cMo	Monocytes	2882
4145	Healthy	BDC-CR1:P52:M2	MFI	CCR2	cMo	Monocytes	11011
4145	Healthy	BDC-CR1:P54:M1	MFI	CCR1	iMo	Monocytes	1851
4145	Healthy	BDC-CR1:P54:M2	MFI	CCR2	iMo	Monocytes	4616
4145	Healthy	BDC-CR1:P56:M1	MFI	CCR1	ncMo	Monocytes	430.4
4145	Healthy	BDC-CR1:P56:M2	MFI	CCR2	ncMo	Monocytes	260.3
4146	Healthy	BDC-CR1:P52:M1	MFI	CCR1	cMo	Monocytes	4447
4146	Healthy	BDC-CR1:P52:M2	MFI	CCR2	cMo	Monocytes	14142
4146	Healthy	BDC-CR1:P54:M1	MFI	CCR1	iMo	Monocytes	2313
4146	Healthy	BDC-CR1:P54:M2	MFI	CCR2	iMo	Monocytes	3791
4146	Healthy	BDC-CR1:P56:M1	MFI	CCR1	ncMo	Monocytes	547.3
4146	Healthy	BDC-CR1:P56:M2	MFI	CCR2	ncMo	Monocytes	61.82
4147	Healthy	BDC-CR1:P52:M1	MFI	CCR1	cMo	Monocytes	5308
4147	Healthy	BDC-CR1:P52:M2	MFI	CCR2	cMo	Monocytes	11285
4147	Healthy	BDC-CR1:P54:M1	MFI	CCR1	iMo	Monocytes	3962
4147	Healthy	BDC-CR1:P54:M2	MFI	CCR2	iMo	Monocytes	7245
4147	Healthy	BDC-CR1:P56:M1	MFI	CCR1	ncMo	Monocytes	887.7
4147	Healthy	BDC-CR1:P56:M2	MFI	CCR2	ncMo	Monocytes	288.1
4148	Healthy	BDC-CR1:P52:M1	MFI	CCR1	cMo	Monocytes	5501
4148	Healthy	BDC-CR1:P52:M2	MFI	CCR2	cMo	Monocytes	10317
4148	Healthy	BDC-CR1:P54:M1	MFI	CCR1	iMo	Monocytes	5604
4148	Healthy	BDC-CR1:P54:M2	MFI	CCR2	iMo	Monocytes	6078
4148	Healthy	BDC-CR1:P56:M1	MFI	CCR1	ncMo	Monocytes	1004
4148	Healthy	BDC-CR1:P56:M2	MFI	CCR2	ncMo	Monocytes	224.2
4149	Healthy	BDC-CR1:P52:M1	MFI	CCR1	cMo	Monocytes	6040
4149	Healthy	BDC-CR1:P52:M2	MFI	CCR2	cMo	Monocytes	7028
4149	Healthy	BDC-CR1:P54:M1	MFI	CCR1	iMo	Monocytes	3970
4149	Healthy	BDC-CR1:P54:M2	MFI	CCR2	iMo	Monocytes	2824
4149	Healthy	BDC-CR1:P56:M1	MFI	CCR1	ncMo	Monocytes	484.9
4149	Healthy	BDC-CR1:P56:M2	MFI	CCR2	ncMo	Monocytes	30.46
4150	Healthy	BDC-CR1:P52:M1	MFI	CCR1	cMo	Monocytes	3568
4150	Healthy	BDC-CR1:P52:M2	MFI	CCR2	cMo	Monocytes	7700
4150	Healthy	BDC-CR1:P54:M1	MFI	CCR1	iMo	Monocytes	2710
4150	Healthy	BDC-CR1:P54:M2	MFI	CCR2	iMo	Monocytes	4544
4150	Healthy	BDC-CR1:P56:M1	MFI	CCR1	ncMo	Monocytes	620.5
4150	Healthy	BDC-CR1:P56:M2	MFI	CCR2	ncMo	Monocytes	389.9
4151	Healthy	BDC-CR1:P52:M1	MFI	CCR1	cMo	Monocytes	4949
4151	Healthy	BDC-CR1:P52:M2	MFI	CCR2	cMo	Monocytes	5694
4151	Healthy	BDC-CR1:P54:M1	MFI	CCR1	iMo	Monocytes	3160
4151	Healthy	BDC-CR1:P54:M2	MFI	CCR2	iMo	Monocytes	2387
4151	Healthy	BDC-CR1:P56:M1	MFI	CCR1	ncMo	Monocytes	426.1
4151	Healthy	BDC-CR1:P56:M2	MFI	CCR2	ncMo	Monocytes	66.22
4152	Healthy	BDC-CR1:P52:M1	MFI	CCR1	cMo	Monocytes	5125
4152	Healthy	BDC-CR1:P52:M2	MFI	CCR2	cMo	Monocytes	7993
4152	Healthy	BDC-CR1:P54:M1	MFI	CCR1	iMo	Monocytes	3106
4152	Healthy	BDC-CR1:P54:M2	MFI	CCR2	iMo	Monocytes	3524
4152	Healthy	BDC-CR1:P56:M1	MFI	CCR1	ncMo	Monocytes	502.3
4152	Healthy	BDC-CR1:P56:M2	MFI	CCR2	ncMo	Monocytes	58.61
4153	Healthy	BDC-CR1:P52:M1	MFI	CCR1	cMo	Monocytes	5147
4153	Healthy	BDC-CR1:P52:M2	MFI	CCR2	cMo	Monocytes	10830
4153	Healthy	BDC-CR1:P54:M1	MFI	CCR1	iMo	Monocytes	3378
4153	Healthy	BDC-CR1:P54:M2	MFI	CCR2	iMo	Monocytes	6088
4153	Healthy	BDC-CR1:P56:M1	MFI	CCR1	ncMo	Monocytes	760
4153	Healthy	BDC-CR1:P56:M2	MFI	CCR2	ncMo	Monocytes	209
4154	Healthy	BDC-CR1:P52:M1	MFI	CCR1	cMo	Monocytes	5112
4154	Healthy	BDC-CR1:P52:M2	MFI	CCR2	cMo	Monocytes	10785
4154	Healthy	BDC-CR1:P54:M1	MFI	CCR1	iMo	Monocytes	3535
4154	Healthy	BDC-CR1:P54:M2	MFI	CCR2	iMo	Monocytes	5445
4154	Healthy	BDC-CR1:P56:M1	MFI	CCR1	ncMo	Monocytes	434.1
4154	Healthy	BDC-CR1:P56:M2	MFI	CCR2	ncMo	Monocytes	114.4
4155	Healthy	BDC-CR1:P52:M1	MFI	CCR1	cMo	Monocytes	4538
4155	Healthy	BDC-CR1:P52:M2	MFI	CCR2	cMo	Monocytes	9034
4155	Healthy	BDC-CR1:P54:M1	MFI	CCR1	iMo	Monocytes	3355
4155	Healthy	BDC-CR1:P54:M2	MFI	CCR2	iMo	Monocytes	4925
4155	Healthy	BDC-CR1:P56:M1	MFI	CCR1	ncMo	Monocytes	474
4155	Healthy	BDC-CR1:P56:M2	MFI	CCR2	ncMo	Monocytes	68.37
4156	Healthy	BDC-CR1:P52:M1	MFI	CCR1	cMo	Monocytes	4397
4156	Healthy	BDC-CR1:P52:M2	MFI	CCR2	cMo	Monocytes	8633
4156	Healthy	BDC-CR1:P54:M1	MFI	CCR1	iMo	Monocytes	3943
4156	Healthy	BDC-CR1:P54:M2	MFI	CCR2	iMo	Monocytes	6793
4156	Healthy	BDC-CR1:P56:M1	MFI	CCR1	ncMo	Monocytes	673.2
4156	Healthy	BDC-CR1:P56:M2	MFI	CCR2	ncMo	Monocytes	324.5
4157	Healthy	BDC-CR1:P52:M1	MFI	CCR1	cMo	Monocytes	3200
4157	Healthy	BDC-CR1:P52:M2	MFI	CCR2	cMo	Monocytes	8881
4157	Healthy	BDC-CR1:P54:M1	MFI	CCR1	iMo	Monocytes	3211
4157	Healthy	BDC-CR1:P54:M2	MFI	CCR2	iMo	Monocytes	7463
4157	Healthy	BDC-CR1:P56:M1	MFI	CCR1	ncMo	Monocytes	510.2
4157	Healthy	BDC-CR1:P56:M2	MFI	CCR2	ncMo	Monocytes	396.1
4158	Healthy	BDC-CR1:P52:M1	MFI	CCR1	cMo	Monocytes	5068
4158	Healthy	BDC-CR1:P52:M2	MFI	CCR2	cMo	Monocytes	8148
4158	Healthy	BDC-CR1:P54:M1	MFI	CCR1	iMo	Monocytes	4493
4158	Healthy	BDC-CR1:P54:M2	MFI	CCR2	iMo	Monocytes	5666
4158	Healthy	BDC-CR1:P56:M1	MFI	CCR1	ncMo	Monocytes	668.2
4158	Healthy	BDC-CR1:P56:M2	MFI	CCR2	ncMo	Monocytes	270.5
4159	Healthy	BDC-CR1:P52:M1	MFI	CCR1	cMo	Monocytes	4201
4159	Healthy	BDC-CR1:P52:M2	MFI	CCR2	cMo	Monocytes	8308
4159	Healthy	BDC-CR1:P54:M1	MFI	CCR1	iMo	Monocytes	3200
4159	Healthy	BDC-CR1:P54:M2	MFI	CCR2	iMo	Monocytes	5247
4159	Healthy	BDC-CR1:P56:M1	MFI	CCR1	ncMo	Monocytes	543.6
4159	Healthy	BDC-CR1:P56:M2	MFI	CCR2	ncMo	Monocytes	218
4160	Healthy	BDC-CR1:P52:M1	MFI	CCR1	cMo	Monocytes	2951
4160	Healthy	BDC-CR1:P52:M2	MFI	CCR2	cMo	Monocytes	10650
4160	Healthy	BDC-CR1:P54:M1	MFI	CCR1	iMo	Monocytes	2246
4160	Healthy	BDC-CR1:P54:M2	MFI	CCR2	iMo	Monocytes	5655
4160	Healthy	BDC-CR1:P56:M1	MFI	CCR1	ncMo	Monocytes	385.9
4160	Healthy	BDC-CR1:P56:M2	MFI	CCR2	ncMo	Monocytes	218.3
4161	Healthy	BDC-CR1:P52:M1	MFI	CCR1	cMo	Monocytes	4608
4161	Healthy	BDC-CR1:P52:M2	MFI	CCR2	cMo	Monocytes	13239
4161	Healthy	BDC-CR1:P54:M1	MFI	CCR1	iMo	Monocytes	3949
4161	Healthy	BDC-CR1:P54:M2	MFI	CCR2	iMo	Monocytes	9688
4161	Healthy	BDC-CR1:P56:M1	MFI	CCR1	ncMo	Monocytes	722.6
4161	Healthy	BDC-CR1:P56:M2	MFI	CCR2	ncMo	Monocytes	467.2
4162	Healthy	BDC-CR1:P52:M1	MFI	CCR1	cMo	Monocytes	4682
4162	Healthy	BDC-CR1:P52:M2	MFI	CCR2	cMo	Monocytes	9223
4162	Healthy	BDC-CR1:P54:M1	MFI	CCR1	iMo	Monocytes	4285
4162	Healthy	BDC-CR1:P54:M2	MFI	CCR2	iMo	Monocytes	6391
4162	Healthy	BDC-CR1:P56:M1	MFI	CCR1	ncMo	Monocytes	546.1
4162	Healthy	BDC-CR1:P56:M2	MFI	CCR2	ncMo	Monocytes	177.4
4163	Healthy	BDC-CR1:P52:M1	MFI	CCR1	cMo	Monocytes	3410
4163	Healthy	BDC-CR1:P52:M2	MFI	CCR2	cMo	Monocytes	11535
4163	Healthy	BDC-CR1:P54:M1	MFI	CCR1	iMo	Monocytes	2039
4163	Healthy	BDC-CR1:P54:M2	MFI	CCR2	iMo	Monocytes	2492
4163	Healthy	BDC-CR1:P56:M1	MFI	CCR1	ncMo	Monocytes	339.4
4163	Healthy	BDC-CR1:P56:M2	MFI	CCR2	ncMo	Monocytes	87.42
4164	Healthy	BDC-CR1:P52:M1	MFI	CCR1	cMo	Monocytes	4904
4164	Healthy	BDC-CR1:P52:M2	MFI	CCR2	cMo	Monocytes	7618
4164	Healthy	BDC-CR1:P54:M1	MFI	CCR1	iMo	Monocytes	2763
4164	Healthy	BDC-CR1:P54:M2	MFI	CCR2	iMo	Monocytes	2335
4164	Healthy	BDC-CR1:P56:M1	MFI	CCR1	ncMo	Monocytes	413.6
4164	Healthy	BDC-CR1:P56:M2	MFI	CCR2	ncMo	Monocytes	243.8
4165	Healthy	BDC-CR1:P52:M1	MFI	CCR1	cMo	Monocytes	5880
4165	Healthy	BDC-CR1:P52:M2	MFI	CCR2	cMo	Monocytes	6782
4165	Healthy	BDC-CR1:P54:M1	MFI	CCR1	iMo	Monocytes	4542
4165	Healthy	BDC-CR1:P54:M2	MFI	CCR2	iMo	Monocytes	3313
4165	Healthy	BDC-CR1:P56:M1	MFI	CCR1	ncMo	Monocytes	614.8
4165	Healthy	BDC-CR1:P56:M2	MFI	CCR2	ncMo	Monocytes	124.4
4166	Healthy	BDC-CR1:P52:M1	MFI	CCR1	cMo	Monocytes	3998
4166	Healthy	BDC-CR1:P52:M2	MFI	CCR2	cMo	Monocytes	9427
4166	Healthy	BDC-CR1:P54:M1	MFI	CCR1	iMo	Monocytes	2757
4166	Healthy	BDC-CR1:P54:M2	MFI	CCR2	iMo	Monocytes	4356
4166	Healthy	BDC-CR1:P56:M1	MFI	CCR1	ncMo	Monocytes	366.7
4166	Healthy	BDC-CR1:P56:M2	MFI	CCR2	ncMo	Monocytes	95.42
4167	Critical (ventilation)	BDC-CR1:P52:M1	MFI	CCR1	cMo	Monocytes	1794
4167	Critical (ventilation)	BDC-CR1:P52:M2	MFI	CCR2	cMo	Monocytes	4290
4167	Critical (ventilation)	BDC-CR1:P54:M1	MFI	CCR1	iMo	Monocytes	1887
4167	Critical (ventilation)	BDC-CR1:P54:M2	MFI	CCR2	iMo	Monocytes	5586
4167	Critical (ventilation)	BDC-CR1:P56:M1	MFI	CCR1	ncMo	Monocytes	549.5
4167	Critical (ventilation)	BDC-CR1:P56:M2	MFI	CCR2	ncMo	Monocytes	839.4
4168	Critical (ventilation)	BDC-CR1:P52:M1	MFI	CCR1	cMo	Monocytes	4694
4168	Critical (ventilation)	BDC-CR1:P52:M2	MFI	CCR2	cMo	Monocytes	10730
4168	Critical (ventilation)	BDC-CR1:P54:M1	MFI	CCR1	iMo	Monocytes	2652
4168	Critical (ventilation)	BDC-CR1:P54:M2	MFI	CCR2	iMo	Monocytes	2296
4168	Critical (ventilation)	BDC-CR1:P56:M1	MFI	CCR1	ncMo	Monocytes	1083
4168	Critical (ventilation)	BDC-CR1:P56:M2	MFI	CCR2	ncMo	Monocytes	468.4
4169	Severe (no venitlation)	BDC-CR1:P52:M1	MFI	CCR1	cMo	Monocytes	4556
4169	Severe (no venitlation)	BDC-CR1:P52:M2	MFI	CCR2	cMo	Monocytes	12988
4169	Severe (no venitlation)	BDC-CR1:P54:M1	MFI	CCR1	iMo	Monocytes	4218
4169	Severe (no venitlation)	BDC-CR1:P54:M2	MFI	CCR2	iMo	Monocytes	8579
4169	Severe (no venitlation)	BDC-CR1:P56:M1	MFI	CCR1	ncMo	Monocytes	885
4169	Severe (no venitlation)	BDC-CR1:P56:M2	MFI	CCR2	ncMo	Monocytes	518.1
4170	Critical (ventilation)	BDC-CR1:P52:M1	MFI	CCR1	cMo	Monocytes	3612
4170	Critical (ventilation)	BDC-CR1:P52:M2	MFI	CCR2	cMo	Monocytes	11863
4170	Critical (ventilation)	BDC-CR1:P54:M1	MFI	CCR1	iMo	Monocytes	2017
4170	Critical (ventilation)	BDC-CR1:P54:M2	MFI	CCR2	iMo	Monocytes	4436
4170	Critical (ventilation)	BDC-CR1:P56:M1	MFI	CCR1	ncMo	Monocytes	813.2
4170	Critical (ventilation)	BDC-CR1:P56:M2	MFI	CCR2	ncMo	Monocytes	661.2
4171	Critical (ventilation)	BDC-CR1:P52:M1	MFI	CCR1	cMo	Monocytes	4333
4171	Critical (ventilation)	BDC-CR1:P52:M2	MFI	CCR2	cMo	Monocytes	10985
4171	Critical (ventilation)	BDC-CR1:P54:M1	MFI	CCR1	iMo	Monocytes	3706
4171	Critical (ventilation)	BDC-CR1:P54:M2	MFI	CCR2	iMo	Monocytes	6746
4171	Critical (ventilation)	BDC-CR1:P56:M1	MFI	CCR1	ncMo	Monocytes	656.1
4171	Critical (ventilation)	BDC-CR1:P56:M2	MFI	CCR2	ncMo	Monocytes	375.2
4172	Critical (ventilation)	BDC-CR1:P52:M1	MFI	CCR1	cMo	Monocytes	3003
4172	Critical (ventilation)	BDC-CR1:P52:M2	MFI	CCR2	cMo	Monocytes	7866
4172	Critical (ventilation)	BDC-CR1:P54:M1	MFI	CCR1	iMo	Monocytes	1896
4172	Critical (ventilation)	BDC-CR1:P54:M2	MFI	CCR2	iMo	Monocytes	3363
4172	Critical (ventilation)	BDC-CR1:P56:M1	MFI	CCR1	ncMo	Monocytes	313.4
4172	Critical (ventilation)	BDC-CR1:P56:M2	MFI	CCR2	ncMo	Monocytes	308.6
4173	Severe (no venitlation)	BDC-CR1:P52:M1	MFI	CCR1	cMo	Monocytes	2130
4173	Severe (no venitlation)	BDC-CR1:P52:M2	MFI	CCR2	cMo	Monocytes	8198
4173	Severe (no venitlation)	BDC-CR1:P54:M1	MFI	CCR1	iMo	Monocytes	1760
4173	Severe (no venitlation)	BDC-CR1:P54:M2	MFI	CCR2	iMo	Monocytes	4316
4173	Severe (no venitlation)	BDC-CR1:P56:M1	MFI	CCR1	ncMo	Monocytes	484.5
4173	Severe (no venitlation)	BDC-CR1:P56:M2	MFI	CCR2	ncMo	Monocytes	502.6
4174	Severe (no venitlation)	BDC-CR1:P52:M1	MFI	CCR1	cMo	Monocytes	3592
4174	Severe (no venitlation)	BDC-CR1:P52:M2	MFI	CCR2	cMo	Monocytes	4319
4174	Severe (no venitlation)	BDC-CR1:P54:M1	MFI	CCR1	iMo	Monocytes	3096
4174	Severe (no venitlation)	BDC-CR1:P54:M2	MFI	CCR2	iMo	Monocytes	4078
4174	Severe (no venitlation)	BDC-CR1:P56:M1	MFI	CCR1	ncMo	Monocytes	264.5
4174	Severe (no venitlation)	BDC-CR1:P56:M2	MFI	CCR2	ncMo	Monocytes	220.2
4175	Severe (no venitlation)	BDC-CR1:P52:M1	MFI	CCR1	cMo	Monocytes	4542
4175	Severe (no venitlation)	BDC-CR1:P52:M2	MFI	CCR2	cMo	Monocytes	7203
4175	Severe (no venitlation)	BDC-CR1:P54:M1	MFI	CCR1	iMo	Monocytes	3241
4175	Severe (no venitlation)	BDC-CR1:P54:M2	MFI	CCR2	iMo	Monocytes	1802
4175	Severe (no venitlation)	BDC-CR1:P56:M1	MFI	CCR1	ncMo	Monocytes	1189
4175	Severe (no venitlation)	BDC-CR1:P56:M2	MFI	CCR2	ncMo	Monocytes	607.4
4176	Severe (no venitlation)	BDC-CR1:P52:M1	MFI	CCR1	cMo	Monocytes	778.8
4176	Severe (no venitlation)	BDC-CR1:P52:M2	MFI	CCR2	cMo	Monocytes	3403
4176	Severe (no venitlation)	BDC-CR1:P54:M1	MFI	CCR1	iMo	Monocytes	1066
4176	Severe (no venitlation)	BDC-CR1:P54:M2	MFI	CCR2	iMo	Monocytes	4534
4176	Severe (no venitlation)	BDC-CR1:P56:M1	MFI	CCR1	ncMo	Monocytes	877.4
4176	Severe (no venitlation)	BDC-CR1:P56:M2	MFI	CCR2	ncMo	Monocytes	562.3
4177	Mild	BDC-CR1:P52:M1	MFI	CCR1	cMo	Monocytes	4295
4177	Mild	BDC-CR1:P52:M2	MFI	CCR2	cMo	Monocytes	11857
4177	Mild	BDC-CR1:P54:M1	MFI	CCR1	iMo	Monocytes	3632
4177	Mild	BDC-CR1:P54:M2	MFI	CCR2	iMo	Monocytes	7944
4177	Mild	BDC-CR1:P56:M1	MFI	CCR1	ncMo	Monocytes	401.6
4177	Mild	BDC-CR1:P56:M2	MFI	CCR2	ncMo	Monocytes	179.2
4178	Mild	BDC-CR1:P52:M1	MFI	CCR1	cMo	Monocytes	5249
4178	Mild	BDC-CR1:P52:M2	MFI	CCR2	cMo	Monocytes	10285
4178	Mild	BDC-CR1:P54:M1	MFI	CCR1	iMo	Monocytes	4227
4178	Mild	BDC-CR1:P54:M2	MFI	CCR2	iMo	Monocytes	6513
4178	Mild	BDC-CR1:P56:M1	MFI	CCR1	ncMo	Monocytes	606.5
4178	Mild	BDC-CR1:P56:M2	MFI	CCR2	ncMo	Monocytes	288.6
4179	Moderate	BDC-CR1:P52:M1	MFI	CCR1	cMo	Monocytes	5222
4179	Moderate	BDC-CR1:P52:M2	MFI	CCR2	cMo	Monocytes	12034
4179	Moderate	BDC-CR1:P54:M1	MFI	CCR1	iMo	Monocytes	3615
4179	Moderate	BDC-CR1:P54:M2	MFI	CCR2	iMo	Monocytes	7208
4179	Moderate	BDC-CR1:P56:M1	MFI	CCR1	ncMo	Monocytes	478.9
4179	Moderate	BDC-CR1:P56:M2	MFI	CCR2	ncMo	Monocytes	270.5
4180	Mild	BDC-CR1:P52:M1	MFI	CCR1	cMo	Monocytes	4937
4180	Mild	BDC-CR1:P52:M2	MFI	CCR2	cMo	Monocytes	10217
4180	Mild	BDC-CR1:P54:M1	MFI	CCR1	iMo	Monocytes	3905
4180	Mild	BDC-CR1:P54:M2	MFI	CCR2	iMo	Monocytes	5408
4180	Mild	BDC-CR1:P56:M1	MFI	CCR1	ncMo	Monocytes	329.3
4180	Mild	BDC-CR1:P56:M2	MFI	CCR2	ncMo	Monocytes	170.2
4181	Moderate	BDC-CR1:P52:M1	MFI	CCR1	cMo	Monocytes	4836
4181	Moderate	BDC-CR1:P52:M2	MFI	CCR2	cMo	Monocytes	9816
4181	Moderate	BDC-CR1:P54:M1	MFI	CCR1	iMo	Monocytes	4285
4181	Moderate	BDC-CR1:P54:M2	MFI	CCR2	iMo	Monocytes	7463
4181	Moderate	BDC-CR1:P56:M1	MFI	CCR1	ncMo	Monocytes	589.5
4181	Moderate	BDC-CR1:P56:M2	MFI	CCR2	ncMo	Monocytes	436.6
4182	Moderate	BDC-CR1:P52:M1	MFI	CCR1	cMo	Monocytes	4550
4182	Moderate	BDC-CR1:P52:M2	MFI	CCR2	cMo	Monocytes	7463
4182	Moderate	BDC-CR1:P54:M1	MFI	CCR1	iMo	Monocytes	4314
4182	Moderate	BDC-CR1:P54:M2	MFI	CCR2	iMo	Monocytes	5410
4182	Moderate	BDC-CR1:P56:M1	MFI	CCR1	ncMo	Monocytes	992.7
4182	Moderate	BDC-CR1:P56:M2	MFI	CCR2	ncMo	Monocytes	642.6
4183	Moderate	BDC-CR1:P52:M1	MFI	CCR1	cMo	Monocytes	4932
4183	Moderate	BDC-CR1:P52:M2	MFI	CCR2	cMo	Monocytes	6888
4183	Moderate	BDC-CR1:P54:M1	MFI	CCR1	iMo	Monocytes	3829
4183	Moderate	BDC-CR1:P54:M2	MFI	CCR2	iMo	Monocytes	5042
4183	Moderate	BDC-CR1:P56:M1	MFI	CCR1	ncMo	Monocytes	584.9
4183	Moderate	BDC-CR1:P56:M2	MFI	CCR2	ncMo	Monocytes	431.7
4184	Moderate	BDC-CR1:P52:M1	MFI	CCR1	cMo	Monocytes	3580
4184	Moderate	BDC-CR1:P52:M2	MFI	CCR2	cMo	Monocytes	9775
4184	Moderate	BDC-CR1:P54:M1	MFI	CCR1	iMo	Monocytes	3769
4184	Moderate	BDC-CR1:P54:M2	MFI	CCR2	iMo	Monocytes	8798
4184	Moderate	BDC-CR1:P56:M1	MFI	CCR1	ncMo	Monocytes	503.2
4184	Moderate	BDC-CR1:P56:M2	MFI	CCR2	ncMo	Monocytes	393.6
4185	Healthy	BDC-CR1:P52:M1	MFI	CCR1	cMo	Monocytes	5683
4185	Healthy	BDC-CR1:P52:M2	MFI	CCR2	cMo	Monocytes	9413
4185	Healthy	BDC-CR1:P54:M1	MFI	CCR1	iMo	Monocytes	3781
4185	Healthy	BDC-CR1:P54:M2	MFI	CCR2	iMo	Monocytes	4489
4185	Healthy	BDC-CR1:P56:M1	MFI	CCR1	ncMo	Monocytes	367.8
4185	Healthy	BDC-CR1:P56:M2	MFI	CCR2	ncMo	Monocytes	136
4186	Healthy	BDC-CR1:P52:M1	MFI	CCR1	cMo	Monocytes	3736
4186	Healthy	BDC-CR1:P52:M2	MFI	CCR2	cMo	Monocytes	8875
4186	Healthy	BDC-CR1:P54:M1	MFI	CCR1	iMo	Monocytes	2307
4186	Healthy	BDC-CR1:P54:M2	MFI	CCR2	iMo	Monocytes	2499
4186	Healthy	BDC-CR1:P56:M1	MFI	CCR1	ncMo	Monocytes	385.5
4186	Healthy	BDC-CR1:P56:M2	MFI	CCR2	ncMo	Monocytes	49.64
4187	Healthy	BDC-CR1:P52:M1	MFI	CCR1	cMo	Monocytes	3943
4187	Healthy	BDC-CR1:P52:M2	MFI	CCR2	cMo	Monocytes	9755
4187	Healthy	BDC-CR1:P54:M1	MFI	CCR1	iMo	Monocytes	3182
4187	Healthy	BDC-CR1:P54:M2	MFI	CCR2	iMo	Monocytes	3979
4187	Healthy	BDC-CR1:P56:M1	MFI	CCR1	ncMo	Monocytes	818.2
4187	Healthy	BDC-CR1:P56:M2	MFI	CCR2	ncMo	Monocytes	615.9
4188	Healthy	BDC-CR1:P52:M1	MFI	CCR1	cMo	Monocytes	4555
4188	Healthy	BDC-CR1:P52:M2	MFI	CCR2	cMo	Monocytes	9731
4188	Healthy	BDC-CR1:P54:M1	MFI	CCR1	iMo	Monocytes	3457
4188	Healthy	BDC-CR1:P54:M2	MFI	CCR2	iMo	Monocytes	4707
4188	Healthy	BDC-CR1:P56:M1	MFI	CCR1	ncMo	Monocytes	753
4188	Healthy	BDC-CR1:P56:M2	MFI	CCR2	ncMo	Monocytes	247.4
4189	Healthy	BDC-CR1:P52:M1	MFI	CCR1	cMo	Monocytes	4797
4189	Healthy	BDC-CR1:P52:M2	MFI	CCR2	cMo	Monocytes	15690
4189	Healthy	BDC-CR1:P54:M1	MFI	CCR1	iMo	Monocytes	2990
4189	Healthy	BDC-CR1:P54:M2	MFI	CCR2	iMo	Monocytes	6191
4189	Healthy	BDC-CR1:P56:M1	MFI	CCR1	ncMo	Monocytes	654.5
4189	Healthy	BDC-CR1:P56:M2	MFI	CCR2	ncMo	Monocytes	208.2
4190	Healthy	BDC-CR1:P52:M1	MFI	CCR1	cMo	Monocytes	4607
4190	Healthy	BDC-CR1:P52:M2	MFI	CCR2	cMo	Monocytes	7875
4190	Healthy	BDC-CR1:P54:M1	MFI	CCR1	iMo	Monocytes	3539
4190	Healthy	BDC-CR1:P54:M2	MFI	CCR2	iMo	Monocytes	3574
4190	Healthy	BDC-CR1:P56:M1	MFI	CCR1	ncMo	Monocytes	425.7
4190	Healthy	BDC-CR1:P56:M2	MFI	CCR2	ncMo	Monocytes	26.34
4191	Healthy	BDC-CR1:P52:M1	MFI	CCR1	cMo	Monocytes	5252
4191	Healthy	BDC-CR1:P52:M2	MFI	CCR2	cMo	Monocytes	12356
4191	Healthy	BDC-CR1:P54:M1	MFI	CCR1	iMo	Monocytes	3827
4191	Healthy	BDC-CR1:P54:M2	MFI	CCR2	iMo	Monocytes	5451
4191	Healthy	BDC-CR1:P56:M1	MFI	CCR1	ncMo	Monocytes	664.1
4191	Healthy	BDC-CR1:P56:M2	MFI	CCR2	ncMo	Monocytes	165.9
4192	Healthy	BDC-CR1:P52:M1	MFI	CCR1	cMo	Monocytes	6815
4192	Healthy	BDC-CR1:P52:M2	MFI	CCR2	cMo	Monocytes	9160
4192	Healthy	BDC-CR1:P54:M1	MFI	CCR1	iMo	Monocytes	4977
4192	Healthy	BDC-CR1:P54:M2	MFI	CCR2	iMo	Monocytes	4927
4192	Healthy	BDC-CR1:P56:M1	MFI	CCR1	ncMo	Monocytes	753.8
4192	Healthy	BDC-CR1:P56:M2	MFI	CCR2	ncMo	Monocytes	192.9
4193	Healthy	BDC-CR1:P52:M1	MFI	CCR1	cMo	Monocytes	5583
4193	Healthy	BDC-CR1:P52:M2	MFI	CCR2	cMo	Monocytes	8633
4193	Healthy	BDC-CR1:P54:M1	MFI	CCR1	iMo	Monocytes	4587
4193	Healthy	BDC-CR1:P54:M2	MFI	CCR2	iMo	Monocytes	5229
4193	Healthy	BDC-CR1:P56:M1	MFI	CCR1	ncMo	Monocytes	893
4193	Healthy	BDC-CR1:P56:M2	MFI	CCR2	ncMo	Monocytes	231.9
4194	Healthy	BDC-CR1:P52:M1	MFI	CCR1	cMo	Monocytes	5512
4194	Healthy	BDC-CR1:P52:M2	MFI	CCR2	cMo	Monocytes	12974
4194	Healthy	BDC-CR1:P54:M1	MFI	CCR1	iMo	Monocytes	3677
4194	Healthy	BDC-CR1:P54:M2	MFI	CCR2	iMo	Monocytes	6450
4194	Healthy	BDC-CR1:P56:M1	MFI	CCR1	ncMo	Monocytes	723.7
4194	Healthy	BDC-CR1:P56:M2	MFI	CCR2	ncMo	Monocytes	232.9
4195	Healthy	BDC-CR1:P52:M1	MFI	CCR1	cMo	Monocytes	5955
4195	Healthy	BDC-CR1:P52:M2	MFI	CCR2	cMo	Monocytes	10668
4195	Healthy	BDC-CR1:P54:M1	MFI	CCR1	iMo	Monocytes	5014
4195	Healthy	BDC-CR1:P54:M2	MFI	CCR2	iMo	Monocytes	6157
4195	Healthy	BDC-CR1:P56:M1	MFI	CCR1	ncMo	Monocytes	1005
4195	Healthy	BDC-CR1:P56:M2	MFI	CCR2	ncMo	Monocytes	536
4196	Healthy	BDC-CR1:P52:M1	MFI	CCR1	cMo	Monocytes	2325
4196	Healthy	BDC-CR1:P52:M2	MFI	CCR2	cMo	Monocytes	9613
4196	Healthy	BDC-CR1:P54:M1	MFI	CCR1	iMo	Monocytes	1574
4196	Healthy	BDC-CR1:P54:M2	MFI	CCR2	iMo	Monocytes	3226
4196	Healthy	BDC-CR1:P56:M1	MFI	CCR1	ncMo	Monocytes	480.1
4196	Healthy	BDC-CR1:P56:M2	MFI	CCR2	ncMo	Monocytes	594.5
4197	Healthy	BDC-CR1:P52:M1	MFI	CCR1	cMo	Monocytes	4529
4197	Healthy	BDC-CR1:P52:M2	MFI	CCR2	cMo	Monocytes	9169
4197	Healthy	BDC-CR1:P54:M1	MFI	CCR1	iMo	Monocytes	3932
4197	Healthy	BDC-CR1:P54:M2	MFI	CCR2	iMo	Monocytes	6661
4197	Healthy	BDC-CR1:P56:M1	MFI	CCR1	ncMo	Monocytes	431.3
4197	Healthy	BDC-CR1:P56:M2	MFI	CCR2	ncMo	Monocytes	57.81
4198	Healthy	BDC-CR1:P52:M1	MFI	CCR1	cMo	Monocytes	2916
4198	Healthy	BDC-CR1:P52:M2	MFI	CCR2	cMo	Monocytes	7507
4198	Healthy	BDC-CR1:P54:M1	MFI	CCR1	iMo	Monocytes	2069
4198	Healthy	BDC-CR1:P54:M2	MFI	CCR2	iMo	Monocytes	3113
4198	Healthy	BDC-CR1:P56:M1	MFI	CCR1	ncMo	Monocytes	254.9
4198	Healthy	BDC-CR1:P56:M2	MFI	CCR2	ncMo	Monocytes	40.99
4199	Healthy	BDC-CR1:P52:M1	MFI	CCR1	cMo	Monocytes	3157
4199	Healthy	BDC-CR1:P52:M2	MFI	CCR2	cMo	Monocytes	7446
4199	Healthy	BDC-CR1:P54:M1	MFI	CCR1	iMo	Monocytes	3053
4199	Healthy	BDC-CR1:P54:M2	MFI	CCR2	iMo	Monocytes	6128
4199	Healthy	BDC-CR1:P56:M1	MFI	CCR1	ncMo	Monocytes	493.7
4199	Healthy	BDC-CR1:P56:M2	MFI	CCR2	ncMo	Monocytes	138.1
4200	Healthy	BDC-CR1:P52:M1	MFI	CCR1	cMo	Monocytes	3741
4200	Healthy	BDC-CR1:P52:M2	MFI	CCR2	cMo	Monocytes	11343
4200	Healthy	BDC-CR1:P54:M1	MFI	CCR1	iMo	Monocytes	3557
4200	Healthy	BDC-CR1:P54:M2	MFI	CCR2	iMo	Monocytes	5482
4200	Healthy	BDC-CR1:P56:M1	MFI	CCR1	ncMo	Monocytes	612.7
4200	Healthy	BDC-CR1:P56:M2	MFI	CCR2	ncMo	Monocytes	241.2
4201	Healthy	BDC-CR1:P52:M1	MFI	CCR1	cMo	Monocytes	4591
4201	Healthy	BDC-CR1:P52:M2	MFI	CCR2	cMo	Monocytes	12056
4201	Healthy	BDC-CR1:P54:M1	MFI	CCR1	iMo	Monocytes	3433
4201	Healthy	BDC-CR1:P54:M2	MFI	CCR2	iMo	Monocytes	5473
4201	Healthy	BDC-CR1:P56:M1	MFI	CCR1	ncMo	Monocytes	654.9
4201	Healthy	BDC-CR1:P56:M2	MFI	CCR2	ncMo	Monocytes	213.5
4202	Healthy	BDC-CR1:P52:M1	MFI	CCR1	cMo	Monocytes	3308
4202	Healthy	BDC-CR1:P52:M2	MFI	CCR2	cMo	Monocytes	16297
4202	Healthy	BDC-CR1:P54:M1	MFI	CCR1	iMo	Monocytes	2446
4202	Healthy	BDC-CR1:P54:M2	MFI	CCR2	iMo	Monocytes	8068
4202	Healthy	BDC-CR1:P56:M1	MFI	CCR1	ncMo	Monocytes	739.4
4202	Healthy	BDC-CR1:P56:M2	MFI	CCR2	ncMo	Monocytes	522.5
4203	Healthy	BDC-CR1:P52:M1	MFI	CCR1	cMo	Monocytes	2986
4203	Healthy	BDC-CR1:P52:M2	MFI	CCR2	cMo	Monocytes	14058
4203	Healthy	BDC-CR1:P54:M1	MFI	CCR1	iMo	Monocytes	2143
4203	Healthy	BDC-CR1:P54:M2	MFI	CCR2	iMo	Monocytes	6075
4203	Healthy	BDC-CR1:P56:M1	MFI	CCR1	ncMo	Monocytes	420.8
4203	Healthy	BDC-CR1:P56:M2	MFI	CCR2	ncMo	Monocytes	223.9
4204	Healthy	BDC-CR1:P52:M1	MFI	CCR1	cMo	Monocytes	3677
4204	Healthy	BDC-CR1:P52:M2	MFI	CCR2	cMo	Monocytes	7910
4204	Healthy	BDC-CR1:P54:M1	MFI	CCR1	iMo	Monocytes	3056
4204	Healthy	BDC-CR1:P54:M2	MFI	CCR2	iMo	Monocytes	4631
4204	Healthy	BDC-CR1:P56:M1	MFI	CCR1	ncMo	Monocytes	540.9
4204	Healthy	BDC-CR1:P56:M2	MFI	CCR2	ncMo	Monocytes	339.5
4205	Healthy	BDC-CR1:P52:M1	MFI	CCR1	cMo	Monocytes	2781
4205	Healthy	BDC-CR1:P52:M2	MFI	CCR2	cMo	Monocytes	11568
4205	Healthy	BDC-CR1:P54:M1	MFI	CCR1	iMo	Monocytes	2067
4205	Healthy	BDC-CR1:P54:M2	MFI	CCR2	iMo	Monocytes	4495
4205	Healthy	BDC-CR1:P56:M1	MFI	CCR1	ncMo	Monocytes	431.1
4205	Healthy	BDC-CR1:P56:M2	MFI	CCR2	ncMo	Monocytes	223.5
4206	Healthy	BDC-CR1:P52:M1	MFI	CCR1	cMo	Monocytes	2906
4206	Healthy	BDC-CR1:P52:M2	MFI	CCR2	cMo	Monocytes	9771
4206	Healthy	BDC-CR1:P54:M1	MFI	CCR1	iMo	Monocytes	2422
4206	Healthy	BDC-CR1:P54:M2	MFI	CCR2	iMo	Monocytes	5698
4206	Healthy	BDC-CR1:P56:M1	MFI	CCR1	ncMo	Monocytes	511.6
4206	Healthy	BDC-CR1:P56:M2	MFI	CCR2	ncMo	Monocytes	264
4207	Healthy	BDC-CR1:P52:M1	MFI	CCR1	cMo	Monocytes	4889
4207	Healthy	BDC-CR1:P52:M2	MFI	CCR2	cMo	Monocytes	11514
4207	Healthy	BDC-CR1:P54:M1	MFI	CCR1	iMo	Monocytes	5628
4207	Healthy	BDC-CR1:P54:M2	MFI	CCR2	iMo	Monocytes	11446
4207	Healthy	BDC-CR1:P56:M1	MFI	CCR1	ncMo	Monocytes	731.2
4207	Healthy	BDC-CR1:P56:M2	MFI	CCR2	ncMo	Monocytes	360.3
4208	Healthy	BDC-CR1:P52:M1	MFI	CCR1	cMo	Monocytes	3295
4208	Healthy	BDC-CR1:P52:M2	MFI	CCR2	cMo	Monocytes	15331
4208	Healthy	BDC-CR1:P54:M1	MFI	CCR1	iMo	Monocytes	2177
4208	Healthy	BDC-CR1:P54:M2	MFI	CCR2	iMo	Monocytes	7058
4208	Healthy	BDC-CR1:P56:M1	MFI	CCR1	ncMo	Monocytes	505.1
4208	Healthy	BDC-CR1:P56:M2	MFI	CCR2	ncMo	Monocytes	198.4
4209	Healthy	BDC-CR1:P52:M1	MFI	CCR1	cMo	Monocytes	5551
4209	Healthy	BDC-CR1:P52:M2	MFI	CCR2	cMo	Monocytes	7091
4209	Healthy	BDC-CR1:P54:M1	MFI	CCR1	iMo	Monocytes	4642
4209	Healthy	BDC-CR1:P54:M2	MFI	CCR2	iMo	Monocytes	4024
4209	Healthy	BDC-CR1:P56:M1	MFI	CCR1	ncMo	Monocytes	501.1
4209	Healthy	BDC-CR1:P56:M2	MFI	CCR2	ncMo	Monocytes	94.26
4210	Healthy	BDC-CR1:P52:M1	MFI	CCR1	cMo	Monocytes	5563
4210	Healthy	BDC-CR1:P52:M2	MFI	CCR2	cMo	Monocytes	7886
4210	Healthy	BDC-CR1:P54:M1	MFI	CCR1	iMo	Monocytes	2908
4210	Healthy	BDC-CR1:P54:M2	MFI	CCR2	iMo	Monocytes	2210
4210	Healthy	BDC-CR1:P56:M1	MFI	CCR1	ncMo	Monocytes	611.9
4210	Healthy	BDC-CR1:P56:M2	MFI	CCR2	ncMo	Monocytes	163.8
4211	Healthy	BDC-CR1:P52:M1	MFI	CCR1	cMo	Monocytes	2973
4211	Healthy	BDC-CR1:P52:M2	MFI	CCR2	cMo	Monocytes	12319
4211	Healthy	BDC-CR1:P54:M1	MFI	CCR1	iMo	Monocytes	2112
4211	Healthy	BDC-CR1:P54:M2	MFI	CCR2	iMo	Monocytes	3799
4211	Healthy	BDC-CR1:P56:M1	MFI	CCR1	ncMo	Monocytes	499.4
4211	Healthy	BDC-CR1:P56:M2	MFI	CCR2	ncMo	Monocytes	208.7
4212	Healthy	BDC-CR1:P52:M1	MFI	CCR1	cMo	Monocytes	3115
4212	Healthy	BDC-CR1:P52:M2	MFI	CCR2	cMo	Monocytes	13808
4212	Healthy	BDC-CR1:P54:M1	MFI	CCR1	iMo	Monocytes	2284
4212	Healthy	BDC-CR1:P54:M2	MFI	CCR2	iMo	Monocytes	5460
4212	Healthy	BDC-CR1:P56:M1	MFI	CCR1	ncMo	Monocytes	603.1
4212	Healthy	BDC-CR1:P56:M2	MFI	CCR2	ncMo	Monocytes	246.5
4213	Healthy	BDC-CR1:P52:M1	MFI	CCR1	cMo	Monocytes	4455
4213	Healthy	BDC-CR1:P52:M2	MFI	CCR2	cMo	Monocytes	8800
4213	Healthy	BDC-CR1:P54:M1	MFI	CCR1	iMo	Monocytes	4478
4213	Healthy	BDC-CR1:P54:M2	MFI	CCR2	iMo	Monocytes	5531
4213	Healthy	BDC-CR1:P56:M1	MFI	CCR1	ncMo	Monocytes	677.4
4213	Healthy	BDC-CR1:P56:M2	MFI	CCR2	ncMo	Monocytes	244.6
4214	Healthy	BDC-CR1:P52:M1	MFI	CCR1	cMo	Monocytes	5357
4214	Healthy	BDC-CR1:P52:M2	MFI	CCR2	cMo	Monocytes	13199
4214	Healthy	BDC-CR1:P54:M1	MFI	CCR1	iMo	Monocytes	5254
4214	Healthy	BDC-CR1:P54:M2	MFI	CCR2	iMo	Monocytes	10621
4214	Healthy	BDC-CR1:P56:M1	MFI	CCR1	ncMo	Monocytes	872.4
4214	Healthy	BDC-CR1:P56:M2	MFI	CCR2	ncMo	Monocytes	728.5
4215	Critical (ventilation)	BDC-CR1:P52:M1	MFI	CCR1	cMo	Monocytes	3023
4215	Critical (ventilation)	BDC-CR1:P52:M2	MFI	CCR2	cMo	Monocytes	4812
4215	Critical (ventilation)	BDC-CR1:P54:M1	MFI	CCR1	iMo	Monocytes	1865
4215	Critical (ventilation)	BDC-CR1:P54:M2	MFI	CCR2	iMo	Monocytes	2427
4215	Critical (ventilation)	BDC-CR1:P56:M1	MFI	CCR1	ncMo	Monocytes	512.5
4215	Critical (ventilation)	BDC-CR1:P56:M2	MFI	CCR2	ncMo	Monocytes	407.5
4216	Severe (no venitlation)	BDC-CR1:P52:M1	MFI	CCR1	cMo	Monocytes	2074
4216	Severe (no venitlation)	BDC-CR1:P52:M2	MFI	CCR2	cMo	Monocytes	6726
4216	Severe (no venitlation)	BDC-CR1:P54:M1	MFI	CCR1	iMo	Monocytes	1274
4216	Severe (no venitlation)	BDC-CR1:P54:M2	MFI	CCR2	iMo	Monocytes	3149
4216	Severe (no venitlation)	BDC-CR1:P56:M1	MFI	CCR1	ncMo	Monocytes	285.8
4216	Severe (no venitlation)	BDC-CR1:P56:M2	MFI	CCR2	ncMo	Monocytes	695.8
4217	Severe (no venitlation)	BDC-CR1:P52:M1	MFI	CCR1	cMo	Monocytes	2433
4217	Severe (no venitlation)	BDC-CR1:P52:M2	MFI	CCR2	cMo	Monocytes	4735
4217	Severe (no venitlation)	BDC-CR1:P54:M1	MFI	CCR1	iMo	Monocytes	917.1
4217	Severe (no venitlation)	BDC-CR1:P54:M2	MFI	CCR2	iMo	Monocytes	1086
4217	Severe (no venitlation)	BDC-CR1:P56:M1	MFI	CCR1	ncMo	Monocytes	511.2
4217	Severe (no venitlation)	BDC-CR1:P56:M2	MFI	CCR2	ncMo	Monocytes	591.4
4220	Severe (no venitlation)	BDC-CR1:P52:M1	MFI	CCR1	cMo	Monocytes	2887
4220	Severe (no venitlation)	BDC-CR1:P52:M2	MFI	CCR2	cMo	Monocytes	8018
4220	Severe (no venitlation)	BDC-CR1:P54:M1	MFI	CCR1	iMo	Monocytes	2887
4220	Severe (no venitlation)	BDC-CR1:P54:M2	MFI	CCR2	iMo	Monocytes	7759
4220	Severe (no venitlation)	BDC-CR1:P56:M1	MFI	CCR1	ncMo	Monocytes	481.6
4220	Severe (no venitlation)	BDC-CR1:P56:M2	MFI	CCR2	ncMo	Monocytes	499.9
4221	Critical (ventilation)	BDC-CR1:P52:M1	MFI	CCR1	cMo	Monocytes	2281
4221	Critical (ventilation)	BDC-CR1:P52:M2	MFI	CCR2	cMo	Monocytes	7608
4221	Critical (ventilation)	BDC-CR1:P54:M1	MFI	CCR1	iMo	Monocytes	1745
4221	Critical (ventilation)	BDC-CR1:P54:M2	MFI	CCR2	iMo	Monocytes	6701
4221	Critical (ventilation)	BDC-CR1:P56:M1	MFI	CCR1	ncMo	Monocytes	276.7
4221	Critical (ventilation)	BDC-CR1:P56:M2	MFI	CCR2	ncMo	Monocytes	288.8
4222	Severe (no venitlation)	BDC-CR1:P52:M1	MFI	CCR1	cMo	Monocytes	2170
4222	Severe (no venitlation)	BDC-CR1:P52:M2	MFI	CCR2	cMo	Monocytes	7314
4222	Severe (no venitlation)	BDC-CR1:P54:M1	MFI	CCR1	iMo	Monocytes	2345
4222	Severe (no venitlation)	BDC-CR1:P54:M2	MFI	CCR2	iMo	Monocytes	7922
4222	Severe (no venitlation)	BDC-CR1:P56:M1	MFI	CCR1	ncMo	Monocytes	470
4222	Severe (no venitlation)	BDC-CR1:P56:M2	MFI	CCR2	ncMo	Monocytes	892.5
4223	Critical (ventilation)	BDC-CR1:P52:M1	MFI	CCR1	cMo	Monocytes	3428
4223	Critical (ventilation)	BDC-CR1:P52:M2	MFI	CCR2	cMo	Monocytes	8514
4223	Critical (ventilation)	BDC-CR1:P54:M1	MFI	CCR1	iMo	Monocytes	1368
4223	Critical (ventilation)	BDC-CR1:P54:M2	MFI	CCR2	iMo	Monocytes	1365
4223	Critical (ventilation)	BDC-CR1:P56:M1	MFI	CCR1	ncMo	Monocytes	534.8
4223	Critical (ventilation)	BDC-CR1:P56:M2	MFI	CCR2	ncMo	Monocytes	341.7
4224	Critical (ventilation)	BDC-CR1:P52:M1	MFI	CCR1	cMo	Monocytes	4120
4224	Critical (ventilation)	BDC-CR1:P52:M2	MFI	CCR2	cMo	Monocytes	5398
4224	Critical (ventilation)	BDC-CR1:P54:M1	MFI	CCR1	iMo	Monocytes	2588
4224	Critical (ventilation)	BDC-CR1:P54:M2	MFI	CCR2	iMo	Monocytes	4332
4224	Critical (ventilation)	BDC-CR1:P56:M1	MFI	CCR1	ncMo	Monocytes	574.1
4224	Critical (ventilation)	BDC-CR1:P56:M2	MFI	CCR2	ncMo	Monocytes	283.1
4225	Moderate	BDC-CR1:P52:M1	MFI	CCR1	cMo	Monocytes	5309
4225	Moderate	BDC-CR1:P52:M2	MFI	CCR2	cMo	Monocytes	8874
4225	Moderate	BDC-CR1:P54:M1	MFI	CCR1	iMo	Monocytes	4512
4225	Moderate	BDC-CR1:P54:M2	MFI	CCR2	iMo	Monocytes	5201
4225	Moderate	BDC-CR1:P56:M1	MFI	CCR1	ncMo	Monocytes	522
4225	Moderate	BDC-CR1:P56:M2	MFI	CCR2	ncMo	Monocytes	244.3
4226	Mild	BDC-CR1:P52:M1	MFI	CCR1	cMo	Monocytes	4592
4226	Mild	BDC-CR1:P52:M2	MFI	CCR2	cMo	Monocytes	7884
4226	Mild	BDC-CR1:P54:M1	MFI	CCR1	iMo	Monocytes	4567
4226	Mild	BDC-CR1:P54:M2	MFI	CCR2	iMo	Monocytes	5991
4226	Mild	BDC-CR1:P56:M1	MFI	CCR1	ncMo	Monocytes	526.1
4226	Mild	BDC-CR1:P56:M2	MFI	CCR2	ncMo	Monocytes	300.9
4227	Moderate	BDC-CR1:P52:M1	MFI	CCR1	cMo	Monocytes	2914
4227	Moderate	BDC-CR1:P52:M2	MFI	CCR2	cMo	Monocytes	13525
4227	Moderate	BDC-CR1:P54:M1	MFI	CCR1	iMo	Monocytes	3139
4227	Moderate	BDC-CR1:P54:M2	MFI	CCR2	iMo	Monocytes	8212
4227	Moderate	BDC-CR1:P56:M1	MFI	CCR1	ncMo	Monocytes	824
4227	Moderate	BDC-CR1:P56:M2	MFI	CCR2	ncMo	Monocytes	562.5
4228	Moderate	BDC-CR1:P52:M1	MFI	CCR1	cMo	Monocytes	5296
4228	Moderate	BDC-CR1:P52:M2	MFI	CCR2	cMo	Monocytes	14462
4228	Moderate	BDC-CR1:P54:M1	MFI	CCR1	iMo	Monocytes	3922
4228	Moderate	BDC-CR1:P54:M2	MFI	CCR2	iMo	Monocytes	6920
4228	Moderate	BDC-CR1:P56:M1	MFI	CCR1	ncMo	Monocytes	777.2
4228	Moderate	BDC-CR1:P56:M2	MFI	CCR2	ncMo	Monocytes	587
4229	Moderate	BDC-CR1:P52:M1	MFI	CCR1	cMo	Monocytes	3505
4229	Moderate	BDC-CR1:P52:M2	MFI	CCR2	cMo	Monocytes	3450
4229	Moderate	BDC-CR1:P54:M1	MFI	CCR1	iMo	Monocytes	4326
4229	Moderate	BDC-CR1:P54:M2	MFI	CCR2	iMo	Monocytes	4280
4229	Moderate	BDC-CR1:P56:M1	MFI	CCR1	ncMo	Monocytes	461.2
4229	Moderate	BDC-CR1:P56:M2	MFI	CCR2	ncMo	Monocytes	-253.5
4230	Mild	BDC-CR1:P52:M1	MFI	CCR1	cMo	Monocytes	4730
4230	Mild	BDC-CR1:P52:M2	MFI	CCR2	cMo	Monocytes	7701
4230	Mild	BDC-CR1:P54:M1	MFI	CCR1	iMo	Monocytes	3998
4230	Mild	BDC-CR1:P54:M2	MFI	CCR2	iMo	Monocytes	4668
4230	Mild	BDC-CR1:P56:M1	MFI	CCR1	ncMo	Monocytes	550.5
4230	Mild	BDC-CR1:P56:M2	MFI	CCR2	ncMo	Monocytes	349.5
4231	Moderate	BDC-CR1:P52:M1	MFI	CCR1	cMo	Monocytes	4094
4231	Moderate	BDC-CR1:P52:M2	MFI	CCR2	cMo	Monocytes	7081
4231	Moderate	BDC-CR1:P54:M1	MFI	CCR1	iMo	Monocytes	4431
4231	Moderate	BDC-CR1:P54:M2	MFI	CCR2	iMo	Monocytes	6193
4231	Moderate	BDC-CR1:P56:M1	MFI	CCR1	ncMo	Monocytes	578.4
4231	Moderate	BDC-CR1:P56:M2	MFI	CCR2	ncMo	Monocytes	430.8
4232	Mild	BDC-CR1:P52:M1	MFI	CCR1	cMo	Monocytes	4732
4232	Mild	BDC-CR1:P52:M2	MFI	CCR2	cMo	Monocytes	6196
4232	Mild	BDC-CR1:P54:M1	MFI	CCR1	iMo	Monocytes	4280
4232	Mild	BDC-CR1:P54:M2	MFI	CCR2	iMo	Monocytes	4650
4232	Mild	BDC-CR1:P56:M1	MFI	CCR1	ncMo	Monocytes	482
4232	Mild	BDC-CR1:P56:M2	MFI	CCR2	ncMo	Monocytes	262.8
4233	Healthy	BDC-CR1:P52:M1	MFI	CCR1	cMo	Monocytes	4981
4233	Healthy	BDC-CR1:P52:M2	MFI	CCR2	cMo	Monocytes	9668
4233	Healthy	BDC-CR1:P54:M1	MFI	CCR1	iMo	Monocytes	4606
4233	Healthy	BDC-CR1:P54:M2	MFI	CCR2	iMo	Monocytes	6954
4233	Healthy	BDC-CR1:P56:M1	MFI	CCR1	ncMo	Monocytes	868.5
4233	Healthy	BDC-CR1:P56:M2	MFI	CCR2	ncMo	Monocytes	243
4234	Healthy	BDC-CR1:P52:M1	MFI	CCR1	cMo	Monocytes	5667
4234	Healthy	BDC-CR1:P52:M2	MFI	CCR2	cMo	Monocytes	14974
4234	Healthy	BDC-CR1:P54:M1	MFI	CCR1	iMo	Monocytes	4442
4234	Healthy	BDC-CR1:P54:M2	MFI	CCR2	iMo	Monocytes	9383
4234	Healthy	BDC-CR1:P56:M1	MFI	CCR1	ncMo	Monocytes	714.1
4234	Healthy	BDC-CR1:P56:M2	MFI	CCR2	ncMo	Monocytes	155.8
4235	Healthy	BDC-CR1:P52:M1	MFI	CCR1	cMo	Monocytes	3384
4235	Healthy	BDC-CR1:P52:M2	MFI	CCR2	cMo	Monocytes	9502
4235	Healthy	BDC-CR1:P54:M1	MFI	CCR1	iMo	Monocytes	2367
4235	Healthy	BDC-CR1:P54:M2	MFI	CCR2	iMo	Monocytes	4714
4235	Healthy	BDC-CR1:P56:M1	MFI	CCR1	ncMo	Monocytes	432.8
4235	Healthy	BDC-CR1:P56:M2	MFI	CCR2	ncMo	Monocytes	7.251
4236	Healthy	BDC-CR1:P52:M1	MFI	CCR1	cMo	Monocytes	3668
4236	Healthy	BDC-CR1:P52:M2	MFI	CCR2	cMo	Monocytes	9813
4236	Healthy	BDC-CR1:P54:M1	MFI	CCR1	iMo	Monocytes	2619
4236	Healthy	BDC-CR1:P54:M2	MFI	CCR2	iMo	Monocytes	4967
4236	Healthy	BDC-CR1:P56:M1	MFI	CCR1	ncMo	Monocytes	474.8
4236	Healthy	BDC-CR1:P56:M2	MFI	CCR2	ncMo	Monocytes	109
4237	Healthy	BDC-CR1:P52:M1	MFI	CCR1	cMo	Monocytes	4160
4237	Healthy	BDC-CR1:P52:M2	MFI	CCR2	cMo	Monocytes	11004
4237	Healthy	BDC-CR1:P54:M1	MFI	CCR1	iMo	Monocytes	3718
4237	Healthy	BDC-CR1:P54:M2	MFI	CCR2	iMo	Monocytes	7512
4237	Healthy	BDC-CR1:P56:M1	MFI	CCR1	ncMo	Monocytes	506
4237	Healthy	BDC-CR1:P56:M2	MFI	CCR2	ncMo	Monocytes	117.9
4238	Healthy	BDC-CR1:P52:M1	MFI	CCR1	cMo	Monocytes	4331
4238	Healthy	BDC-CR1:P52:M2	MFI	CCR2	cMo	Monocytes	8068
4238	Healthy	BDC-CR1:P54:M1	MFI	CCR1	iMo	Monocytes	2799
4238	Healthy	BDC-CR1:P54:M2	MFI	CCR2	iMo	Monocytes	4260
4238	Healthy	BDC-CR1:P56:M1	MFI	CCR1	ncMo	Monocytes	384
4238	Healthy	BDC-CR1:P56:M2	MFI	CCR2	ncMo	Monocytes	160.9
4239	Healthy	BDC-CR1:P52:M1	MFI	CCR1	cMo	Monocytes	4689
4239	Healthy	BDC-CR1:P52:M2	MFI	CCR2	cMo	Monocytes	4436
4239	Healthy	BDC-CR1:P54:M1	MFI	CCR1	iMo	Monocytes	4895
4239	Healthy	BDC-CR1:P54:M2	MFI	CCR2	iMo	Monocytes	3482
4239	Healthy	BDC-CR1:P56:M1	MFI	CCR1	ncMo	Monocytes	939.9
4239	Healthy	BDC-CR1:P56:M2	MFI	CCR2	ncMo	Monocytes	57.47
4240	Healthy	BDC-CR1:P52:M1	MFI	CCR1	cMo	Monocytes	3257
4240	Healthy	BDC-CR1:P52:M2	MFI	CCR2	cMo	Monocytes	13614
4240	Healthy	BDC-CR1:P54:M1	MFI	CCR1	iMo	Monocytes	2061
4240	Healthy	BDC-CR1:P54:M2	MFI	CCR2	iMo	Monocytes	4538
4240	Healthy	BDC-CR1:P56:M1	MFI	CCR1	ncMo	Monocytes	402
4240	Healthy	BDC-CR1:P56:M2	MFI	CCR2	ncMo	Monocytes	112.1
4241	Healthy	BDC-CR1:P52:M1	MFI	CCR1	cMo	Monocytes	3429
4241	Healthy	BDC-CR1:P52:M2	MFI	CCR2	cMo	Monocytes	6817
4241	Healthy	BDC-CR1:P54:M1	MFI	CCR1	iMo	Monocytes	3216
4241	Healthy	BDC-CR1:P54:M2	MFI	CCR2	iMo	Monocytes	4607
4241	Healthy	BDC-CR1:P56:M1	MFI	CCR1	ncMo	Monocytes	531.7
4241	Healthy	BDC-CR1:P56:M2	MFI	CCR2	ncMo	Monocytes	305.4
4242	Healthy	BDC-CR1:P52:M1	MFI	CCR1	cMo	Monocytes	2846
4242	Healthy	BDC-CR1:P52:M2	MFI	CCR2	cMo	Monocytes	14114
4242	Healthy	BDC-CR1:P54:M1	MFI	CCR1	iMo	Monocytes	2988
4242	Healthy	BDC-CR1:P54:M2	MFI	CCR2	iMo	Monocytes	9780
4242	Healthy	BDC-CR1:P56:M1	MFI	CCR1	ncMo	Monocytes	549.4
4242	Healthy	BDC-CR1:P56:M2	MFI	CCR2	ncMo	Monocytes	322.5
4243	Healthy	BDC-CR1:P52:M1	MFI	CCR1	cMo	Monocytes	2824
4243	Healthy	BDC-CR1:P52:M2	MFI	CCR2	cMo	Monocytes	14413
4243	Healthy	BDC-CR1:P54:M1	MFI	CCR1	iMo	Monocytes	2245
4243	Healthy	BDC-CR1:P54:M2	MFI	CCR2	iMo	Monocytes	7244
4243	Healthy	BDC-CR1:P56:M1	MFI	CCR1	ncMo	Monocytes	581.9
4243	Healthy	BDC-CR1:P56:M2	MFI	CCR2	ncMo	Monocytes	449.5
4244	Healthy	BDC-CR1:P52:M1	MFI	CCR1	cMo	Monocytes	2227
4244	Healthy	BDC-CR1:P52:M2	MFI	CCR2	cMo	Monocytes	15142
4244	Healthy	BDC-CR1:P54:M1	MFI	CCR1	iMo	Monocytes	2706
4244	Healthy	BDC-CR1:P54:M2	MFI	CCR2	iMo	Monocytes	10754
4244	Healthy	BDC-CR1:P56:M1	MFI	CCR1	ncMo	Monocytes	674.3
4244	Healthy	BDC-CR1:P56:M2	MFI	CCR2	ncMo	Monocytes	678.4
4245	Healthy	BDC-CR1:P52:M1	MFI	CCR1	cMo	Monocytes	2611
4245	Healthy	BDC-CR1:P52:M2	MFI	CCR2	cMo	Monocytes	12932
4245	Healthy	BDC-CR1:P54:M1	MFI	CCR1	iMo	Monocytes	2864
4245	Healthy	BDC-CR1:P54:M2	MFI	CCR2	iMo	Monocytes	11775
4245	Healthy	BDC-CR1:P56:M1	MFI	CCR1	ncMo	Monocytes	845.5
4245	Healthy	BDC-CR1:P56:M2	MFI	CCR2	ncMo	Monocytes	1029
4246	Healthy	BDC-CR1:P52:M1	MFI	CCR1	cMo	Monocytes	2403
4246	Healthy	BDC-CR1:P52:M2	MFI	CCR2	cMo	Monocytes	10430
4246	Healthy	BDC-CR1:P54:M1	MFI	CCR1	iMo	Monocytes	2433
4246	Healthy	BDC-CR1:P54:M2	MFI	CCR2	iMo	Monocytes	7723
4246	Healthy	BDC-CR1:P56:M1	MFI	CCR1	ncMo	Monocytes	687
4246	Healthy	BDC-CR1:P56:M2	MFI	CCR2	ncMo	Monocytes	671.8
4247	Healthy	BDC-CR1:P52:M1	MFI	CCR1	cMo	Monocytes	2917
4247	Healthy	BDC-CR1:P52:M2	MFI	CCR2	cMo	Monocytes	12014
4247	Healthy	BDC-CR1:P54:M1	MFI	CCR1	iMo	Monocytes	3282
4247	Healthy	BDC-CR1:P54:M2	MFI	CCR2	iMo	Monocytes	11990
4247	Healthy	BDC-CR1:P56:M1	MFI	CCR1	ncMo	Monocytes	566.7
4247	Healthy	BDC-CR1:P56:M2	MFI	CCR2	ncMo	Monocytes	1041
4248	Healthy	BDC-CR1:P52:M1	MFI	CCR1	cMo	Monocytes	2724
4248	Healthy	BDC-CR1:P52:M2	MFI	CCR2	cMo	Monocytes	12197
4248	Healthy	BDC-CR1:P54:M1	MFI	CCR1	iMo	Monocytes	2862
4248	Healthy	BDC-CR1:P54:M2	MFI	CCR2	iMo	Monocytes	9952
4248	Healthy	BDC-CR1:P56:M1	MFI	CCR1	ncMo	Monocytes	611.9
4248	Healthy	BDC-CR1:P56:M2	MFI	CCR2	ncMo	Monocytes	554.4
4249	Healthy	BDC-CR1:P52:M1	MFI	CCR1	cMo	Monocytes	3075
4249	Healthy	BDC-CR1:P52:M2	MFI	CCR2	cMo	Monocytes	15502
4249	Healthy	BDC-CR1:P54:M1	MFI	CCR1	iMo	Monocytes	2966
4249	Healthy	BDC-CR1:P54:M2	MFI	CCR2	iMo	Monocytes	10000
4249	Healthy	BDC-CR1:P56:M1	MFI	CCR1	ncMo	Monocytes	577.4
4249	Healthy	BDC-CR1:P56:M2	MFI	CCR2	ncMo	Monocytes	553.8
4250	Healthy	BDC-CR1:P52:M1	MFI	CCR1	cMo	Monocytes	2675
4250	Healthy	BDC-CR1:P52:M2	MFI	CCR2	cMo	Monocytes	7351
4250	Healthy	BDC-CR1:P54:M1	MFI	CCR1	iMo	Monocytes	3262
4250	Healthy	BDC-CR1:P54:M2	MFI	CCR2	iMo	Monocytes	9579
4250	Healthy	BDC-CR1:P56:M1	MFI	CCR1	ncMo	Monocytes	1675
4250	Healthy	BDC-CR1:P56:M2	MFI	CCR2	ncMo	Monocytes	5164
4251	Healthy	BDC-CR1:P52:M1	MFI	CCR1	cMo	Monocytes	4330
4251	Healthy	BDC-CR1:P52:M2	MFI	CCR2	cMo	Monocytes	10845
4251	Healthy	BDC-CR1:P54:M1	MFI	CCR1	iMo	Monocytes	3194
4251	Healthy	BDC-CR1:P54:M2	MFI	CCR2	iMo	Monocytes	4469
4251	Healthy	BDC-CR1:P56:M1	MFI	CCR1	ncMo	Monocytes	897.6
4251	Healthy	BDC-CR1:P56:M2	MFI	CCR2	ncMo	Monocytes	425.2
4252	Healthy	BDC-CR1:P52:M1	MFI	CCR1	cMo	Monocytes	4818
4252	Healthy	BDC-CR1:P52:M2	MFI	CCR2	cMo	Monocytes	8161
4252	Healthy	BDC-CR1:P54:M1	MFI	CCR1	iMo	Monocytes	3171
4252	Healthy	BDC-CR1:P54:M2	MFI	CCR2	iMo	Monocytes	3547
4252	Healthy	BDC-CR1:P56:M1	MFI	CCR1	ncMo	Monocytes	717.5
4252	Healthy	BDC-CR1:P56:M2	MFI	CCR2	ncMo	Monocytes	254.7
4253	Healthy	BDC-CR1:P52:M1	MFI	CCR1	cMo	Monocytes	3537
4253	Healthy	BDC-CR1:P52:M2	MFI	CCR2	cMo	Monocytes	10909
4253	Healthy	BDC-CR1:P54:M1	MFI	CCR1	iMo	Monocytes	2502
4253	Healthy	BDC-CR1:P54:M2	MFI	CCR2	iMo	Monocytes	4929
4253	Healthy	BDC-CR1:P56:M1	MFI	CCR1	ncMo	Monocytes	625.6
4253	Healthy	BDC-CR1:P56:M2	MFI	CCR2	ncMo	Monocytes	238.8
4254	Healthy	BDC-CR1:P52:M1	MFI	CCR1	cMo	Monocytes	4216
4254	Healthy	BDC-CR1:P52:M2	MFI	CCR2	cMo	Monocytes	6328
4254	Healthy	BDC-CR1:P54:M1	MFI	CCR1	iMo	Monocytes	3124
4254	Healthy	BDC-CR1:P54:M2	MFI	CCR2	iMo	Monocytes	3924
4254	Healthy	BDC-CR1:P56:M1	MFI	CCR1	ncMo	Monocytes	492.9
4254	Healthy	BDC-CR1:P56:M2	MFI	CCR2	ncMo	Monocytes	252.6
4255	Healthy	BDC-CR1:P52:M1	MFI	CCR1	cMo	Monocytes	4697
4255	Healthy	BDC-CR1:P52:M2	MFI	CCR2	cMo	Monocytes	11731
4255	Healthy	BDC-CR1:P54:M1	MFI	CCR1	iMo	Monocytes	4975
4255	Healthy	BDC-CR1:P54:M2	MFI	CCR2	iMo	Monocytes	9849
4255	Healthy	BDC-CR1:P56:M1	MFI	CCR1	ncMo	Monocytes	499.6
4255	Healthy	BDC-CR1:P56:M2	MFI	CCR2	ncMo	Monocytes	275.3
4256	Healthy	BDC-CR1:P52:M1	MFI	CCR1	cMo	Monocytes	2587
4256	Healthy	BDC-CR1:P52:M2	MFI	CCR2	cMo	Monocytes	10975
4256	Healthy	BDC-CR1:P54:M1	MFI	CCR1	iMo	Monocytes	2355
4256	Healthy	BDC-CR1:P54:M2	MFI	CCR2	iMo	Monocytes	7047
4256	Healthy	BDC-CR1:P56:M1	MFI	CCR1	ncMo	Monocytes	557.4
4256	Healthy	BDC-CR1:P56:M2	MFI	CCR2	ncMo	Monocytes	282.4
4257	Healthy	BDC-CR1:P52:M1	MFI	CCR1	cMo	Monocytes	3755
4257	Healthy	BDC-CR1:P52:M2	MFI	CCR2	cMo	Monocytes	5442
4257	Healthy	BDC-CR1:P54:M1	MFI	CCR1	iMo	Monocytes	2414
4257	Healthy	BDC-CR1:P54:M2	MFI	CCR2	iMo	Monocytes	2747
4257	Healthy	BDC-CR1:P56:M1	MFI	CCR1	ncMo	Monocytes	466.4
4257	Healthy	BDC-CR1:P56:M2	MFI	CCR2	ncMo	Monocytes	185.8
4258	Healthy	BDC-CR1:P52:M1	MFI	CCR1	cMo	Monocytes	4879
4258	Healthy	BDC-CR1:P52:M2	MFI	CCR2	cMo	Monocytes	14452
4258	Healthy	BDC-CR1:P54:M1	MFI	CCR1	iMo	Monocytes	3409
4258	Healthy	BDC-CR1:P54:M2	MFI	CCR2	iMo	Monocytes	5785
4258	Healthy	BDC-CR1:P56:M1	MFI	CCR1	ncMo	Monocytes	422.2
4258	Healthy	BDC-CR1:P56:M2	MFI	CCR2	ncMo	Monocytes	240.3
4259	Healthy	BDC-CR1:P52:M1	MFI	CCR1	cMo	Monocytes	3330
4259	Healthy	BDC-CR1:P52:M2	MFI	CCR2	cMo	Monocytes	3030
4259	Healthy	BDC-CR1:P54:M1	MFI	CCR1	iMo	Monocytes	4005
4259	Healthy	BDC-CR1:P54:M2	MFI	CCR2	iMo	Monocytes	2638
4259	Healthy	BDC-CR1:P56:M1	MFI	CCR1	ncMo	Monocytes	483.6
4259	Healthy	BDC-CR1:P56:M2	MFI	CCR2	ncMo	Monocytes	-296.2
4260	Healthy	BDC-CR1:P52:M1	MFI	CCR1	cMo	Monocytes	4543
4260	Healthy	BDC-CR1:P52:M2	MFI	CCR2	cMo	Monocytes	7814
4260	Healthy	BDC-CR1:P54:M1	MFI	CCR1	iMo	Monocytes	3872
4260	Healthy	BDC-CR1:P54:M2	MFI	CCR2	iMo	Monocytes	4354
4260	Healthy	BDC-CR1:P56:M1	MFI	CCR1	ncMo	Monocytes	867.4
4260	Healthy	BDC-CR1:P56:M2	MFI	CCR2	ncMo	Monocytes	-228.8
4261	Critical (ventilation)	BDC-CR1:P52:M1	MFI	CCR1	cMo	Monocytes	2842
4261	Critical (ventilation)	BDC-CR1:P52:M2	MFI	CCR2	cMo	Monocytes	2672
4261	Critical (ventilation)	BDC-CR1:P54:M1	MFI	CCR1	iMo	Monocytes	1355
4261	Critical (ventilation)	BDC-CR1:P54:M2	MFI	CCR2	iMo	Monocytes	773.5
4261	Critical (ventilation)	BDC-CR1:P56:M1	MFI	CCR1	ncMo	Monocytes	607.9
4261	Critical (ventilation)	BDC-CR1:P56:M2	MFI	CCR2	ncMo	Monocytes	-107.7
4262	Critical (ventilation)	BDC-CR1:P52:M1	MFI	CCR1	cMo	Monocytes	2272
4262	Critical (ventilation)	BDC-CR1:P52:M2	MFI	CCR2	cMo	Monocytes	3637
4262	Critical (ventilation)	BDC-CR1:P54:M1	MFI	CCR1	iMo	Monocytes	2245
4262	Critical (ventilation)	BDC-CR1:P54:M2	MFI	CCR2	iMo	Monocytes	3921
4262	Critical (ventilation)	BDC-CR1:P56:M1	MFI	CCR1	ncMo	Monocytes	541.1
4262	Critical (ventilation)	BDC-CR1:P56:M2	MFI	CCR2	ncMo	Monocytes	105.9
4264	Severe (no venitlation)	BDC-CR1:P52:M1	MFI	CCR1	cMo	Monocytes	2854
4264	Severe (no venitlation)	BDC-CR1:P52:M2	MFI	CCR2	cMo	Monocytes	7954
4264	Severe (no venitlation)	BDC-CR1:P54:M1	MFI	CCR1	iMo	Monocytes	3031
4264	Severe (no venitlation)	BDC-CR1:P54:M2	MFI	CCR2	iMo	Monocytes	7639
4264	Severe (no venitlation)	BDC-CR1:P56:M1	MFI	CCR1	ncMo	Monocytes	752.4
4264	Severe (no venitlation)	BDC-CR1:P56:M2	MFI	CCR2	ncMo	Monocytes	-82.47
4265	Severe (no venitlation)	BDC-CR1:P52:M1	MFI	CCR1	cMo	Monocytes	2690
4265	Severe (no venitlation)	BDC-CR1:P52:M2	MFI	CCR2	cMo	Monocytes	4646
4265	Severe (no venitlation)	BDC-CR1:P54:M1	MFI	CCR1	iMo	Monocytes	2538
4265	Severe (no venitlation)	BDC-CR1:P54:M2	MFI	CCR2	iMo	Monocytes	11346
4265	Severe (no venitlation)	BDC-CR1:P56:M1	MFI	CCR1	ncMo	Monocytes	1538
4265	Severe (no venitlation)	BDC-CR1:P56:M2	MFI	CCR2	ncMo	Monocytes	673.8
4266	Critical (ventilation)	BDC-CR1:P52:M1	MFI	CCR1	cMo	Monocytes	1610
4266	Critical (ventilation)	BDC-CR1:P52:M2	MFI	CCR2	cMo	Monocytes	9197
4266	Critical (ventilation)	BDC-CR1:P54:M1	MFI	CCR1	iMo	Monocytes	1347
4266	Critical (ventilation)	BDC-CR1:P54:M2	MFI	CCR2	iMo	Monocytes	5062
4266	Critical (ventilation)	BDC-CR1:P56:M1	MFI	CCR1	ncMo	Monocytes	756.1
4266	Critical (ventilation)	BDC-CR1:P56:M2	MFI	CCR2	ncMo	Monocytes	159.4
4267	Critical (ventilation)	BDC-CR1:P52:M1	MFI	CCR1	cMo	Monocytes	1698
4267	Critical (ventilation)	BDC-CR1:P52:M2	MFI	CCR2	cMo	Monocytes	5203
4267	Critical (ventilation)	BDC-CR1:P54:M1	MFI	CCR1	iMo	Monocytes	2476
4267	Critical (ventilation)	BDC-CR1:P54:M2	MFI	CCR2	iMo	Monocytes	6447
4267	Critical (ventilation)	BDC-CR1:P56:M1	MFI	CCR1	ncMo	Monocytes	2871
4267	Critical (ventilation)	BDC-CR1:P56:M2	MFI	CCR2	ncMo	Monocytes	3824
4268	Severe (no venitlation)	BDC-CR1:P52:M1	MFI	CCR1	cMo	Monocytes	4823
4268	Severe (no venitlation)	BDC-CR1:P52:M2	MFI	CCR2	cMo	Monocytes	8869
4268	Severe (no venitlation)	BDC-CR1:P54:M1	MFI	CCR1	iMo	Monocytes	1967
4268	Severe (no venitlation)	BDC-CR1:P54:M2	MFI	CCR2	iMo	Monocytes	2284
4268	Severe (no venitlation)	BDC-CR1:P56:M1	MFI	CCR1	ncMo	Monocytes	485.2
4268	Severe (no venitlation)	BDC-CR1:P56:M2	MFI	CCR2	ncMo	Monocytes	242.2
4269	Mild	BDC-CR1:P52:M1	MFI	CCR1	cMo	Monocytes	4094
4269	Mild	BDC-CR1:P52:M2	MFI	CCR2	cMo	Monocytes	15048
4269	Mild	BDC-CR1:P54:M1	MFI	CCR1	iMo	Monocytes	3383
4269	Mild	BDC-CR1:P54:M2	MFI	CCR2	iMo	Monocytes	7385
4269	Mild	BDC-CR1:P56:M1	MFI	CCR1	ncMo	Monocytes	515.8
4269	Mild	BDC-CR1:P56:M2	MFI	CCR2	ncMo	Monocytes	224.4
4270	Moderate	BDC-CR1:P52:M1	MFI	CCR1	cMo	Monocytes	4435
4270	Moderate	BDC-CR1:P52:M2	MFI	CCR2	cMo	Monocytes	12572
4270	Moderate	BDC-CR1:P54:M1	MFI	CCR1	iMo	Monocytes	3298
4270	Moderate	BDC-CR1:P54:M2	MFI	CCR2	iMo	Monocytes	8267
4270	Moderate	BDC-CR1:P56:M1	MFI	CCR1	ncMo	Monocytes	488.2
4270	Moderate	BDC-CR1:P56:M2	MFI	CCR2	ncMo	Monocytes	197
4271	Mild	BDC-CR1:P52:M1	MFI	CCR1	cMo	Monocytes	3881
4271	Mild	BDC-CR1:P52:M2	MFI	CCR2	cMo	Monocytes	7896
4271	Mild	BDC-CR1:P54:M1	MFI	CCR1	iMo	Monocytes	3238
4271	Mild	BDC-CR1:P54:M2	MFI	CCR2	iMo	Monocytes	5138
4271	Mild	BDC-CR1:P56:M1	MFI	CCR1	ncMo	Monocytes	402.8
4271	Mild	BDC-CR1:P56:M2	MFI	CCR2	ncMo	Monocytes	127.6
4272	Mild	BDC-CR1:P52:M1	MFI	CCR1	cMo	Monocytes	3877
4272	Mild	BDC-CR1:P52:M2	MFI	CCR2	cMo	Monocytes	12821
4272	Mild	BDC-CR1:P54:M1	MFI	CCR1	iMo	Monocytes	3469
4272	Mild	BDC-CR1:P54:M2	MFI	CCR2	iMo	Monocytes	10087
4272	Mild	BDC-CR1:P56:M1	MFI	CCR1	ncMo	Monocytes	417.4
4272	Mild	BDC-CR1:P56:M2	MFI	CCR2	ncMo	Monocytes	319.4
4273	Moderate	BDC-CR1:P52:M1	MFI	CCR1	cMo	Monocytes	3084
4273	Moderate	BDC-CR1:P52:M2	MFI	CCR2	cMo	Monocytes	9875
4273	Moderate	BDC-CR1:P54:M1	MFI	CCR1	iMo	Monocytes	2303
4273	Moderate	BDC-CR1:P54:M2	MFI	CCR2	iMo	Monocytes	4956
4273	Moderate	BDC-CR1:P56:M1	MFI	CCR1	ncMo	Monocytes	458.4
4273	Moderate	BDC-CR1:P56:M2	MFI	CCR2	ncMo	Monocytes	313.5
4274	Moderate	BDC-CR1:P52:M1	MFI	CCR1	cMo	Monocytes	2870
4274	Moderate	BDC-CR1:P52:M2	MFI	CCR2	cMo	Monocytes	8900
4274	Moderate	BDC-CR1:P54:M1	MFI	CCR1	iMo	Monocytes	2676
4274	Moderate	BDC-CR1:P54:M2	MFI	CCR2	iMo	Monocytes	7495
4274	Moderate	BDC-CR1:P56:M1	MFI	CCR1	ncMo	Monocytes	756.5
4274	Moderate	BDC-CR1:P56:M2	MFI	CCR2	ncMo	Monocytes	970.9
4275	Moderate	BDC-CR1:P52:M1	MFI	CCR1	cMo	Monocytes	4790
4275	Moderate	BDC-CR1:P52:M2	MFI	CCR2	cMo	Monocytes	10824
4275	Moderate	BDC-CR1:P54:M1	MFI	CCR1	iMo	Monocytes	4096
4275	Moderate	BDC-CR1:P54:M2	MFI	CCR2	iMo	Monocytes	6723
4275	Moderate	BDC-CR1:P56:M1	MFI	CCR1	ncMo	Monocytes	645.7
4275	Moderate	BDC-CR1:P56:M2	MFI	CCR2	ncMo	Monocytes	380.8

## Sheet: Figure 4d
Source Data for Figure 4d
Trait ID	Trait type	Marker	Subset	Severity	fold change (Severity / Healthy)
BDC-CR1:P52:M8	MFI	IFNAR2	cMo	Mild	0.860688
BDC-CR1:P52:M8	MFI	IFNAR2	cMo	Moderate	0.879685
BDC-CR1:P52:M8	MFI	IFNAR2	cMo	Severe (no venitlation)	1.32706
BDC-CR1:P52:M8	MFI	IFNAR2	cMo	Critical (ventilation)	1.53115
BDC-CR1:P54:M8	MFI	IFNAR2	iMo	Mild	0.954682
BDC-CR1:P54:M8	MFI	IFNAR2	iMo	Moderate	0.94419
BDC-CR1:P54:M8	MFI	IFNAR2	iMo	Severe (no venitlation)	1.07914
BDC-CR1:P54:M8	MFI	IFNAR2	iMo	Critical (ventilation)	1.19656
BDC-CR1:P56:M8	MFI	IFNAR2	ncMo	Mild	0.680312
BDC-CR1:P56:M8	MFI	IFNAR2	ncMo	Moderate	0.901388
BDC-CR1:P56:M8	MFI	IFNAR2	ncMo	Severe (no venitlation)	1.17849
BDC-CR1:P56:M8	MFI	IFNAR2	ncMo	Critical (ventilation)	1.21457
BDC-CR1:P61:M8	MFI	IFNAR2	cDC1s	Mild	0.894779
BDC-CR1:P61:M8	MFI	IFNAR2	cDC1s	Moderate	0.885944
BDC-CR1:P61:M8	MFI	IFNAR2	cDC1s	Severe (no venitlation)	0.86747
BDC-CR1:P61:M8	MFI	IFNAR2	cDC1s	Critical (ventilation)	0.963052
BDC-CR1:P67:M8	MFI	IFNAR2	pDCs	Mild	0.933786
BDC-CR1:P67:M8	MFI	IFNAR2	pDCs	Moderate	0.961234
BDC-CR1:P67:M8	MFI	IFNAR2	pDCs	Severe (no venitlation)	0.923033
BDC-CR1:P67:M8	MFI	IFNAR2	pDCs	Critical (ventilation)	0.891341
BDC-CR1:P71:M8	MFI	IFNAR2	pre-DCs	Mild	0.98566
BDC-CR1:P71:M8	MFI	IFNAR2	pre-DCs	Moderate	0.996654
BDC-CR1:P71:M8	MFI	IFNAR2	pre-DCs	Severe (no venitlation)	1.16252
BDC-CR1:P71:M8	MFI	IFNAR2	pre-DCs	Critical (ventilation)	1.36329
BDC-CR1:P78:M8	MFI	IFNAR2	CD5+ cDC2s	Mild	0.919353
BDC-CR1:P78:M8	MFI	IFNAR2	CD5+ cDC2s	Moderate	0.980154
BDC-CR1:P78:M8	MFI	IFNAR2	CD5+ cDC2s	Severe (no venitlation)	1.10239
BDC-CR1:P78:M8	MFI	IFNAR2	CD5+ cDC2s	Critical (ventilation)	1.29566
BDC-CR1:P83:M8	MFI	IFNAR2	CD5- cDC2s	Mild	0.863889
BDC-CR1:P83:M8	MFI	IFNAR2	CD5- cDC2s	Moderate	1.02484
BDC-CR1:P83:M8	MFI	IFNAR2	CD5- cDC2s	Severe (no venitlation)	1.2085
BDC-CR1:P83:M8	MFI	IFNAR2	CD5- cDC2s	Critical (ventilation)	1.32443
BDC-CR1:P93:M8	MFI	IFNAR2	CD14+ DC3s	Mild	0.880456
BDC-CR1:P93:M8	MFI	IFNAR2	CD14+ DC3s	Moderate	0.905849
BDC-CR1:P93:M8	MFI	IFNAR2	CD14+ DC3s	Severe (no venitlation)	1.22382
BDC-CR1:P93:M8	MFI	IFNAR2	CD14+ DC3s	Critical (ventilation)	1.34793
BDC-CR1:P98:M8	MFI	IFNAR2	CD14- DC3s	Mild	0.810385
BDC-CR1:P98:M8	MFI	IFNAR2	CD14- DC3s	Moderate	0.912814
BDC-CR1:P98:M8	MFI	IFNAR2	CD14- DC3s	Severe (no venitlation)	1.1593
BDC-CR1:P98:M8	MFI	IFNAR2	CD14- DC3s	Critical (ventilation)	1.32848
BDC-CR1:P7:M8	MFI	IFNAR2	Basophils	Mild	0.820636
BDC-CR1:P7:M8	MFI	IFNAR2	Basophils	Moderate	0.921977
BDC-CR1:P7:M8	MFI	IFNAR2	Basophils	Severe (no venitlation)	1.07092
BDC-CR1:P7:M8	MFI	IFNAR2	Basophils	Critical (ventilation)	1.39483
BDC-CR1:P15:M8	MFI	IFNAR2	MZ	Mild	0.908316
BDC-CR1:P15:M8	MFI	IFNAR2	MZ	Moderate	0.993214
BDC-CR1:P15:M8	MFI	IFNAR2	MZ	Severe (no venitlation)	1.02478
BDC-CR1:P15:M8	MFI	IFNAR2	MZ	Critical (ventilation)	1.02659
BDC-CR1:P20:M8	MFI	IFNAR2	Naive	Mild	0.968302
BDC-CR1:P20:M8	MFI	IFNAR2	Naive	Moderate	0.987204
BDC-CR1:P20:M8	MFI	IFNAR2	Naive	Severe (no venitlation)	0.954449
BDC-CR1:P20:M8	MFI	IFNAR2	Naive	Critical (ventilation)	1.02383
BDC-CR1:P29:M8	MFI	IFNAR2	CD38+ AM	Mild	0.95279
BDC-CR1:P29:M8	MFI	IFNAR2	CD38+ AM	Moderate	0.985652
BDC-CR1:P29:M8	MFI	IFNAR2	CD38+ AM	Severe (no venitlation)	1.02314
BDC-CR1:P29:M8	MFI	IFNAR2	CD38+ AM	Critical (ventilation)	1.0197
BDC-CR1:P31:M8	MFI	IFNAR2	CD38+ IM	Mild	0.884542
BDC-CR1:P31:M8	MFI	IFNAR2	CD38+ IM	Moderate	0.991307
BDC-CR1:P31:M8	MFI	IFNAR2	CD38+ IM	Severe (no venitlation)	0.990492
BDC-CR1:P31:M8	MFI	IFNAR2	CD38+ IM	Critical (ventilation)	1.00435
BDC-CR1:P33:M8	MFI	IFNAR2	CD38+ RM	Mild	0.909048
BDC-CR1:P33:M8	MFI	IFNAR2	CD38+ RM	Moderate	0.981596
BDC-CR1:P33:M8	MFI	IFNAR2	CD38+ RM	Severe (no venitlation)	0.971741
BDC-CR1:P33:M8	MFI	IFNAR2	CD38+ RM	Critical (ventilation)	1.07647
BDC-CR1:P35:M8	MFI	IFNAR2	CD38+ TLM	Mild	0.946009
BDC-CR1:P35:M8	MFI	IFNAR2	CD38+ TLM	Moderate	1.05084
BDC-CR1:P35:M8	MFI	IFNAR2	CD38+ TLM	Severe (no venitlation)	1.11477
BDC-CR1:P35:M8	MFI	IFNAR2	CD38+ TLM	Critical (ventilation)	0.933919
BDC-CR1:P38:M8	MFI	IFNAR2	CD38low AM	Mild	1.01095
BDC-CR1:P38:M8	MFI	IFNAR2	CD38low AM	Moderate	1.02943
BDC-CR1:P38:M8	MFI	IFNAR2	CD38low AM	Severe (no venitlation)	0.919433
BDC-CR1:P38:M8	MFI	IFNAR2	CD38low AM	Critical (ventilation)	0.865871
BDC-CR1:P40:M8	MFI	IFNAR2	CD38low IM	Mild	0.95135
BDC-CR1:P40:M8	MFI	IFNAR2	CD38low IM	Moderate	1.00357
BDC-CR1:P40:M8	MFI	IFNAR2	CD38low IM	Severe (no venitlation)	0.878502
BDC-CR1:P40:M8	MFI	IFNAR2	CD38low IM	Critical (ventilation)	0.882578
BDC-CR1:P42:M8	MFI	IFNAR2	CD38low RM	Mild	0.97233
BDC-CR1:P42:M8	MFI	IFNAR2	CD38low RM	Moderate	0.983192
BDC-CR1:P42:M8	MFI	IFNAR2	CD38low RM	Severe (no venitlation)	0.919963
BDC-CR1:P42:M8	MFI	IFNAR2	CD38low RM	Critical (ventilation)	0.939172
BDC-CR1:P44:M8	MFI	IFNAR2	CD38low TLM	Mild	1.00816
BDC-CR1:P44:M8	MFI	IFNAR2	CD38low TLM	Moderate	0.997412
BDC-CR1:P44:M8	MFI	IFNAR2	CD38low TLM	Severe (no venitlation)	0.94367
BDC-CR1:P44:M8	MFI	IFNAR2	CD38low TLM	Critical (ventilation)	0.870721

## Sheet: Figure 4e
Source Data for Figure 4e
FlowJo ID	Severity	Trait ID	Trait type	Marker	Subset	Parent	Percentage or MFI
4000	Healthy	BDC-CR1:P20:M8	MFI	IFNAR2	Naive	B cells	412.9
4000	Healthy	BDC-CR1:P52:M8	MFI	IFNAR2	cMo	Monocytes	732.9
4000	Healthy	BDC-CR1:P67:M8	MFI	IFNAR2	pDCs	CD123+	1947
4000	Healthy	BDC-CR1:P93:M8	MFI	IFNAR2	CD14+ DC3s	DC3s	803.8
4001	Healthy	BDC-CR1:P20:M8	MFI	IFNAR2	Naive	B cells	486.3
4001	Healthy	BDC-CR1:P52:M8	MFI	IFNAR2	cMo	Monocytes	548.5
4001	Healthy	BDC-CR1:P67:M8	MFI	IFNAR2	pDCs	CD123+	1498
4001	Healthy	BDC-CR1:P93:M8	MFI	IFNAR2	CD14+ DC3s	DC3s	685.6
4002	Healthy	BDC-CR1:P20:M8	MFI	IFNAR2	Naive	B cells	493.5
4002	Healthy	BDC-CR1:P52:M8	MFI	IFNAR2	cMo	Monocytes	629.4
4002	Healthy	BDC-CR1:P67:M8	MFI	IFNAR2	pDCs	CD123+	1950
4002	Healthy	BDC-CR1:P93:M8	MFI	IFNAR2	CD14+ DC3s	DC3s	687.2
4003	Healthy	BDC-CR1:P20:M8	MFI	IFNAR2	Naive	B cells	443.5
4003	Healthy	BDC-CR1:P52:M8	MFI	IFNAR2	cMo	Monocytes	494.8
4003	Healthy	BDC-CR1:P67:M8	MFI	IFNAR2	pDCs	CD123+	1549
4003	Healthy	BDC-CR1:P93:M8	MFI	IFNAR2	CD14+ DC3s	DC3s	680.1
4004	Healthy	BDC-CR1:P20:M8	MFI	IFNAR2	Naive	B cells	462.5
4004	Healthy	BDC-CR1:P52:M8	MFI	IFNAR2	cMo	Monocytes	391.3
4004	Healthy	BDC-CR1:P67:M8	MFI	IFNAR2	pDCs	CD123+	1714
4004	Healthy	BDC-CR1:P93:M8	MFI	IFNAR2	CD14+ DC3s	DC3s	555.9
4005	Healthy	BDC-CR1:P20:M8	MFI	IFNAR2	Naive	B cells	365
4005	Healthy	BDC-CR1:P52:M8	MFI	IFNAR2	cMo	Monocytes	177.2
4005	Healthy	BDC-CR1:P67:M8	MFI	IFNAR2	pDCs	CD123+	1636
4005	Healthy	BDC-CR1:P93:M8	MFI	IFNAR2	CD14+ DC3s	DC3s	302.7
4006	Healthy	BDC-CR1:P20:M8	MFI	IFNAR2	Naive	B cells	418.2
4006	Healthy	BDC-CR1:P52:M8	MFI	IFNAR2	cMo	Monocytes	490.3
4006	Healthy	BDC-CR1:P67:M8	MFI	IFNAR2	pDCs	CD123+	1638
4006	Healthy	BDC-CR1:P93:M8	MFI	IFNAR2	CD14+ DC3s	DC3s	580.5
4007	Healthy	BDC-CR1:P20:M8	MFI	IFNAR2	Naive	B cells	364.2
4007	Healthy	BDC-CR1:P52:M8	MFI	IFNAR2	cMo	Monocytes	671.2
4007	Healthy	BDC-CR1:P67:M8	MFI	IFNAR2	pDCs	CD123+	1927
4007	Healthy	BDC-CR1:P93:M8	MFI	IFNAR2	CD14+ DC3s	DC3s	778.2
4008	Healthy	BDC-CR1:P20:M8	MFI	IFNAR2	Naive	B cells	454.1
4008	Healthy	BDC-CR1:P52:M8	MFI	IFNAR2	cMo	Monocytes	593.8
4008	Healthy	BDC-CR1:P67:M8	MFI	IFNAR2	pDCs	CD123+	1916
4008	Healthy	BDC-CR1:P93:M8	MFI	IFNAR2	CD14+ DC3s	DC3s	790.7
4009	Healthy	BDC-CR1:P20:M8	MFI	IFNAR2	Naive	B cells	373.2
4009	Healthy	BDC-CR1:P52:M8	MFI	IFNAR2	cMo	Monocytes	652.7
4009	Healthy	BDC-CR1:P67:M8	MFI	IFNAR2	pDCs	CD123+	1917
4009	Healthy	BDC-CR1:P93:M8	MFI	IFNAR2	CD14+ DC3s	DC3s	700.6
4010	Healthy	BDC-CR1:P20:M8	MFI	IFNAR2	Naive	B cells	506.8
4010	Healthy	BDC-CR1:P52:M8	MFI	IFNAR2	cMo	Monocytes	644.9
4010	Healthy	BDC-CR1:P67:M8	MFI	IFNAR2	pDCs	CD123+	1545
4010	Healthy	BDC-CR1:P93:M8	MFI	IFNAR2	CD14+ DC3s	DC3s	739.9
4011	Healthy	BDC-CR1:P20:M8	MFI	IFNAR2	Naive	B cells	414.2
4011	Healthy	BDC-CR1:P52:M8	MFI	IFNAR2	cMo	Monocytes	419.1
4011	Healthy	BDC-CR1:P67:M8	MFI	IFNAR2	pDCs	CD123+	1384
4011	Healthy	BDC-CR1:P93:M8	MFI	IFNAR2	CD14+ DC3s	DC3s	591
4012	Healthy	BDC-CR1:P20:M8	MFI	IFNAR2	Naive	B cells	513.2
4012	Healthy	BDC-CR1:P52:M8	MFI	IFNAR2	cMo	Monocytes	489.8
4012	Healthy	BDC-CR1:P67:M8	MFI	IFNAR2	pDCs	CD123+	1891
4012	Healthy	BDC-CR1:P93:M8	MFI	IFNAR2	CD14+ DC3s	DC3s	708
4013	Healthy	BDC-CR1:P20:M8	MFI	IFNAR2	Naive	B cells	340.9
4013	Healthy	BDC-CR1:P52:M8	MFI	IFNAR2	cMo	Monocytes	521.3
4013	Healthy	BDC-CR1:P67:M8	MFI	IFNAR2	pDCs	CD123+	2011
4013	Healthy	BDC-CR1:P93:M8	MFI	IFNAR2	CD14+ DC3s	DC3s	601.4
4014	Healthy	BDC-CR1:P20:M8	MFI	IFNAR2	Naive	B cells	494
4014	Healthy	BDC-CR1:P52:M8	MFI	IFNAR2	cMo	Monocytes	790.4
4014	Healthy	BDC-CR1:P67:M8	MFI	IFNAR2	pDCs	CD123+	1793
4014	Healthy	BDC-CR1:P93:M8	MFI	IFNAR2	CD14+ DC3s	DC3s	870.6
4015	Healthy	BDC-CR1:P20:M8	MFI	IFNAR2	Naive	B cells	459.3
4015	Healthy	BDC-CR1:P52:M8	MFI	IFNAR2	cMo	Monocytes	557.7
4015	Healthy	BDC-CR1:P67:M8	MFI	IFNAR2	pDCs	CD123+	1809
4015	Healthy	BDC-CR1:P93:M8	MFI	IFNAR2	CD14+ DC3s	DC3s	640.1
4016	Healthy	BDC-CR1:P20:M8	MFI	IFNAR2	Naive	B cells	417.7
4016	Healthy	BDC-CR1:P52:M8	MFI	IFNAR2	cMo	Monocytes	438.3
4016	Healthy	BDC-CR1:P67:M8	MFI	IFNAR2	pDCs	CD123+	2031
4016	Healthy	BDC-CR1:P93:M8	MFI	IFNAR2	CD14+ DC3s	DC3s	635.1
4017	Healthy	BDC-CR1:P20:M8	MFI	IFNAR2	Naive	B cells	430.6
4017	Healthy	BDC-CR1:P52:M8	MFI	IFNAR2	cMo	Monocytes	418.6
4017	Healthy	BDC-CR1:P67:M8	MFI	IFNAR2	pDCs	CD123+	1760
4017	Healthy	BDC-CR1:P93:M8	MFI	IFNAR2	CD14+ DC3s	DC3s	669.1
4018	Healthy	BDC-CR1:P20:M8	MFI	IFNAR2	Naive	B cells	372.5
4018	Healthy	BDC-CR1:P52:M8	MFI	IFNAR2	cMo	Monocytes	355.5
4018	Healthy	BDC-CR1:P67:M8	MFI	IFNAR2	pDCs	CD123+	1582
4018	Healthy	BDC-CR1:P93:M8	MFI	IFNAR2	CD14+ DC3s	DC3s	466.5
4019	Healthy	BDC-CR1:P20:M8	MFI	IFNAR2	Naive	B cells	411.6
4019	Healthy	BDC-CR1:P52:M8	MFI	IFNAR2	cMo	Monocytes	521.8
4019	Healthy	BDC-CR1:P67:M8	MFI	IFNAR2	pDCs	CD123+	2085
4019	Healthy	BDC-CR1:P93:M8	MFI	IFNAR2	CD14+ DC3s	DC3s	732.8
4020	Healthy	BDC-CR1:P20:M8	MFI	IFNAR2	Naive	B cells	504.9
4020	Healthy	BDC-CR1:P52:M8	MFI	IFNAR2	cMo	Monocytes	735.9
4020	Healthy	BDC-CR1:P67:M8	MFI	IFNAR2	pDCs	CD123+	1767
4020	Healthy	BDC-CR1:P93:M8	MFI	IFNAR2	CD14+ DC3s	DC3s	882.5
4021	Healthy	BDC-CR1:P20:M8	MFI	IFNAR2	Naive	B cells	431.4
4021	Healthy	BDC-CR1:P52:M8	MFI	IFNAR2	cMo	Monocytes	272.9
4021	Healthy	BDC-CR1:P67:M8	MFI	IFNAR2	pDCs	CD123+	2089
4021	Healthy	BDC-CR1:P93:M8	MFI	IFNAR2	CD14+ DC3s	DC3s	537.3
4022	Healthy	BDC-CR1:P20:M8	MFI	IFNAR2	Naive	B cells	451.1
4022	Healthy	BDC-CR1:P52:M8	MFI	IFNAR2	cMo	Monocytes	527.6
4022	Healthy	BDC-CR1:P67:M8	MFI	IFNAR2	pDCs	CD123+	2263
4022	Healthy	BDC-CR1:P93:M8	MFI	IFNAR2	CD14+ DC3s	DC3s	736.5
4023	Healthy	BDC-CR1:P20:M8	MFI	IFNAR2	Naive	B cells	469.3
4023	Healthy	BDC-CR1:P52:M8	MFI	IFNAR2	cMo	Monocytes	645.1
4023	Healthy	BDC-CR1:P67:M8	MFI	IFNAR2	pDCs	CD123+	2235
4023	Healthy	BDC-CR1:P93:M8	MFI	IFNAR2	CD14+ DC3s	DC3s	815.2
4024	Healthy	BDC-CR1:P20:M8	MFI	IFNAR2	Naive	B cells	427
4024	Healthy	BDC-CR1:P52:M8	MFI	IFNAR2	cMo	Monocytes	620.9
4024	Healthy	BDC-CR1:P67:M8	MFI	IFNAR2	pDCs	CD123+	1836
4024	Healthy	BDC-CR1:P93:M8	MFI	IFNAR2	CD14+ DC3s	DC3s	648.5
4025	Healthy	BDC-CR1:P20:M8	MFI	IFNAR2	Naive	B cells	410.2
4025	Healthy	BDC-CR1:P52:M8	MFI	IFNAR2	cMo	Monocytes	592.8
4025	Healthy	BDC-CR1:P67:M8	MFI	IFNAR2	pDCs	CD123+	1877
4025	Healthy	BDC-CR1:P93:M8	MFI	IFNAR2	CD14+ DC3s	DC3s	729.7
4026	Healthy	BDC-CR1:P20:M8	MFI	IFNAR2	Naive	B cells	494.2
4026	Healthy	BDC-CR1:P52:M8	MFI	IFNAR2	cMo	Monocytes	507.2
4026	Healthy	BDC-CR1:P67:M8	MFI	IFNAR2	pDCs	CD123+	1597
4026	Healthy	BDC-CR1:P93:M8	MFI	IFNAR2	CD14+ DC3s	DC3s	659.4
4027	Healthy	BDC-CR1:P20:M8	MFI	IFNAR2	Naive	B cells	474.5
4027	Healthy	BDC-CR1:P52:M8	MFI	IFNAR2	cMo	Monocytes	623.2
4027	Healthy	BDC-CR1:P67:M8	MFI	IFNAR2	pDCs	CD123+	1904
4027	Healthy	BDC-CR1:P93:M8	MFI	IFNAR2	CD14+ DC3s	DC3s	838.6
4028	Healthy	BDC-CR1:P20:M8	MFI	IFNAR2	Naive	B cells	511.1
4028	Healthy	BDC-CR1:P52:M8	MFI	IFNAR2	cMo	Monocytes	924.8
4028	Healthy	BDC-CR1:P67:M8	MFI	IFNAR2	pDCs	CD123+	1864
4028	Healthy	BDC-CR1:P93:M8	MFI	IFNAR2	CD14+ DC3s	DC3s	1087
4029	Healthy	BDC-CR1:P20:M8	MFI	IFNAR2	Naive	B cells	369.5
4029	Healthy	BDC-CR1:P52:M8	MFI	IFNAR2	cMo	Monocytes	596.2
4029	Healthy	BDC-CR1:P67:M8	MFI	IFNAR2	pDCs	CD123+	1543
4029	Healthy	BDC-CR1:P93:M8	MFI	IFNAR2	CD14+ DC3s	DC3s	686.8
4030	Critical (ventilation)	BDC-CR1:P20:M8	MFI	IFNAR2	Naive	B cells	557.7
4030	Critical (ventilation)	BDC-CR1:P52:M8	MFI	IFNAR2	cMo	Monocytes	688.9
4030	Critical (ventilation)	BDC-CR1:P67:M8	MFI	IFNAR2	pDCs	CD123+	1509
4030	Critical (ventilation)	BDC-CR1:P93:M8	MFI	IFNAR2	CD14+ DC3s	DC3s	753.7
4031	Severe (no venitlation)	BDC-CR1:P20:M8	MFI	IFNAR2	Naive	B cells	375.3
4031	Severe (no venitlation)	BDC-CR1:P52:M8	MFI	IFNAR2	cMo	Monocytes	628.1
4031	Severe (no venitlation)	BDC-CR1:P67:M8	MFI	IFNAR2	pDCs	CD123+	1545
4031	Severe (no venitlation)	BDC-CR1:P93:M8	MFI	IFNAR2	CD14+ DC3s	DC3s	561.6
4032	Critical (ventilation)	BDC-CR1:P20:M8	MFI	IFNAR2	Naive	B cells	438.7
4032	Critical (ventilation)	BDC-CR1:P52:M8	MFI	IFNAR2	cMo	Monocytes	757.6
4032	Critical (ventilation)	BDC-CR1:P67:M8	MFI	IFNAR2	pDCs	CD123+	2030
4032	Critical (ventilation)	BDC-CR1:P93:M8	MFI	IFNAR2	CD14+ DC3s	DC3s	798.2
4033	Severe (no venitlation)	BDC-CR1:P20:M8	MFI	IFNAR2	Naive	B cells	513.7
4033	Severe (no venitlation)	BDC-CR1:P52:M8	MFI	IFNAR2	cMo	Monocytes	865.9
4033	Severe (no venitlation)	BDC-CR1:P67:M8	MFI	IFNAR2	pDCs	CD123+	2091
4033	Severe (no venitlation)	BDC-CR1:P93:M8	MFI	IFNAR2	CD14+ DC3s	DC3s	982.3
4034	Severe (no venitlation)	BDC-CR1:P20:M8	MFI	IFNAR2	Naive	B cells	412.7
4034	Severe (no venitlation)	BDC-CR1:P52:M8	MFI	IFNAR2	cMo	Monocytes	1162
4034	Severe (no venitlation)	BDC-CR1:P67:M8	MFI	IFNAR2	pDCs	CD123+	2315
4034	Severe (no venitlation)	BDC-CR1:P93:M8	MFI	IFNAR2	CD14+ DC3s	DC3s	1170
4035	Severe (no venitlation)	BDC-CR1:P20:M8	MFI	IFNAR2	Naive	B cells	494.4
4035	Severe (no venitlation)	BDC-CR1:P52:M8	MFI	IFNAR2	cMo	Monocytes	680.4
4035	Severe (no venitlation)	BDC-CR1:P67:M8	MFI	IFNAR2	pDCs	CD123+	1932
4035	Severe (no venitlation)	BDC-CR1:P93:M8	MFI	IFNAR2	CD14+ DC3s	DC3s	755.8
4036	Critical (ventilation)	BDC-CR1:P20:M8	MFI	IFNAR2	Naive	B cells	453.6
4036	Critical (ventilation)	BDC-CR1:P52:M8	MFI	IFNAR2	cMo	Monocytes	1418
4036	Critical (ventilation)	BDC-CR1:P67:M8	MFI	IFNAR2	pDCs	CD123+	2016
4036	Critical (ventilation)	BDC-CR1:P93:M8	MFI	IFNAR2	CD14+ DC3s	DC3s	1496
4037	Critical (ventilation)	BDC-CR1:P20:M8	MFI	IFNAR2	Naive	B cells	384.5
4037	Critical (ventilation)	BDC-CR1:P52:M8	MFI	IFNAR2	cMo	Monocytes	658.6
4037	Critical (ventilation)	BDC-CR1:P67:M8	MFI	IFNAR2	pDCs	CD123+	1408
4037	Critical (ventilation)	BDC-CR1:P93:M8	MFI	IFNAR2	CD14+ DC3s	DC3s	665
4038	Severe (no venitlation)	BDC-CR1:P20:M8	MFI	IFNAR2	Naive	B cells	235.2
4038	Severe (no venitlation)	BDC-CR1:P52:M8	MFI	IFNAR2	cMo	Monocytes	679.2
4038	Severe (no venitlation)	BDC-CR1:P67:M8	MFI	IFNAR2	pDCs	CD123+	1286
4038	Severe (no venitlation)	BDC-CR1:P93:M8	MFI	IFNAR2	CD14+ DC3s	DC3s	597.5
4039	Severe (no venitlation)	BDC-CR1:P20:M8	MFI	IFNAR2	Naive	B cells	352.3
4039	Severe (no venitlation)	BDC-CR1:P52:M8	MFI	IFNAR2	cMo	Monocytes	935.6
4039	Severe (no venitlation)	BDC-CR1:P67:M8	MFI	IFNAR2	pDCs	CD123+	1561
4039	Severe (no venitlation)	BDC-CR1:P93:M8	MFI	IFNAR2	CD14+ DC3s	DC3s	936.2
4040	Mild	BDC-CR1:P20:M8	MFI	IFNAR2	Naive	B cells	425.3
4040	Mild	BDC-CR1:P52:M8	MFI	IFNAR2	cMo	Monocytes	338.6
4040	Mild	BDC-CR1:P67:M8	MFI	IFNAR2	pDCs	CD123+	1457
4040	Mild	BDC-CR1:P93:M8	MFI	IFNAR2	CD14+ DC3s	DC3s	465.7
4041	Mild	BDC-CR1:P20:M8	MFI	IFNAR2	Naive	B cells	440.2
4041	Mild	BDC-CR1:P52:M8	MFI	IFNAR2	cMo	Monocytes	551.4
4041	Mild	BDC-CR1:P67:M8	MFI	IFNAR2	pDCs	CD123+	1775
4041	Mild	BDC-CR1:P93:M8	MFI	IFNAR2	CD14+ DC3s	DC3s	630.5
4042	Moderate	BDC-CR1:P20:M8	MFI	IFNAR2	Naive	B cells	411.1
4042	Moderate	BDC-CR1:P52:M8	MFI	IFNAR2	cMo	Monocytes	519
4042	Moderate	BDC-CR1:P67:M8	MFI	IFNAR2	pDCs	CD123+	1537
4042	Moderate	BDC-CR1:P93:M8	MFI	IFNAR2	CD14+ DC3s	DC3s	634.8
4043	Mild	BDC-CR1:P20:M8	MFI	IFNAR2	Naive	B cells	375.5
4043	Mild	BDC-CR1:P52:M8	MFI	IFNAR2	cMo	Monocytes	358
4043	Mild	BDC-CR1:P67:M8	MFI	IFNAR2	pDCs	CD123+	1553
4043	Mild	BDC-CR1:P93:M8	MFI	IFNAR2	CD14+ DC3s	DC3s	463.6
4044	Mild	BDC-CR1:P20:M8	MFI	IFNAR2	Naive	B cells	412.4
4044	Mild	BDC-CR1:P52:M8	MFI	IFNAR2	cMo	Monocytes	548.8
4044	Mild	BDC-CR1:P67:M8	MFI	IFNAR2	pDCs	CD123+	1458
4044	Mild	BDC-CR1:P93:M8	MFI	IFNAR2	CD14+ DC3s	DC3s	581.4
4045	Mild	BDC-CR1:P20:M8	MFI	IFNAR2	Naive	B cells	445.3
4045	Mild	BDC-CR1:P52:M8	MFI	IFNAR2	cMo	Monocytes	283.5
4045	Mild	BDC-CR1:P67:M8	MFI	IFNAR2	pDCs	CD123+	1586
4045	Mild	BDC-CR1:P93:M8	MFI	IFNAR2	CD14+ DC3s	DC3s	445.3
4046	Moderate	BDC-CR1:P20:M8	MFI	IFNAR2	Naive	B cells	455.2
4046	Moderate	BDC-CR1:P52:M8	MFI	IFNAR2	cMo	Monocytes	694.4
4046	Moderate	BDC-CR1:P67:M8	MFI	IFNAR2	pDCs	CD123+	1830
4046	Moderate	BDC-CR1:P93:M8	MFI	IFNAR2	CD14+ DC3s	DC3s	721.8
4047	Mild	BDC-CR1:P20:M8	MFI	IFNAR2	Naive	B cells	380.9
4047	Mild	BDC-CR1:P52:M8	MFI	IFNAR2	cMo	Monocytes	318.4
4047	Mild	BDC-CR1:P67:M8	MFI	IFNAR2	pDCs	CD123+	1469
4047	Mild	BDC-CR1:P93:M8	MFI	IFNAR2	CD14+ DC3s	DC3s	381.4
4048	Healthy	BDC-CR1:P20:M8	MFI	IFNAR2	Naive	B cells	464.4
4048	Healthy	BDC-CR1:P52:M8	MFI	IFNAR2	cMo	Monocytes	485.6
4048	Healthy	BDC-CR1:P67:M8	MFI	IFNAR2	pDCs	CD123+	1944
4048	Healthy	BDC-CR1:P93:M8	MFI	IFNAR2	CD14+ DC3s	DC3s	898.9
4049	Healthy	BDC-CR1:P20:M8	MFI	IFNAR2	Naive	B cells	376.4
4049	Healthy	BDC-CR1:P52:M8	MFI	IFNAR2	cMo	Monocytes	669.1
4049	Healthy	BDC-CR1:P67:M8	MFI	IFNAR2	pDCs	CD123+	1733
4049	Healthy	BDC-CR1:P93:M8	MFI	IFNAR2	CD14+ DC3s	DC3s	834.3
4050	Healthy	BDC-CR1:P20:M8	MFI	IFNAR2	Naive	B cells	339.2
4050	Healthy	BDC-CR1:P52:M8	MFI	IFNAR2	cMo	Monocytes	237.2
4050	Healthy	BDC-CR1:P67:M8	MFI	IFNAR2	pDCs	CD123+	1656
4050	Healthy	BDC-CR1:P93:M8	MFI	IFNAR2	CD14+ DC3s	DC3s	393.8
4051	Healthy	BDC-CR1:P20:M8	MFI	IFNAR2	Naive	B cells	405.6
4051	Healthy	BDC-CR1:P52:M8	MFI	IFNAR2	cMo	Monocytes	503.3
4051	Healthy	BDC-CR1:P67:M8	MFI	IFNAR2	pDCs	CD123+	1890
4051	Healthy	BDC-CR1:P93:M8	MFI	IFNAR2	CD14+ DC3s	DC3s	646.4
4052	Healthy	BDC-CR1:P20:M8	MFI	IFNAR2	Naive	B cells	433.4
4052	Healthy	BDC-CR1:P52:M8	MFI	IFNAR2	cMo	Monocytes	520.1
4052	Healthy	BDC-CR1:P67:M8	MFI	IFNAR2	pDCs	CD123+	2009
4052	Healthy	BDC-CR1:P93:M8	MFI	IFNAR2	CD14+ DC3s	DC3s	676.4
4053	Healthy	BDC-CR1:P20:M8	MFI	IFNAR2	Naive	B cells	548.2
4053	Healthy	BDC-CR1:P52:M8	MFI	IFNAR2	cMo	Monocytes	498.4
4053	Healthy	BDC-CR1:P67:M8	MFI	IFNAR2	pDCs	CD123+	1263
4053	Healthy	BDC-CR1:P93:M8	MFI	IFNAR2	CD14+ DC3s	DC3s	600.5
4054	Healthy	BDC-CR1:P20:M8	MFI	IFNAR2	Naive	B cells	507.1
4054	Healthy	BDC-CR1:P52:M8	MFI	IFNAR2	cMo	Monocytes	786
4054	Healthy	BDC-CR1:P67:M8	MFI	IFNAR2	pDCs	CD123+	2213
4054	Healthy	BDC-CR1:P93:M8	MFI	IFNAR2	CD14+ DC3s	DC3s	936
4055	Healthy	BDC-CR1:P20:M8	MFI	IFNAR2	Naive	B cells	317.5
4055	Healthy	BDC-CR1:P52:M8	MFI	IFNAR2	cMo	Monocytes	460.4
4055	Healthy	BDC-CR1:P67:M8	MFI	IFNAR2	pDCs	CD123+	2009
4055	Healthy	BDC-CR1:P93:M8	MFI	IFNAR2	CD14+ DC3s	DC3s	590.7
4056	Healthy	BDC-CR1:P20:M8	MFI	IFNAR2	Naive	B cells	373.6
4056	Healthy	BDC-CR1:P52:M8	MFI	IFNAR2	cMo	Monocytes	460.8
4056	Healthy	BDC-CR1:P67:M8	MFI	IFNAR2	pDCs	CD123+	1540
4056	Healthy	BDC-CR1:P93:M8	MFI	IFNAR2	CD14+ DC3s	DC3s	597.8
4057	Healthy	BDC-CR1:P20:M8	MFI	IFNAR2	Naive	B cells	601.5
4057	Healthy	BDC-CR1:P52:M8	MFI	IFNAR2	cMo	Monocytes	746.4
4057	Healthy	BDC-CR1:P67:M8	MFI	IFNAR2	pDCs	CD123+	2515
4057	Healthy	BDC-CR1:P93:M8	MFI	IFNAR2	CD14+ DC3s	DC3s	935.3
4058	Healthy	BDC-CR1:P20:M8	MFI	IFNAR2	Naive	B cells	409.9
4058	Healthy	BDC-CR1:P52:M8	MFI	IFNAR2	cMo	Monocytes	604.7
4058	Healthy	BDC-CR1:P67:M8	MFI	IFNAR2	pDCs	CD123+	1421
4058	Healthy	BDC-CR1:P93:M8	MFI	IFNAR2	CD14+ DC3s	DC3s	748.1
4059	Healthy	BDC-CR1:P20:M8	MFI	IFNAR2	Naive	B cells	424.8
4059	Healthy	BDC-CR1:P52:M8	MFI	IFNAR2	cMo	Monocytes	554.2
4059	Healthy	BDC-CR1:P67:M8	MFI	IFNAR2	pDCs	CD123+	1874
4059	Healthy	BDC-CR1:P93:M8	MFI	IFNAR2	CD14+ DC3s	DC3s	673.7
4060	Healthy	BDC-CR1:P20:M8	MFI	IFNAR2	Naive	B cells	379.6
4060	Healthy	BDC-CR1:P52:M8	MFI	IFNAR2	cMo	Monocytes	439.9
4060	Healthy	BDC-CR1:P67:M8	MFI	IFNAR2	pDCs	CD123+	1820
4060	Healthy	BDC-CR1:P93:M8	MFI	IFNAR2	CD14+ DC3s	DC3s	631.3
4061	Healthy	BDC-CR1:P20:M8	MFI	IFNAR2	Naive	B cells	499.1
4061	Healthy	BDC-CR1:P52:M8	MFI	IFNAR2	cMo	Monocytes	499.3
4061	Healthy	BDC-CR1:P67:M8	MFI	IFNAR2	pDCs	CD123+	1298
4061	Healthy	BDC-CR1:P93:M8	MFI	IFNAR2	CD14+ DC3s	DC3s	690.6
4062	Healthy	BDC-CR1:P20:M8	MFI	IFNAR2	Naive	B cells	518.9
4062	Healthy	BDC-CR1:P52:M8	MFI	IFNAR2	cMo	Monocytes	723.6
4062	Healthy	BDC-CR1:P67:M8	MFI	IFNAR2	pDCs	CD123+	1749
4062	Healthy	BDC-CR1:P93:M8	MFI	IFNAR2	CD14+ DC3s	DC3s	821.3
4063	Healthy	BDC-CR1:P20:M8	MFI	IFNAR2	Naive	B cells	382.5
4063	Healthy	BDC-CR1:P52:M8	MFI	IFNAR2	cMo	Monocytes	809.9
4063	Healthy	BDC-CR1:P67:M8	MFI	IFNAR2	pDCs	CD123+	2080
4063	Healthy	BDC-CR1:P93:M8	MFI	IFNAR2	CD14+ DC3s	DC3s	869.6
4064	Healthy	BDC-CR1:P20:M8	MFI	IFNAR2	Naive	B cells	408.2
4064	Healthy	BDC-CR1:P52:M8	MFI	IFNAR2	cMo	Monocytes	766.8
4064	Healthy	BDC-CR1:P67:M8	MFI	IFNAR2	pDCs	CD123+	1963
4064	Healthy	BDC-CR1:P93:M8	MFI	IFNAR2	CD14+ DC3s	DC3s	806.3
4065	Healthy	BDC-CR1:P20:M8	MFI	IFNAR2	Naive	B cells	404.3
4065	Healthy	BDC-CR1:P52:M8	MFI	IFNAR2	cMo	Monocytes	903.9
4065	Healthy	BDC-CR1:P67:M8	MFI	IFNAR2	pDCs	CD123+	2306
4065	Healthy	BDC-CR1:P93:M8	MFI	IFNAR2	CD14+ DC3s	DC3s	982.8
4066	Healthy	BDC-CR1:P20:M8	MFI	IFNAR2	Naive	B cells	379.6
4066	Healthy	BDC-CR1:P52:M8	MFI	IFNAR2	cMo	Monocytes	652.1
4066	Healthy	BDC-CR1:P67:M8	MFI	IFNAR2	pDCs	CD123+	2397
4066	Healthy	BDC-CR1:P93:M8	MFI	IFNAR2	CD14+ DC3s	DC3s	810.9
4067	Healthy	BDC-CR1:P20:M8	MFI	IFNAR2	Naive	B cells	352.4
4067	Healthy	BDC-CR1:P52:M8	MFI	IFNAR2	cMo	Monocytes	534.3
4067	Healthy	BDC-CR1:P67:M8	MFI	IFNAR2	pDCs	CD123+	1957
4067	Healthy	BDC-CR1:P93:M8	MFI	IFNAR2	CD14+ DC3s	DC3s	622.8
4068	Healthy	BDC-CR1:P20:M8	MFI	IFNAR2	Naive	B cells	470.9
4068	Healthy	BDC-CR1:P52:M8	MFI	IFNAR2	cMo	Monocytes	568.4
4068	Healthy	BDC-CR1:P67:M8	MFI	IFNAR2	pDCs	CD123+	1817
4068	Healthy	BDC-CR1:P93:M8	MFI	IFNAR2	CD14+ DC3s	DC3s	679.1
4069	Healthy	BDC-CR1:P20:M8	MFI	IFNAR2	Naive	B cells	302
4069	Healthy	BDC-CR1:P52:M8	MFI	IFNAR2	cMo	Monocytes	340.1
4069	Healthy	BDC-CR1:P67:M8	MFI	IFNAR2	pDCs	CD123+	1810
4069	Healthy	BDC-CR1:P93:M8	MFI	IFNAR2	CD14+ DC3s	DC3s	509.6
4070	Healthy	BDC-CR1:P20:M8	MFI	IFNAR2	Naive	B cells	425.9
4070	Healthy	BDC-CR1:P52:M8	MFI	IFNAR2	cMo	Monocytes	726.2
4070	Healthy	BDC-CR1:P67:M8	MFI	IFNAR2	pDCs	CD123+	1722
4070	Healthy	BDC-CR1:P93:M8	MFI	IFNAR2	CD14+ DC3s	DC3s	854.8
4071	Healthy	BDC-CR1:P20:M8	MFI	IFNAR2	Naive	B cells	337
4071	Healthy	BDC-CR1:P52:M8	MFI	IFNAR2	cMo	Monocytes	347.7
4071	Healthy	BDC-CR1:P67:M8	MFI	IFNAR2	pDCs	CD123+	1845
4071	Healthy	BDC-CR1:P93:M8	MFI	IFNAR2	CD14+ DC3s	DC3s	421.9
4072	Healthy	BDC-CR1:P20:M8	MFI	IFNAR2	Naive	B cells	518.7
4072	Healthy	BDC-CR1:P52:M8	MFI	IFNAR2	cMo	Monocytes	671.9
4072	Healthy	BDC-CR1:P67:M8	MFI	IFNAR2	pDCs	CD123+	1758
4072	Healthy	BDC-CR1:P93:M8	MFI	IFNAR2	CD14+ DC3s	DC3s	845.6
4073	Healthy	BDC-CR1:P20:M8	MFI	IFNAR2	Naive	B cells	252.5
4073	Healthy	BDC-CR1:P52:M8	MFI	IFNAR2	cMo	Monocytes	620.6
4073	Healthy	BDC-CR1:P67:M8	MFI	IFNAR2	pDCs	CD123+	2055
4073	Healthy	BDC-CR1:P93:M8	MFI	IFNAR2	CD14+ DC3s	DC3s	599.1
4074	Healthy	BDC-CR1:P20:M8	MFI	IFNAR2	Naive	B cells	345.2
4074	Healthy	BDC-CR1:P52:M8	MFI	IFNAR2	cMo	Monocytes	436.7
4074	Healthy	BDC-CR1:P67:M8	MFI	IFNAR2	pDCs	CD123+	2131
4074	Healthy	BDC-CR1:P93:M8	MFI	IFNAR2	CD14+ DC3s	DC3s	640.3
4075	Healthy	BDC-CR1:P20:M8	MFI	IFNAR2	Naive	B cells	369.3
4075	Healthy	BDC-CR1:P52:M8	MFI	IFNAR2	cMo	Monocytes	602.9
4075	Healthy	BDC-CR1:P67:M8	MFI	IFNAR2	pDCs	CD123+	2133
4075	Healthy	BDC-CR1:P93:M8	MFI	IFNAR2	CD14+ DC3s	DC3s	684.5
4076	Healthy	BDC-CR1:P20:M8	MFI	IFNAR2	Naive	B cells	402
4076	Healthy	BDC-CR1:P52:M8	MFI	IFNAR2	cMo	Monocytes	629.4
4076	Healthy	BDC-CR1:P67:M8	MFI	IFNAR2	pDCs	CD123+	1466
4076	Healthy	BDC-CR1:P93:M8	MFI	IFNAR2	CD14+ DC3s	DC3s	680.5
4077	Healthy	BDC-CR1:P20:M8	MFI	IFNAR2	Naive	B cells	348.3
4077	Healthy	BDC-CR1:P52:M8	MFI	IFNAR2	cMo	Monocytes	657.7
4077	Healthy	BDC-CR1:P67:M8	MFI	IFNAR2	pDCs	CD123+	1557
4077	Healthy	BDC-CR1:P93:M8	MFI	IFNAR2	CD14+ DC3s	DC3s	714.8
4078	Critical (ventilation)	BDC-CR1:P20:M8	MFI	IFNAR2	Naive	B cells	504.3
4078	Critical (ventilation)	BDC-CR1:P52:M8	MFI	IFNAR2	cMo	Monocytes	1218
4078	Critical (ventilation)	BDC-CR1:P67:M8	MFI	IFNAR2	pDCs	CD123+	1892
4078	Critical (ventilation)	BDC-CR1:P93:M8	MFI	IFNAR2	CD14+ DC3s	DC3s
4079	Severe (no venitlation)	BDC-CR1:P20:M8	MFI	IFNAR2	Naive	B cells	416
4079	Severe (no venitlation)	BDC-CR1:P52:M8	MFI	IFNAR2	cMo	Monocytes	1365
4079	Severe (no venitlation)	BDC-CR1:P67:M8	MFI	IFNAR2	pDCs	CD123+	1514
4079	Severe (no venitlation)	BDC-CR1:P93:M8	MFI	IFNAR2	CD14+ DC3s	DC3s	1216
4080	Severe (no venitlation)	BDC-CR1:P20:M8	MFI	IFNAR2	Naive	B cells	381.2
4080	Severe (no venitlation)	BDC-CR1:P52:M8	MFI	IFNAR2	cMo	Monocytes	947.3
4080	Severe (no venitlation)	BDC-CR1:P67:M8	MFI	IFNAR2	pDCs	CD123+	1912
4080	Severe (no venitlation)	BDC-CR1:P93:M8	MFI	IFNAR2	CD14+ DC3s	DC3s	950.5
4081	Critical (ventilation)	BDC-CR1:P20:M8	MFI	IFNAR2	Naive	B cells	493.4
4081	Critical (ventilation)	BDC-CR1:P52:M8	MFI	IFNAR2	cMo	Monocytes	1293
4081	Critical (ventilation)	BDC-CR1:P67:M8	MFI	IFNAR2	pDCs	CD123+	1806
4081	Critical (ventilation)	BDC-CR1:P93:M8	MFI	IFNAR2	CD14+ DC3s	DC3s	1358
4082	Critical (ventilation)	BDC-CR1:P20:M8	MFI	IFNAR2	Naive	B cells	562.9
4082	Critical (ventilation)	BDC-CR1:P52:M8	MFI	IFNAR2	cMo	Monocytes	1383
4082	Critical (ventilation)	BDC-CR1:P67:M8	MFI	IFNAR2	pDCs	CD123+	1750
4082	Critical (ventilation)	BDC-CR1:P93:M8	MFI	IFNAR2	CD14+ DC3s	DC3s
4083	Critical (ventilation)	BDC-CR1:P20:M8	MFI	IFNAR2	Naive	B cells	684.3
4083	Critical (ventilation)	BDC-CR1:P52:M8	MFI	IFNAR2	cMo	Monocytes	942.8
4083	Critical (ventilation)	BDC-CR1:P67:M8	MFI	IFNAR2	pDCs	CD123+	2066
4083	Critical (ventilation)	BDC-CR1:P93:M8	MFI	IFNAR2	CD14+ DC3s	DC3s	1263
4084	Critical (ventilation)	BDC-CR1:P20:M8	MFI	IFNAR2	Naive	B cells	327.9
4084	Critical (ventilation)	BDC-CR1:P52:M8	MFI	IFNAR2	cMo	Monocytes	797
4084	Critical (ventilation)	BDC-CR1:P67:M8	MFI	IFNAR2	pDCs	CD123+	1976
4084	Critical (ventilation)	BDC-CR1:P93:M8	MFI	IFNAR2	CD14+ DC3s	DC3s	940.7
4085	Critical (ventilation)	BDC-CR1:P20:M8	MFI	IFNAR2	Naive	B cells	331.6
4085	Critical (ventilation)	BDC-CR1:P52:M8	MFI	IFNAR2	cMo	Monocytes	737.9
4085	Critical (ventilation)	BDC-CR1:P67:M8	MFI	IFNAR2	pDCs	CD123+	955.7
4085	Critical (ventilation)	BDC-CR1:P93:M8	MFI	IFNAR2	CD14+ DC3s	DC3s	793.9
4086	Critical (ventilation)	BDC-CR1:P20:M8	MFI	IFNAR2	Naive	B cells	362.7
4086	Critical (ventilation)	BDC-CR1:P52:M8	MFI	IFNAR2	cMo	Monocytes	1002
4086	Critical (ventilation)	BDC-CR1:P67:M8	MFI	IFNAR2	pDCs	CD123+	2053
4086	Critical (ventilation)	BDC-CR1:P93:M8	MFI	IFNAR2	CD14+ DC3s	DC3s	1054
4087	Severe (no venitlation)	BDC-CR1:P20:M8	MFI	IFNAR2	Naive	B cells	397.1
4087	Severe (no venitlation)	BDC-CR1:P52:M8	MFI	IFNAR2	cMo	Monocytes	712.6
4087	Severe (no venitlation)	BDC-CR1:P67:M8	MFI	IFNAR2	pDCs	CD123+	1249
4087	Severe (no venitlation)	BDC-CR1:P93:M8	MFI	IFNAR2	CD14+ DC3s	DC3s	927.4
4088	Mild	BDC-CR1:P20:M8	MFI	IFNAR2	Naive	B cells	360.6
4088	Mild	BDC-CR1:P52:M8	MFI	IFNAR2	cMo	Monocytes	458.2
4088	Mild	BDC-CR1:P67:M8	MFI	IFNAR2	pDCs	CD123+	1660
4088	Mild	BDC-CR1:P93:M8	MFI	IFNAR2	CD14+ DC3s	DC3s	608
4089	Moderate	BDC-CR1:P20:M8	MFI	IFNAR2	Naive	B cells	422
4089	Moderate	BDC-CR1:P52:M8	MFI	IFNAR2	cMo	Monocytes	624.2
4089	Moderate	BDC-CR1:P67:M8	MFI	IFNAR2	pDCs	CD123+	2227
4089	Moderate	BDC-CR1:P93:M8	MFI	IFNAR2	CD14+ DC3s	DC3s	694.8
4090	Mild	BDC-CR1:P20:M8	MFI	IFNAR2	Naive	B cells	322.6
4090	Mild	BDC-CR1:P52:M8	MFI	IFNAR2	cMo	Monocytes	357.6
4090	Mild	BDC-CR1:P67:M8	MFI	IFNAR2	pDCs	CD123+	2095
4090	Mild	BDC-CR1:P93:M8	MFI	IFNAR2	CD14+ DC3s	DC3s	513.5
4091	Moderate	BDC-CR1:P20:M8	MFI	IFNAR2	Naive	B cells	396.3
4091	Moderate	BDC-CR1:P52:M8	MFI	IFNAR2	cMo	Monocytes	630.9
4091	Moderate	BDC-CR1:P67:M8	MFI	IFNAR2	pDCs	CD123+	1858
4091	Moderate	BDC-CR1:P93:M8	MFI	IFNAR2	CD14+ DC3s	DC3s	679.2
4092	Moderate	BDC-CR1:P20:M8	MFI	IFNAR2	Naive	B cells	360.4
4092	Moderate	BDC-CR1:P52:M8	MFI	IFNAR2	cMo	Monocytes	512.6
4092	Moderate	BDC-CR1:P67:M8	MFI	IFNAR2	pDCs	CD123+	1404
4092	Moderate	BDC-CR1:P93:M8	MFI	IFNAR2	CD14+ DC3s	DC3s	484.2
4093	Moderate	BDC-CR1:P20:M8	MFI	IFNAR2	Naive	B cells	350.3
4093	Moderate	BDC-CR1:P52:M8	MFI	IFNAR2	cMo	Monocytes	774
4093	Moderate	BDC-CR1:P67:M8	MFI	IFNAR2	pDCs	CD123+	1567
4093	Moderate	BDC-CR1:P93:M8	MFI	IFNAR2	CD14+ DC3s	DC3s	642.2
4094	Moderate	BDC-CR1:P20:M8	MFI	IFNAR2	Naive	B cells	360.7
4094	Moderate	BDC-CR1:P52:M8	MFI	IFNAR2	cMo	Monocytes	514.3
4094	Moderate	BDC-CR1:P67:M8	MFI	IFNAR2	pDCs	CD123+	1665
4094	Moderate	BDC-CR1:P93:M8	MFI	IFNAR2	CD14+ DC3s	DC3s	611.1
4095	Moderate	BDC-CR1:P20:M8	MFI	IFNAR2	Naive	B cells	354.8
4095	Moderate	BDC-CR1:P52:M8	MFI	IFNAR2	cMo	Monocytes	492.7
4095	Moderate	BDC-CR1:P67:M8	MFI	IFNAR2	pDCs	CD123+	1646
4095	Moderate	BDC-CR1:P93:M8	MFI	IFNAR2	CD14+ DC3s	DC3s	616.2
4096	Healthy	BDC-CR1:P20:M8	MFI	IFNAR2	Naive	B cells	241.2
4096	Healthy	BDC-CR1:P52:M8	MFI	IFNAR2	cMo	Monocytes	303.9
4096	Healthy	BDC-CR1:P67:M8	MFI	IFNAR2	pDCs	CD123+	1444
4096	Healthy	BDC-CR1:P93:M8	MFI	IFNAR2	CD14+ DC3s	DC3s	430.3
4097	Healthy	BDC-CR1:P20:M8	MFI	IFNAR2	Naive	B cells	416
4097	Healthy	BDC-CR1:P52:M8	MFI	IFNAR2	cMo	Monocytes	446.8
4097	Healthy	BDC-CR1:P67:M8	MFI	IFNAR2	pDCs	CD123+	1487
4097	Healthy	BDC-CR1:P93:M8	MFI	IFNAR2	CD14+ DC3s	DC3s	718.3
4098	Healthy	BDC-CR1:P20:M8	MFI	IFNAR2	Naive	B cells	424.4
4098	Healthy	BDC-CR1:P52:M8	MFI	IFNAR2	cMo	Monocytes	571.3
4098	Healthy	BDC-CR1:P67:M8	MFI	IFNAR2	pDCs	CD123+	2423
4098	Healthy	BDC-CR1:P93:M8	MFI	IFNAR2	CD14+ DC3s	DC3s	805.6
4099	Healthy	BDC-CR1:P20:M8	MFI	IFNAR2	Naive	B cells	402.1
4099	Healthy	BDC-CR1:P52:M8	MFI	IFNAR2	cMo	Monocytes	970.7
4099	Healthy	BDC-CR1:P67:M8	MFI	IFNAR2	pDCs	CD123+	1848
4099	Healthy	BDC-CR1:P93:M8	MFI	IFNAR2	CD14+ DC3s	DC3s	774.6
4100	Healthy	BDC-CR1:P20:M8	MFI	IFNAR2	Naive	B cells	428.6
4100	Healthy	BDC-CR1:P52:M8	MFI	IFNAR2	cMo	Monocytes	769.2
4100	Healthy	BDC-CR1:P67:M8	MFI	IFNAR2	pDCs	CD123+	2124
4100	Healthy	BDC-CR1:P93:M8	MFI	IFNAR2	CD14+ DC3s	DC3s	764.2
4101	Healthy	BDC-CR1:P20:M8	MFI	IFNAR2	Naive	B cells	366.4
4101	Healthy	BDC-CR1:P52:M8	MFI	IFNAR2	cMo	Monocytes	410.2
4101	Healthy	BDC-CR1:P67:M8	MFI	IFNAR2	pDCs	CD123+	1415
4101	Healthy	BDC-CR1:P93:M8	MFI	IFNAR2	CD14+ DC3s	DC3s	516.3
4102	Healthy	BDC-CR1:P20:M8	MFI	IFNAR2	Naive	B cells	448
4102	Healthy	BDC-CR1:P52:M8	MFI	IFNAR2	cMo	Monocytes	596.1
4102	Healthy	BDC-CR1:P67:M8	MFI	IFNAR2	pDCs	CD123+	1617
4102	Healthy	BDC-CR1:P93:M8	MFI	IFNAR2	CD14+ DC3s	DC3s	669.7
4103	Healthy	BDC-CR1:P20:M8	MFI	IFNAR2	Naive	B cells	476.8
4103	Healthy	BDC-CR1:P52:M8	MFI	IFNAR2	cMo	Monocytes	672.1
4103	Healthy	BDC-CR1:P67:M8	MFI	IFNAR2	pDCs	CD123+	2190
4103	Healthy	BDC-CR1:P93:M8	MFI	IFNAR2	CD14+ DC3s	DC3s	699.8
4104	Healthy	BDC-CR1:P20:M8	MFI	IFNAR2	Naive	B cells	423.6
4104	Healthy	BDC-CR1:P52:M8	MFI	IFNAR2	cMo	Monocytes	492.3
4104	Healthy	BDC-CR1:P67:M8	MFI	IFNAR2	pDCs	CD123+	1863
4104	Healthy	BDC-CR1:P93:M8	MFI	IFNAR2	CD14+ DC3s	DC3s	635.3
4105	Healthy	BDC-CR1:P20:M8	MFI	IFNAR2	Naive	B cells	274.1
4105	Healthy	BDC-CR1:P52:M8	MFI	IFNAR2	cMo	Monocytes	395
4105	Healthy	BDC-CR1:P67:M8	MFI	IFNAR2	pDCs	CD123+	1611
4105	Healthy	BDC-CR1:P93:M8	MFI	IFNAR2	CD14+ DC3s	DC3s	403.1
4106	Healthy	BDC-CR1:P20:M8	MFI	IFNAR2	Naive	B cells	354.2
4106	Healthy	BDC-CR1:P52:M8	MFI	IFNAR2	cMo	Monocytes	341.5
4106	Healthy	BDC-CR1:P67:M8	MFI	IFNAR2	pDCs	CD123+	1554
4106	Healthy	BDC-CR1:P93:M8	MFI	IFNAR2	CD14+ DC3s	DC3s	478.7
4108	Healthy	BDC-CR1:P20:M8	MFI	IFNAR2	Naive	B cells	417.9
4108	Healthy	BDC-CR1:P52:M8	MFI	IFNAR2	cMo	Monocytes	738.9
4108	Healthy	BDC-CR1:P67:M8	MFI	IFNAR2	pDCs	CD123+	2168
4108	Healthy	BDC-CR1:P93:M8	MFI	IFNAR2	CD14+ DC3s	DC3s	912.4
4109	Healthy	BDC-CR1:P20:M8	MFI	IFNAR2	Naive	B cells	452.4
4109	Healthy	BDC-CR1:P52:M8	MFI	IFNAR2	cMo	Monocytes	234.2
4109	Healthy	BDC-CR1:P67:M8	MFI	IFNAR2	pDCs	CD123+	2064
4109	Healthy	BDC-CR1:P93:M8	MFI	IFNAR2	CD14+ DC3s	DC3s	338.2
4110	Healthy	BDC-CR1:P20:M8	MFI	IFNAR2	Naive	B cells	372
4110	Healthy	BDC-CR1:P52:M8	MFI	IFNAR2	cMo	Monocytes	491
4110	Healthy	BDC-CR1:P67:M8	MFI	IFNAR2	pDCs	CD123+	2208
4110	Healthy	BDC-CR1:P93:M8	MFI	IFNAR2	CD14+ DC3s	DC3s	663.4
4111	Healthy	BDC-CR1:P20:M8	MFI	IFNAR2	Naive	B cells	362.4
4111	Healthy	BDC-CR1:P52:M8	MFI	IFNAR2	cMo	Monocytes	535.4
4111	Healthy	BDC-CR1:P67:M8	MFI	IFNAR2	pDCs	CD123+	1945
4111	Healthy	BDC-CR1:P93:M8	MFI	IFNAR2	CD14+ DC3s	DC3s	618.5
4112	Healthy	BDC-CR1:P20:M8	MFI	IFNAR2	Naive	B cells	406.1
4112	Healthy	BDC-CR1:P52:M8	MFI	IFNAR2	cMo	Monocytes	465.3
4112	Healthy	BDC-CR1:P67:M8	MFI	IFNAR2	pDCs	CD123+	1888
4112	Healthy	BDC-CR1:P93:M8	MFI	IFNAR2	CD14+ DC3s	DC3s	619.4
4113	Healthy	BDC-CR1:P20:M8	MFI	IFNAR2	Naive	B cells	377.5
4113	Healthy	BDC-CR1:P52:M8	MFI	IFNAR2	cMo	Monocytes	533.1
4113	Healthy	BDC-CR1:P67:M8	MFI	IFNAR2	pDCs	CD123+	1788
4113	Healthy	BDC-CR1:P93:M8	MFI	IFNAR2	CD14+ DC3s	DC3s	641.6
4114	Healthy	BDC-CR1:P20:M8	MFI	IFNAR2	Naive	B cells	407.4
4114	Healthy	BDC-CR1:P52:M8	MFI	IFNAR2	cMo	Monocytes	585.7
4114	Healthy	BDC-CR1:P67:M8	MFI	IFNAR2	pDCs	CD123+	2340
4114	Healthy	BDC-CR1:P93:M8	MFI	IFNAR2	CD14+ DC3s	DC3s	716.1
4115	Healthy	BDC-CR1:P20:M8	MFI	IFNAR2	Naive	B cells	451
4115	Healthy	BDC-CR1:P52:M8	MFI	IFNAR2	cMo	Monocytes	555.5
4115	Healthy	BDC-CR1:P67:M8	MFI	IFNAR2	pDCs	CD123+	1799
4115	Healthy	BDC-CR1:P93:M8	MFI	IFNAR2	CD14+ DC3s	DC3s	573.9
4116	Healthy	BDC-CR1:P20:M8	MFI	IFNAR2	Naive	B cells	409.2
4116	Healthy	BDC-CR1:P52:M8	MFI	IFNAR2	cMo	Monocytes	575.3
4116	Healthy	BDC-CR1:P67:M8	MFI	IFNAR2	pDCs	CD123+	1674
4116	Healthy	BDC-CR1:P93:M8	MFI	IFNAR2	CD14+ DC3s	DC3s	766.1
4117	Healthy	BDC-CR1:P20:M8	MFI	IFNAR2	Naive	B cells	447
4117	Healthy	BDC-CR1:P52:M8	MFI	IFNAR2	cMo	Monocytes	647.6
4117	Healthy	BDC-CR1:P67:M8	MFI	IFNAR2	pDCs	CD123+	1468
4117	Healthy	BDC-CR1:P93:M8	MFI	IFNAR2	CD14+ DC3s	DC3s	853
4118	Healthy	BDC-CR1:P20:M8	MFI	IFNAR2	Naive	B cells	430.3
4118	Healthy	BDC-CR1:P52:M8	MFI	IFNAR2	cMo	Monocytes	598.7
4118	Healthy	BDC-CR1:P67:M8	MFI	IFNAR2	pDCs	CD123+	1850
4118	Healthy	BDC-CR1:P93:M8	MFI	IFNAR2	CD14+ DC3s	DC3s	753.2
4119	Healthy	BDC-CR1:P20:M8	MFI	IFNAR2	Naive	B cells	461.3
4119	Healthy	BDC-CR1:P52:M8	MFI	IFNAR2	cMo	Monocytes	911.2
4119	Healthy	BDC-CR1:P67:M8	MFI	IFNAR2	pDCs	CD123+	2479
4119	Healthy	BDC-CR1:P93:M8	MFI	IFNAR2	CD14+ DC3s	DC3s	1111
4120	Healthy	BDC-CR1:P20:M8	MFI	IFNAR2	Naive	B cells	393.3
4120	Healthy	BDC-CR1:P52:M8	MFI	IFNAR2	cMo	Monocytes	592.5
4120	Healthy	BDC-CR1:P67:M8	MFI	IFNAR2	pDCs	CD123+	2272
4120	Healthy	BDC-CR1:P93:M8	MFI	IFNAR2	CD14+ DC3s	DC3s	660.8
4121	Critical (ventilation)	BDC-CR1:P20:M8	MFI	IFNAR2	Naive	B cells	448.8
4121	Critical (ventilation)	BDC-CR1:P52:M8	MFI	IFNAR2	cMo	Monocytes	882.6
4121	Critical (ventilation)	BDC-CR1:P67:M8	MFI	IFNAR2	pDCs	CD123+	2183
4121	Critical (ventilation)	BDC-CR1:P93:M8	MFI	IFNAR2	CD14+ DC3s	DC3s	956
4122	Severe (no venitlation)	BDC-CR1:P20:M8	MFI	IFNAR2	Naive	B cells	363
4122	Severe (no venitlation)	BDC-CR1:P52:M8	MFI	IFNAR2	cMo	Monocytes	694.4
4122	Severe (no venitlation)	BDC-CR1:P67:M8	MFI	IFNAR2	pDCs	CD123+	1923
4122	Severe (no venitlation)	BDC-CR1:P93:M8	MFI	IFNAR2	CD14+ DC3s	DC3s	775.4
4124	Critical (ventilation)	BDC-CR1:P20:M8	MFI	IFNAR2	Naive	B cells	433.4
4124	Critical (ventilation)	BDC-CR1:P52:M8	MFI	IFNAR2	cMo	Monocytes	1496
4124	Critical (ventilation)	BDC-CR1:P67:M8	MFI	IFNAR2	pDCs	CD123+	1346
4124	Critical (ventilation)	BDC-CR1:P93:M8	MFI	IFNAR2	CD14+ DC3s	DC3s	831.9
4125	Severe (no venitlation)	BDC-CR1:P20:M8	MFI	IFNAR2	Naive	B cells	406.5
4125	Severe (no venitlation)	BDC-CR1:P52:M8	MFI	IFNAR2	cMo	Monocytes	826.3
4125	Severe (no venitlation)	BDC-CR1:P67:M8	MFI	IFNAR2	pDCs	CD123+	1988
4125	Severe (no venitlation)	BDC-CR1:P93:M8	MFI	IFNAR2	CD14+ DC3s	DC3s	854.6
4126	Critical (ventilation)	BDC-CR1:P20:M8	MFI	IFNAR2	Naive	B cells	312.3
4126	Critical (ventilation)	BDC-CR1:P52:M8	MFI	IFNAR2	cMo	Monocytes	699
4126	Critical (ventilation)	BDC-CR1:P67:M8	MFI	IFNAR2	pDCs	CD123+	1232
4126	Critical (ventilation)	BDC-CR1:P93:M8	MFI	IFNAR2	CD14+ DC3s	DC3s	652.3
4127	Severe (no venitlation)	BDC-CR1:P20:M8	MFI	IFNAR2	Naive	B cells	405.3
4127	Severe (no venitlation)	BDC-CR1:P52:M8	MFI	IFNAR2	cMo	Monocytes	553.3
4127	Severe (no venitlation)	BDC-CR1:P67:M8	MFI	IFNAR2	pDCs	CD123+	1503
4127	Severe (no venitlation)	BDC-CR1:P93:M8	MFI	IFNAR2	CD14+ DC3s	DC3s	542.3
4128	Critical (ventilation)	BDC-CR1:P20:M8	MFI	IFNAR2	Naive	B cells	495.3
4128	Critical (ventilation)	BDC-CR1:P52:M8	MFI	IFNAR2	cMo	Monocytes	1053
4128	Critical (ventilation)	BDC-CR1:P67:M8	MFI	IFNAR2	pDCs	CD123+	1965
4128	Critical (ventilation)	BDC-CR1:P93:M8	MFI	IFNAR2	CD14+ DC3s	DC3s	1135
4129	Critical (ventilation)	BDC-CR1:P20:M8	MFI	IFNAR2	Naive	B cells	392.8
4129	Critical (ventilation)	BDC-CR1:P52:M8	MFI	IFNAR2	cMo	Monocytes	1252
4129	Critical (ventilation)	BDC-CR1:P67:M8	MFI	IFNAR2	pDCs	CD123+	1273
4129	Critical (ventilation)	BDC-CR1:P93:M8	MFI	IFNAR2	CD14+ DC3s	DC3s	1053
4130	Critical (ventilation)	BDC-CR1:P20:M8	MFI	IFNAR2	Naive	B cells	444.2
4130	Critical (ventilation)	BDC-CR1:P52:M8	MFI	IFNAR2	cMo	Monocytes	1318
4130	Critical (ventilation)	BDC-CR1:P67:M8	MFI	IFNAR2	pDCs	CD123+	1935
4130	Critical (ventilation)	BDC-CR1:P93:M8	MFI	IFNAR2	CD14+ DC3s	DC3s	949.1
4131	Severe (no venitlation)	BDC-CR1:P20:M8	MFI	IFNAR2	Naive	B cells	293.8
4131	Severe (no venitlation)	BDC-CR1:P52:M8	MFI	IFNAR2	cMo	Monocytes	492.7
4131	Severe (no venitlation)	BDC-CR1:P67:M8	MFI	IFNAR2	pDCs	CD123+	1889
4131	Severe (no venitlation)	BDC-CR1:P93:M8	MFI	IFNAR2	CD14+ DC3s	DC3s	519.6
4132	Moderate	BDC-CR1:P20:M8	MFI	IFNAR2	Naive	B cells	361.3
4132	Moderate	BDC-CR1:P52:M8	MFI	IFNAR2	cMo	Monocytes	318.4
4132	Moderate	BDC-CR1:P67:M8	MFI	IFNAR2	pDCs	CD123+	1508
4132	Moderate	BDC-CR1:P93:M8	MFI	IFNAR2	CD14+ DC3s	DC3s	400.2
4133	Mild	BDC-CR1:P20:M8	MFI	IFNAR2	Naive	B cells	363
4133	Mild	BDC-CR1:P52:M8	MFI	IFNAR2	cMo	Monocytes	717.4
4133	Mild	BDC-CR1:P67:M8	MFI	IFNAR2	pDCs	CD123+	2437
4133	Mild	BDC-CR1:P93:M8	MFI	IFNAR2	CD14+ DC3s	DC3s	823.5
4134	Mild	BDC-CR1:P20:M8	MFI	IFNAR2	Naive	B cells	454.3
4134	Mild	BDC-CR1:P52:M8	MFI	IFNAR2	cMo	Monocytes	554.8
4134	Mild	BDC-CR1:P67:M8	MFI	IFNAR2	pDCs	CD123+	1650
4134	Mild	BDC-CR1:P93:M8	MFI	IFNAR2	CD14+ DC3s	DC3s	659.5
4135	Moderate	BDC-CR1:P20:M8	MFI	IFNAR2	Naive	B cells	354.8
4135	Moderate	BDC-CR1:P52:M8	MFI	IFNAR2	cMo	Monocytes	725.8
4135	Moderate	BDC-CR1:P67:M8	MFI	IFNAR2	pDCs	CD123+	2046
4135	Moderate	BDC-CR1:P93:M8	MFI	IFNAR2	CD14+ DC3s	DC3s	749.9
4136	Healthy	BDC-CR1:P20:M8	MFI	IFNAR2	Naive	B cells	470.2
4136	Healthy	BDC-CR1:P52:M8	MFI	IFNAR2	cMo	Monocytes	705.6
4136	Healthy	BDC-CR1:P67:M8	MFI	IFNAR2	pDCs	CD123+	2324
4136	Healthy	BDC-CR1:P93:M8	MFI	IFNAR2	CD14+ DC3s	DC3s	832.5
4137	Healthy	BDC-CR1:P20:M8	MFI	IFNAR2	Naive	B cells	502.5
4137	Healthy	BDC-CR1:P52:M8	MFI	IFNAR2	cMo	Monocytes	574.5
4137	Healthy	BDC-CR1:P67:M8	MFI	IFNAR2	pDCs	CD123+	1400
4137	Healthy	BDC-CR1:P93:M8	MFI	IFNAR2	CD14+ DC3s	DC3s	818.2
4138	Healthy	BDC-CR1:P20:M8	MFI	IFNAR2	Naive	B cells	472.1
4138	Healthy	BDC-CR1:P52:M8	MFI	IFNAR2	cMo	Monocytes	542
4138	Healthy	BDC-CR1:P67:M8	MFI	IFNAR2	pDCs	CD123+	1706
4138	Healthy	BDC-CR1:P93:M8	MFI	IFNAR2	CD14+ DC3s	DC3s	683.6
4139	Healthy	BDC-CR1:P20:M8	MFI	IFNAR2	Naive	B cells	554.1
4139	Healthy	BDC-CR1:P52:M8	MFI	IFNAR2	cMo	Monocytes	768.8
4139	Healthy	BDC-CR1:P67:M8	MFI	IFNAR2	pDCs	CD123+	1721
4139	Healthy	BDC-CR1:P93:M8	MFI	IFNAR2	CD14+ DC3s	DC3s	802.2
4140	Healthy	BDC-CR1:P20:M8	MFI	IFNAR2	Naive	B cells	514.3
4140	Healthy	BDC-CR1:P52:M8	MFI	IFNAR2	cMo	Monocytes	779
4140	Healthy	BDC-CR1:P67:M8	MFI	IFNAR2	pDCs	CD123+	1875
4140	Healthy	BDC-CR1:P93:M8	MFI	IFNAR2	CD14+ DC3s	DC3s	886.2
4141	Healthy	BDC-CR1:P20:M8	MFI	IFNAR2	Naive	B cells	430.7
4141	Healthy	BDC-CR1:P52:M8	MFI	IFNAR2	cMo	Monocytes	604.9
4141	Healthy	BDC-CR1:P67:M8	MFI	IFNAR2	pDCs	CD123+	1705
4141	Healthy	BDC-CR1:P93:M8	MFI	IFNAR2	CD14+ DC3s	DC3s	793.3
4142	Healthy	BDC-CR1:P20:M8	MFI	IFNAR2	Naive	B cells	394
4142	Healthy	BDC-CR1:P52:M8	MFI	IFNAR2	cMo	Monocytes	426.1
4142	Healthy	BDC-CR1:P67:M8	MFI	IFNAR2	pDCs	CD123+	1480
4142	Healthy	BDC-CR1:P93:M8	MFI	IFNAR2	CD14+ DC3s	DC3s	589.5
4143	Healthy	BDC-CR1:P20:M8	MFI	IFNAR2	Naive	B cells	531.9
4143	Healthy	BDC-CR1:P52:M8	MFI	IFNAR2	cMo	Monocytes	621.4
4143	Healthy	BDC-CR1:P67:M8	MFI	IFNAR2	pDCs	CD123+	1478
4143	Healthy	BDC-CR1:P93:M8	MFI	IFNAR2	CD14+ DC3s	DC3s	781
4144	Healthy	BDC-CR1:P20:M8	MFI	IFNAR2	Naive	B cells	442.7
4144	Healthy	BDC-CR1:P52:M8	MFI	IFNAR2	cMo	Monocytes	614.7
4144	Healthy	BDC-CR1:P67:M8	MFI	IFNAR2	pDCs	CD123+	1501
4144	Healthy	BDC-CR1:P93:M8	MFI	IFNAR2	CD14+ DC3s	DC3s	788.7
4145	Healthy	BDC-CR1:P20:M8	MFI	IFNAR2	Naive	B cells	482.1
4145	Healthy	BDC-CR1:P52:M8	MFI	IFNAR2	cMo	Monocytes	521.8
4145	Healthy	BDC-CR1:P67:M8	MFI	IFNAR2	pDCs	CD123+	1444
4145	Healthy	BDC-CR1:P93:M8	MFI	IFNAR2	CD14+ DC3s	DC3s	677.6
4146	Healthy	BDC-CR1:P20:M8	MFI	IFNAR2	Naive	B cells	446.3
4146	Healthy	BDC-CR1:P52:M8	MFI	IFNAR2	cMo	Monocytes	688.2
4146	Healthy	BDC-CR1:P67:M8	MFI	IFNAR2	pDCs	CD123+	1543
4146	Healthy	BDC-CR1:P93:M8	MFI	IFNAR2	CD14+ DC3s	DC3s	859.3
4147	Healthy	BDC-CR1:P20:M8	MFI	IFNAR2	Naive	B cells	558.2
4147	Healthy	BDC-CR1:P52:M8	MFI	IFNAR2	cMo	Monocytes	691.2
4147	Healthy	BDC-CR1:P67:M8	MFI	IFNAR2	pDCs	CD123+	1766
4147	Healthy	BDC-CR1:P93:M8	MFI	IFNAR2	CD14+ DC3s	DC3s	790.2
4148	Healthy	BDC-CR1:P20:M8	MFI	IFNAR2	Naive	B cells	450.4
4148	Healthy	BDC-CR1:P52:M8	MFI	IFNAR2	cMo	Monocytes	480.6
4148	Healthy	BDC-CR1:P67:M8	MFI	IFNAR2	pDCs	CD123+	1660
4148	Healthy	BDC-CR1:P93:M8	MFI	IFNAR2	CD14+ DC3s	DC3s	675.6
4149	Healthy	BDC-CR1:P20:M8	MFI	IFNAR2	Naive	B cells	509.8
4149	Healthy	BDC-CR1:P52:M8	MFI	IFNAR2	cMo	Monocytes	578
4149	Healthy	BDC-CR1:P67:M8	MFI	IFNAR2	pDCs	CD123+	1476
4149	Healthy	BDC-CR1:P93:M8	MFI	IFNAR2	CD14+ DC3s	DC3s	759
4150	Healthy	BDC-CR1:P20:M8	MFI	IFNAR2	Naive	B cells	444.1
4150	Healthy	BDC-CR1:P52:M8	MFI	IFNAR2	cMo	Monocytes	386.7
4150	Healthy	BDC-CR1:P67:M8	MFI	IFNAR2	pDCs	CD123+	1218
4150	Healthy	BDC-CR1:P93:M8	MFI	IFNAR2	CD14+ DC3s	DC3s	674.3
4151	Healthy	BDC-CR1:P20:M8	MFI	IFNAR2	Naive	B cells	380.4
4151	Healthy	BDC-CR1:P52:M8	MFI	IFNAR2	cMo	Monocytes	687.8
4151	Healthy	BDC-CR1:P67:M8	MFI	IFNAR2	pDCs	CD123+	1855
4151	Healthy	BDC-CR1:P93:M8	MFI	IFNAR2	CD14+ DC3s	DC3s	1052
4152	Healthy	BDC-CR1:P20:M8	MFI	IFNAR2	Naive	B cells	435.1
4152	Healthy	BDC-CR1:P52:M8	MFI	IFNAR2	cMo	Monocytes	648.9
4152	Healthy	BDC-CR1:P67:M8	MFI	IFNAR2	pDCs	CD123+	1681
4152	Healthy	BDC-CR1:P93:M8	MFI	IFNAR2	CD14+ DC3s	DC3s	788.5
4153	Healthy	BDC-CR1:P20:M8	MFI	IFNAR2	Naive	B cells	391.8
4153	Healthy	BDC-CR1:P52:M8	MFI	IFNAR2	cMo	Monocytes	492.5
4153	Healthy	BDC-CR1:P67:M8	MFI	IFNAR2	pDCs	CD123+	1506
4153	Healthy	BDC-CR1:P93:M8	MFI	IFNAR2	CD14+ DC3s	DC3s	697.8
4154	Healthy	BDC-CR1:P20:M8	MFI	IFNAR2	Naive	B cells	475.2
4154	Healthy	BDC-CR1:P52:M8	MFI	IFNAR2	cMo	Monocytes	718.4
4154	Healthy	BDC-CR1:P67:M8	MFI	IFNAR2	pDCs	CD123+	2031
4154	Healthy	BDC-CR1:P93:M8	MFI	IFNAR2	CD14+ DC3s	DC3s	922.7
4155	Healthy	BDC-CR1:P20:M8	MFI	IFNAR2	Naive	B cells	430
4155	Healthy	BDC-CR1:P52:M8	MFI	IFNAR2	cMo	Monocytes	654.9
4155	Healthy	BDC-CR1:P67:M8	MFI	IFNAR2	pDCs	CD123+	1872
4155	Healthy	BDC-CR1:P93:M8	MFI	IFNAR2	CD14+ DC3s	DC3s	801.7
4156	Healthy	BDC-CR1:P20:M8	MFI	IFNAR2	Naive	B cells	418.3
4156	Healthy	BDC-CR1:P52:M8	MFI	IFNAR2	cMo	Monocytes	167.8
4156	Healthy	BDC-CR1:P67:M8	MFI	IFNAR2	pDCs	CD123+	1213
4156	Healthy	BDC-CR1:P93:M8	MFI	IFNAR2	CD14+ DC3s	DC3s	310.4
4157	Healthy	BDC-CR1:P20:M8	MFI	IFNAR2	Naive	B cells	425.3
4157	Healthy	BDC-CR1:P52:M8	MFI	IFNAR2	cMo	Monocytes	504.3
4157	Healthy	BDC-CR1:P67:M8	MFI	IFNAR2	pDCs	CD123+	1610
4157	Healthy	BDC-CR1:P93:M8	MFI	IFNAR2	CD14+ DC3s	DC3s	825.9
4158	Healthy	BDC-CR1:P20:M8	MFI	IFNAR2	Naive	B cells	531.8
4158	Healthy	BDC-CR1:P52:M8	MFI	IFNAR2	cMo	Monocytes	546.6
4158	Healthy	BDC-CR1:P67:M8	MFI	IFNAR2	pDCs	CD123+	1994
4158	Healthy	BDC-CR1:P93:M8	MFI	IFNAR2	CD14+ DC3s	DC3s	770.9
4159	Healthy	BDC-CR1:P20:M8	MFI	IFNAR2	Naive	B cells	413.1
4159	Healthy	BDC-CR1:P52:M8	MFI	IFNAR2	cMo	Monocytes	622.9
4159	Healthy	BDC-CR1:P67:M8	MFI	IFNAR2	pDCs	CD123+	2089
4159	Healthy	BDC-CR1:P93:M8	MFI	IFNAR2	CD14+ DC3s	DC3s	832.2
4160	Healthy	BDC-CR1:P20:M8	MFI	IFNAR2	Naive	B cells	394.9
4160	Healthy	BDC-CR1:P52:M8	MFI	IFNAR2	cMo	Monocytes	332.9
4160	Healthy	BDC-CR1:P67:M8	MFI	IFNAR2	pDCs	CD123+	1458
4160	Healthy	BDC-CR1:P93:M8	MFI	IFNAR2	CD14+ DC3s	DC3s	625.9
4161	Healthy	BDC-CR1:P20:M8	MFI	IFNAR2	Naive	B cells	408.7
4161	Healthy	BDC-CR1:P52:M8	MFI	IFNAR2	cMo	Monocytes	368.8
4161	Healthy	BDC-CR1:P67:M8	MFI	IFNAR2	pDCs	CD123+	1671
4161	Healthy	BDC-CR1:P93:M8	MFI	IFNAR2	CD14+ DC3s	DC3s	571.5
4162	Healthy	BDC-CR1:P20:M8	MFI	IFNAR2	Naive	B cells	471
4162	Healthy	BDC-CR1:P52:M8	MFI	IFNAR2	cMo	Monocytes	533.9
4162	Healthy	BDC-CR1:P67:M8	MFI	IFNAR2	pDCs	CD123+	1433
4162	Healthy	BDC-CR1:P93:M8	MFI	IFNAR2	CD14+ DC3s	DC3s	737
4163	Healthy	BDC-CR1:P20:M8	MFI	IFNAR2	Naive	B cells	417.1
4163	Healthy	BDC-CR1:P52:M8	MFI	IFNAR2	cMo	Monocytes	625.2
4163	Healthy	BDC-CR1:P67:M8	MFI	IFNAR2	pDCs	CD123+	1794
4163	Healthy	BDC-CR1:P93:M8	MFI	IFNAR2	CD14+ DC3s	DC3s	777.1
4164	Healthy	BDC-CR1:P20:M8	MFI	IFNAR2	Naive	B cells	550.7
4164	Healthy	BDC-CR1:P52:M8	MFI	IFNAR2	cMo	Monocytes	903
4164	Healthy	BDC-CR1:P67:M8	MFI	IFNAR2	pDCs	CD123+	1555
4164	Healthy	BDC-CR1:P93:M8	MFI	IFNAR2	CD14+ DC3s	DC3s	1074
4165	Healthy	BDC-CR1:P20:M8	MFI	IFNAR2	Naive	B cells	472.4
4165	Healthy	BDC-CR1:P52:M8	MFI	IFNAR2	cMo	Monocytes	771.4
4165	Healthy	BDC-CR1:P67:M8	MFI	IFNAR2	pDCs	CD123+	1737
4165	Healthy	BDC-CR1:P93:M8	MFI	IFNAR2	CD14+ DC3s	DC3s	966
4166	Healthy	BDC-CR1:P20:M8	MFI	IFNAR2	Naive	B cells	471
4166	Healthy	BDC-CR1:P52:M8	MFI	IFNAR2	cMo	Monocytes	596.8
4166	Healthy	BDC-CR1:P67:M8	MFI	IFNAR2	pDCs	CD123+	2396
4166	Healthy	BDC-CR1:P93:M8	MFI	IFNAR2	CD14+ DC3s	DC3s	772.9
4167	Critical (ventilation)	BDC-CR1:P20:M8	MFI	IFNAR2	Naive	B cells	374.3
4167	Critical (ventilation)	BDC-CR1:P52:M8	MFI	IFNAR2	cMo	Monocytes	712.4
4167	Critical (ventilation)	BDC-CR1:P67:M8	MFI	IFNAR2	pDCs	CD123+	836.4
4167	Critical (ventilation)	BDC-CR1:P93:M8	MFI	IFNAR2	CD14+ DC3s	DC3s	423.6
4168	Critical (ventilation)	BDC-CR1:P20:M8	MFI	IFNAR2	Naive	B cells	459.6
4168	Critical (ventilation)	BDC-CR1:P52:M8	MFI	IFNAR2	cMo	Monocytes	790
4168	Critical (ventilation)	BDC-CR1:P67:M8	MFI	IFNAR2	pDCs	CD123+	1781
4168	Critical (ventilation)	BDC-CR1:P93:M8	MFI	IFNAR2	CD14+ DC3s	DC3s	957.7
4169	Severe (no venitlation)	BDC-CR1:P20:M8	MFI	IFNAR2	Naive	B cells	488.7
4169	Severe (no venitlation)	BDC-CR1:P52:M8	MFI	IFNAR2	cMo	Monocytes	682
4169	Severe (no venitlation)	BDC-CR1:P67:M8	MFI	IFNAR2	pDCs	CD123+	1680
4169	Severe (no venitlation)	BDC-CR1:P93:M8	MFI	IFNAR2	CD14+ DC3s	DC3s	731.6
4170	Critical (ventilation)	BDC-CR1:P20:M8	MFI	IFNAR2	Naive	B cells	399.1
4170	Critical (ventilation)	BDC-CR1:P52:M8	MFI	IFNAR2	cMo	Monocytes	972.3
4170	Critical (ventilation)	BDC-CR1:P67:M8	MFI	IFNAR2	pDCs	CD123+	1238
4170	Critical (ventilation)	BDC-CR1:P93:M8	MFI	IFNAR2	CD14+ DC3s	DC3s	1131
4171	Critical (ventilation)	BDC-CR1:P20:M8	MFI	IFNAR2	Naive	B cells	319.7
4171	Critical (ventilation)	BDC-CR1:P52:M8	MFI	IFNAR2	cMo	Monocytes	686.2
4171	Critical (ventilation)	BDC-CR1:P67:M8	MFI	IFNAR2	pDCs	CD123+	1575
4171	Critical (ventilation)	BDC-CR1:P93:M8	MFI	IFNAR2	CD14+ DC3s	DC3s	887.6
4172	Critical (ventilation)	BDC-CR1:P20:M8	MFI	IFNAR2	Naive	B cells	447.8
4172	Critical (ventilation)	BDC-CR1:P52:M8	MFI	IFNAR2	cMo	Monocytes	938.9
4172	Critical (ventilation)	BDC-CR1:P67:M8	MFI	IFNAR2	pDCs	CD123+	1470
4172	Critical (ventilation)	BDC-CR1:P93:M8	MFI	IFNAR2	CD14+ DC3s	DC3s	959.3
4173	Severe (no venitlation)	BDC-CR1:P20:M8	MFI	IFNAR2	Naive	B cells	466.2
4173	Severe (no venitlation)	BDC-CR1:P52:M8	MFI	IFNAR2	cMo	Monocytes	669.2
4173	Severe (no venitlation)	BDC-CR1:P67:M8	MFI	IFNAR2	pDCs	CD123+	1556
4173	Severe (no venitlation)	BDC-CR1:P93:M8	MFI	IFNAR2	CD14+ DC3s	DC3s	903.9
4174	Severe (no venitlation)	BDC-CR1:P20:M8	MFI	IFNAR2	Naive	B cells	387.3
4174	Severe (no venitlation)	BDC-CR1:P52:M8	MFI	IFNAR2	cMo	Monocytes	660.1
4174	Severe (no venitlation)	BDC-CR1:P67:M8	MFI	IFNAR2	pDCs	CD123+	1446
4174	Severe (no venitlation)	BDC-CR1:P93:M8	MFI	IFNAR2	CD14+ DC3s	DC3s	683.1
4175	Severe (no venitlation)	BDC-CR1:P20:M8	MFI	IFNAR2	Naive	B cells	592.4
4175	Severe (no venitlation)	BDC-CR1:P52:M8	MFI	IFNAR2	cMo	Monocytes	978.7
4175	Severe (no venitlation)	BDC-CR1:P67:M8	MFI	IFNAR2	pDCs	CD123+	1479
4175	Severe (no venitlation)	BDC-CR1:P93:M8	MFI	IFNAR2	CD14+ DC3s	DC3s	1016
4176	Severe (no venitlation)	BDC-CR1:P20:M8	MFI	IFNAR2	Naive	B cells	783.6
4176	Severe (no venitlation)	BDC-CR1:P52:M8	MFI	IFNAR2	cMo	Monocytes	1371
4176	Severe (no venitlation)	BDC-CR1:P67:M8	MFI	IFNAR2	pDCs	CD123+	2008
4176	Severe (no venitlation)	BDC-CR1:P93:M8	MFI	IFNAR2	CD14+ DC3s	DC3s
4177	Mild	BDC-CR1:P20:M8	MFI	IFNAR2	Naive	B cells	496.8
4177	Mild	BDC-CR1:P52:M8	MFI	IFNAR2	cMo	Monocytes	632.3
4177	Mild	BDC-CR1:P67:M8	MFI	IFNAR2	pDCs	CD123+	1839
4177	Mild	BDC-CR1:P93:M8	MFI	IFNAR2	CD14+ DC3s	DC3s	696.1
4178	Mild	BDC-CR1:P20:M8	MFI	IFNAR2	Naive	B cells	471.6
4178	Mild	BDC-CR1:P52:M8	MFI	IFNAR2	cMo	Monocytes	650
4178	Mild	BDC-CR1:P67:M8	MFI	IFNAR2	pDCs	CD123+	1648
4178	Mild	BDC-CR1:P93:M8	MFI	IFNAR2	CD14+ DC3s	DC3s	792.7
4179	Moderate	BDC-CR1:P20:M8	MFI	IFNAR2	Naive	B cells	482.1
4179	Moderate	BDC-CR1:P52:M8	MFI	IFNAR2	cMo	Monocytes	623.4
4179	Moderate	BDC-CR1:P67:M8	MFI	IFNAR2	pDCs	CD123+	2023
4179	Moderate	BDC-CR1:P93:M8	MFI	IFNAR2	CD14+ DC3s	DC3s	792.5
4180	Mild	BDC-CR1:P20:M8	MFI	IFNAR2	Naive	B cells	368.8
4180	Mild	BDC-CR1:P52:M8	MFI	IFNAR2	cMo	Monocytes	249.5
4180	Mild	BDC-CR1:P67:M8	MFI	IFNAR2	pDCs	CD123+	1265
4180	Mild	BDC-CR1:P93:M8	MFI	IFNAR2	CD14+ DC3s	DC3s	337.6
4181	Moderate	BDC-CR1:P20:M8	MFI	IFNAR2	Naive	B cells	396.1
4181	Moderate	BDC-CR1:P52:M8	MFI	IFNAR2	cMo	Monocytes	462.4
4181	Moderate	BDC-CR1:P67:M8	MFI	IFNAR2	pDCs	CD123+	1512
4181	Moderate	BDC-CR1:P93:M8	MFI	IFNAR2	CD14+ DC3s	DC3s	585.8
4182	Moderate	BDC-CR1:P20:M8	MFI	IFNAR2	Naive	B cells	505.5
4182	Moderate	BDC-CR1:P52:M8	MFI	IFNAR2	cMo	Monocytes	484.7
4182	Moderate	BDC-CR1:P67:M8	MFI	IFNAR2	pDCs	CD123+	2061
4182	Moderate	BDC-CR1:P93:M8	MFI	IFNAR2	CD14+ DC3s	DC3s	608.5
4183	Moderate	BDC-CR1:P20:M8	MFI	IFNAR2	Naive	B cells	363.9
4183	Moderate	BDC-CR1:P52:M8	MFI	IFNAR2	cMo	Monocytes	345.2
4183	Moderate	BDC-CR1:P67:M8	MFI	IFNAR2	pDCs	CD123+	1067
4183	Moderate	BDC-CR1:P93:M8	MFI	IFNAR2	CD14+ DC3s	DC3s	442.4
4184	Moderate	BDC-CR1:P20:M8	MFI	IFNAR2	Naive	B cells	471.7
4184	Moderate	BDC-CR1:P52:M8	MFI	IFNAR2	cMo	Monocytes	513.7
4184	Moderate	BDC-CR1:P67:M8	MFI	IFNAR2	pDCs	CD123+	1665
4184	Moderate	BDC-CR1:P93:M8	MFI	IFNAR2	CD14+ DC3s	DC3s	639
4185	Healthy	BDC-CR1:P20:M8	MFI	IFNAR2	Naive	B cells	405.2
4185	Healthy	BDC-CR1:P52:M8	MFI	IFNAR2	cMo	Monocytes	611.6
4185	Healthy	BDC-CR1:P67:M8	MFI	IFNAR2	pDCs	CD123+	1363
4185	Healthy	BDC-CR1:P93:M8	MFI	IFNAR2	CD14+ DC3s	DC3s	675.8
4186	Healthy	BDC-CR1:P20:M8	MFI	IFNAR2	Naive	B cells	541.7
4186	Healthy	BDC-CR1:P52:M8	MFI	IFNAR2	cMo	Monocytes	692.6
4186	Healthy	BDC-CR1:P67:M8	MFI	IFNAR2	pDCs	CD123+	1432
4186	Healthy	BDC-CR1:P93:M8	MFI	IFNAR2	CD14+ DC3s	DC3s	895.6
4187	Healthy	BDC-CR1:P20:M8	MFI	IFNAR2	Naive	B cells	453.8
4187	Healthy	BDC-CR1:P52:M8	MFI	IFNAR2	cMo	Monocytes	835.9
4187	Healthy	BDC-CR1:P67:M8	MFI	IFNAR2	pDCs	CD123+	1951
4187	Healthy	BDC-CR1:P93:M8	MFI	IFNAR2	CD14+ DC3s	DC3s	924.4
4188	Healthy	BDC-CR1:P20:M8	MFI	IFNAR2	Naive	B cells	569.2
4188	Healthy	BDC-CR1:P52:M8	MFI	IFNAR2	cMo	Monocytes	669.9
4188	Healthy	BDC-CR1:P67:M8	MFI	IFNAR2	pDCs	CD123+	1810
4188	Healthy	BDC-CR1:P93:M8	MFI	IFNAR2	CD14+ DC3s	DC3s	810.5
4189	Healthy	BDC-CR1:P20:M8	MFI	IFNAR2	Naive	B cells	497.7
4189	Healthy	BDC-CR1:P52:M8	MFI	IFNAR2	cMo	Monocytes	954.5
4189	Healthy	BDC-CR1:P67:M8	MFI	IFNAR2	pDCs	CD123+	1529
4189	Healthy	BDC-CR1:P93:M8	MFI	IFNAR2	CD14+ DC3s	DC3s	931.3
4190	Healthy	BDC-CR1:P20:M8	MFI	IFNAR2	Naive	B cells	436.2
4190	Healthy	BDC-CR1:P52:M8	MFI	IFNAR2	cMo	Monocytes	780.7
4190	Healthy	BDC-CR1:P67:M8	MFI	IFNAR2	pDCs	CD123+	1714
4190	Healthy	BDC-CR1:P93:M8	MFI	IFNAR2	CD14+ DC3s	DC3s	856.5
4191	Healthy	BDC-CR1:P20:M8	MFI	IFNAR2	Naive	B cells	442.8
4191	Healthy	BDC-CR1:P52:M8	MFI	IFNAR2	cMo	Monocytes	646
4191	Healthy	BDC-CR1:P67:M8	MFI	IFNAR2	pDCs	CD123+	1374
4191	Healthy	BDC-CR1:P93:M8	MFI	IFNAR2	CD14+ DC3s	DC3s	708.5
4192	Healthy	BDC-CR1:P20:M8	MFI	IFNAR2	Naive	B cells	477
4192	Healthy	BDC-CR1:P52:M8	MFI	IFNAR2	cMo	Monocytes	771
4192	Healthy	BDC-CR1:P67:M8	MFI	IFNAR2	pDCs	CD123+	1824
4192	Healthy	BDC-CR1:P93:M8	MFI	IFNAR2	CD14+ DC3s	DC3s	814.9
4193	Healthy	BDC-CR1:P20:M8	MFI	IFNAR2	Naive	B cells	467
4193	Healthy	BDC-CR1:P52:M8	MFI	IFNAR2	cMo	Monocytes	713.6
4193	Healthy	BDC-CR1:P67:M8	MFI	IFNAR2	pDCs	CD123+	1639
4193	Healthy	BDC-CR1:P93:M8	MFI	IFNAR2	CD14+ DC3s	DC3s	959
4194	Healthy	BDC-CR1:P20:M8	MFI	IFNAR2	Naive	B cells	447.3
4194	Healthy	BDC-CR1:P52:M8	MFI	IFNAR2	cMo	Monocytes	603
4194	Healthy	BDC-CR1:P67:M8	MFI	IFNAR2	pDCs	CD123+	1474
4194	Healthy	BDC-CR1:P93:M8	MFI	IFNAR2	CD14+ DC3s	DC3s	677.3
4195	Healthy	BDC-CR1:P20:M8	MFI	IFNAR2	Naive	B cells	433
4195	Healthy	BDC-CR1:P52:M8	MFI	IFNAR2	cMo	Monocytes	772.1
4195	Healthy	BDC-CR1:P67:M8	MFI	IFNAR2	pDCs	CD123+	1680
4195	Healthy	BDC-CR1:P93:M8	MFI	IFNAR2	CD14+ DC3s	DC3s	842.5
4196	Healthy	BDC-CR1:P20:M8	MFI	IFNAR2	Naive	B cells	552.8
4196	Healthy	BDC-CR1:P52:M8	MFI	IFNAR2	cMo	Monocytes	669.5
4196	Healthy	BDC-CR1:P67:M8	MFI	IFNAR2	pDCs	CD123+	1298
4196	Healthy	BDC-CR1:P93:M8	MFI	IFNAR2	CD14+ DC3s	DC3s	743.4
4197	Healthy	BDC-CR1:P20:M8	MFI	IFNAR2	Naive	B cells	425.9
4197	Healthy	BDC-CR1:P52:M8	MFI	IFNAR2	cMo	Monocytes	252.7
4197	Healthy	BDC-CR1:P67:M8	MFI	IFNAR2	pDCs	CD123+	1741
4197	Healthy	BDC-CR1:P93:M8	MFI	IFNAR2	CD14+ DC3s	DC3s	528.7
4198	Healthy	BDC-CR1:P20:M8	MFI	IFNAR2	Naive	B cells	464.4
4198	Healthy	BDC-CR1:P52:M8	MFI	IFNAR2	cMo	Monocytes	489.9
4198	Healthy	BDC-CR1:P67:M8	MFI	IFNAR2	pDCs	CD123+	2056
4198	Healthy	BDC-CR1:P93:M8	MFI	IFNAR2	CD14+ DC3s	DC3s	647.3
4199	Healthy	BDC-CR1:P20:M8	MFI	IFNAR2	Naive	B cells	484.8
4199	Healthy	BDC-CR1:P52:M8	MFI	IFNAR2	cMo	Monocytes	732.8
4199	Healthy	BDC-CR1:P67:M8	MFI	IFNAR2	pDCs	CD123+	1781
4199	Healthy	BDC-CR1:P93:M8	MFI	IFNAR2	CD14+ DC3s	DC3s	907.6
4200	Healthy	BDC-CR1:P20:M8	MFI	IFNAR2	Naive	B cells	466.9
4200	Healthy	BDC-CR1:P52:M8	MFI	IFNAR2	cMo	Monocytes	489.5
4200	Healthy	BDC-CR1:P67:M8	MFI	IFNAR2	pDCs	CD123+	1383
4200	Healthy	BDC-CR1:P93:M8	MFI	IFNAR2	CD14+ DC3s	DC3s	628.5
4201	Healthy	BDC-CR1:P20:M8	MFI	IFNAR2	Naive	B cells	516.1
4201	Healthy	BDC-CR1:P52:M8	MFI	IFNAR2	cMo	Monocytes	705.1
4201	Healthy	BDC-CR1:P67:M8	MFI	IFNAR2	pDCs	CD123+	2435
4201	Healthy	BDC-CR1:P93:M8	MFI	IFNAR2	CD14+ DC3s	DC3s	827.7
4202	Healthy	BDC-CR1:P20:M8	MFI	IFNAR2	Naive	B cells	416.1
4202	Healthy	BDC-CR1:P52:M8	MFI	IFNAR2	cMo	Monocytes	663.2
4202	Healthy	BDC-CR1:P67:M8	MFI	IFNAR2	pDCs	CD123+	2030
4202	Healthy	BDC-CR1:P93:M8	MFI	IFNAR2	CD14+ DC3s	DC3s	778.6
4203	Healthy	BDC-CR1:P20:M8	MFI	IFNAR2	Naive	B cells	374.4
4203	Healthy	BDC-CR1:P52:M8	MFI	IFNAR2	cMo	Monocytes	771.7
4203	Healthy	BDC-CR1:P67:M8	MFI	IFNAR2	pDCs	CD123+	1678
4203	Healthy	BDC-CR1:P93:M8	MFI	IFNAR2	CD14+ DC3s	DC3s	745
4204	Healthy	BDC-CR1:P20:M8	MFI	IFNAR2	Naive	B cells	494.9
4204	Healthy	BDC-CR1:P52:M8	MFI	IFNAR2	cMo	Monocytes	660.9
4204	Healthy	BDC-CR1:P67:M8	MFI	IFNAR2	pDCs	CD123+	1589
4204	Healthy	BDC-CR1:P93:M8	MFI	IFNAR2	CD14+ DC3s	DC3s	739.8
4205	Healthy	BDC-CR1:P20:M8	MFI	IFNAR2	Naive	B cells	512.3
4205	Healthy	BDC-CR1:P52:M8	MFI	IFNAR2	cMo	Monocytes	692.2
4205	Healthy	BDC-CR1:P67:M8	MFI	IFNAR2	pDCs	CD123+	2424
4205	Healthy	BDC-CR1:P93:M8	MFI	IFNAR2	CD14+ DC3s	DC3s	853.2
4206	Healthy	BDC-CR1:P20:M8	MFI	IFNAR2	Naive	B cells	488.5
4206	Healthy	BDC-CR1:P52:M8	MFI	IFNAR2	cMo	Monocytes	721.7
4206	Healthy	BDC-CR1:P67:M8	MFI	IFNAR2	pDCs	CD123+	1897
4206	Healthy	BDC-CR1:P93:M8	MFI	IFNAR2	CD14+ DC3s	DC3s	857
4207	Healthy	BDC-CR1:P20:M8	MFI	IFNAR2	Naive	B cells	390.2
4207	Healthy	BDC-CR1:P52:M8	MFI	IFNAR2	cMo	Monocytes	572.8
4207	Healthy	BDC-CR1:P67:M8	MFI	IFNAR2	pDCs	CD123+	1820
4207	Healthy	BDC-CR1:P93:M8	MFI	IFNAR2	CD14+ DC3s	DC3s	630.8
4208	Healthy	BDC-CR1:P20:M8	MFI	IFNAR2	Naive	B cells	442.5
4208	Healthy	BDC-CR1:P52:M8	MFI	IFNAR2	cMo	Monocytes	595
4208	Healthy	BDC-CR1:P67:M8	MFI	IFNAR2	pDCs	CD123+	1602
4208	Healthy	BDC-CR1:P93:M8	MFI	IFNAR2	CD14+ DC3s	DC3s	708
4209	Healthy	BDC-CR1:P20:M8	MFI	IFNAR2	Naive	B cells	445.6
4209	Healthy	BDC-CR1:P52:M8	MFI	IFNAR2	cMo	Monocytes	626.5
4209	Healthy	BDC-CR1:P67:M8	MFI	IFNAR2	pDCs	CD123+	1402
4209	Healthy	BDC-CR1:P93:M8	MFI	IFNAR2	CD14+ DC3s	DC3s	630.5
4210	Healthy	BDC-CR1:P20:M8	MFI	IFNAR2	Naive	B cells	387.1
4210	Healthy	BDC-CR1:P52:M8	MFI	IFNAR2	cMo	Monocytes	672.9
4210	Healthy	BDC-CR1:P67:M8	MFI	IFNAR2	pDCs	CD123+	1950
4210	Healthy	BDC-CR1:P93:M8	MFI	IFNAR2	CD14+ DC3s	DC3s	729.2
4211	Healthy	BDC-CR1:P20:M8	MFI	IFNAR2	Naive	B cells	440.3
4211	Healthy	BDC-CR1:P52:M8	MFI	IFNAR2	cMo	Monocytes	756.4
4211	Healthy	BDC-CR1:P67:M8	MFI	IFNAR2	pDCs	CD123+	1698
4211	Healthy	BDC-CR1:P93:M8	MFI	IFNAR2	CD14+ DC3s	DC3s	807.1
4212	Healthy	BDC-CR1:P20:M8	MFI	IFNAR2	Naive	B cells	482.7
4212	Healthy	BDC-CR1:P52:M8	MFI	IFNAR2	cMo	Monocytes	626.2
4212	Healthy	BDC-CR1:P67:M8	MFI	IFNAR2	pDCs	CD123+	1819
4212	Healthy	BDC-CR1:P93:M8	MFI	IFNAR2	CD14+ DC3s	DC3s	828.5
4213	Healthy	BDC-CR1:P20:M8	MFI	IFNAR2	Naive	B cells	471.3
4213	Healthy	BDC-CR1:P52:M8	MFI	IFNAR2	cMo	Monocytes	497.6
4213	Healthy	BDC-CR1:P67:M8	MFI	IFNAR2	pDCs	CD123+	2265
4213	Healthy	BDC-CR1:P93:M8	MFI	IFNAR2	CD14+ DC3s	DC3s	688.3
4214	Healthy	BDC-CR1:P20:M8	MFI	IFNAR2	Naive	B cells	421.7
4214	Healthy	BDC-CR1:P52:M8	MFI	IFNAR2	cMo	Monocytes	626
4214	Healthy	BDC-CR1:P67:M8	MFI	IFNAR2	pDCs	CD123+	1913
4214	Healthy	BDC-CR1:P93:M8	MFI	IFNAR2	CD14+ DC3s	DC3s	705.8
4215	Critical (ventilation)	BDC-CR1:P20:M8	MFI	IFNAR2	Naive	B cells	560.5
4215	Critical (ventilation)	BDC-CR1:P52:M8	MFI	IFNAR2	cMo	Monocytes	906.7
4215	Critical (ventilation)	BDC-CR1:P67:M8	MFI	IFNAR2	pDCs	CD123+	1856
4215	Critical (ventilation)	BDC-CR1:P93:M8	MFI	IFNAR2	CD14+ DC3s	DC3s	954.1
4216	Severe (no venitlation)	BDC-CR1:P20:M8	MFI	IFNAR2	Naive	B cells	495.1
4216	Severe (no venitlation)	BDC-CR1:P52:M8	MFI	IFNAR2	cMo	Monocytes	785.7
4216	Severe (no venitlation)	BDC-CR1:P67:M8	MFI	IFNAR2	pDCs	CD123+	1610
4216	Severe (no venitlation)	BDC-CR1:P93:M8	MFI	IFNAR2	CD14+ DC3s	DC3s	861.2
4217	Severe (no venitlation)	BDC-CR1:P20:M8	MFI	IFNAR2	Naive	B cells	575.5
4217	Severe (no venitlation)	BDC-CR1:P52:M8	MFI	IFNAR2	cMo	Monocytes	923.6
4217	Severe (no venitlation)	BDC-CR1:P67:M8	MFI	IFNAR2	pDCs	CD123+	1515
4217	Severe (no venitlation)	BDC-CR1:P93:M8	MFI	IFNAR2	CD14+ DC3s	DC3s	900.9
4220	Severe (no venitlation)	BDC-CR1:P20:M8	MFI	IFNAR2	Naive	B cells	434.2
4220	Severe (no venitlation)	BDC-CR1:P52:M8	MFI	IFNAR2	cMo	Monocytes	775.4
4220	Severe (no venitlation)	BDC-CR1:P67:M8	MFI	IFNAR2	pDCs	CD123+	1704
4220	Severe (no venitlation)	BDC-CR1:P93:M8	MFI	IFNAR2	CD14+ DC3s	DC3s	960.1
4221	Critical (ventilation)	BDC-CR1:P20:M8	MFI	IFNAR2	Naive	B cells	526.4
4221	Critical (ventilation)	BDC-CR1:P52:M8	MFI	IFNAR2	cMo	Monocytes	951.1
4221	Critical (ventilation)	BDC-CR1:P67:M8	MFI	IFNAR2	pDCs	CD123+	1609
4221	Critical (ventilation)	BDC-CR1:P93:M8	MFI	IFNAR2	CD14+ DC3s	DC3s
4222	Severe (no venitlation)	BDC-CR1:P20:M8	MFI	IFNAR2	Naive	B cells	591.9
4222	Severe (no venitlation)	BDC-CR1:P52:M8	MFI	IFNAR2	cMo	Monocytes	886.2
4222	Severe (no venitlation)	BDC-CR1:P67:M8	MFI	IFNAR2	pDCs	CD123+	1672
4222	Severe (no venitlation)	BDC-CR1:P93:M8	MFI	IFNAR2	CD14+ DC3s	DC3s	845.8
4223	Critical (ventilation)	BDC-CR1:P20:M8	MFI	IFNAR2	Naive	B cells	524.9
4223	Critical (ventilation)	BDC-CR1:P52:M8	MFI	IFNAR2	cMo	Monocytes	1082
4223	Critical (ventilation)	BDC-CR1:P67:M8	MFI	IFNAR2	pDCs	CD123+	1575
4223	Critical (ventilation)	BDC-CR1:P93:M8	MFI	IFNAR2	CD14+ DC3s	DC3s	1208
4224	Critical (ventilation)	BDC-CR1:P20:M8	MFI	IFNAR2	Naive	B cells	194.5
4224	Critical (ventilation)	BDC-CR1:P52:M8	MFI	IFNAR2	cMo	Monocytes	294.6
4224	Critical (ventilation)	BDC-CR1:P67:M8	MFI	IFNAR2	pDCs	CD123+	1224
4224	Critical (ventilation)	BDC-CR1:P93:M8	MFI	IFNAR2	CD14+ DC3s	DC3s	439.4
4225	Moderate	BDC-CR1:P20:M8	MFI	IFNAR2	Naive	B cells	418.9
4225	Moderate	BDC-CR1:P52:M8	MFI	IFNAR2	cMo	Monocytes	736
4225	Moderate	BDC-CR1:P67:M8	MFI	IFNAR2	pDCs	CD123+	1787
4225	Moderate	BDC-CR1:P93:M8	MFI	IFNAR2	CD14+ DC3s	DC3s	708.9
4226	Mild	BDC-CR1:P20:M8	MFI	IFNAR2	Naive	B cells	477.6
4226	Mild	BDC-CR1:P52:M8	MFI	IFNAR2	cMo	Monocytes	524.9
4226	Mild	BDC-CR1:P67:M8	MFI	IFNAR2	pDCs	CD123+	1801
4226	Mild	BDC-CR1:P93:M8	MFI	IFNAR2	CD14+ DC3s	DC3s	631.6
4227	Moderate	BDC-CR1:P20:M8	MFI	IFNAR2	Naive	B cells	461.2
4227	Moderate	BDC-CR1:P52:M8	MFI	IFNAR2	cMo	Monocytes	574.4
4227	Moderate	BDC-CR1:P67:M8	MFI	IFNAR2	pDCs	CD123+	1883
4227	Moderate	BDC-CR1:P93:M8	MFI	IFNAR2	CD14+ DC3s	DC3s	604.5
4228	Moderate	BDC-CR1:P20:M8	MFI	IFNAR2	Naive	B cells	477.7
4228	Moderate	BDC-CR1:P52:M8	MFI	IFNAR2	cMo	Monocytes	730.9
4228	Moderate	BDC-CR1:P67:M8	MFI	IFNAR2	pDCs	CD123+	1877
4228	Moderate	BDC-CR1:P93:M8	MFI	IFNAR2	CD14+ DC3s	DC3s	748.5
4229	Moderate	BDC-CR1:P20:M8	MFI	IFNAR2	Naive	B cells	387.7
4229	Moderate	BDC-CR1:P52:M8	MFI	IFNAR2	cMo	Monocytes	430
4229	Moderate	BDC-CR1:P67:M8	MFI	IFNAR2	pDCs	CD123+	1072
4229	Moderate	BDC-CR1:P93:M8	MFI	IFNAR2	CD14+ DC3s	DC3s	544.8
4230	Mild	BDC-CR1:P20:M8	MFI	IFNAR2	Naive	B cells	578.7
4230	Mild	BDC-CR1:P52:M8	MFI	IFNAR2	cMo	Monocytes	577.1
4230	Mild	BDC-CR1:P67:M8	MFI	IFNAR2	pDCs	CD123+	1699
4230	Mild	BDC-CR1:P93:M8	MFI	IFNAR2	CD14+ DC3s	DC3s	676.2
4231	Moderate	BDC-CR1:P20:M8	MFI	IFNAR2	Naive	B cells	464
4231	Moderate	BDC-CR1:P52:M8	MFI	IFNAR2	cMo	Monocytes	488
4231	Moderate	BDC-CR1:P67:M8	MFI	IFNAR2	pDCs	CD123+	1782
4231	Moderate	BDC-CR1:P93:M8	MFI	IFNAR2	CD14+ DC3s	DC3s	635.2
4232	Mild	BDC-CR1:P20:M8	MFI	IFNAR2	Naive	B cells	334.4
4232	Mild	BDC-CR1:P52:M8	MFI	IFNAR2	cMo	Monocytes	586.7
4232	Mild	BDC-CR1:P67:M8	MFI	IFNAR2	pDCs	CD123+	1806
4232	Mild	BDC-CR1:P93:M8	MFI	IFNAR2	CD14+ DC3s	DC3s	667.6
4233	Healthy	BDC-CR1:P20:M8	MFI	IFNAR2	Naive	B cells	385.9
4233	Healthy	BDC-CR1:P52:M8	MFI	IFNAR2	cMo	Monocytes	389.7
4233	Healthy	BDC-CR1:P67:M8	MFI	IFNAR2	pDCs	CD123+	1470
4233	Healthy	BDC-CR1:P93:M8	MFI	IFNAR2	CD14+ DC3s	DC3s	529.9
4234	Healthy	BDC-CR1:P20:M8	MFI	IFNAR2	Naive	B cells	390.3
4234	Healthy	BDC-CR1:P52:M8	MFI	IFNAR2	cMo	Monocytes	271.9
4234	Healthy	BDC-CR1:P67:M8	MFI	IFNAR2	pDCs	CD123+	1506
4234	Healthy	BDC-CR1:P93:M8	MFI	IFNAR2	CD14+ DC3s	DC3s	531.6
4235	Healthy	BDC-CR1:P20:M8	MFI	IFNAR2	Naive	B cells	414.4
4235	Healthy	BDC-CR1:P52:M8	MFI	IFNAR2	cMo	Monocytes	540.1
4235	Healthy	BDC-CR1:P67:M8	MFI	IFNAR2	pDCs	CD123+	2036
4235	Healthy	BDC-CR1:P93:M8	MFI	IFNAR2	CD14+ DC3s	DC3s	652.8
4236	Healthy	BDC-CR1:P20:M8	MFI	IFNAR2	Naive	B cells	434.8
4236	Healthy	BDC-CR1:P52:M8	MFI	IFNAR2	cMo	Monocytes	519
4236	Healthy	BDC-CR1:P67:M8	MFI	IFNAR2	pDCs	CD123+	1898
4236	Healthy	BDC-CR1:P93:M8	MFI	IFNAR2	CD14+ DC3s	DC3s	701
4237	Healthy	BDC-CR1:P20:M8	MFI	IFNAR2	Naive	B cells	354.6
4237	Healthy	BDC-CR1:P52:M8	MFI	IFNAR2	cMo	Monocytes	297.3
4237	Healthy	BDC-CR1:P67:M8	MFI	IFNAR2	pDCs	CD123+	1532
4237	Healthy	BDC-CR1:P93:M8	MFI	IFNAR2	CD14+ DC3s	DC3s	560.4
4238	Healthy	BDC-CR1:P20:M8	MFI	IFNAR2	Naive	B cells	423.5
4238	Healthy	BDC-CR1:P52:M8	MFI	IFNAR2	cMo	Monocytes	719.5
4238	Healthy	BDC-CR1:P67:M8	MFI	IFNAR2	pDCs	CD123+	1772
4238	Healthy	BDC-CR1:P93:M8	MFI	IFNAR2	CD14+ DC3s	DC3s	826.7
4239	Healthy	BDC-CR1:P20:M8	MFI	IFNAR2	Naive	B cells	120.7
4239	Healthy	BDC-CR1:P52:M8	MFI	IFNAR2	cMo	Monocytes	-22.15
4239	Healthy	BDC-CR1:P67:M8	MFI	IFNAR2	pDCs	CD123+	1260
4239	Healthy	BDC-CR1:P93:M8	MFI	IFNAR2	CD14+ DC3s	DC3s	344.1
4240	Healthy	BDC-CR1:P20:M8	MFI	IFNAR2	Naive	B cells	380.7
4240	Healthy	BDC-CR1:P52:M8	MFI	IFNAR2	cMo	Monocytes	584.3
4240	Healthy	BDC-CR1:P67:M8	MFI	IFNAR2	pDCs	CD123+	1742
4240	Healthy	BDC-CR1:P93:M8	MFI	IFNAR2	CD14+ DC3s	DC3s	813.7
4241	Healthy	BDC-CR1:P20:M8	MFI	IFNAR2	Naive	B cells	323.9
4241	Healthy	BDC-CR1:P52:M8	MFI	IFNAR2	cMo	Monocytes	453.2
4241	Healthy	BDC-CR1:P67:M8	MFI	IFNAR2	pDCs	CD123+	2106
4241	Healthy	BDC-CR1:P93:M8	MFI	IFNAR2	CD14+ DC3s	DC3s	667.3
4242	Healthy	BDC-CR1:P20:M8	MFI	IFNAR2	Naive	B cells	466.5
4242	Healthy	BDC-CR1:P52:M8	MFI	IFNAR2	cMo	Monocytes	466.9
4242	Healthy	BDC-CR1:P67:M8	MFI	IFNAR2	pDCs	CD123+	1955
4242	Healthy	BDC-CR1:P93:M8	MFI	IFNAR2	CD14+ DC3s	DC3s	645.9
4243	Healthy	BDC-CR1:P20:M8	MFI	IFNAR2	Naive	B cells	462.8
4243	Healthy	BDC-CR1:P52:M8	MFI	IFNAR2	cMo	Monocytes	605.7
4243	Healthy	BDC-CR1:P67:M8	MFI	IFNAR2	pDCs	CD123+	1703
4243	Healthy	BDC-CR1:P93:M8	MFI	IFNAR2	CD14+ DC3s	DC3s	660.8
4244	Healthy	BDC-CR1:P20:M8	MFI	IFNAR2	Naive	B cells	391.8
4244	Healthy	BDC-CR1:P52:M8	MFI	IFNAR2	cMo	Monocytes	496.6
4244	Healthy	BDC-CR1:P67:M8	MFI	IFNAR2	pDCs	CD123+	1685
4244	Healthy	BDC-CR1:P93:M8	MFI	IFNAR2	CD14+ DC3s	DC3s	625
4245	Healthy	BDC-CR1:P20:M8	MFI	IFNAR2	Naive	B cells	336
4245	Healthy	BDC-CR1:P52:M8	MFI	IFNAR2	cMo	Monocytes	95.13
4245	Healthy	BDC-CR1:P67:M8	MFI	IFNAR2	pDCs	CD123+	1276
4245	Healthy	BDC-CR1:P93:M8	MFI	IFNAR2	CD14+ DC3s	DC3s	291.5
4246	Healthy	BDC-CR1:P20:M8	MFI	IFNAR2	Naive	B cells	409.4
4246	Healthy	BDC-CR1:P52:M8	MFI	IFNAR2	cMo	Monocytes	351.6
4246	Healthy	BDC-CR1:P67:M8	MFI	IFNAR2	pDCs	CD123+	1798
4246	Healthy	BDC-CR1:P93:M8	MFI	IFNAR2	CD14+ DC3s	DC3s	478
4247	Healthy	BDC-CR1:P20:M8	MFI	IFNAR2	Naive	B cells	395.4
4247	Healthy	BDC-CR1:P52:M8	MFI	IFNAR2	cMo	Monocytes	324
4247	Healthy	BDC-CR1:P67:M8	MFI	IFNAR2	pDCs	CD123+	1353
4247	Healthy	BDC-CR1:P93:M8	MFI	IFNAR2	CD14+ DC3s	DC3s	493.3
4248	Healthy	BDC-CR1:P20:M8	MFI	IFNAR2	Naive	B cells	370.1
4248	Healthy	BDC-CR1:P52:M8	MFI	IFNAR2	cMo	Monocytes	387.7
4248	Healthy	BDC-CR1:P67:M8	MFI	IFNAR2	pDCs	CD123+	1276
4248	Healthy	BDC-CR1:P93:M8	MFI	IFNAR2	CD14+ DC3s	DC3s	438.7
4249	Healthy	BDC-CR1:P20:M8	MFI	IFNAR2	Naive	B cells	479
4249	Healthy	BDC-CR1:P52:M8	MFI	IFNAR2	cMo	Monocytes	750
4249	Healthy	BDC-CR1:P67:M8	MFI	IFNAR2	pDCs	CD123+	1913
4249	Healthy	BDC-CR1:P93:M8	MFI	IFNAR2	CD14+ DC3s	DC3s	797.9
4250	Healthy	BDC-CR1:P20:M8	MFI	IFNAR2	Naive	B cells	378.3
4250	Healthy	BDC-CR1:P52:M8	MFI	IFNAR2	cMo	Monocytes	358.3
4250	Healthy	BDC-CR1:P67:M8	MFI	IFNAR2	pDCs	CD123+	1560
4250	Healthy	BDC-CR1:P93:M8	MFI	IFNAR2	CD14+ DC3s	DC3s	339.1
4251	Healthy	BDC-CR1:P20:M8	MFI	IFNAR2	Naive	B cells	456
4251	Healthy	BDC-CR1:P52:M8	MFI	IFNAR2	cMo	Monocytes	524.7
4251	Healthy	BDC-CR1:P67:M8	MFI	IFNAR2	pDCs	CD123+	1901
4251	Healthy	BDC-CR1:P93:M8	MFI	IFNAR2	CD14+ DC3s	DC3s	738.4
4252	Healthy	BDC-CR1:P20:M8	MFI	IFNAR2	Naive	B cells	416.5
4252	Healthy	BDC-CR1:P52:M8	MFI	IFNAR2	cMo	Monocytes	664.2
4252	Healthy	BDC-CR1:P67:M8	MFI	IFNAR2	pDCs	CD123+	1696
4252	Healthy	BDC-CR1:P93:M8	MFI	IFNAR2	CD14+ DC3s	DC3s	781.4
4253	Healthy	BDC-CR1:P20:M8	MFI	IFNAR2	Naive	B cells	366.3
4253	Healthy	BDC-CR1:P52:M8	MFI	IFNAR2	cMo	Monocytes	531.7
4253	Healthy	BDC-CR1:P67:M8	MFI	IFNAR2	pDCs	CD123+	1856
4253	Healthy	BDC-CR1:P93:M8	MFI	IFNAR2	CD14+ DC3s	DC3s	608.5
4254	Healthy	BDC-CR1:P20:M8	MFI	IFNAR2	Naive	B cells	353.9
4254	Healthy	BDC-CR1:P52:M8	MFI	IFNAR2	cMo	Monocytes	348.7
4254	Healthy	BDC-CR1:P67:M8	MFI	IFNAR2	pDCs	CD123+	1654
4254	Healthy	BDC-CR1:P93:M8	MFI	IFNAR2	CD14+ DC3s	DC3s	473
4255	Healthy	BDC-CR1:P20:M8	MFI	IFNAR2	Naive	B cells	340.4
4255	Healthy	BDC-CR1:P52:M8	MFI	IFNAR2	cMo	Monocytes	496.3
4255	Healthy	BDC-CR1:P67:M8	MFI	IFNAR2	pDCs	CD123+	1706
4255	Healthy	BDC-CR1:P93:M8	MFI	IFNAR2	CD14+ DC3s	DC3s	626.3
4256	Healthy	BDC-CR1:P20:M8	MFI	IFNAR2	Naive	B cells	384.8
4256	Healthy	BDC-CR1:P52:M8	MFI	IFNAR2	cMo	Monocytes	303.7
4256	Healthy	BDC-CR1:P67:M8	MFI	IFNAR2	pDCs	CD123+	1661
4256	Healthy	BDC-CR1:P93:M8	MFI	IFNAR2	CD14+ DC3s	DC3s	449.7
4257	Healthy	BDC-CR1:P20:M8	MFI	IFNAR2	Naive	B cells	377
4257	Healthy	BDC-CR1:P52:M8	MFI	IFNAR2	cMo	Monocytes	464.2
4257	Healthy	BDC-CR1:P67:M8	MFI	IFNAR2	pDCs	CD123+	1550
4257	Healthy	BDC-CR1:P93:M8	MFI	IFNAR2	CD14+ DC3s	DC3s	642.3
4258	Healthy	BDC-CR1:P20:M8	MFI	IFNAR2	Naive	B cells	399.6
4258	Healthy	BDC-CR1:P52:M8	MFI	IFNAR2	cMo	Monocytes	681.7
4258	Healthy	BDC-CR1:P67:M8	MFI	IFNAR2	pDCs	CD123+	2214
4258	Healthy	BDC-CR1:P93:M8	MFI	IFNAR2	CD14+ DC3s	DC3s	777
4259	Healthy	BDC-CR1:P20:M8	MFI	IFNAR2	Naive	B cells	216.4
4259	Healthy	BDC-CR1:P52:M8	MFI	IFNAR2	cMo	Monocytes	266.8
4259	Healthy	BDC-CR1:P67:M8	MFI	IFNAR2	pDCs	CD123+	1453
4259	Healthy	BDC-CR1:P93:M8	MFI	IFNAR2	CD14+ DC3s	DC3s	506.4
4260	Healthy	BDC-CR1:P20:M8	MFI	IFNAR2	Naive	B cells	244.2
4260	Healthy	BDC-CR1:P52:M8	MFI	IFNAR2	cMo	Monocytes	115.1
4260	Healthy	BDC-CR1:P67:M8	MFI	IFNAR2	pDCs	CD123+	1717
4260	Healthy	BDC-CR1:P93:M8	MFI	IFNAR2	CD14+ DC3s	DC3s	504.8
4261	Critical (ventilation)	BDC-CR1:P20:M8	MFI	IFNAR2	Naive	B cells	213.5
4261	Critical (ventilation)	BDC-CR1:P52:M8	MFI	IFNAR2	cMo	Monocytes	429.3
4261	Critical (ventilation)	BDC-CR1:P67:M8	MFI	IFNAR2	pDCs	CD123+	922.6
4261	Critical (ventilation)	BDC-CR1:P93:M8	MFI	IFNAR2	CD14+ DC3s	DC3s
4262	Critical (ventilation)	BDC-CR1:P20:M8	MFI	IFNAR2	Naive	B cells	281.9
4262	Critical (ventilation)	BDC-CR1:P52:M8	MFI	IFNAR2	cMo	Monocytes	510.8
4262	Critical (ventilation)	BDC-CR1:P67:M8	MFI	IFNAR2	pDCs	CD123+	1325
4262	Critical (ventilation)	BDC-CR1:P93:M8	MFI	IFNAR2	CD14+ DC3s	DC3s	679.7
4264	Severe (no venitlation)	BDC-CR1:P20:M8	MFI	IFNAR2	Naive	B cells	256.8
4264	Severe (no venitlation)	BDC-CR1:P52:M8	MFI	IFNAR2	cMo	Monocytes	350.2
4264	Severe (no venitlation)	BDC-CR1:P67:M8	MFI	IFNAR2	pDCs	CD123+	1325
4264	Severe (no venitlation)	BDC-CR1:P93:M8	MFI	IFNAR2	CD14+ DC3s	DC3s	386.1
4265	Severe (no venitlation)	BDC-CR1:P20:M8	MFI	IFNAR2	Naive	B cells	362.8
4265	Severe (no venitlation)	BDC-CR1:P52:M8	MFI	IFNAR2	cMo	Monocytes	1129
4265	Severe (no venitlation)	BDC-CR1:P67:M8	MFI	IFNAR2	pDCs	CD123+
4265	Severe (no venitlation)	BDC-CR1:P93:M8	MFI	IFNAR2	CD14+ DC3s	DC3s	863.3
4266	Critical (ventilation)	BDC-CR1:P20:M8	MFI	IFNAR2	Naive	B cells	335.3
4266	Critical (ventilation)	BDC-CR1:P52:M8	MFI	IFNAR2	cMo	Monocytes	636.9
4266	Critical (ventilation)	BDC-CR1:P67:M8	MFI	IFNAR2	pDCs	CD123+	989.8
4266	Critical (ventilation)	BDC-CR1:P93:M8	MFI	IFNAR2	CD14+ DC3s	DC3s	718.9
4267	Critical (ventilation)	BDC-CR1:P20:M8	MFI	IFNAR2	Naive	B cells	175.8
4267	Critical (ventilation)	BDC-CR1:P52:M8	MFI	IFNAR2	cMo	Monocytes	696.8
4267	Critical (ventilation)	BDC-CR1:P67:M8	MFI	IFNAR2	pDCs	CD123+	941.6
4267	Critical (ventilation)	BDC-CR1:P93:M8	MFI	IFNAR2	CD14+ DC3s	DC3s	716.1
4268	Severe (no venitlation)	BDC-CR1:P20:M8	MFI	IFNAR2	Naive	B cells	365.2
4268	Severe (no venitlation)	BDC-CR1:P52:M8	MFI	IFNAR2	cMo	Monocytes	581
4268	Severe (no venitlation)	BDC-CR1:P67:M8	MFI	IFNAR2	pDCs	CD123+	1652
4268	Severe (no venitlation)	BDC-CR1:P93:M8	MFI	IFNAR2	CD14+ DC3s	DC3s	568.2
4269	Mild	BDC-CR1:P20:M8	MFI	IFNAR2	Naive	B cells	395
4269	Mild	BDC-CR1:P52:M8	MFI	IFNAR2	cMo	Monocytes	249.7
4269	Mild	BDC-CR1:P67:M8	MFI	IFNAR2	pDCs	CD123+	1540
4269	Mild	BDC-CR1:P93:M8	MFI	IFNAR2	CD14+ DC3s	DC3s	349.6
4270	Moderate	BDC-CR1:P20:M8	MFI	IFNAR2	Naive	B cells	508.3
4270	Moderate	BDC-CR1:P52:M8	MFI	IFNAR2	cMo	Monocytes	498.9
4270	Moderate	BDC-CR1:P67:M8	MFI	IFNAR2	pDCs	CD123+	1673
4270	Moderate	BDC-CR1:P93:M8	MFI	IFNAR2	CD14+ DC3s	DC3s	691.6
4271	Mild	BDC-CR1:P20:M8	MFI	IFNAR2	Naive	B cells	385.9
4271	Mild	BDC-CR1:P52:M8	MFI	IFNAR2	cMo	Monocytes	502.9
4271	Mild	BDC-CR1:P67:M8	MFI	IFNAR2	pDCs	CD123+	1816
4271	Mild	BDC-CR1:P93:M8	MFI	IFNAR2	CD14+ DC3s	DC3s	680.1
4272	Mild	BDC-CR1:P20:M8	MFI	IFNAR2	Naive	B cells	465.7
4272	Mild	BDC-CR1:P52:M8	MFI	IFNAR2	cMo	Monocytes	473.1
4272	Mild	BDC-CR1:P67:M8	MFI	IFNAR2	pDCs	CD123+	1545
4272	Mild	BDC-CR1:P93:M8	MFI	IFNAR2	CD14+ DC3s	DC3s	617.2
4273	Moderate	BDC-CR1:P20:M8	MFI	IFNAR2	Naive	B cells	458.4
4273	Moderate	BDC-CR1:P52:M8	MFI	IFNAR2	cMo	Monocytes	461.3
4273	Moderate	BDC-CR1:P67:M8	MFI	IFNAR2	pDCs	CD123+	1686
4273	Moderate	BDC-CR1:P93:M8	MFI	IFNAR2	CD14+ DC3s	DC3s	560.9
4274	Moderate	BDC-CR1:P20:M8	MFI	IFNAR2	Naive	B cells	507.4
4274	Moderate	BDC-CR1:P52:M8	MFI	IFNAR2	cMo	Monocytes	699.9
4274	Moderate	BDC-CR1:P67:M8	MFI	IFNAR2	pDCs	CD123+	1749
4274	Moderate	BDC-CR1:P93:M8	MFI	IFNAR2	CD14+ DC3s	DC3s	721
4275	Moderate	BDC-CR1:P20:M8	MFI	IFNAR2	Naive	B cells	426.6
4275	Moderate	BDC-CR1:P52:M8	MFI	IFNAR2	cMo	Monocytes	451.3
4275	Moderate	BDC-CR1:P67:M8	MFI	IFNAR2	pDCs	CD123+	1711
4275	Moderate	BDC-CR1:P93:M8	MFI	IFNAR2	CD14+ DC3s	DC3s	582.4
