# Supplementary material for: Immune phenotypes that are associated with subsequent COVID-19 severity inferred from post-recovery samples
Source: Nat Commun. 2022 Nov 25;13:7255. doi: 10.1038/s41467-022-34638-2 (PMC9700777; doi:10.1038/s41467-022-34638-2)
Supplement: Supplementary file 4 — Source Data [file 41467_2022_34638_MOESM4_ESM.zip › 220923_Source Data_Figure 5.xlsx]

## Sheet: Figure 5a
Source Data for Figure 5a
Pop_identifier	Cluster	Panel	Lineage	p values (FDR corrected)
SOM_35_CR1_InnateT	35	CR1	InnateT	0.000664635
SOM_3_CR2_myeloid	3	CR2	myeloid	0.000664635
SOM_22_CR1_Bcells	22	CR1	Bcells	0.000664635
SOM_17_CR1_myeloid	17	CR1	myeloid	0.000664635
SOM_30_CR2_myeloid	30	CR2	myeloid	0.000664635
SOM_25_CR2_InnateT	25	CR2	InnateT	0.000664635
SOM_8_CR2_InnateT	8	CR2	InnateT	0.000664635
SOM_9_CR1_CD4s	9	CR1	CD4s	0.000664635
SOM_21_CR2_myeloid	21	CR2	myeloid	0.000664635
SOM_16_CR1_NK cells	16	CR1	NK cells	0.000664635
SOM_19_CR1_CD4s	19	CR1	CD4s	0.000664635
SOM_3_CR2_InnateT	3	CR2	InnateT	0.000664635
SOM_24_CR1_myeloid	24	CR1	myeloid	0.000782063
SOM_38_CR1_InnateT	38	CR1	InnateT	0.000832978
SOM_34_CR1_InnateT	34	CR1	InnateT	0.000832978
SOM_20_CR2_InnateT	20	CR2	InnateT	0.000832978
SOM_27_CR2_NK cells	27	CR2	NK cells	0.000832978
SOM_11_CR2_myeloid	11	CR2	myeloid	0.00112217
SOM_19_CR1_myeloid	19	CR1	myeloid	0.0016155
SOM_34_CR2_CD4s	34	CR2	CD4s	0.00178858
SOM_28_CR2_myeloid	28	CR2	myeloid	0.00186577
SOM_30_CR2_InnateT	30	CR2	InnateT	0.00188559
SOM_21_CR1_NK cells	21	CR1	NK cells	0.00233965
SOM_29_CR2_myeloid	29	CR2	myeloid	0.00268506
SOM_22_CR1_myeloid	22	CR1	myeloid	0.00284929
SOM_17_CR2_Bcells	17	CR2	Bcells	0.00284929
SOM_11_CR1_myeloid	11	CR1	myeloid	0.00296872
SOM_27_CR1_InnateT	27	CR1	InnateT	0.0037889
SOM_9_CR1_CD8s	9	CR1	CD8s	0.00383639
SOM_37_CR1_InnateT	37	CR1	InnateT	0.00420043
SOM_5_CR1_Bcells	5	CR1	Bcells	0.00443474
SOM_29_CR2_CD8s	29	CR2	CD8s	0.00443474
SOM_37_CR1_CD4s	37	CR1	CD4s	0.00459116
SOM_12_CR1_NK cells	12	CR1	NK cells	0.00552655
SOM_18_CR2_NK cells	18	CR2	NK cells	0.00586998
SOM_13_CR1_NK cells	13	CR1	NK cells	0.00623421
SOM_24_CR2_InnateT	24	CR2	InnateT	0.00623421
SOM_10_CR2_CD8s	10	CR2	CD8s	0.00623421
SOM_27_CR2_CD8s	27	CR2	CD8s	0.00623421
SOM_9_CR2_CD4s	9	CR2	CD4s	0.00744393
SOM_40_CR1_CD8s	40	CR1	CD8s	0.00775145
SOM_25_CR2_CD4s	25	CR2	CD4s	0.00855981
SOM_28_CR1_myeloid	28	CR1	myeloid	0.0100947
SOM_35_CR1_CD4s	35	CR1	CD4s	0.0124956
SOM_21_CR1_CD4s	21	CR1	CD4s	0.0124956
SOM_18_CR1_myeloid	18	CR1	myeloid	0.015818
SOM_5_CR2_CD4s	5	CR2	CD4s	0.0176018
SOM_33_CR2_CD4s	33	CR2	CD4s	0.0195417
SOM_4_CR2_myeloid	4	CR2	myeloid	0.0230658
SOM_38_CR2_CD4s	38	CR2	CD4s	0.0239034
SOM_5_CR1_InnateT	5	CR1	InnateT	0.0279102
SOM_13_CR2_NK cells	13	CR2	NK cells	0.0291831
SOM_1_CR2_CD4s	1	CR2	CD4s	0.0291831
SOM_5_CR1_CD4s	5	CR1	CD4s	0.0301553
SOM_20_CR1_CD4s	20	CR1	CD4s	0.033793

## Sheet: Figure 5b
Source Data for Figure 5b
Pop_identifier	FlowSOM	CR_panel	Subset	p values (FDR corrected)	fold change (Severe / Non-severe)
SOM_35_CR1_InnateT	35	CR1	InnateT	0.000664635	0.123318
SOM_3_CR2_myeloid	3	CR2	myeloid	0.000664635	0.239043
SOM_22_CR1_Bcells	22	CR1	Bcells	0.000664635	3.629
SOM_17_CR1_myeloid	17	CR1	myeloid	0.000664635	0.219195
SOM_30_CR2_myeloid	30	CR2	myeloid	0.000664635	0.334652
SOM_25_CR2_InnateT	25	CR2	InnateT	0.000664635	14.3101
SOM_8_CR2_InnateT	8	CR2	InnateT	0.000664635	0.31906
SOM_9_CR1_CD4s	9	CR1	CD4s	0.000664635	3.82065
SOM_21_CR2_myeloid	21	CR2	myeloid	0.000664635	0.348006
SOM_16_CR1_NK cells	16	CR1	NK cells	0.000664635	0.0703674
SOM_19_CR1_CD4s	19	CR1	CD4s	0.000664635	0.426731
SOM_3_CR2_InnateT	3	CR2	InnateT	0.000664635	0.250448
SOM_24_CR1_myeloid	24	CR1	myeloid	0.000782063	0.326293
SOM_38_CR1_InnateT	38	CR1	InnateT	0.000832978	0.239765
SOM_34_CR1_InnateT	34	CR1	InnateT	0.000832978	0.300706
SOM_20_CR2_InnateT	20	CR2	InnateT	0.000832978	9.60454
SOM_27_CR2_NK cells	27	CR2	NK cells	0.000832978	0.077314
SOM_11_CR2_myeloid	11	CR2	myeloid	0.00112217	9.6441
SOM_19_CR1_myeloid	19	CR1	myeloid	0.0016155	2.72896
SOM_34_CR2_CD4s	34	CR2	CD4s	0.00178858	2.65275
SOM_28_CR2_myeloid	28	CR2	myeloid	0.00186577	0.377323
SOM_30_CR2_InnateT	30	CR2	InnateT	0.00188559	0.43815
SOM_21_CR1_NK cells	21	CR1	NK cells	0.00233965	0.143237
SOM_29_CR2_myeloid	29	CR2	myeloid	0.00268506	0.364109
SOM_22_CR1_myeloid	22	CR1	myeloid	0.00284929	0.394785
SOM_17_CR2_Bcells	17	CR2	Bcells	0.00284929	6.02026
SOM_11_CR1_myeloid	11	CR1	myeloid	0.00296872	0.479342
SOM_27_CR1_InnateT	27	CR1	InnateT	0.0037889	108.983
SOM_9_CR1_CD8s	9	CR1	CD8s	0.00383639	0.674491
SOM_37_CR1_InnateT	37	CR1	InnateT	0.00420043	0.526018
SOM_5_CR1_Bcells	5	CR1	Bcells	0.00443474	0.603338
SOM_29_CR2_CD8s	29	CR2	CD8s	0.00443474	0.46529
SOM_37_CR1_CD4s	37	CR1	CD4s	0.00459116	0.763076
SOM_12_CR1_NK cells	12	CR1	NK cells	0.00552655	0.121824
SOM_18_CR2_NK cells	18	CR2	NK cells	0.00586998	2.98394
SOM_22_CR2_CD8s	22	CR2	CD8s	0.00586998	0.603639
SOM_13_CR1_NK cells	13	CR1	NK cells	0.00623421	0.196136
SOM_24_CR2_InnateT	24	CR2	InnateT	0.00623421	13.8842
SOM_10_CR2_CD8s	10	CR2	CD8s	0.00623421	0.623298
SOM_27_CR2_CD8s	27	CR2	CD8s	0.00623421	0.630261
SOM_7_CR2_InnateT	7	CR2	InnateT	0.00672788	4.23908
SOM_9_CR2_CD4s	9	CR2	CD4s	0.00744393	6.82424
SOM_40_CR1_CD8s	40	CR1	CD8s	0.00775145	0.458956
SOM_27_CR2_myeloid	27	CR2	myeloid	0.00855981	3.28891
SOM_25_CR2_CD4s	25	CR2	CD4s	0.00855981	3.76264
SOM_28_CR1_myeloid	28	CR1	myeloid	0.0100947	0.472152
SOM_24_CR1_InnateT	24	CR1	InnateT	0.0117015	0.628566
SOM_12_CR2_CD8s	12	CR2	CD8s	0.0117015	0.67417
SOM_28_CR1_CD4s	28	CR1	CD4s	0.011704	6.57047
SOM_35_CR1_CD4s	35	CR1	CD4s	0.0124956	2.46304
SOM_21_CR1_myeloid	21	CR1	myeloid	0.0124956	2.92495
SOM_21_CR1_CD4s	21	CR1	CD4s	0.0124956	3.519
SOM_27_CR1_CD8s	27	CR1	CD8s	0.0146024	10.16
SOM_9_CR2_myeloid	9	CR2	myeloid	0.015818	0.558061
SOM_18_CR1_myeloid	18	CR1	myeloid	0.015818	0.71734
SOM_5_CR2_CD4s	5	CR2	CD4s	0.0176018	3.43697
SOM_33_CR2_CD4s	33	CR2	CD4s	0.0195417	0.663072
SOM_23_CR2_InnateT	23	CR2	InnateT	0.0215926	2.27915
SOM_10_CR1_CD8s	10	CR1	CD8s	0.0217149	0.767612
SOM_4_CR2_myeloid	4	CR2	myeloid	0.0230658	2.14441
SOM_16_CR1_myeloid	16	CR1	myeloid	0.0231523	0.604634
SOM_38_CR2_CD4s	38	CR2	CD4s	0.0239034	2.75949
SOM_4_CR2_Bcells	4	CR2	Bcells	0.0255031	2.26249
SOM_17_CR2_CD4s	17	CR2	CD4s	0.0257021	2.07643
SOM_5_CR1_InnateT	5	CR1	InnateT	0.0279102	1.68737
SOM_34_CR1_CD4s	34	CR1	CD4s	0.0279102	2.21734
SOM_3_CR1_myeloid	3	CR1	myeloid	0.0280128	1.06447
SOM_12_CR1_CD8s	12	CR1	CD8s	0.0291579	0.905091
SOM_23_CR2_myeloid	23	CR2	myeloid	0.0291579	1.95118
SOM_8_CR2_Bcells	8	CR2	Bcells	0.0291831	0.733092
SOM_13_CR2_NK cells	13	CR2	NK cells	0.0291831	1.93972
SOM_1_CR2_CD4s	1	CR2	CD4s	0.0291831	0.646511
SOM_5_CR1_CD4s	5	CR1	CD4s	0.0301553	0.661817
SOM_10_CR2_Bcells	10	CR2	Bcells	0.0301553	0.944398
SOM_30_CR1_InnateT	30	CR1	InnateT	0.030277	0.87113
SOM_29_CR1_CD8s	29	CR1	CD8s	0.0334357	0.562681
SOM_20_CR1_CD4s	20	CR1	CD4s	0.033793	0.583267
SOM_9_CR2_Bcells	9	CR2	Bcells	0.0375039	0.858372
SOM_23_CR2_CD8s	23	CR2	CD8s	0.0437655	6.2461
SOM_19_CR2_InnateT	19	CR2	InnateT	0.0437655	18.1551
SOM_13_CR1_CD8s	13	CR1	CD8s	0.0440561	2.75392
SOM_15_CR2_myeloid	15	CR2	myeloid	0.0445964	2.14646
SOM_27_CR2_CD4s	27	CR2	CD4s	0.0495457	2.0327
SOM_19_CR2_CD8s	19	CR2	CD8s	0.053275	0.650001
SOM_16_CR2_CD8s	16	CR2	CD8s	0.0533119	9.50645
SOM_29_CR2_InnateT	29	CR2	InnateT	0.0534641	1.78328
SOM_14_CR1_myeloid	14	CR1	myeloid	0.0563065	2.08826
SOM_10_CR1_myeloid	10	CR1	myeloid	0.0610064	1.87722
SOM_7_CR2_myeloid	7	CR2	myeloid	0.0610064	3.02678
SOM_14_CR1_NK cells	14	CR1	NK cells	0.0610064	1.02035
SOM_12_CR1_InnateT	12	CR1	InnateT	0.0612975	0.881501
SOM_3_CR1_Bcells	3	CR1	Bcells	0.0615319	0.794408
SOM_31_CR1_CD4s	31	CR1	CD4s	0.0626293	2.7346
SOM_4_CR2_InnateT	4	CR2	InnateT	0.0628031	0.613285
SOM_13_CR2_InnateT	13	CR2	InnateT	0.0631033	25.8308
SOM_40_CR2_CD4s	40	CR2	CD4s	0.0673375	3.18913
SOM_22_CR1_CD8s	22	CR1	CD8s	0.0673898	0.726648
SOM_19_CR2_Bcells	19	CR2	Bcells	0.0678902	0.775863
SOM_19_CR2_myeloid	19	CR2	myeloid	0.0691983	0.744571
SOM_21_CR2_CD4s	21	CR2	CD4s	0.0705115	0.782964
SOM_2_CR2_CD8s	2	CR2	CD8s	0.0705115	2.64684
SOM_30_CR1_CD4s	30	CR1	CD4s	0.0757173	2.94609
SOM_16_CR2_myeloid	16	CR2	myeloid	0.079082	1.7068
SOM_4_CR2_CD4s	4	CR2	CD4s	0.0793116	1.40451
SOM_13_CR1_InnateT	13	CR1	InnateT	0.080662	2.49287
SOM_25_CR2_myeloid	25	CR2	myeloid	0.080662	1.00953
SOM_32_CR2_CD4s	32	CR2	CD4s	0.0815776	3.05462
SOM_31_CR1_CD8s	31	CR1	CD8s	0.0815776	0.911965
SOM_7_CR2_CD8s	7	CR2	CD8s	0.0815776	2.61158
SOM_15_CR1_CD8s	15	CR1	CD8s	0.0815776	0.744085
SOM_38_CR2_CD8s	38	CR2	CD8s	0.0849367	0.810806
SOM_32_CR1_InnateT	32	CR1	InnateT	0.0916464	2.6838
SOM_7_CR1_myeloid	7	CR1	myeloid	0.115292	0.769765
SOM_5_CR2_NK cells	5	CR2	NK cells	0.120675	0.585819
SOM_36_CR1_CD4s	36	CR1	CD4s	0.122147	0.622256
SOM_10_CR2_InnateT	10	CR2	InnateT	0.128902	1.81339
SOM_3_CR1_InnateT	3	CR1	InnateT	0.130958	1.79657
SOM_12_CR2_Bcells	12	CR2	Bcells	0.130958	1.88147
SOM_40_CR2_CD8s	40	CR2	CD8s	0.130958	7.25692
SOM_5_CR2_CD8s	5	CR2	CD8s	0.136982	2.75266
SOM_15_CR1_CD4s	15	CR1	CD4s	0.138438	2.1947
SOM_3_CR1_CD8s	3	CR1	CD8s	0.141891	1.39553
SOM_11_CR2_CD8s	11	CR2	CD8s	0.146863	1.02072
SOM_26_CR2_InnateT	26	CR2	InnateT	0.148612	3.19265
SOM_4_CR1_Bcells	4	CR1	Bcells	0.149904	0.813573
SOM_23_CR2_NK cells	23	CR2	NK cells	0.157133	0.960986
SOM_6_CR1_InnateT	6	CR1	InnateT	0.157133	10.1393
SOM_22_CR2_InnateT	22	CR2	InnateT	0.165301	0.891657
SOM_2_CR1_NK cells	2	CR1	NK cells	0.166884	0.955949
SOM_17_CR1_CD8s	17	CR1	CD8s	0.169984	3.37061
SOM_21_CR2_NK cells	21	CR2	NK cells	0.169984	0.551288
SOM_19_CR1_NK cells	19	CR1	NK cells	0.175862	0.594205
SOM_37_CR2_InnateT	37	CR2	InnateT	0.178392	4.33308
SOM_29_CR1_CD4s	29	CR1	CD4s	0.192098	1.60703
SOM_2_CR2_Bcells	2	CR2	Bcells	0.194851	2.96215
SOM_21_CR1_CD8s	21	CR1	CD8s	0.208451	1.14141
SOM_12_CR2_CD4s	12	CR2	CD4s	0.211115	2.64715
SOM_31_CR2_CD8s	31	CR2	CD8s	0.211706	0.770571
SOM_14_CR1_InnateT	14	CR1	InnateT	0.213623	1.96582
SOM_28_CR2_InnateT	28	CR2	InnateT	0.213623	6.3888
SOM_6_CR1_NK cells	6	CR1	NK cells	0.221965	0.666572
SOM_3_CR1_CD4s	3	CR1	CD4s	0.223471	1.58693
SOM_25_CR1_myeloid	25	CR1	myeloid	0.223471	1.19935
SOM_26_CR2_Bcells	26	CR2	Bcells	0.223471	1.3659
SOM_29_CR1_myeloid	29	CR1	myeloid	0.225038	3.31724
SOM_19_CR1_CD8s	19	CR1	CD8s	0.225827	2.3407
SOM_39_CR1_CD4s	39	CR1	CD4s	0.225827	1.45869
SOM_1_CR1_Bcells	1	CR1	Bcells	0.243651	2.15994
SOM_15_CR2_CD8s	15	CR2	CD8s	0.247246	1.04877
SOM_17_CR1_Bcells	17	CR1	Bcells	0.247246	0.809076
SOM_37_CR2_CD8s	37	CR2	CD8s	0.257618	0.611519
SOM_6_CR2_InnateT	6	CR2	InnateT	0.257618	3.55322
SOM_36_CR1_InnateT	36	CR1	InnateT	0.267336	1.35205
SOM_33_CR2_CD8s	33	CR2	CD8s	0.267336	0.696248
SOM_27_CR1_Bcells	27	CR1	Bcells	0.271156	0.959249
SOM_14_CR1_Bcells	14	CR1	Bcells	0.272235	4.08785
SOM_25_CR1_Bcells	25	CR1	Bcells	0.275545	9.61402
SOM_12_CR1_CD4s	12	CR1	CD4s	0.275545	2.11957
SOM_16_CR1_CD8s	16	CR1	CD8s	0.280328	1.12237
SOM_30_CR2_CD4s	30	CR2	CD4s	0.292905	0.75937
SOM_39_CR2_InnateT	39	CR2	InnateT	0.29651	5.74564
SOM_23_CR1_CD8s	23	CR1	CD8s	0.296599	2.0312
SOM_4_CR1_CD4s	4	CR1	CD4s	0.296599	1.2546
SOM_32_CR1_CD4s	32	CR1	CD4s	0.296599	1.74198
SOM_20_CR2_CD8s	20	CR2	CD8s	0.318267	5.59841
SOM_10_CR2_myeloid	10	CR2	myeloid	0.318267	1.11481
SOM_8_CR2_CD4s	8	CR2	CD4s	0.318267	0.879704
SOM_40_CR1_CD4s	40	CR1	CD4s	0.318868	0.821412
SOM_16_CR1_Bcells	16	CR1	Bcells	0.318868	21.998
SOM_28_CR1_Bcells	28	CR1	Bcells	0.322421	1.03233
SOM_26_CR2_CD4s	26	CR2	CD4s	0.32802	1.58898
SOM_21_CR1_InnateT	21	CR1	InnateT	0.32802	3.23013
SOM_6_CR1_CD8s	6	CR1	CD8s	0.334964	0.578526
SOM_19_CR1_InnateT	19	CR1	InnateT	0.351247	2.58737
SOM_6_CR2_CD4s	6	CR2	CD4s	0.355811	1.73452
SOM_27_CR1_myeloid	27	CR1	myeloid	0.366705	0.78777
SOM_32_CR1_CD8s	32	CR1	CD8s	0.368017	3.84778
SOM_24_CR1_CD4s	24	CR1	CD4s	0.368477	1.95609
SOM_9_CR2_CD8s	9	CR2	CD8s	0.368565	1.71583
SOM_27_CR1_CD4s	27	CR1	CD4s	0.368565	1.60829
SOM_30_CR1_CD8s	30	CR1	CD8s	0.368928	1.80028
SOM_2_CR2_InnateT	2	CR2	InnateT	0.374432	1.08551
SOM_29_CR2_NK cells	29	CR2	NK cells	0.375192	4.37385
SOM_24_CR1_CD8s	24	CR1	CD8s	0.419696	1.31221
SOM_5_CR2_InnateT	5	CR2	InnateT	0.420702	1.27311
SOM_5_CR1_myeloid	5	CR1	myeloid	0.439882	1.44063
SOM_17_CR1_InnateT	17	CR1	InnateT	0.440853	3.97382
SOM_24_CR2_CD4s	24	CR2	CD4s	0.443321	0.983484
SOM_13_CR2_myeloid	13	CR2	myeloid	0.458533	0.885437
SOM_4_CR1_InnateT	4	CR1	InnateT	0.470535	0.483545
SOM_6_CR2_Bcells	6	CR2	Bcells	0.481988	1.70766
SOM_37_CR1_CD8s	37	CR1	CD8s	0.482768	1.28268
SOM_1_CR2_myeloid	1	CR2	myeloid	0.498788	0.958513
SOM_7_CR1_CD8s	7	CR1	CD8s	0.503342	1.19631
SOM_13_CR1_myeloid	13	CR1	myeloid	0.503342	0.519302
SOM_10_CR2_NK cells	10	CR2	NK cells	0.503342	1.34039
SOM_4_CR1_NK cells	4	CR1	NK cells	0.521774	1.19201
SOM_33_CR1_InnateT	33	CR1	InnateT	0.523633	1.86536
SOM_26_CR1_CD4s	26	CR1	CD4s	0.523633	0.787151
SOM_18_CR2_InnateT	18	CR2	InnateT	0.523633	1.94078
SOM_15_CR2_Bcells	15	CR2	Bcells	0.523633	32.2386
SOM_26_CR1_NK cells	26	CR1	NK cells	0.523802	0.691762
SOM_29_CR2_Bcells	29	CR2	Bcells	0.562564	0.78072
SOM_21_CR2_InnateT	21	CR2	InnateT	0.572573	1.46195
SOM_20_CR2_NK cells	20	CR2	NK cells	0.572573	3.20315
SOM_35_CR2_InnateT	35	CR2	InnateT	0.572573	1.43671
SOM_30_CR2_NK cells	30	CR2	NK cells	0.572573	2.15094
SOM_14_CR1_CD8s	14	CR1	CD8s	0.604931	1.79419
SOM_13_CR2_CD4s	13	CR2	CD4s	0.611767	1.08624
SOM_30_CR2_CD8s	30	CR2	CD8s	0.611767	2.00062
SOM_27_CR2_InnateT	27	CR2	InnateT	0.617414	0.434338
SOM_2_CR1_CD8s	2	CR1	CD8s	0.619791	1.71563
SOM_1_CR2_InnateT	1	CR2	InnateT	0.649508	0.667264
SOM_10_CR1_InnateT	10	CR1	InnateT	0.656119	3.0502
SOM_25_CR1_InnateT	25	CR1	InnateT	0.656472	5.83441
SOM_23_CR1_InnateT	23	CR1	InnateT	0.656472	7.26785
SOM_8_CR1_NK cells	8	CR1	NK cells	0.659337	2.79103
SOM_7_CR2_CD4s	7	CR2	CD4s	0.66066	1.99318
SOM_19_CR2_CD4s	19	CR2	CD4s	0.662318	0.862427
SOM_21_CR2_CD8s	21	CR2	CD8s	0.662318	1.34609
SOM_1_CR1_CD4s	1	CR1	CD4s	0.662318	2.07921
SOM_6_CR2_NK cells	6	CR2	NK cells	0.677431	1.02727
SOM_10_CR1_Bcells	10	CR1	Bcells	0.680062	11.4045
SOM_24_CR2_myeloid	24	CR2	myeloid	0.680062	0.693844
SOM_14_CR2_myeloid	14	CR2	myeloid	0.680062	1.35093
SOM_18_CR1_CD4s	18	CR1	CD4s	0.680062	0.909767
SOM_34_CR1_CD8s	34	CR1	CD8s	0.680062	1.63029
SOM_35_CR2_CD8s	35	CR2	CD8s	0.680062	0.618503
SOM_1_CR2_CD8s	1	CR2	CD8s	0.680062	1.62427
SOM_26_CR2_NK cells	26	CR2	NK cells	0.680062	1.03048
SOM_8_CR1_InnateT	8	CR1	InnateT	0.69244	2.08251
SOM_39_CR1_InnateT	39	CR1	InnateT	0.699935	0.759626
SOM_31_CR2_InnateT	31	CR2	InnateT	0.700069	0.700753
SOM_31_CR1_InnateT	31	CR1	InnateT	0.719936	1.81686
SOM_1_CR1_myeloid	1	CR1	myeloid	0.719936	1.33751
SOM_20_CR2_CD4s	20	CR2	CD4s	0.726543	1.04653
SOM_32_CR2_CD8s	32	CR2	CD8s	0.738574	1.33585
SOM_1_CR2_Bcells	1	CR2	Bcells	0.739887	2.64324
SOM_25_CR2_CD8s	25	CR2	CD8s	0.758421	1.55955
SOM_15_CR1_NK cells	15	CR1	NK cells	0.758421	1.4495
SOM_30_CR1_myeloid	30	CR1	myeloid	0.758421	1.17992
SOM_34_CR2_InnateT	34	CR2	InnateT	0.758421	2.97617
SOM_3_CR2_CD8s	3	CR2	CD8s	0.758421	1.37887
SOM_29_CR1_Bcells	29	CR1	Bcells	0.758421	1.00887
SOM_29_CR2_CD4s	29	CR2	CD4s	0.758421	1.56746
SOM_14_CR2_InnateT	14	CR2	InnateT	0.758421	1.22885
SOM_33_CR1_CD4s	33	CR1	CD4s	0.76236	0.863428
SOM_4_CR2_CD8s	4	CR2	CD8s	0.768226	1.56603
SOM_6_CR2_myeloid	6	CR2	myeloid	0.795477	1.00772
SOM_16_CR1_InnateT	16	CR1	InnateT	0.804624	15.3093
SOM_18_CR2_CD4s	18	CR2	CD4s	0.807644	0.887949
SOM_33_CR2_InnateT	33	CR2	InnateT	0.809454	1.70706
SOM_17_CR1_CD4s	17	CR1	CD4s	0.821256	1.28558
SOM_22_CR2_myeloid	22	CR2	myeloid	0.824655	0.790381
SOM_20_CR1_Bcells	20	CR1	Bcells	0.830851	1.36295
SOM_12_CR2_InnateT	12	CR2	InnateT	0.834037	0.450353
SOM_6_CR1_CD4s	6	CR1	CD4s	0.834037	1.52084
SOM_19_CR1_Bcells	19	CR1	Bcells	0.836278	2.71396
SOM_18_CR1_Bcells	18	CR1	Bcells	0.836278	1.86608
SOM_16_CR2_CD4s	16	CR2	CD4s	0.836278	0.894731
SOM_23_CR2_CD4s	23	CR2	CD4s	0.858348	1.90887
SOM_40_CR1_InnateT	40	CR1	InnateT	0.875745	1.58175
SOM_38_CR2_InnateT	38	CR2	InnateT	0.875745	1.67754
SOM_8_CR1_Bcells	8	CR1	Bcells	0.877257	1.17405
SOM_25_CR1_CD8s	25	CR1	CD8s	0.884287	1.43844
SOM_7_CR1_InnateT	7	CR1	InnateT	0.904438	1.62216
SOM_3_CR2_Bcells	3	CR2	Bcells	0.904836	1.85439
SOM_15_CR2_InnateT	15	CR2	InnateT	0.904836	1.13597
SOM_40_CR2_InnateT	40	CR2	InnateT	0.915366	0.690844
SOM_13_CR1_CD4s	13	CR1	CD4s	0.915366	0.977407
SOM_8_CR2_CD8s	8	CR2	CD8s	0.915366	1.32579
SOM_24_CR2_Bcells	24	CR2	Bcells	0.943013	1.13008
SOM_36_CR2_InnateT	36	CR2	InnateT	0.944103	4.47684
SOM_2_CR1_myeloid	2	CR1	myeloid	0.957132	1.017
SOM_3_CR2_CD4s	3	CR2	CD4s	0.957132	1.21292
SOM_26_CR1_InnateT	26	CR1	InnateT	0.957132	1.66442
SOM_30_CR2_Bcells	30	CR2	Bcells	0.959937	2.34115
SOM_37_CR2_CD4s	37	CR2	CD4s	0.961113	1.06788
SOM_1_CR1_InnateT	1	CR1	InnateT	0.961113	0.759185
SOM_39_CR2_CD8s	39	CR2	CD8s	0.971283	2.15304
SOM_13_CR2_Bcells	13	CR2	Bcells	0.971283	2.00091
SOM_39_CR2_CD4s	39	CR2	CD4s	0.971283	1.09477
SOM_2_CR1_InnateT	2	CR1	InnateT	0.972236	2.40284
SOM_12_CR2_NK cells	12	CR2	NK cells	0.972236	1.04055
SOM_3_CR1_NK cells	3	CR1	NK cells	0.972236	1.01288
SOM_29_CR1_InnateT	29	CR1	InnateT	0.979529	1.03767
SOM_9_CR2_InnateT	9	CR2	InnateT	0.979529	1.81918
SOM_2_CR2_CD4s	2	CR2	CD4s	0.979529	1.08286
SOM_5_CR2_myeloid	5	CR2	myeloid	0.981562	5.41046
SOM_36_CR2_CD4s	36	CR2	CD4s	0.991807	1.28872
SOM_20_CR1_CD8s	20	CR1	CD8s	0.993472	1.26693

## Sheet: Figure 5c
Source Data for Figure 5c
Normalized MFI values for Innate-like T cell FlowSOM clusters
CR1 panel
FlowSOM cluster	TCR Vd1 FITC	TCR Vg9 PE	TCR Vd2 PE-CF594	CD1d:PBS57 tet APC	TCR Va7_2 BV711	CD4 BUV805	CD8a BV570	CD161 PE-Cy5	CD45RA Ax700	CCR7 BUV496	CD95 BUV737	CD27 BV786	PD1 BB660	HLA-DR PE-Cy55	CD38 BV605	CD127 BB630	CD16 BB700	CXCR5 BB790	CD56 BUV563	CD39 BUV661	CCR1 PE-Cy7	XCR1 APC-Fire750	CCR3 BUV395	CCR2 BV421	CCR5 BV650	CX3CR1 BV750
1	0.0442382	0.933096	0.890652	0.00814073	0.0123112	0.0824275	0.687944	0.658556	0.30278	0.11381	0.371356	0.432758	0.386796	0.113897	0.0308944	0.796025	0.205988	0.11663	0.253601	0.0897601	0.331711	0.0813401	0.398272	0.184783	0.654339	0.358786
2	0.763369	0.450667	0.42962	0.0902483	0.131973	0.161215	0.26817	0.657892	0.911938	0.475026	0.226355	0.158376	0.271152	0.255995	0.890071	0.26092	0.960697	0.0472536	0.769976	0.227886	0.660959	0.202902	0.144749	0.496924	0.211857	0.825096
3	1	0.096449	0.106415	0.036616	0.0230088	0.091791	0.331919	0.175205	0.947127	0.0908276	0.506337	0.0618926	0.321344	0.0909316	0.110562	0.400545	0.216109	0.110207	0.178764	0.107031	0.114223	0.0175676	0.357708	0.0792369	0.155742	0.543102
4	0.808227	0.115107	0.0668461	0.0408978	0.00562791	0.116399	0.170469	0.0925789	0.272806	0.476629	0.222766	0.942161	0.910676	0.0302508	0.725375	0.586309	0.148188	0.100913	0.0178386	0.0947242	0.0507883	0.0680888	0.377426	0.02267	0	0.188677
5	0.803542	0.131621	0.128756	0.0319694	0.00041711	0.0618173	0.214976	0.0685175	0.79039	0.689556	0.18676	0.984783	0.280058	0.0165082	0.0297712	0.771039	0.152934	0.109	0.0194237	0.105382	0.0472025	0.0250339	0.366049	0.00223066	0.0323969	0.183888
6	0.931463	0.133443	0	0.0581553	0.0807755	0.110345	0.247616	0.0247503	0.527003	0.126578	0.956264	0.623056	0.787101	0.768153	1	0.400519	0.108574	0.0748595	0.0327873	0.0794888	0.25665	0.027894	0.335646	0.12392	0.519074	0.271677
7	0.0357651	0	0.0353839	0.0447284	0.936774	0.0855295	0.99058	0.797544	0.76319	0.123242	0.37534	0.27888	0.365277	0.0853652	0.165167	0.404021	0.205788	0.113014	0.0984787	0.10288	0.16166	0	0.374472	0.136222	0.297804	0.553174
8	0.774942	1	0.204525	0.003727	0	0.0944613	0.812485	0.180294	1	0.0860606	0.495886	0.0224161	0.591186	0.236664	0.172085	0.562467	0.169575	0.136443	0.369839	0.117764	0.137029	0.000222361	0.37297	0.121672	0.000276694	0.521092
9	0.662624	0.566354	0.588472	0.0532435	0.105715	0.136786	0.504167	0.455772	0.374427	0.436783	0.437871	0.272396	0.335899	0.223712	0.392195	0.516679	0.200856	0.109924	0.146248	0.454865	0.676459	0.189635	0.239582	0.599718	0.460422	0.471889
10	0.812822	0.151788	0.222189	0.0338567	0.0740388	0.103423	0.960084	0.176496	0.397159	0.377637	0.61434	0.435717	0.422187	0.100011	0.220691	0.487897	0.161136	0.0919111	0.113	0.159365	0.45207	0.100208	0.221744	0.292588	0.375829	0.462505
11	0.78321	0.154488	0.209152	0.0428324	0.0724316	0.089328	0.955948	0.124006	0.945567	0.990556	0	0.935928	0.271326	0.0712817	0.34413	0.613154	0.150965	0.112749	0.0485793	0.144047	0.372629	0.032477	0.246204	0.16113	0.0833724	0.256403
12	0.794734	0.16611	0.220936	0.0606206	0.022736	0.892989	0.140703	0.0878499	0.629119	1	0.0608915	0.917515	0.228533	0.0451849	0.521802	0.646242	0.157455	0.129217	0.0329494	0.133092	0.343827	0.090708	0.318112	0.17293	0.0691461	0.218514
13	0.166506	0.711708	0.543669	0	0.12887	0.0858105	1	0	0.668482	0	0.597215	0.104751	0.516093	0.211776	0.446395	0	0.143448	0.0795393	0.951767	0.0705064	0.482883	0.0673099	0.479177	0.305708	0.603287	0.422269
14	0.202649	0.719348	0.589636	0.0241222	0.0787282	0.878182	0	0.119297	0.501798	0.143488	0.564399	0.280851	0.543213	0.212216	0.466611	0.0574614	0.128688	0.0872289	1	0.095586	0.380043	0.0904943	0.553031	0.365175	0.355961	0.319625
15	0.665476	0.338951	0.332701	0.133239	0.123497	0.207406	0.244288	0.263971	0.290781	0.507386	0.819577	0.0880612	0.209855	0.350939	0.902506	0.430476	0.148133	0.174792	0.202077	1	1	0.234872	0.473567	1	0.677842	0.96894
16	0.796129	0.19503	0.0862211	0.00231359	0.114532	0.0893835	0.584056	0.11298	0.334544	0.162866	1	0.271319	0.639353	0.710688	0.907271	0.441079	0.109379	0.0726898	0.0561766	0.780338	0.310859	0.0851502	0.336314	0.170015	0.619344	0.26106
17	0.757363	0.184156	0.205307	0.0324055	0.0761093	0.912263	0.169784	0.162349	0.249371	0.577355	0.947139	0.844689	0.544336	0.16947	0.17826	0.528435	0.120775	0.108557	0.0371063	0.863347	0.311148	0.163045	0.298646	0.204559	0.244752	0.228797
18	0.742913	0.401486	0.44158	0.0541744	0.0327872	0.492147	0.179074	0.141897	0.413251	0.526847	0.285745	0.581536	0.30099	0.0907416	0.265802	0.383677	0.165828	0.0845637	0.0165964	0.147343	0.889941	1	0.34095	0.360378	0.142923	0.359551
19	0.729345	0.377041	0.376651	0.078125	0.0982607	0.197136	0.326059	0.174303	0.33312	0.510585	0.533864	0.376394	0.376165	0.189009	0.950069	0.461462	0.17438	0.127246	0.0781974	0.204549	0.744811	0.161195	1	0.962155	0.375519	0.368201
20	0.670686	0.425836	0.328795	0.0564127	0.0884616	0.226655	0.196916	0.118708	0.849586	0.775114	0.0801759	0.436631	0.296326	1	0.561609	0.380324	0.0777889	1	0	0.796796	0.536629	0.28527	0.25692	0.26855	0.142172	0.268198
21	0.785573	0.160855	0.245328	0.0550754	0.04381	0.995363	0.192663	0.20237	0.242655	0.589853	0.819333	0.722424	0.398311	0.0614546	0.104982	0.890927	0.144925	0.0985583	0.0409477	0.148107	0.346536	0.126522	0.341011	0.350499	0.218608	0.237365
22	0.744362	0.381852	0.428781	0.0901448	0.0932052	0.947534	0.156483	0.390039	0.325885	0.879234	0.796834	0.892021	0.465178	0.256392	0.408958	0.710929	0.123835	0.675531	0.0308831	0.302643	0.654781	0.440403	0.404306	0.501762	0.210093	0.324587
23	0.67354	0.360208	0.56488	0.110436	0.168401	0.141809	0.386678	0.503532	0.833962	0.223852	0.480721	0.129842	0	0.508271	0.117929	0.391998	0.889072	0	0.0904238	0.320088	0.50847	0.200638	0.379967	0.336478	0.353976	1
24	0.0173587	0.0472974	0.0719281	1	0.151482	0.0913108	0.315908	0.718143	0.33948	0.145737	0.182498	0	0.508764	0.276859	0.000507283	0.415125	0.929727	0.152754	0.646776	0.086649	0	0.067341	0.353622	0	0.460083	0.647638
25	0.705934	0.336667	0.4276	0.12018	0.158731	0.864704	0.193019	0.237203	0.618074	0.910598	0.351411	0.863495	0.219162	0.146023	0.488067	0.583879	1	0.0890784	0.0521881	0.207224	0.531968	0.116277	0.292951	0.384674	0.205034	0.329
26	0.244862	0.242816	0.223857	0.0486678	0.0623051	0.988953	0.204166	0.424402	0.240169	0.846099	0.775156	0.927162	0.393752	0.0869556	0.177944	0.791872	0.134547	0.809665	0.0108606	0.126424	0.210097	0.109253	0.383257	0.136666	0.0639917	0.198054
27	0.381523	0.405244	1	0.821449	0.634616	0.0400767	0.270565	0.145638	0.265405	0.426421	0.524868	0.84393	0.259986	0.253187	0.876908	0.274202	0.161867	0.0884431	0.0672511	0.226109	0.861038	0.019453	0.358086	0.827254	0.383026	0.580346
28	0.0963492	0.0133434	0.108133	0.947968	0.0388004	0.094524	0.256464	0.977296	0.238262	0.129987	0.347015	0.709248	0.21265	0.142252	0	0.922458	0.0709344	0.136997	0.262454	0.114677	0.407003	0.10596	0.365429	0.75815	0.988606	0.237091
29	0.0521451	0.00655282	0.0980363	0.966187	0.0377397	0.966059	0.20583	0.854556	0.237244	0.197921	0.579774	0.646345	0.148949	0.096209	0.0555732	0.950353	0.0879226	0.151771	0.0793994	0.107335	0.0491766	0.114504	0.428002	0.615431	0.707275	0.208561
30	0.135345	0.870124	0.842506	0.0285122	0.0159421	0.917444	0.621202	0.186283	0.313927	0.795867	0.643977	0.940048	0.451429	0.073673	0.282285	0.929406	0.164109	0.102045	0.0748071	0.0848739	0.141474	0.0553662	0.4872	0.0721543	0.183994	0.238368
31	0.0734244	0.0541414	0.163841	0.0674077	0.942185	1	0.211946	0.848471	0.190907	0.234149	0.802033	0.661618	0.517514	0.0115065	0.05786	1	0.152368	0.121343	0.0480684	0.101252	0.0887625	0.10136	0.46927	0.664782	0.64311	0.144956
32	0.240062	0.716478	0.603975	0.0441133	0.101282	0.0222934	0.51878	0.744436	0.242139	0.0926072	0.357646	0.302312	0.270452	0.085529	0.084033	0.630925	0.145704	0.0565286	0.0629798	0.0910444	0.920558	0.986445	0.376392	0.674079	0.747771	0.389805
33	0	0.927698	0.927153	0.0179596	0.00422535	0.0740121	0.678565	0.800561	0.251684	0.139846	0.830173	0.714306	0.496289	0.344187	0.88244	0.730133	0.161318	0.0767312	0.0710278	0.0829745	0.528891	0.0755159	0.423026	0.282131	0.879814	0.316865
34	0.0646301	0.0172567	0.13367	0.0480251	0.968314	0.0882313	0.729762	0.98275	0.295337	0.147293	0.534216	0.6498	0.52063	0	0.00704245	0.939565	0.20487	0.0927916	0.221431	0.126678	0.441355	0.0435404	0.356745	0.701595	0.957275	0.269648
35	0.265113	0.0635921	0.264876	0.108623	0.929709	0.822835	0.666076	0.958065	0.565291	0.968529	0.606841	1	0.311654	0.120743	0.511943	0.996335	0.109461	0.110233	0.199721	0.0432044	0.4855	0.036266	0.493002	0.740679	0.985186	0.176754
36	0.645569	0.350402	0.445012	0.0884667	0.170497	0.806656	0.585883	0.680693	0.424926	0.749927	0.698729	0.809735	0.413517	0.155363	0.309756	0.868413	0.147256	0.118609	0.125328	0.11532	0.721333	0.575426	0	0.617019	0.681802	0.365692
37	0.295779	0.215743	0.220386	0.0843759	0.841678	0.0869975	0.697562	0.93471	0.836541	0.302694	0.627634	0.641297	0.44901	0.258275	0.942346	0.796184	0.924173	0.0297499	0.746402	0.0737532	0.513333	0.0147698	0.431786	0.610193	0.846431	0.78171
38	0.0604417	0.0893152	0.151692	0.102064	1	0	0.793865	1	0	0.00065809	0.534943	0.775993	0.0953802	0.319129	0.160908	0.929711	0	0.167022	0.144478	0	0.440285	0.0842527	0.488679	0.655635	1	0
39	0.147118	0.141513	0.216035	0.070655	0.876896	0.00597147	0.393771	0.93413	0.109667	0.0477614	0.472386	0.331173	0.0575584	0.131629	0.0660141	0.828075	0.0871745	0.0249098	0.110384	0.0654847	0.77733	0.575206	0.377882	0.846068	0.94782	0.290451
40	0.0566914	0.0201598	0.0897555	0.0214177	0.958823	0.0812575	0.791984	0.950392	0.211382	0.158838	0.823933	0.256991	1	0.185828	0.166384	0.89661	0.125095	0.0979457	0.0672183	0.871614	0.181625	0.0922573	0.37502	0.300878	0.908746	0.201818
CR2 panel
FlowSOM cluster	TCR Vd1 FITC	TCR Vg9 PE	TCR Vd2 PE-CF594	CD1d:PBS57 tet APC	TCR Va7_2 BV711	CD4 BUV805	CD8a BV570	CD161 PE-Cy5	CD45RA Ax700	CCR7 BUV496	CD95 BUV737	CD27 BV786	PD1 BB660	HLA-DR PE-Cy55	TIGIT APC-Cy7	CD38 BV605	CD127 BB630	CD16 BB700	CXCR5 BB790	CD56 BUV563	CD39 BUV661	CXCR3 PE-Cy7	CCR8 BUV395	CCR9 BV421	CCR4 BV650	CXCR6 BV750
1	0.0258782	0.872931	0.981913	0.0347729	0.0479256	0.118209	0.673106	0.703378	0.167883	0.119284	0.406365	0.466096	0.327733	0.179639	0.05443	0.0304103	0.734457	0.0725406	0.0772229	0.243645	0.0230111	0.521933	0.395436	0.140344	0.174603	0.131117
2	0.359134	0.65835	0.324682	0.0560059	0.0683726	0.0315726	0.900984	0.128751	0.150232	0.55901	0.723744	0.889329	0.690158	0.211934	0.446186	0.257145	0.702698	0.0398235	0.679582	0.0195188	0.123178	0.81947	0.506577	0.308625	0.316992	0.1921
3	0.0361995	0.0662816	0.147059	0.0293188	1	0.0854946	0.754839	1	0.0945948	0.109986	0.501496	0.660407	0.32665	0.160587	0.0143883	0.0453171	0.946411	0.0173495	0.0400038	0.289215	0.0378296	0.262192	0.443695	0.0537462	0.175571	0.828904
4	0.179546	0.196467	0.283328	0.0384431	0.974981	0.0804034	0.717382	0.988816	0.102175	0.227666	0.531282	0.54382	0.171012	0.172556	0.157273	0.178606	0.90169	0.037077	0.0444533	0.275788	0.160755	0.468713	0.413866	0.428113	0.561436	0.874821
5	0.0597451	0.892884	0.96311	0.039265	0.0501636	0.141393	0.731498	0.624389	0.453274	0.0454553	0.224565	0.0567082	0.250421	0.17944	0.0590333	0.0685935	0.53338	0.609034	0.0558129	0.631708	0.0364637	0.145551	0.369884	0.0809036	0.23291	0
6	0.236745	0.879331	0.986537	0.0274754	0.0565792	0.13575	0.683563	0.607848	0.277556	0.245207	0.383519	0.233285	0.274741	0.20995	0.157547	0.242423	0.582676	0.162254	0.0725235	0.334422	0.204707	0.511532	0.357373	0.338597	0.738484	0.245206
7	0	0.862185	1	0.044261	0.0245584	0.0852893	0.674626	0.791847	0.10781	0.0240687	0.824272	0.670065	0.300528	0.341042	0.0604652	0.955649	0.599781	0.0633068	0.0193646	0.0986445	0.0204007	0.589175	0.480573	0.139754	0.289323	0.642517
8	0.293687	0.542939	0.444768	0.0707096	0.383886	0.086633	0.733184	0.920688	0.88796	0.357765	0.584554	0.644687	0.228442	0.123995	0.332398	0.996343	0.798094	0.917688	0.0151738	0.922878	0.0772881	0.460417	0.54096	0.263068	0.334979	0.504202
9	0.555145	0.928996	0.0958065	0.0558827	0.0171637	0.130544	0.780762	0.334567	1	0.130169	0.571854	0.110511	0.435575	0.207418	0.620354	0.0913208	0.450914	0.116726	0.0437018	0.224701	0.0958151	0.135117	0.363488	0.170469	0.077341	0.0455596
10	1	0.103841	0.126776	0.0863755	0.0412781	0.133002	0.305621	0.221538	0.940194	0.096208	0.519574	0.0532472	0.18713	0.141475	0.569139	0.12529	0.258129	0.1544	0.0549041	0.298838	0.0243072	0.191486	0.344216	0.0905817	0.220864	0.0246939
11	0.136556	0.638678	0.463118	0.0825145	0.0660751	0.136721	1	0.0980053	0.722434	0	0.584674	0.0649246	0.0990365	0.119785	0.213785	0.363543	0	0.140216	0	1	0.205058	0.517711	0.534897	0.31263	0.0634945	0.101162
12	0.975065	1	0.241515	0.0304989	0	0.12357	0.832945	0	0.349658	0.28598	0.321868	0.00191968	0.660716	0.239623	0.354258	0.17018	0.364566	0.0710704	0.11866	0.491145	0.107531	0.359098	0.369388	0.34885	0	0.00359239
13	0.787503	0.370291	0.147337	0.0569346	0.085847	0.103616	0.576212	0.120504	0.11797	0.139267	1	0.335061	0.558359	0.722675	0.383086	0.995182	0.313182	0.0453476	0.00821332	0.141147	0.763051	0.578772	0.373622	0.158809	0.303923	0.230985
14	0.0320703	0.0511036	0.121149	0	0.988528	0.114368	0.780817	0.985952	0.0366058	0.132353	0.794613	0.16908	0.998579	0.269923	0	0.182178	0.909328	0	0.0105774	0.156037	0.863732	0.101277	0.420272	0.0817072	0.336629	1
15	0.128039	0.435298	0.501178	0.0269895	0.7846	0.0802734	0.478842	0.87814	0.0447718	0.0813412	0.391073	0.21824	0.134961	0.176272	0.672128	0.0457011	0.696495	0.0277366	0.0575834	0.174387	0.0360746	0.779673	0.369014	0.720487	0.232649	0.567101
16	0.800313	0.41619	0.416314	0.0690681	0.0906896	0.142702	0.9238	0.206541	0.503289	0.41786	0.594037	0.245643	0.277962	0.203219	0.465501	0.336137	0.307589	0.106623	0.0613303	0.188678	0.29955	0.604882	0.219993	0.58229	0.545367	0.253202
17	0.269127	0.611799	0.406252	0.0686101	0.0910578	0.205367	0.43076	0.228071	0.865357	0.807441	0.125843	0.523353	0.199005	1	0.227253	0.648364	0.342821	0.0304647	1	0.09493	0.844412	0.520644	0.41747	0.399351	0.254873	0.244599
18	0.713521	0.569926	0.56386	0.107891	0.115304	0.223663	0.30969	0.693895	0.912401	0.52617	0.321131	0.126462	0.114014	0.187266	0.603347	0.98687	0.107786	0.907652	0.0736524	0.900408	0.262507	0.649126	0.227866	0.730033	0.574456	0.24713
19	0.666026	0.461897	0.524473	0.115494	0.108309	0.493592	0.220288	0.321916	0.170812	0.56575	0.864062	0.278263	0.133248	0.319804	0.396465	0.995386	0.280665	0.104614	0.0255139	0.175894	1	0.511864	0.520873	0.855012	0.84738	0.560823
20	0.314135	0.681884	0.765986	0.0451365	0.0596194	0	0.515236	0.335272	0.158267	0.106788	0.303486	0.213778	0.213157	0.144905	0.98444	0.213649	0.0996948	0.0836477	0.0970485	0.0431783	0.0424327	0.976871	0.555691	0.865751	0.285106	0.195895
21	0.0628211	0.0477429	0.162452	0.0443788	0.963712	1	0.218659	0.895596	0.0563298	0.258368	0.812867	0.663658	0.605848	0.135399	0.101507	0.0867233	1	0.0287664	0.0927182	0.164817	0.00682911	0.197726	0.298789	0.0352844	0.324497	0.530585
22	0.704827	0.518745	0.519278	0.0738327	0.0908502	0.65218	0.676039	0.273155	0.567589	0.824302	0.407571	0.779566	0.306292	0.203042	0.676663	0.377449	0.622966	0.0649383	0.248119	0.125788	0.0626351	0.836222	0	0.771223	0.323633	0.238621
23	0.775897	0.303125	0.281622	0.0720841	0.0951595	0.0944787	0.954487	0.128249	0.946782	0.994642	0	0.935881	0.0807736	0.140146	0.112605	0.388925	0.553902	0.0912792	0.0452802	0.0882625	0.193627	0.594507	0.307953	0.456475	0.290408	0.163824
24	0.681697	0.613098	0.662995	0.0932711	0.106316	0.12954	0.804018	0.273176	0.589473	0.409812	0.503497	0.246793	0.227913	0.217832	0.392325	0.470552	0.190022	0.140092	0.0946658	0.193075	0.388464	0.64777	1	0.932147	0.702022	0.352653
25	0.470583	0.622319	0.711077	0.0681954	0.0531842	0.75844	0	0.187411	0.116712	0.507174	0.515764	0.531874	0.24795	0.147339	1	0.340393	0.140939	0.0830303	0.223649	0	0.0566394	1	0.521616	0.932935	0.416932	0.109867
26	0.773883	0.223234	0.298909	0.0665082	0.0677959	0.994232	0.188564	0.222004	0.0445253	0.583853	0.825681	0.680067	0.404946	0.16066	0.216361	0.127929	0.879271	0.0640761	0.0484347	0.134211	0.0681236	0.471375	0.145135	0.391052	0.648325	0.07021
27	0.077903	0.0232033	0.0352347	0.930088	0.148103	0.126214	0.245075	0.982393	0.195426	0.129759	0.325061	0.656912	0.105185	0.0804145	0.0680954	0.00634692	0.917199	0.0329812	0.0814679	0.348182	0.0238382	0.356449	0.347592	0.0354684	0.204126	0.587349
28	0.92687	0.0927766	0.00679377	0.081448	0.0696889	0.0951886	0.282148	0.148724	0.56002	0.161128	0.877452	0.639326	1	0.536196	0.56697	1	0.329834	0.0523153	0.0624517	0.165178	0.0567803	0.449487	0.375385	0.0946301	0.308398	0.198713
29	0.792537	0.108906	0.114317	0.074974	0.0256213	0.0618373	0.22961	0.099809	0.841227	0.745261	0.162927	1	0.156388	0.109599	0.0476139	0.029132	0.714496	0.0814341	0.0420642	0.132785	0.0139368	0.68403	0.42589	0.00100043	0.204109	0.00506212
30	0.21254	0.707	0.677798	0.0559657	0.1826	0.851457	0.669635	0.857652	0.565668	0.948996	0.538401	0.999001	0.36923	0.155671	0.0515506	0.55216	0.971238	0.0610324	0.0606308	0.249037	0	0.446376	0.445345	0.15034	0.286509	0.433118
31	0.774187	0.123351	0.0713637	0.063423	0.0337776	0.127337	0.19259	0.164203	0.163122	0.510417	0.212194	0.95006	0.737762	0.121351	0.0109897	0.639791	0.554794	0.0636856	0.0129657	0.124772	0.0150033	0.116744	0.421427	0.913811	0.234125	0.0386874
32	0.490145	0.567441	0.639358	0.200655	0.124684	0.547301	0.217387	0.247939	0.304185	0.662006	0.576002	0.754444	0.285651	0.18171	0.229715	0.406434	0.405477	1	0.0974192	0.0239542	0.229354	0.575538	0.245164	1	0.468338	0.253627
33	0.0482736	0.0203203	0	0.958152	0.14756	0.976168	0.196959	0.901923	0.13923	0.163003	0.605196	0.53268	0.0423728	0.061729	0.113664	0.0523977	0.975655	0.0370978	0.0650475	0.193984	0.00341793	0.488102	0.212438	0.0358598	0.313624	0.296723
34	0.77557	0.647829	0.12827	0.0418462	0.0187285	0.0932472	0.617096	0.0642766	0	0.66795	0.784172	0.807647	0.231757	0.160974	0.0993579	0.0336758	0.853171	0.0647203	0.00335645	0.118405	0.0762019	0	0.606489	0.102096	1	0.0415464
35	0.791943	0.223463	0.260519	0.0902528	0.0478072	0.888848	0.141053	0.117892	0.644385	1	0.0665655	0.917332	0.103009	0.133096	0.145977	0.611885	0.569405	0.0817425	0.0579815	0.125231	0.0690402	0.338983	0.187161	0.41839	0.342276	0.0337872
36	0.74337	0.48614	0.577008	0.0792838	0.0952455	0.968919	0.118524	0.253966	0.10853	0.762606	0.849679	0.800377	0.435313	0.222076	0.439931	0.412027	0.742444	0.0749392	0.21563	0.0963723	0.396868	0.629429	0.72188	0.78786	0.946712	0.261907
37	0.742588	0.231378	0.24135	0.0274241	0.0719801	0.924734	0.195862	0.151773	0.00196891	0.553143	0.982787	0.8294	0.582889	0.241869	0.461829	0.119262	0.426071	0.0411978	0.0569936	0.127083	0.895666	0.34865	0.246162	0.274906	0.965063	0.130605
38	0.388184	0.604971	0.274084	0.0713028	0.0525317	0.974212	0.212474	0.277283	0.0694303	0.859822	0.736146	0.914052	0.311281	0.184727	0.277874	0.229903	0.743182	0.0538913	0.807121	0.0852022	0.0512796	0.385944	0.194036	0.266842	0.413206	0.0522513
39	0.0522362	0.102413	0.112822	0.774394	0.110402	0.865727	0.189652	0.221326	0.476173	0.925629	0.109254	0.936458	0	0.134403	0.0437372	0.599147	0.644481	0.0735533	0.0253317	0.154882	0.0154493	0.0157917	0.318921	0.161233	0.276805	0.0395032
40	0.0637156	0	0.0946402	1	0.211966	0.157891	0.346271	0.723157	0.350563	0.113434	0.286425	0	0.39977	0	0.111925	0	0.320791	0.951396	0.00409693	0.822147	0.0140825	0.132324	0.248454	0	0.496298	0.0882679

## Sheet: Figure 5d
Source Data for Figure 5d
FlowJo ID	Severity	Pop_identifier	CR_panel	Subset	FlowSOM	Percentage
4000	Healthy	SOM_27_CR1_InnateT	CR1	InnateT	27	0.141844
4000	Healthy	SOM_34_CR1_InnateT	CR1	InnateT	34	13.1064
4000	Healthy	SOM_38_CR1_InnateT	CR1	InnateT	38	5.13475
4000	Healthy	SOM_35_CR1_InnateT	CR1	InnateT	35	0
4000	Healthy	SOM_37_CR1_InnateT	CR1	InnateT	37	0
4001	Healthy	SOM_27_CR1_InnateT	CR1	InnateT	27	0.0399202
4001	Healthy	SOM_34_CR1_InnateT	CR1	InnateT	34	16.4271
4001	Healthy	SOM_38_CR1_InnateT	CR1	InnateT	38	5.60878
4001	Healthy	SOM_35_CR1_InnateT	CR1	InnateT	35	0
4001	Healthy	SOM_37_CR1_InnateT	CR1	InnateT	37	0
4002	Healthy	SOM_27_CR1_InnateT	CR1	InnateT	27	0.0282945
4002	Healthy	SOM_34_CR1_InnateT	CR1	InnateT	34	13.7582
4002	Healthy	SOM_38_CR1_InnateT	CR1	InnateT	38	4.61908
4002	Healthy	SOM_35_CR1_InnateT	CR1	InnateT	35	0.07781
4002	Healthy	SOM_37_CR1_InnateT	CR1	InnateT	37	0.0141473
4003	Healthy	SOM_27_CR1_InnateT	CR1	InnateT	27	0.146341
4003	Healthy	SOM_34_CR1_InnateT	CR1	InnateT	34	23.4146
4003	Healthy	SOM_38_CR1_InnateT	CR1	InnateT	38	11.6585
4003	Healthy	SOM_35_CR1_InnateT	CR1	InnateT	35	0.0487805
4003	Healthy	SOM_37_CR1_InnateT	CR1	InnateT	37	0.0487805
4004	Healthy	SOM_27_CR1_InnateT	CR1	InnateT	27	0.0338219
4004	Healthy	SOM_34_CR1_InnateT	CR1	InnateT	34	24.69
4004	Healthy	SOM_38_CR1_InnateT	CR1	InnateT	38	9.81962
4004	Healthy	SOM_35_CR1_InnateT	CR1	InnateT	35	0.0338219
4004	Healthy	SOM_37_CR1_InnateT	CR1	InnateT	37	0.0338219
4005	Healthy	SOM_27_CR1_InnateT	CR1	InnateT	27	0.0445732
4005	Healthy	SOM_34_CR1_InnateT	CR1	InnateT	34	56.2291
4005	Healthy	SOM_38_CR1_InnateT	CR1	InnateT	38	21.5957
4005	Healthy	SOM_35_CR1_InnateT	CR1	InnateT	35	0.0668598
4005	Healthy	SOM_37_CR1_InnateT	CR1	InnateT	37	0
4006	Healthy	SOM_27_CR1_InnateT	CR1	InnateT	27	0.0431779
4006	Healthy	SOM_34_CR1_InnateT	CR1	InnateT	34	27.7634
4006	Healthy	SOM_38_CR1_InnateT	CR1	InnateT	38	13.6442
4006	Healthy	SOM_35_CR1_InnateT	CR1	InnateT	35	0
4006	Healthy	SOM_37_CR1_InnateT	CR1	InnateT	37	0.0431779
4007	Healthy	SOM_27_CR1_InnateT	CR1	InnateT	27	0.019988
4007	Healthy	SOM_34_CR1_InnateT	CR1	InnateT	34	18.1691
4007	Healthy	SOM_38_CR1_InnateT	CR1	InnateT	38	8.8347
4007	Healthy	SOM_35_CR1_InnateT	CR1	InnateT	35	0.019988
4007	Healthy	SOM_37_CR1_InnateT	CR1	InnateT	37	0.019988
4008	Healthy	SOM_27_CR1_InnateT	CR1	InnateT	27	0.0122632
4008	Healthy	SOM_34_CR1_InnateT	CR1	InnateT	34	34.2939
4008	Healthy	SOM_38_CR1_InnateT	CR1	InnateT	38	14.8936
4008	Healthy	SOM_35_CR1_InnateT	CR1	InnateT	35	0.0919738
4008	Healthy	SOM_37_CR1_InnateT	CR1	InnateT	37	0.0183948
4009	Healthy	SOM_27_CR1_InnateT	CR1	InnateT	27	0.00848212
4009	Healthy	SOM_34_CR1_InnateT	CR1	InnateT	34	38.4664
4009	Healthy	SOM_38_CR1_InnateT	CR1	InnateT	38	18.3214
4009	Healthy	SOM_35_CR1_InnateT	CR1	InnateT	35	0.0381696
4009	Healthy	SOM_37_CR1_InnateT	CR1	InnateT	37	0.0212053
4010	Healthy	SOM_27_CR1_InnateT	CR1	InnateT	27	0.0186974
4010	Healthy	SOM_34_CR1_InnateT	CR1	InnateT	34	19.0527
4010	Healthy	SOM_38_CR1_InnateT	CR1	InnateT	38	5.14179
4010	Healthy	SOM_35_CR1_InnateT	CR1	InnateT	35	0.0311624
4010	Healthy	SOM_37_CR1_InnateT	CR1	InnateT	37	0.155812
4011	Healthy	SOM_27_CR1_InnateT	CR1	InnateT	27	0.0369413
4011	Healthy	SOM_34_CR1_InnateT	CR1	InnateT	34	43.1228
4011	Healthy	SOM_38_CR1_InnateT	CR1	InnateT	38	15.7985
4011	Healthy	SOM_35_CR1_InnateT	CR1	InnateT	35	0.09851
4011	Healthy	SOM_37_CR1_InnateT	CR1	InnateT	37	0.0369413
4012	Healthy	SOM_27_CR1_InnateT	CR1	InnateT	27	0.00284188
4012	Healthy	SOM_34_CR1_InnateT	CR1	InnateT	34	33.7786
4012	Healthy	SOM_38_CR1_InnateT	CR1	InnateT	38	11.6091
4012	Healthy	SOM_35_CR1_InnateT	CR1	InnateT	35	0.093782
4012	Healthy	SOM_37_CR1_InnateT	CR1	InnateT	37	0.0568376
4013	Healthy	SOM_27_CR1_InnateT	CR1	InnateT	27	0
4013	Healthy	SOM_34_CR1_InnateT	CR1	InnateT	34	50.1625
4013	Healthy	SOM_38_CR1_InnateT	CR1	InnateT	38	21.7261
4013	Healthy	SOM_35_CR1_InnateT	CR1	InnateT	35	0.0769823
4013	Healthy	SOM_37_CR1_InnateT	CR1	InnateT	37	0.0898127
4014	Healthy	SOM_27_CR1_InnateT	CR1	InnateT	27	0.0420168
4014	Healthy	SOM_34_CR1_InnateT	CR1	InnateT	34	43.6345
4014	Healthy	SOM_38_CR1_InnateT	CR1	InnateT	38	14.3697
4014	Healthy	SOM_35_CR1_InnateT	CR1	InnateT	35	0.12605
4014	Healthy	SOM_37_CR1_InnateT	CR1	InnateT	37	0.0630252
4015	Healthy	SOM_27_CR1_InnateT	CR1	InnateT	27	0.00464274
4015	Healthy	SOM_34_CR1_InnateT	CR1	InnateT	34	14.4018
4015	Healthy	SOM_38_CR1_InnateT	CR1	InnateT	38	7.70231
4015	Healthy	SOM_35_CR1_InnateT	CR1	InnateT	35	0.0371419
4015	Healthy	SOM_37_CR1_InnateT	CR1	InnateT	37	0.0278564
4016	Healthy	SOM_27_CR1_InnateT	CR1	InnateT	27	0.0172764
4016	Healthy	SOM_34_CR1_InnateT	CR1	InnateT	34	48.6589
4016	Healthy	SOM_38_CR1_InnateT	CR1	InnateT	38	19.8851
4016	Healthy	SOM_35_CR1_InnateT	CR1	InnateT	35	0.177083
4016	Healthy	SOM_37_CR1_InnateT	CR1	InnateT	37	0.112296
4017	Healthy	SOM_27_CR1_InnateT	CR1	InnateT	27	0.00137061
4017	Healthy	SOM_34_CR1_InnateT	CR1	InnateT	34	9.58196
4017	Healthy	SOM_38_CR1_InnateT	CR1	InnateT	38	3.8898
4017	Healthy	SOM_35_CR1_InnateT	CR1	InnateT	35	0.042489
4017	Healthy	SOM_37_CR1_InnateT	CR1	InnateT	37	0.042489
4018	Healthy	SOM_27_CR1_InnateT	CR1	InnateT	27	0.0163185
4018	Healthy	SOM_34_CR1_InnateT	CR1	InnateT	34	6.00522
4018	Healthy	SOM_38_CR1_InnateT	CR1	InnateT	38	2.39883
4018	Healthy	SOM_35_CR1_InnateT	CR1	InnateT	35	0.0652742
4018	Healthy	SOM_37_CR1_InnateT	CR1	InnateT	37	0.0163185
4019	Healthy	SOM_27_CR1_InnateT	CR1	InnateT	27	0.0329218
4019	Healthy	SOM_34_CR1_InnateT	CR1	InnateT	34	52.8889
4019	Healthy	SOM_38_CR1_InnateT	CR1	InnateT	38	18.1564
4019	Healthy	SOM_35_CR1_InnateT	CR1	InnateT	35	0.213992
4019	Healthy	SOM_37_CR1_InnateT	CR1	InnateT	37	0.0493827
4020	Healthy	SOM_27_CR1_InnateT	CR1	InnateT	27	0.0419164
4020	Healthy	SOM_34_CR1_InnateT	CR1	InnateT	34	55.1913
4020	Healthy	SOM_38_CR1_InnateT	CR1	InnateT	38	21.9307
4020	Healthy	SOM_35_CR1_InnateT	CR1	InnateT	35	0.142516
4020	Healthy	SOM_37_CR1_InnateT	CR1	InnateT	37	0.00838328
4021	Healthy	SOM_27_CR1_InnateT	CR1	InnateT	27	0.0079447
4021	Healthy	SOM_34_CR1_InnateT	CR1	InnateT	34	36.2437
4021	Healthy	SOM_38_CR1_InnateT	CR1	InnateT	38	16.5091
4021	Healthy	SOM_35_CR1_InnateT	CR1	InnateT	35	0.0317788
4021	Healthy	SOM_37_CR1_InnateT	CR1	InnateT	37	0.143005
4022	Healthy	SOM_27_CR1_InnateT	CR1	InnateT	27	0.00756372
4022	Healthy	SOM_34_CR1_InnateT	CR1	InnateT	34	11.4742
4022	Healthy	SOM_38_CR1_InnateT	CR1	InnateT	38	4.14492
4022	Healthy	SOM_35_CR1_InnateT	CR1	InnateT	35	0.026473
4022	Healthy	SOM_37_CR1_InnateT	CR1	InnateT	37	0.0605098
4023	Healthy	SOM_27_CR1_InnateT	CR1	InnateT	27	0.0220216
4023	Healthy	SOM_34_CR1_InnateT	CR1	InnateT	34	2.62686
4023	Healthy	SOM_38_CR1_InnateT	CR1	InnateT	38	0.880863
4023	Healthy	SOM_35_CR1_InnateT	CR1	InnateT	35	0.0125838
4023	Healthy	SOM_37_CR1_InnateT	CR1	InnateT	37	0.00943782
4024	Healthy	SOM_27_CR1_InnateT	CR1	InnateT	27	0
4024	Healthy	SOM_34_CR1_InnateT	CR1	InnateT	34	4.23157
4024	Healthy	SOM_38_CR1_InnateT	CR1	InnateT	38	1.57886
4024	Healthy	SOM_35_CR1_InnateT	CR1	InnateT	35	0.0159481
4024	Healthy	SOM_37_CR1_InnateT	CR1	InnateT	37	0.0106321
4025	Healthy	SOM_27_CR1_InnateT	CR1	InnateT	27	0.0221729
4025	Healthy	SOM_34_CR1_InnateT	CR1	InnateT	34	41.1929
4025	Healthy	SOM_38_CR1_InnateT	CR1	InnateT	38	20.9002
4025	Healthy	SOM_35_CR1_InnateT	CR1	InnateT	35	0.345898
4025	Healthy	SOM_37_CR1_InnateT	CR1	InnateT	37	0.0931264
4026	Healthy	SOM_27_CR1_InnateT	CR1	InnateT	27	0.00522162
4026	Healthy	SOM_34_CR1_InnateT	CR1	InnateT	34	5.22684
4026	Healthy	SOM_38_CR1_InnateT	CR1	InnateT	38	2.4467
4026	Healthy	SOM_35_CR1_InnateT	CR1	InnateT	35	0.014173
4026	Healthy	SOM_37_CR1_InnateT	CR1	InnateT	37	0.0208865
4027	Healthy	SOM_27_CR1_InnateT	CR1	InnateT	27	0.00553097
4027	Healthy	SOM_34_CR1_InnateT	CR1	InnateT	34	48.609
4027	Healthy	SOM_38_CR1_InnateT	CR1	InnateT	38	22.4032
4027	Healthy	SOM_35_CR1_InnateT	CR1	InnateT	35	0.190819
4027	Healthy	SOM_37_CR1_InnateT	CR1	InnateT	37	0.160398
4028	Healthy	SOM_27_CR1_InnateT	CR1	InnateT	27	0.0177169
4028	Healthy	SOM_34_CR1_InnateT	CR1	InnateT	34	33.8097
4028	Healthy	SOM_38_CR1_InnateT	CR1	InnateT	38	11.1853
4028	Healthy	SOM_35_CR1_InnateT	CR1	InnateT	35	0.0826788
4028	Healthy	SOM_37_CR1_InnateT	CR1	InnateT	37	0.0295281
4029	Healthy	SOM_27_CR1_InnateT	CR1	InnateT	27	0.0206186
4029	Healthy	SOM_34_CR1_InnateT	CR1	InnateT	34	49.9588
4029	Healthy	SOM_38_CR1_InnateT	CR1	InnateT	38	19.0309
4029	Healthy	SOM_35_CR1_InnateT	CR1	InnateT	35	0.14433
4029	Healthy	SOM_37_CR1_InnateT	CR1	InnateT	37	0.206186
4030	Critical (ventilation)	SOM_27_CR1_InnateT	CR1	InnateT	27	0
4030	Critical (ventilation)	SOM_34_CR1_InnateT	CR1	InnateT	34	12.4031
4030	Critical (ventilation)	SOM_38_CR1_InnateT	CR1	InnateT	38	2.96296
4030	Critical (ventilation)	SOM_35_CR1_InnateT	CR1	InnateT	35	0.0344531
4030	Critical (ventilation)	SOM_37_CR1_InnateT	CR1	InnateT	37	0.0516796
4031	Severe (no venitlation)	SOM_27_CR1_InnateT	CR1	InnateT	27	0.0512821
4031	Severe (no venitlation)	SOM_34_CR1_InnateT	CR1	InnateT	34	7.28205
4031	Severe (no venitlation)	SOM_38_CR1_InnateT	CR1	InnateT	38	1.79487
4031	Severe (no venitlation)	SOM_35_CR1_InnateT	CR1	InnateT	35	0
4031	Severe (no venitlation)	SOM_37_CR1_InnateT	CR1	InnateT	37	0
4032	Critical (ventilation)	SOM_27_CR1_InnateT	CR1	InnateT	27	0.100033
4032	Critical (ventilation)	SOM_34_CR1_InnateT	CR1	InnateT	34	2.83428
4032	Critical (ventilation)	SOM_38_CR1_InnateT	CR1	InnateT	38	0.566856
4032	Critical (ventilation)	SOM_35_CR1_InnateT	CR1	InnateT	35	0
4032	Critical (ventilation)	SOM_37_CR1_InnateT	CR1	InnateT	37	0.0333444
4033	Severe (no venitlation)	SOM_27_CR1_InnateT	CR1	InnateT	27	0.355872
4033	Severe (no venitlation)	SOM_34_CR1_InnateT	CR1	InnateT	34	17.7936
4033	Severe (no venitlation)	SOM_38_CR1_InnateT	CR1	InnateT	38	3.20285
4033	Severe (no venitlation)	SOM_35_CR1_InnateT	CR1	InnateT	35	0
4033	Severe (no venitlation)	SOM_37_CR1_InnateT	CR1	InnateT	37	0
4034	Severe (no venitlation)	SOM_27_CR1_InnateT	CR1	InnateT	27	0
4034	Severe (no venitlation)	SOM_34_CR1_InnateT	CR1	InnateT	34	0.801448
4034	Severe (no venitlation)	SOM_38_CR1_InnateT	CR1	InnateT	38	0.517063
4034	Severe (no venitlation)	SOM_35_CR1_InnateT	CR1	InnateT	35	0.0517063
4034	Severe (no venitlation)	SOM_37_CR1_InnateT	CR1	InnateT	37	0.0517063
4035	Severe (no venitlation)	SOM_27_CR1_InnateT	CR1	InnateT	27	0.00595522
4035	Severe (no venitlation)	SOM_34_CR1_InnateT	CR1	InnateT	34	4.13888
4035	Severe (no venitlation)	SOM_38_CR1_InnateT	CR1	InnateT	38	1.22677
4035	Severe (no venitlation)	SOM_35_CR1_InnateT	CR1	InnateT	35	0
4035	Severe (no venitlation)	SOM_37_CR1_InnateT	CR1	InnateT	37	0.0238209
4036	Critical (ventilation)	SOM_27_CR1_InnateT	CR1	InnateT	27	0
4036	Critical (ventilation)	SOM_34_CR1_InnateT	CR1	InnateT	34	2.68817
4036	Critical (ventilation)	SOM_38_CR1_InnateT	CR1	InnateT	38	2.68817
4036	Critical (ventilation)	SOM_35_CR1_InnateT	CR1	InnateT	35	0
4036	Critical (ventilation)	SOM_37_CR1_InnateT	CR1	InnateT	37	0
4037	Critical (ventilation)	SOM_27_CR1_InnateT	CR1	InnateT	27	0
4037	Critical (ventilation)	SOM_34_CR1_InnateT	CR1	InnateT	34	0.598444
4037	Critical (ventilation)	SOM_38_CR1_InnateT	CR1	InnateT	38	0.299222
4037	Critical (ventilation)	SOM_35_CR1_InnateT	CR1	InnateT	35	0
4037	Critical (ventilation)	SOM_37_CR1_InnateT	CR1	InnateT	37	0
4038	Severe (no venitlation)	SOM_27_CR1_InnateT	CR1	InnateT	27	0
4038	Severe (no venitlation)	SOM_34_CR1_InnateT	CR1	InnateT	34	1.47601
4038	Severe (no venitlation)	SOM_38_CR1_InnateT	CR1	InnateT	38	0
4038	Severe (no venitlation)	SOM_35_CR1_InnateT	CR1	InnateT	35	0
4038	Severe (no venitlation)	SOM_37_CR1_InnateT	CR1	InnateT	37	0
4039	Severe (no venitlation)	SOM_27_CR1_InnateT	CR1	InnateT	27	0.0285714
4039	Severe (no venitlation)	SOM_34_CR1_InnateT	CR1	InnateT	34	3.91429
4039	Severe (no venitlation)	SOM_38_CR1_InnateT	CR1	InnateT	38	0.914286
4039	Severe (no venitlation)	SOM_35_CR1_InnateT	CR1	InnateT	35	0.0571429
4039	Severe (no venitlation)	SOM_37_CR1_InnateT	CR1	InnateT	37	0.0285714
4040	Mild	SOM_27_CR1_InnateT	CR1	InnateT	27	0.00587682
4040	Mild	SOM_34_CR1_InnateT	CR1	InnateT	34	27.0628
4040	Mild	SOM_38_CR1_InnateT	CR1	InnateT	38	9.26775
4040	Mild	SOM_35_CR1_InnateT	CR1	InnateT	35	0.105783
4040	Mild	SOM_37_CR1_InnateT	CR1	InnateT	37	0.0763987
4041	Mild	SOM_27_CR1_InnateT	CR1	InnateT	27	0.00971062
4041	Mild	SOM_34_CR1_InnateT	CR1	InnateT	34	40.0757
4041	Mild	SOM_38_CR1_InnateT	CR1	InnateT	38	17.6539
4041	Mild	SOM_35_CR1_InnateT	CR1	InnateT	35	0.233055
4041	Mild	SOM_37_CR1_InnateT	CR1	InnateT	37	0.0679744
4042	Moderate	SOM_27_CR1_InnateT	CR1	InnateT	27	0.00850991
4042	Moderate	SOM_34_CR1_InnateT	CR1	InnateT	34	37.3755
4042	Moderate	SOM_38_CR1_InnateT	CR1	InnateT	38	12.2883
4042	Moderate	SOM_35_CR1_InnateT	CR1	InnateT	35	0.399966
4042	Moderate	SOM_37_CR1_InnateT	CR1	InnateT	37	0.246788
4043	Mild	SOM_27_CR1_InnateT	CR1	InnateT	27	0.0087379
4043	Mild	SOM_34_CR1_InnateT	CR1	InnateT	34	11.8416
4043	Mild	SOM_38_CR1_InnateT	CR1	InnateT	38	4.03341
4043	Mild	SOM_35_CR1_InnateT	CR1	InnateT	35	0.157282
4043	Mild	SOM_37_CR1_InnateT	CR1	InnateT	37	0.0786411
4044	Mild	SOM_27_CR1_InnateT	CR1	InnateT	27	0.0092885
4044	Mild	SOM_34_CR1_InnateT	CR1	InnateT	34	7.38436
4044	Mild	SOM_38_CR1_InnateT	CR1	InnateT	38	2.36857
4044	Mild	SOM_35_CR1_InnateT	CR1	InnateT	35	0.074308
4044	Mild	SOM_37_CR1_InnateT	CR1	InnateT	37	0.092885
4045	Mild	SOM_27_CR1_InnateT	CR1	InnateT	27	0
4045	Mild	SOM_34_CR1_InnateT	CR1	InnateT	34	59.7576
4045	Mild	SOM_38_CR1_InnateT	CR1	InnateT	38	19.8084
4045	Mild	SOM_35_CR1_InnateT	CR1	InnateT	35	0.38444
4045	Mild	SOM_37_CR1_InnateT	CR1	InnateT	37	0.149866
4046	Moderate	SOM_27_CR1_InnateT	CR1	InnateT	27	0.0173619
4046	Moderate	SOM_34_CR1_InnateT	CR1	InnateT	34	24.8492
4046	Moderate	SOM_38_CR1_InnateT	CR1	InnateT	38	9.88324
4046	Moderate	SOM_35_CR1_InnateT	CR1	InnateT	35	0.208342
4046	Moderate	SOM_37_CR1_InnateT	CR1	InnateT	37	0.0868093
4047	Mild	SOM_27_CR1_InnateT	CR1	InnateT	27	0.00234395
4047	Mild	SOM_34_CR1_InnateT	CR1	InnateT	34	24.7803
4047	Mild	SOM_38_CR1_InnateT	CR1	InnateT	38	9.90554
4047	Mild	SOM_35_CR1_InnateT	CR1	InnateT	35	0.121885
4047	Mild	SOM_37_CR1_InnateT	CR1	InnateT	37	0.049223
4048	Healthy	SOM_27_CR1_InnateT	CR1	InnateT	27	0.0361969
4048	Healthy	SOM_34_CR1_InnateT	CR1	InnateT	34	44.3292
4048	Healthy	SOM_38_CR1_InnateT	CR1	InnateT	38	8.42181
4048	Healthy	SOM_35_CR1_InnateT	CR1	InnateT	35	0.180985
4048	Healthy	SOM_37_CR1_InnateT	CR1	InnateT	37	0.120656
4049	Healthy	SOM_27_CR1_InnateT	CR1	InnateT	27	0.0372162
4049	Healthy	SOM_34_CR1_InnateT	CR1	InnateT	34	27.8625
4049	Healthy	SOM_38_CR1_InnateT	CR1	InnateT	38	11.8596
4049	Healthy	SOM_35_CR1_InnateT	CR1	InnateT	35	0.111649
4049	Healthy	SOM_37_CR1_InnateT	CR1	InnateT	37	0.062027
4050	Healthy	SOM_27_CR1_InnateT	CR1	InnateT	27	0.122001
4050	Healthy	SOM_34_CR1_InnateT	CR1	InnateT	34	31.9235
4050	Healthy	SOM_38_CR1_InnateT	CR1	InnateT	38	12.5458
4050	Healthy	SOM_35_CR1_InnateT	CR1	InnateT	35	0.122001
4050	Healthy	SOM_37_CR1_InnateT	CR1	InnateT	37	0.142334
4051	Healthy	SOM_27_CR1_InnateT	CR1	InnateT	27	0.0367281
4051	Healthy	SOM_34_CR1_InnateT	CR1	InnateT	34	40.3536
4051	Healthy	SOM_38_CR1_InnateT	CR1	InnateT	38	12.7079
4051	Healthy	SOM_35_CR1_InnateT	CR1	InnateT	35	0.152159
4051	Healthy	SOM_37_CR1_InnateT	CR1	InnateT	37	0.0629624
4052	Healthy	SOM_27_CR1_InnateT	CR1	InnateT	27	0.812183
4052	Healthy	SOM_34_CR1_InnateT	CR1	InnateT	34	17.665
4052	Healthy	SOM_38_CR1_InnateT	CR1	InnateT	38	7.44501
4052	Healthy	SOM_35_CR1_InnateT	CR1	InnateT	35	0.0338409
4052	Healthy	SOM_37_CR1_InnateT	CR1	InnateT	37	0
4053	Healthy	SOM_27_CR1_InnateT	CR1	InnateT	27	0.299043
4053	Healthy	SOM_34_CR1_InnateT	CR1	InnateT	34	23.3254
4053	Healthy	SOM_38_CR1_InnateT	CR1	InnateT	38	4.78469
4053	Healthy	SOM_35_CR1_InnateT	CR1	InnateT	35	0
4053	Healthy	SOM_37_CR1_InnateT	CR1	InnateT	37	0
4054	Healthy	SOM_27_CR1_InnateT	CR1	InnateT	27	0.00418568
4054	Healthy	SOM_34_CR1_InnateT	CR1	InnateT	34	31.673
4054	Healthy	SOM_38_CR1_InnateT	CR1	InnateT	38	14.3569
4054	Healthy	SOM_35_CR1_InnateT	CR1	InnateT	35	0.150684
4054	Healthy	SOM_37_CR1_InnateT	CR1	InnateT	37	0.0795279
4055	Healthy	SOM_27_CR1_InnateT	CR1	InnateT	27	0.0310559
4055	Healthy	SOM_34_CR1_InnateT	CR1	InnateT	34	52.9969
4055	Healthy	SOM_38_CR1_InnateT	CR1	InnateT	38	13.9441
4055	Healthy	SOM_35_CR1_InnateT	CR1	InnateT	35	0.108696
4055	Healthy	SOM_37_CR1_InnateT	CR1	InnateT	37	0.0465839
4056	Healthy	SOM_27_CR1_InnateT	CR1	InnateT	27	0
4056	Healthy	SOM_34_CR1_InnateT	CR1	InnateT	34	3.49187
4056	Healthy	SOM_38_CR1_InnateT	CR1	InnateT	38	1.02348
4056	Healthy	SOM_35_CR1_InnateT	CR1	InnateT	35	0
4056	Healthy	SOM_37_CR1_InnateT	CR1	InnateT	37	0.0602047
4057	Healthy	SOM_27_CR1_InnateT	CR1	InnateT	27	0.0510882
4057	Healthy	SOM_34_CR1_InnateT	CR1	InnateT	34	5.28252
4057	Healthy	SOM_38_CR1_InnateT	CR1	InnateT	38	1.81874
4057	Healthy	SOM_35_CR1_InnateT	CR1	InnateT	35	0.0306529
4057	Healthy	SOM_37_CR1_InnateT	CR1	InnateT	37	0.0102176
4058	Healthy	SOM_27_CR1_InnateT	CR1	InnateT	27	0.0509217
4058	Healthy	SOM_34_CR1_InnateT	CR1	InnateT	34	23.3527
4058	Healthy	SOM_38_CR1_InnateT	CR1	InnateT	38	7.03738
4058	Healthy	SOM_35_CR1_InnateT	CR1	InnateT	35	0.030553
4058	Healthy	SOM_37_CR1_InnateT	CR1	InnateT	37	0.0509217
4059	Healthy	SOM_27_CR1_InnateT	CR1	InnateT	27	0.0368732
4059	Healthy	SOM_34_CR1_InnateT	CR1	InnateT	34	24.7542
4059	Healthy	SOM_38_CR1_InnateT	CR1	InnateT	38	7.35005
4059	Healthy	SOM_35_CR1_InnateT	CR1	InnateT	35	0.159784
4059	Healthy	SOM_37_CR1_InnateT	CR1	InnateT	37	0.258112
4060	Healthy	SOM_27_CR1_InnateT	CR1	InnateT	27	0.0327386
4060	Healthy	SOM_34_CR1_InnateT	CR1	InnateT	34	14.9452
4060	Healthy	SOM_38_CR1_InnateT	CR1	InnateT	38	7.79178
4060	Healthy	SOM_35_CR1_InnateT	CR1	InnateT	35	0.0163693
4060	Healthy	SOM_37_CR1_InnateT	CR1	InnateT	37	0.0818465
4061	Healthy	SOM_27_CR1_InnateT	CR1	InnateT	27	0.085034
4061	Healthy	SOM_34_CR1_InnateT	CR1	InnateT	34	23.0017
4061	Healthy	SOM_38_CR1_InnateT	CR1	InnateT	38	8.97109
4061	Healthy	SOM_35_CR1_InnateT	CR1	InnateT	35	0.127551
4061	Healthy	SOM_37_CR1_InnateT	CR1	InnateT	37	0.042517
4062	Healthy	SOM_27_CR1_InnateT	CR1	InnateT	27	0.0368358
4062	Healthy	SOM_34_CR1_InnateT	CR1	InnateT	34	27.4979
4062	Healthy	SOM_38_CR1_InnateT	CR1	InnateT	38	9.14449
4062	Healthy	SOM_35_CR1_InnateT	CR1	InnateT	35	0.0184179
4062	Healthy	SOM_37_CR1_InnateT	CR1	InnateT	37	0.0276269
4063	Healthy	SOM_27_CR1_InnateT	CR1	InnateT	27	0.0137988
4063	Healthy	SOM_34_CR1_InnateT	CR1	InnateT	34	12.3913
4063	Healthy	SOM_38_CR1_InnateT	CR1	InnateT	38	3.64289
4063	Healthy	SOM_35_CR1_InnateT	CR1	InnateT	35	0.0137988
4063	Healthy	SOM_37_CR1_InnateT	CR1	InnateT	37	0.0275976
4064	Healthy	SOM_27_CR1_InnateT	CR1	InnateT	27	0.0145012
4064	Healthy	SOM_34_CR1_InnateT	CR1	InnateT	34	25.1015
4064	Healthy	SOM_38_CR1_InnateT	CR1	InnateT	38	10.6148
4064	Healthy	SOM_35_CR1_InnateT	CR1	InnateT	35	0.116009
4064	Healthy	SOM_37_CR1_InnateT	CR1	InnateT	37	0.13051
4065	Healthy	SOM_27_CR1_InnateT	CR1	InnateT	27	0.0200763
4065	Healthy	SOM_34_CR1_InnateT	CR1	InnateT	34	5.70167
4065	Healthy	SOM_38_CR1_InnateT	CR1	InnateT	38	1.92732
4065	Healthy	SOM_35_CR1_InnateT	CR1	InnateT	35	0.120458
4065	Healthy	SOM_37_CR1_InnateT	CR1	InnateT	37	0.0401526
4066	Healthy	SOM_27_CR1_InnateT	CR1	InnateT	27	0.0113759
4066	Healthy	SOM_34_CR1_InnateT	CR1	InnateT	34	54.6158
4066	Healthy	SOM_38_CR1_InnateT	CR1	InnateT	38	22.8599
4066	Healthy	SOM_35_CR1_InnateT	CR1	InnateT	35	0.113759
4066	Healthy	SOM_37_CR1_InnateT	CR1	InnateT	37	0.0398157
4067	Healthy	SOM_27_CR1_InnateT	CR1	InnateT	27	0
4067	Healthy	SOM_34_CR1_InnateT	CR1	InnateT	34	42.6626
4067	Healthy	SOM_38_CR1_InnateT	CR1	InnateT	38	16.4744
4067	Healthy	SOM_35_CR1_InnateT	CR1	InnateT	35	0.0994233
4067	Healthy	SOM_37_CR1_InnateT	CR1	InnateT	37	0.0198847
4068	Healthy	SOM_27_CR1_InnateT	CR1	InnateT	27	0.0338725
4068	Healthy	SOM_34_CR1_InnateT	CR1	InnateT	34	69.1761
4068	Healthy	SOM_38_CR1_InnateT	CR1	InnateT	38	19.5105
4068	Healthy	SOM_35_CR1_InnateT	CR1	InnateT	35	0.0254044
4068	Healthy	SOM_37_CR1_InnateT	CR1	InnateT	37	0.0254044
4069	Healthy	SOM_27_CR1_InnateT	CR1	InnateT	27	0.411523
4069	Healthy	SOM_34_CR1_InnateT	CR1	InnateT	34	18.93
4069	Healthy	SOM_38_CR1_InnateT	CR1	InnateT	38	6.17284
4069	Healthy	SOM_35_CR1_InnateT	CR1	InnateT	35	0
4069	Healthy	SOM_37_CR1_InnateT	CR1	InnateT	37	0.411523
4070	Healthy	SOM_27_CR1_InnateT	CR1	InnateT	27	0.0579374
4070	Healthy	SOM_34_CR1_InnateT	CR1	InnateT	34	6.25724
4070	Healthy	SOM_38_CR1_InnateT	CR1	InnateT	38	2.46234
4070	Healthy	SOM_35_CR1_InnateT	CR1	InnateT	35	0.0289687
4070	Healthy	SOM_37_CR1_InnateT	CR1	InnateT	37	0.0289687
4071	Healthy	SOM_27_CR1_InnateT	CR1	InnateT	27	0.0521648
4071	Healthy	SOM_34_CR1_InnateT	CR1	InnateT	34	4.36881
4071	Healthy	SOM_38_CR1_InnateT	CR1	InnateT	38	1.81273
4071	Healthy	SOM_35_CR1_InnateT	CR1	InnateT	35	0
4071	Healthy	SOM_37_CR1_InnateT	CR1	InnateT	37	0.0521648
4072	Healthy	SOM_27_CR1_InnateT	CR1	InnateT	27	0.00313987
4072	Healthy	SOM_34_CR1_InnateT	CR1	InnateT	34	7.50742
4072	Healthy	SOM_38_CR1_InnateT	CR1	InnateT	38	2.44909
4072	Healthy	SOM_35_CR1_InnateT	CR1	InnateT	35	0.045528
4072	Healthy	SOM_37_CR1_InnateT	CR1	InnateT	37	0.0392483
4073	Healthy	SOM_27_CR1_InnateT	CR1	InnateT	27	0.0238039
4073	Healthy	SOM_34_CR1_InnateT	CR1	InnateT	34	33.492
4073	Healthy	SOM_38_CR1_InnateT	CR1	InnateT	38	8.71221
4073	Healthy	SOM_35_CR1_InnateT	CR1	InnateT	35	0.0476077
4073	Healthy	SOM_37_CR1_InnateT	CR1	InnateT	37	0
4074	Healthy	SOM_27_CR1_InnateT	CR1	InnateT	27	0.0413394
4074	Healthy	SOM_34_CR1_InnateT	CR1	InnateT	34	27.9041
4074	Healthy	SOM_38_CR1_InnateT	CR1	InnateT	38	8.82596
4074	Healthy	SOM_35_CR1_InnateT	CR1	InnateT	35	0.0620091
4074	Healthy	SOM_37_CR1_InnateT	CR1	InnateT	37	0.0413394
4075	Healthy	SOM_27_CR1_InnateT	CR1	InnateT	27	0.118287
4075	Healthy	SOM_34_CR1_InnateT	CR1	InnateT	34	14.3601
4075	Healthy	SOM_38_CR1_InnateT	CR1	InnateT	38	5.77242
4075	Healthy	SOM_35_CR1_InnateT	CR1	InnateT	35	0.0946298
4075	Healthy	SOM_37_CR1_InnateT	CR1	InnateT	37	0.0473149
4076	Healthy	SOM_27_CR1_InnateT	CR1	InnateT	27	0.127714
4076	Healthy	SOM_34_CR1_InnateT	CR1	InnateT	34	6.09195
4076	Healthy	SOM_38_CR1_InnateT	CR1	InnateT	38	1.45594
4076	Healthy	SOM_35_CR1_InnateT	CR1	InnateT	35	0.0383142
4076	Healthy	SOM_37_CR1_InnateT	CR1	InnateT	37	0.153257
4077	Healthy	SOM_27_CR1_InnateT	CR1	InnateT	27	0.201478
4077	Healthy	SOM_34_CR1_InnateT	CR1	InnateT	34	2.41773
4077	Healthy	SOM_38_CR1_InnateT	CR1	InnateT	38	0.604433
4077	Healthy	SOM_35_CR1_InnateT	CR1	InnateT	35	0
4077	Healthy	SOM_37_CR1_InnateT	CR1	InnateT	37	0
4078	Critical (ventilation)	SOM_27_CR1_InnateT	CR1	InnateT	27	11.4754
4078	Critical (ventilation)	SOM_34_CR1_InnateT	CR1	InnateT	34	8.19672
4078	Critical (ventilation)	SOM_38_CR1_InnateT	CR1	InnateT	38	1.63934
4078	Critical (ventilation)	SOM_35_CR1_InnateT	CR1	InnateT	35	0
4078	Critical (ventilation)	SOM_37_CR1_InnateT	CR1	InnateT	37	0
4079	Severe (no venitlation)	SOM_27_CR1_InnateT	CR1	InnateT	27	0.943396
4079	Severe (no venitlation)	SOM_34_CR1_InnateT	CR1	InnateT	34	7.54717
4079	Severe (no venitlation)	SOM_38_CR1_InnateT	CR1	InnateT	38	4.40252
4079	Severe (no venitlation)	SOM_35_CR1_InnateT	CR1	InnateT	35	0
4079	Severe (no venitlation)	SOM_37_CR1_InnateT	CR1	InnateT	37	0
4080	Severe (no venitlation)	SOM_27_CR1_InnateT	CR1	InnateT	27	0.574713
4080	Severe (no venitlation)	SOM_34_CR1_InnateT	CR1	InnateT	34	10.728
4080	Severe (no venitlation)	SOM_38_CR1_InnateT	CR1	InnateT	38	2.29885
4080	Severe (no venitlation)	SOM_35_CR1_InnateT	CR1	InnateT	35	0
4080	Severe (no venitlation)	SOM_37_CR1_InnateT	CR1	InnateT	37	0
4081	Critical (ventilation)	SOM_27_CR1_InnateT	CR1	InnateT	27	5.42169
4081	Critical (ventilation)	SOM_34_CR1_InnateT	CR1	InnateT	34	3.01205
4081	Critical (ventilation)	SOM_38_CR1_InnateT	CR1	InnateT	38	0.60241
4081	Critical (ventilation)	SOM_35_CR1_InnateT	CR1	InnateT	35	0
4081	Critical (ventilation)	SOM_37_CR1_InnateT	CR1	InnateT	37	0
4082	Critical (ventilation)	SOM_27_CR1_InnateT	CR1	InnateT	27	8.33333
4082	Critical (ventilation)	SOM_34_CR1_InnateT	CR1	InnateT	34	2.08333
4082	Critical (ventilation)	SOM_38_CR1_InnateT	CR1	InnateT	38	0
4082	Critical (ventilation)	SOM_35_CR1_InnateT	CR1	InnateT	35	0
4082	Critical (ventilation)	SOM_37_CR1_InnateT	CR1	InnateT	37	0
4083	Critical (ventilation)	SOM_27_CR1_InnateT	CR1	InnateT	27	2.2082
4083	Critical (ventilation)	SOM_34_CR1_InnateT	CR1	InnateT	34	8.20189
4083	Critical (ventilation)	SOM_38_CR1_InnateT	CR1	InnateT	38	3.47003
4083	Critical (ventilation)	SOM_35_CR1_InnateT	CR1	InnateT	35	0
4083	Critical (ventilation)	SOM_37_CR1_InnateT	CR1	InnateT	37	0.630915
4084	Critical (ventilation)	SOM_27_CR1_InnateT	CR1	InnateT	27	0.0276319
4084	Critical (ventilation)	SOM_34_CR1_InnateT	CR1	InnateT	34	15.2528
4084	Critical (ventilation)	SOM_38_CR1_InnateT	CR1	InnateT	38	3.50926
4084	Critical (ventilation)	SOM_35_CR1_InnateT	CR1	InnateT	35	0.0276319
4084	Critical (ventilation)	SOM_37_CR1_InnateT	CR1	InnateT	37	0.0276319
4085	Critical (ventilation)	SOM_27_CR1_InnateT	CR1	InnateT	27	0
4085	Critical (ventilation)	SOM_34_CR1_InnateT	CR1	InnateT	34	3.50877
4085	Critical (ventilation)	SOM_38_CR1_InnateT	CR1	InnateT	38	0.412797
4085	Critical (ventilation)	SOM_35_CR1_InnateT	CR1	InnateT	35	0.103199
4085	Critical (ventilation)	SOM_37_CR1_InnateT	CR1	InnateT	37	0
4086	Critical (ventilation)	SOM_27_CR1_InnateT	CR1	InnateT	27	0.059952
4086	Critical (ventilation)	SOM_34_CR1_InnateT	CR1	InnateT	34	2.03837
4086	Critical (ventilation)	SOM_38_CR1_InnateT	CR1	InnateT	38	0.659472
4086	Critical (ventilation)	SOM_35_CR1_InnateT	CR1	InnateT	35	0
4086	Critical (ventilation)	SOM_37_CR1_InnateT	CR1	InnateT	37	0.059952
4087	Severe (no venitlation)	SOM_27_CR1_InnateT	CR1	InnateT	27	0
4087	Severe (no venitlation)	SOM_34_CR1_InnateT	CR1	InnateT	34	25.2595
4087	Severe (no venitlation)	SOM_38_CR1_InnateT	CR1	InnateT	38	6.51672
4087	Severe (no venitlation)	SOM_35_CR1_InnateT	CR1	InnateT	35	0.0576701
4087	Severe (no venitlation)	SOM_37_CR1_InnateT	CR1	InnateT	37	0.0576701
4088	Mild	SOM_27_CR1_InnateT	CR1	InnateT	27	0
4088	Mild	SOM_34_CR1_InnateT	CR1	InnateT	34	31.0667
4088	Mild	SOM_38_CR1_InnateT	CR1	InnateT	38	10.32
4088	Mild	SOM_35_CR1_InnateT	CR1	InnateT	35	0.16
4088	Mild	SOM_37_CR1_InnateT	CR1	InnateT	37	0.0933333
4089	Moderate	SOM_27_CR1_InnateT	CR1	InnateT	27	0.00704523
4089	Moderate	SOM_34_CR1_InnateT	CR1	InnateT	34	55.7489
4089	Moderate	SOM_38_CR1_InnateT	CR1	InnateT	38	23.679
4089	Moderate	SOM_35_CR1_InnateT	CR1	InnateT	35	0.366352
4089	Moderate	SOM_37_CR1_InnateT	CR1	InnateT	37	0.204312
4090	Mild	SOM_27_CR1_InnateT	CR1	InnateT	27	0.00387903
4090	Mild	SOM_34_CR1_InnateT	CR1	InnateT	34	23.781
4090	Mild	SOM_38_CR1_InnateT	CR1	InnateT	38	8.97348
4090	Mild	SOM_35_CR1_InnateT	CR1	InnateT	35	0.221104
4090	Mild	SOM_37_CR1_InnateT	CR1	InnateT	37	0.115078
4091	Moderate	SOM_27_CR1_InnateT	CR1	InnateT	27	0
4091	Moderate	SOM_34_CR1_InnateT	CR1	InnateT	34	21.1641
4091	Moderate	SOM_38_CR1_InnateT	CR1	InnateT	38	7.75401
4091	Moderate	SOM_35_CR1_InnateT	CR1	InnateT	35	0.102838
4091	Moderate	SOM_37_CR1_InnateT	CR1	InnateT	37	0.329083
4092	Moderate	SOM_27_CR1_InnateT	CR1	InnateT	27	0.0175269
4092	Moderate	SOM_34_CR1_InnateT	CR1	InnateT	34	33.5553
4092	Moderate	SOM_38_CR1_InnateT	CR1	InnateT	38	10.9105
4092	Moderate	SOM_35_CR1_InnateT	CR1	InnateT	35	0.455701
4092	Moderate	SOM_37_CR1_InnateT	CR1	InnateT	37	0.175269
4093	Moderate	SOM_27_CR1_InnateT	CR1	InnateT	27	0.0302755
4093	Moderate	SOM_34_CR1_InnateT	CR1	InnateT	34	34.1962
4093	Moderate	SOM_38_CR1_InnateT	CR1	InnateT	38	13.0033
4093	Moderate	SOM_35_CR1_InnateT	CR1	InnateT	35	0.13624
4093	Moderate	SOM_37_CR1_InnateT	CR1	InnateT	37	0.0302755
4094	Moderate	SOM_27_CR1_InnateT	CR1	InnateT	27	0.00966744
4094	Moderate	SOM_34_CR1_InnateT	CR1	InnateT	34	37.703
4094	Moderate	SOM_38_CR1_InnateT	CR1	InnateT	38	9.67711
4094	Moderate	SOM_35_CR1_InnateT	CR1	InnateT	35	0.367363
4094	Moderate	SOM_37_CR1_InnateT	CR1	InnateT	37	0.164346
4095	Moderate	SOM_27_CR1_InnateT	CR1	InnateT	27	0
4095	Moderate	SOM_34_CR1_InnateT	CR1	InnateT	34	25.7475
4095	Moderate	SOM_38_CR1_InnateT	CR1	InnateT	38	9.58947
4095	Moderate	SOM_35_CR1_InnateT	CR1	InnateT	35	0.449264
4095	Moderate	SOM_37_CR1_InnateT	CR1	InnateT	37	0.0929512
4096	Healthy	SOM_27_CR1_InnateT	CR1	InnateT	27	0.574713
4096	Healthy	SOM_34_CR1_InnateT	CR1	InnateT	34	5.74713
4096	Healthy	SOM_38_CR1_InnateT	CR1	InnateT	38	1.43678
4096	Healthy	SOM_35_CR1_InnateT	CR1	InnateT	35	0
4096	Healthy	SOM_37_CR1_InnateT	CR1	InnateT	37	0.143678
4097	Healthy	SOM_27_CR1_InnateT	CR1	InnateT	27	0.00357923
4097	Healthy	SOM_34_CR1_InnateT	CR1	InnateT	34	12.7063
4097	Healthy	SOM_38_CR1_InnateT	CR1	InnateT	38	3.32152
4097	Healthy	SOM_35_CR1_InnateT	CR1	InnateT	35	0.0214754
4097	Healthy	SOM_37_CR1_InnateT	CR1	InnateT	37	0.0357923
4098	Healthy	SOM_27_CR1_InnateT	CR1	InnateT	27	0.016592
4098	Healthy	SOM_34_CR1_InnateT	CR1	InnateT	34	64.2774
4098	Healthy	SOM_38_CR1_InnateT	CR1	InnateT	38	16.8077
4098	Healthy	SOM_35_CR1_InnateT	CR1	InnateT	35	0.149328
4098	Healthy	SOM_37_CR1_InnateT	CR1	InnateT	37	0.08296
4099	Healthy	SOM_27_CR1_InnateT	CR1	InnateT	27	0
4099	Healthy	SOM_34_CR1_InnateT	CR1	InnateT	34	41.6977
4099	Healthy	SOM_38_CR1_InnateT	CR1	InnateT	38	9.35026
4099	Healthy	SOM_35_CR1_InnateT	CR1	InnateT	35	0.13973
4099	Healthy	SOM_37_CR1_InnateT	CR1	InnateT	37	0.0465766
4100	Healthy	SOM_27_CR1_InnateT	CR1	InnateT	27	0.0247663
4100	Healthy	SOM_34_CR1_InnateT	CR1	InnateT	34	54.2134
4100	Healthy	SOM_38_CR1_InnateT	CR1	InnateT	38	7.62801
4100	Healthy	SOM_35_CR1_InnateT	CR1	InnateT	35	0.130023
4100	Healthy	SOM_37_CR1_InnateT	CR1	InnateT	37	0.0185747
4101	Healthy	SOM_27_CR1_InnateT	CR1	InnateT	27	0.0456066
4101	Healthy	SOM_34_CR1_InnateT	CR1	InnateT	34	34.433
4101	Healthy	SOM_38_CR1_InnateT	CR1	InnateT	38	10.6111
4101	Healthy	SOM_35_CR1_InnateT	CR1	InnateT	35	0.0912131
4101	Healthy	SOM_37_CR1_InnateT	CR1	InnateT	37	0.0760109
4102	Healthy	SOM_27_CR1_InnateT	CR1	InnateT	27	0.0442087
4102	Healthy	SOM_34_CR1_InnateT	CR1	InnateT	34	56.0124
4102	Healthy	SOM_38_CR1_InnateT	CR1	InnateT	38	10.5438
4102	Healthy	SOM_35_CR1_InnateT	CR1	InnateT	35	0.0221043
4102	Healthy	SOM_37_CR1_InnateT	CR1	InnateT	37	0.0442087
4103	Healthy	SOM_27_CR1_InnateT	CR1	InnateT	27	0
4103	Healthy	SOM_34_CR1_InnateT	CR1	InnateT	34	43.3351
4103	Healthy	SOM_38_CR1_InnateT	CR1	InnateT	38	9.27127
4103	Healthy	SOM_35_CR1_InnateT	CR1	InnateT	35	0.0389004
4103	Healthy	SOM_37_CR1_InnateT	CR1	InnateT	37	0.0518672
4104	Healthy	SOM_27_CR1_InnateT	CR1	InnateT	27	0
4104	Healthy	SOM_34_CR1_InnateT	CR1	InnateT	34	32.3726
4104	Healthy	SOM_38_CR1_InnateT	CR1	InnateT	38	10.4415
4104	Healthy	SOM_35_CR1_InnateT	CR1	InnateT	35	0.150518
4104	Healthy	SOM_37_CR1_InnateT	CR1	InnateT	37	0.0278738
4105	Healthy	SOM_27_CR1_InnateT	CR1	InnateT	27	0.00877732
4105	Healthy	SOM_34_CR1_InnateT	CR1	InnateT	34	48.0383
4105	Healthy	SOM_38_CR1_InnateT	CR1	InnateT	38	9.88326
4105	Healthy	SOM_35_CR1_InnateT	CR1	InnateT	35	0.0702186
4105	Healthy	SOM_37_CR1_InnateT	CR1	InnateT	37	0.0175546
4106	Healthy	SOM_27_CR1_InnateT	CR1	InnateT	27	0.0613497
4106	Healthy	SOM_34_CR1_InnateT	CR1	InnateT	34	28.9571
4106	Healthy	SOM_38_CR1_InnateT	CR1	InnateT	38	6.29857
4106	Healthy	SOM_35_CR1_InnateT	CR1	InnateT	35	0.102249
4106	Healthy	SOM_37_CR1_InnateT	CR1	InnateT	37	0.102249
4108	Healthy	SOM_27_CR1_InnateT	CR1	InnateT	27	0.0256148
4108	Healthy	SOM_34_CR1_InnateT	CR1	InnateT	34	30.6814
4108	Healthy	SOM_38_CR1_InnateT	CR1	InnateT	38	8.45799
4108	Healthy	SOM_35_CR1_InnateT	CR1	InnateT	35	0.112705
4108	Healthy	SOM_37_CR1_InnateT	CR1	InnateT	37	0.0768443
4109	Healthy	SOM_27_CR1_InnateT	CR1	InnateT	27	0.003944
4109	Healthy	SOM_34_CR1_InnateT	CR1	InnateT	34	24.6066
4109	Healthy	SOM_38_CR1_InnateT	CR1	InnateT	38	8.48748
4109	Healthy	SOM_35_CR1_InnateT	CR1	InnateT	35	0.0473279
4109	Healthy	SOM_37_CR1_InnateT	CR1	InnateT	37	0.0591599
4110	Healthy	SOM_27_CR1_InnateT	CR1	InnateT	27	0.00627589
4110	Healthy	SOM_34_CR1_InnateT	CR1	InnateT	34	35.7663
4110	Healthy	SOM_38_CR1_InnateT	CR1	InnateT	38	12.2505
4110	Healthy	SOM_35_CR1_InnateT	CR1	InnateT	35	0.0502071
4110	Healthy	SOM_37_CR1_InnateT	CR1	InnateT	37	0.0188277
4111	Healthy	SOM_27_CR1_InnateT	CR1	InnateT	27	0.0204123
4111	Healthy	SOM_34_CR1_InnateT	CR1	InnateT	34	11.6759
4111	Healthy	SOM_38_CR1_InnateT	CR1	InnateT	38	3.35783
4111	Healthy	SOM_35_CR1_InnateT	CR1	InnateT	35	0.0816493
4111	Healthy	SOM_37_CR1_InnateT	CR1	InnateT	37	0.112268
4112	Healthy	SOM_27_CR1_InnateT	CR1	InnateT	27	0.00633192
4112	Healthy	SOM_34_CR1_InnateT	CR1	InnateT	34	21.6235
4112	Healthy	SOM_38_CR1_InnateT	CR1	InnateT	38	5.14152
4112	Healthy	SOM_35_CR1_InnateT	CR1	InnateT	35	0.0443234
4112	Healthy	SOM_37_CR1_InnateT	CR1	InnateT	37	0.0316596
4113	Healthy	SOM_27_CR1_InnateT	CR1	InnateT	27	0.00370261
4113	Healthy	SOM_34_CR1_InnateT	CR1	InnateT	34	9.45646
4113	Healthy	SOM_38_CR1_InnateT	CR1	InnateT	38	2.59553
4113	Healthy	SOM_35_CR1_InnateT	CR1	InnateT	35	0.0370261
4113	Healthy	SOM_37_CR1_InnateT	CR1	InnateT	37	0.0148104
4114	Healthy	SOM_27_CR1_InnateT	CR1	InnateT	27	0.0157101
4114	Healthy	SOM_34_CR1_InnateT	CR1	InnateT	34	37.7985
4114	Healthy	SOM_38_CR1_InnateT	CR1	InnateT	38	14.0605
4114	Healthy	SOM_35_CR1_InnateT	CR1	InnateT	35	0.225178
4114	Healthy	SOM_37_CR1_InnateT	CR1	InnateT	37	0.052367
4115	Healthy	SOM_27_CR1_InnateT	CR1	InnateT	27	0.00498604
4115	Healthy	SOM_34_CR1_InnateT	CR1	InnateT	34	17.9946
4115	Healthy	SOM_38_CR1_InnateT	CR1	InnateT	38	6.36219
4115	Healthy	SOM_35_CR1_InnateT	CR1	InnateT	35	0.0598325
4115	Healthy	SOM_37_CR1_InnateT	CR1	InnateT	37	0.0498604
4116	Healthy	SOM_27_CR1_InnateT	CR1	InnateT	27	0
4116	Healthy	SOM_34_CR1_InnateT	CR1	InnateT	34	40.7202
4116	Healthy	SOM_38_CR1_InnateT	CR1	InnateT	38	9.76992
4116	Healthy	SOM_35_CR1_InnateT	CR1	InnateT	35	0.173391
4116	Healthy	SOM_37_CR1_InnateT	CR1	InnateT	37	0.0733578
4117	Healthy	SOM_27_CR1_InnateT	CR1	InnateT	27	0
4117	Healthy	SOM_34_CR1_InnateT	CR1	InnateT	34	8.65707
4117	Healthy	SOM_38_CR1_InnateT	CR1	InnateT	38	3.2146
4117	Healthy	SOM_35_CR1_InnateT	CR1	InnateT	35	0.0372347
4117	Healthy	SOM_37_CR1_InnateT	CR1	InnateT	37	0.16135
4118	Healthy	SOM_27_CR1_InnateT	CR1	InnateT	27	0
4118	Healthy	SOM_34_CR1_InnateT	CR1	InnateT	34	41.7363
4118	Healthy	SOM_38_CR1_InnateT	CR1	InnateT	38	14.8398
4118	Healthy	SOM_35_CR1_InnateT	CR1	InnateT	35	0.170385
4118	Healthy	SOM_37_CR1_InnateT	CR1	InnateT	37	0.0486815
4119	Healthy	SOM_27_CR1_InnateT	CR1	InnateT	27	0.00500475
4119	Healthy	SOM_34_CR1_InnateT	CR1	InnateT	34	8.23282
4119	Healthy	SOM_38_CR1_InnateT	CR1	InnateT	38	3.00285
4119	Healthy	SOM_35_CR1_InnateT	CR1	InnateT	35	0.040038
4119	Healthy	SOM_37_CR1_InnateT	CR1	InnateT	37	0.0300285
4120	Healthy	SOM_27_CR1_InnateT	CR1	InnateT	27	0.0749963
4120	Healthy	SOM_34_CR1_InnateT	CR1	InnateT	34	19.499
4120	Healthy	SOM_38_CR1_InnateT	CR1	InnateT	38	6.44968
4120	Healthy	SOM_35_CR1_InnateT	CR1	InnateT	35	0.104995
4120	Healthy	SOM_37_CR1_InnateT	CR1	InnateT	37	0.0299985
4121	Critical (ventilation)	SOM_27_CR1_InnateT	CR1	InnateT	27	0
4121	Critical (ventilation)	SOM_34_CR1_InnateT	CR1	InnateT	34	0.378358
4121	Critical (ventilation)	SOM_38_CR1_InnateT	CR1	InnateT	38	0.189179
4121	Critical (ventilation)	SOM_35_CR1_InnateT	CR1	InnateT	35	0.0378358
4121	Critical (ventilation)	SOM_37_CR1_InnateT	CR1	InnateT	37	0.0378358
4122	Severe (no venitlation)	SOM_27_CR1_InnateT	CR1	InnateT	27	0.0365764
4122	Severe (no venitlation)	SOM_34_CR1_InnateT	CR1	InnateT	34	6.73007
4122	Severe (no venitlation)	SOM_38_CR1_InnateT	CR1	InnateT	38	2.50549
4122	Severe (no venitlation)	SOM_35_CR1_InnateT	CR1	InnateT	35	0
4122	Severe (no venitlation)	SOM_37_CR1_InnateT	CR1	InnateT	37	0
4124	Critical (ventilation)	SOM_27_CR1_InnateT	CR1	InnateT	27	3.27869
4124	Critical (ventilation)	SOM_34_CR1_InnateT	CR1	InnateT	34	3.27869
4124	Critical (ventilation)	SOM_38_CR1_InnateT	CR1	InnateT	38	0
4124	Critical (ventilation)	SOM_35_CR1_InnateT	CR1	InnateT	35	0
4124	Critical (ventilation)	SOM_37_CR1_InnateT	CR1	InnateT	37	0
4125	Severe (no venitlation)	SOM_27_CR1_InnateT	CR1	InnateT	27	0
4125	Severe (no venitlation)	SOM_34_CR1_InnateT	CR1	InnateT	34	3.89908
4125	Severe (no venitlation)	SOM_38_CR1_InnateT	CR1	InnateT	38	0.802752
4125	Severe (no venitlation)	SOM_35_CR1_InnateT	CR1	InnateT	35	0
4125	Severe (no venitlation)	SOM_37_CR1_InnateT	CR1	InnateT	37	0.229358
4126	Critical (ventilation)	SOM_27_CR1_InnateT	CR1	InnateT	27	2.07101
4126	Critical (ventilation)	SOM_34_CR1_InnateT	CR1	InnateT	34	13.0178
4126	Critical (ventilation)	SOM_38_CR1_InnateT	CR1	InnateT	38	4.14201
4126	Critical (ventilation)	SOM_35_CR1_InnateT	CR1	InnateT	35	0.295858
4126	Critical (ventilation)	SOM_37_CR1_InnateT	CR1	InnateT	37	0.295858
4127	Severe (no venitlation)	SOM_27_CR1_InnateT	CR1	InnateT	27	0.0521648
4127	Severe (no venitlation)	SOM_34_CR1_InnateT	CR1	InnateT	34	6.37715
4127	Severe (no venitlation)	SOM_38_CR1_InnateT	CR1	InnateT	38	1.79969
4127	Severe (no venitlation)	SOM_35_CR1_InnateT	CR1	InnateT	35	0
4127	Severe (no venitlation)	SOM_37_CR1_InnateT	CR1	InnateT	37	0.0130412
4128	Critical (ventilation)	SOM_27_CR1_InnateT	CR1	InnateT	27	0.221729
4128	Critical (ventilation)	SOM_34_CR1_InnateT	CR1	InnateT	34	0.221729
4128	Critical (ventilation)	SOM_38_CR1_InnateT	CR1	InnateT	38	0.221729
4128	Critical (ventilation)	SOM_35_CR1_InnateT	CR1	InnateT	35	0
4128	Critical (ventilation)	SOM_37_CR1_InnateT	CR1	InnateT	37	0
4129	Critical (ventilation)	SOM_27_CR1_InnateT	CR1	InnateT	27	0
4129	Critical (ventilation)	SOM_34_CR1_InnateT	CR1	InnateT	34	0.505051
4129	Critical (ventilation)	SOM_38_CR1_InnateT	CR1	InnateT	38	1.0101
4129	Critical (ventilation)	SOM_35_CR1_InnateT	CR1	InnateT	35	0
4129	Critical (ventilation)	SOM_37_CR1_InnateT	CR1	InnateT	37	0
4130	Critical (ventilation)	SOM_27_CR1_InnateT	CR1	InnateT	27	1.38889
4130	Critical (ventilation)	SOM_34_CR1_InnateT	CR1	InnateT	34	6.94444
4130	Critical (ventilation)	SOM_38_CR1_InnateT	CR1	InnateT	38	4.16667
4130	Critical (ventilation)	SOM_35_CR1_InnateT	CR1	InnateT	35	0
4130	Critical (ventilation)	SOM_37_CR1_InnateT	CR1	InnateT	37	0
4131	Severe (no venitlation)	SOM_27_CR1_InnateT	CR1	InnateT	27	0.0193874
4131	Severe (no venitlation)	SOM_34_CR1_InnateT	CR1	InnateT	34	9.13145
4131	Severe (no venitlation)	SOM_38_CR1_InnateT	CR1	InnateT	38	2.11322
4131	Severe (no venitlation)	SOM_35_CR1_InnateT	CR1	InnateT	35	0
4131	Severe (no venitlation)	SOM_37_CR1_InnateT	CR1	InnateT	37	0.135712
4132	Moderate	SOM_27_CR1_InnateT	CR1	InnateT	27	0.0208921
4132	Moderate	SOM_34_CR1_InnateT	CR1	InnateT	34	27.6141
4132	Moderate	SOM_38_CR1_InnateT	CR1	InnateT	38	9.05672
4132	Moderate	SOM_35_CR1_InnateT	CR1	InnateT	35	0.10446
4132	Moderate	SOM_37_CR1_InnateT	CR1	InnateT	37	0.0574533
4133	Mild	SOM_27_CR1_InnateT	CR1	InnateT	27	0.0169477
4133	Mild	SOM_34_CR1_InnateT	CR1	InnateT	34	33.5734
4133	Mild	SOM_38_CR1_InnateT	CR1	InnateT	38	14.5072
4133	Mild	SOM_35_CR1_InnateT	CR1	InnateT	35	0.203373
4133	Mild	SOM_37_CR1_InnateT	CR1	InnateT	37	0.0423693
4134	Mild	SOM_27_CR1_InnateT	CR1	InnateT	27	0.0125707
4134	Mild	SOM_34_CR1_InnateT	CR1	InnateT	34	37.7373
4134	Mild	SOM_38_CR1_InnateT	CR1	InnateT	38	16.3168
4134	Mild	SOM_35_CR1_InnateT	CR1	InnateT	35	0.087995
4134	Mild	SOM_37_CR1_InnateT	CR1	InnateT	37	0.087995
4135	Moderate	SOM_27_CR1_InnateT	CR1	InnateT	27	0.0143328
4135	Moderate	SOM_34_CR1_InnateT	CR1	InnateT	34	16.6977
4135	Moderate	SOM_38_CR1_InnateT	CR1	InnateT	38	5.93378
4135	Moderate	SOM_35_CR1_InnateT	CR1	InnateT	35	0.128995
4135	Moderate	SOM_37_CR1_InnateT	CR1	InnateT	37	0.114662
4136	Healthy	SOM_27_CR1_InnateT	CR1	InnateT	27	0
4136	Healthy	SOM_34_CR1_InnateT	CR1	InnateT	34	45.471
4136	Healthy	SOM_38_CR1_InnateT	CR1	InnateT	38	19.2688
4136	Healthy	SOM_35_CR1_InnateT	CR1	InnateT	35	0.116428
4136	Healthy	SOM_37_CR1_InnateT	CR1	InnateT	37	0.116428
4137	Healthy	SOM_27_CR1_InnateT	CR1	InnateT	27	0.0509771
4137	Healthy	SOM_34_CR1_InnateT	CR1	InnateT	34	15.9728
4137	Healthy	SOM_38_CR1_InnateT	CR1	InnateT	38	4.35004
4137	Healthy	SOM_35_CR1_InnateT	CR1	InnateT	35	0.0849618
4137	Healthy	SOM_37_CR1_InnateT	CR1	InnateT	37	0
4138	Healthy	SOM_27_CR1_InnateT	CR1	InnateT	27	0.0121485
4138	Healthy	SOM_34_CR1_InnateT	CR1	InnateT	34	15.5925
4138	Healthy	SOM_38_CR1_InnateT	CR1	InnateT	38	4.07581
4138	Healthy	SOM_35_CR1_InnateT	CR1	InnateT	35	0.0485938
4138	Healthy	SOM_37_CR1_InnateT	CR1	InnateT	37	0.0364454
4139	Healthy	SOM_27_CR1_InnateT	CR1	InnateT	27	0.00368229
4139	Healthy	SOM_34_CR1_InnateT	CR1	InnateT	34	37.8981
4139	Healthy	SOM_38_CR1_InnateT	CR1	InnateT	38	14.2063
4139	Healthy	SOM_35_CR1_InnateT	CR1	InnateT	35	0.0515521
4139	Healthy	SOM_37_CR1_InnateT	CR1	InnateT	37	0.0736458
4140	Healthy	SOM_27_CR1_InnateT	CR1	InnateT	27	0.0192419
4140	Healthy	SOM_34_CR1_InnateT	CR1	InnateT	34	49.9375
4140	Healthy	SOM_38_CR1_InnateT	CR1	InnateT	38	19.1168
4140	Healthy	SOM_35_CR1_InnateT	CR1	InnateT	35	0.168366
4140	Healthy	SOM_37_CR1_InnateT	CR1	InnateT	37	0.0577256
4141	Healthy	SOM_27_CR1_InnateT	CR1	InnateT	27	0.0101199
4141	Healthy	SOM_34_CR1_InnateT	CR1	InnateT	34	33.7044
4141	Healthy	SOM_38_CR1_InnateT	CR1	InnateT	38	15.1748
4141	Healthy	SOM_35_CR1_InnateT	CR1	InnateT	35	0.0607195
4141	Healthy	SOM_37_CR1_InnateT	CR1	InnateT	37	0.0455396
4142	Healthy	SOM_27_CR1_InnateT	CR1	InnateT	27	0
4142	Healthy	SOM_34_CR1_InnateT	CR1	InnateT	34	21.0359
4142	Healthy	SOM_38_CR1_InnateT	CR1	InnateT	38	11.6274
4142	Healthy	SOM_35_CR1_InnateT	CR1	InnateT	35	0.0720409
4142	Healthy	SOM_37_CR1_InnateT	CR1	InnateT	37	0.0288164
4143	Healthy	SOM_27_CR1_InnateT	CR1	InnateT	27	0.036493
4143	Healthy	SOM_34_CR1_InnateT	CR1	InnateT	34	29.2218
4143	Healthy	SOM_38_CR1_InnateT	CR1	InnateT	38	12.2343
4143	Healthy	SOM_35_CR1_InnateT	CR1	InnateT	35	0.072986
4143	Healthy	SOM_37_CR1_InnateT	CR1	InnateT	37	0.00912326
4144	Healthy	SOM_27_CR1_InnateT	CR1	InnateT	27	0
4144	Healthy	SOM_34_CR1_InnateT	CR1	InnateT	34	4.1375
4144	Healthy	SOM_38_CR1_InnateT	CR1	InnateT	38	1.44882
4144	Healthy	SOM_35_CR1_InnateT	CR1	InnateT	35	0
4144	Healthy	SOM_37_CR1_InnateT	CR1	InnateT	37	0.00696549
4145	Healthy	SOM_27_CR1_InnateT	CR1	InnateT	27	0.0355948
4145	Healthy	SOM_34_CR1_InnateT	CR1	InnateT	34	26.7246
4145	Healthy	SOM_38_CR1_InnateT	CR1	InnateT	38	11.6609
4145	Healthy	SOM_35_CR1_InnateT	CR1	InnateT	35	0.128141
4145	Healthy	SOM_37_CR1_InnateT	CR1	InnateT	37	0.0213569
4146	Healthy	SOM_27_CR1_InnateT	CR1	InnateT	27	0.00371223
4146	Healthy	SOM_34_CR1_InnateT	CR1	InnateT	34	4.39899
4146	Healthy	SOM_38_CR1_InnateT	CR1	InnateT	38	1.42921
4146	Healthy	SOM_35_CR1_InnateT	CR1	InnateT	35	0.0259856
4146	Healthy	SOM_37_CR1_InnateT	CR1	InnateT	37	0.081669
4147	Healthy	SOM_27_CR1_InnateT	CR1	InnateT	27	0.019216
4147	Healthy	SOM_34_CR1_InnateT	CR1	InnateT	34	13.2398
4147	Healthy	SOM_38_CR1_InnateT	CR1	InnateT	38	4.86164
4147	Healthy	SOM_35_CR1_InnateT	CR1	InnateT	35	0.057648
4147	Healthy	SOM_37_CR1_InnateT	CR1	InnateT	37	0.019216
4148	Healthy	SOM_27_CR1_InnateT	CR1	InnateT	27	0
4148	Healthy	SOM_34_CR1_InnateT	CR1	InnateT	34	54.4295
4148	Healthy	SOM_38_CR1_InnateT	CR1	InnateT	38	18.59
4148	Healthy	SOM_35_CR1_InnateT	CR1	InnateT	35	0.0565291
4148	Healthy	SOM_37_CR1_InnateT	CR1	InnateT	37	0.0161512
4149	Healthy	SOM_27_CR1_InnateT	CR1	InnateT	27	0.00516022
4149	Healthy	SOM_34_CR1_InnateT	CR1	InnateT	34	1.13525
4149	Healthy	SOM_38_CR1_InnateT	CR1	InnateT	38	0.299293
4149	Healthy	SOM_35_CR1_InnateT	CR1	InnateT	35	0.0103204
4149	Healthy	SOM_37_CR1_InnateT	CR1	InnateT	37	0.0206409
4150	Healthy	SOM_27_CR1_InnateT	CR1	InnateT	27	0.0224921
4150	Healthy	SOM_34_CR1_InnateT	CR1	InnateT	34	14.3837
4150	Healthy	SOM_38_CR1_InnateT	CR1	InnateT	38	4.93702
4150	Healthy	SOM_35_CR1_InnateT	CR1	InnateT	35	0.0449843
4150	Healthy	SOM_37_CR1_InnateT	CR1	InnateT	37	0.0337382
4151	Healthy	SOM_27_CR1_InnateT	CR1	InnateT	27	0.0070028
4151	Healthy	SOM_34_CR1_InnateT	CR1	InnateT	34	2.31092
4151	Healthy	SOM_38_CR1_InnateT	CR1	InnateT	38	0.959384
4151	Healthy	SOM_35_CR1_InnateT	CR1	InnateT	35	0.035014
4151	Healthy	SOM_37_CR1_InnateT	CR1	InnateT	37	0.070028
4152	Healthy	SOM_27_CR1_InnateT	CR1	InnateT	27	0
4152	Healthy	SOM_34_CR1_InnateT	CR1	InnateT	34	15.3157
4152	Healthy	SOM_38_CR1_InnateT	CR1	InnateT	38	6.77156
4152	Healthy	SOM_35_CR1_InnateT	CR1	InnateT	35	0.0398327
4152	Healthy	SOM_37_CR1_InnateT	CR1	InnateT	37	0
4153	Healthy	SOM_27_CR1_InnateT	CR1	InnateT	27	0.00386324
4153	Healthy	SOM_34_CR1_InnateT	CR1	InnateT	34	10.8016
4153	Healthy	SOM_38_CR1_InnateT	CR1	InnateT	38	5.02221
4153	Healthy	SOM_35_CR1_InnateT	CR1	InnateT	35	0.0424957
4153	Healthy	SOM_37_CR1_InnateT	CR1	InnateT	37	0.015453
4154	Healthy	SOM_27_CR1_InnateT	CR1	InnateT	27	0
4154	Healthy	SOM_34_CR1_InnateT	CR1	InnateT	34	11.488
4154	Healthy	SOM_38_CR1_InnateT	CR1	InnateT	38	6.85045
4154	Healthy	SOM_35_CR1_InnateT	CR1	InnateT	35	0.0166072
4154	Healthy	SOM_37_CR1_InnateT	CR1	InnateT	37	0.0249107
4155	Healthy	SOM_27_CR1_InnateT	CR1	InnateT	27	0.0183402
4155	Healthy	SOM_34_CR1_InnateT	CR1	InnateT	34	36.5154
4155	Healthy	SOM_38_CR1_InnateT	CR1	InnateT	38	14.9656
4155	Healthy	SOM_35_CR1_InnateT	CR1	InnateT	35	0.238423
4155	Healthy	SOM_37_CR1_InnateT	CR1	InnateT	37	0.348464
4156	Healthy	SOM_27_CR1_InnateT	CR1	InnateT	27	0.01294
4156	Healthy	SOM_34_CR1_InnateT	CR1	InnateT	34	43.4524
4156	Healthy	SOM_38_CR1_InnateT	CR1	InnateT	38	14.5316
4156	Healthy	SOM_35_CR1_InnateT	CR1	InnateT	35	0.1294
4156	Healthy	SOM_37_CR1_InnateT	CR1	InnateT	37	0.0711698
4157	Healthy	SOM_27_CR1_InnateT	CR1	InnateT	27	0.00186119
4157	Healthy	SOM_34_CR1_InnateT	CR1	InnateT	34	24.1341
4157	Healthy	SOM_38_CR1_InnateT	CR1	InnateT	38	8.90953
4157	Healthy	SOM_35_CR1_InnateT	CR1	InnateT	35	0.0818925
4157	Healthy	SOM_37_CR1_InnateT	CR1	InnateT	37	0.0446686
4158	Healthy	SOM_27_CR1_InnateT	CR1	InnateT	27	0.00934754
4158	Healthy	SOM_34_CR1_InnateT	CR1	InnateT	34	24.5934
4158	Healthy	SOM_38_CR1_InnateT	CR1	InnateT	38	7.67433
4158	Healthy	SOM_35_CR1_InnateT	CR1	InnateT	35	0.0841279
4158	Healthy	SOM_37_CR1_InnateT	CR1	InnateT	37	0.0467377
4159	Healthy	SOM_27_CR1_InnateT	CR1	InnateT	27	0.00399816
4159	Healthy	SOM_34_CR1_InnateT	CR1	InnateT	34	36.4592
4159	Healthy	SOM_38_CR1_InnateT	CR1	InnateT	38	15.6128
4159	Healthy	SOM_35_CR1_InnateT	CR1	InnateT	35	0.0899586
4159	Healthy	SOM_37_CR1_InnateT	CR1	InnateT	37	0.0339844
4160	Healthy	SOM_27_CR1_InnateT	CR1	InnateT	27	0
4160	Healthy	SOM_34_CR1_InnateT	CR1	InnateT	34	21.8366
4160	Healthy	SOM_38_CR1_InnateT	CR1	InnateT	38	6.66797
4160	Healthy	SOM_35_CR1_InnateT	CR1	InnateT	35	0.0779879
4160	Healthy	SOM_37_CR1_InnateT	CR1	InnateT	37	0.019497
4161	Healthy	SOM_27_CR1_InnateT	CR1	InnateT	27	0.00906618
4161	Healthy	SOM_34_CR1_InnateT	CR1	InnateT	34	27.6609
4161	Healthy	SOM_38_CR1_InnateT	CR1	InnateT	38	11.2511
4161	Healthy	SOM_35_CR1_InnateT	CR1	InnateT	35	0.0725295
4161	Healthy	SOM_37_CR1_InnateT	CR1	InnateT	37	0.0362647
4162	Healthy	SOM_27_CR1_InnateT	CR1	InnateT	27	0.00915583
4162	Healthy	SOM_34_CR1_InnateT	CR1	InnateT	34	41.9658
4162	Healthy	SOM_38_CR1_InnateT	CR1	InnateT	38	13.0562
4162	Healthy	SOM_35_CR1_InnateT	CR1	InnateT	35	0.201428
4162	Healthy	SOM_37_CR1_InnateT	CR1	InnateT	37	0.0824025
4163	Healthy	SOM_27_CR1_InnateT	CR1	InnateT	27	0.0157691
4163	Healthy	SOM_34_CR1_InnateT	CR1	InnateT	34	17.4012
4163	Healthy	SOM_38_CR1_InnateT	CR1	InnateT	38	3.68998
4163	Healthy	SOM_35_CR1_InnateT	CR1	InnateT	35	0.0473074
4163	Healthy	SOM_37_CR1_InnateT	CR1	InnateT	37	0.0157691
4164	Healthy	SOM_27_CR1_InnateT	CR1	InnateT	27	0.0371747
4164	Healthy	SOM_34_CR1_InnateT	CR1	InnateT	34	24.5539
4164	Healthy	SOM_38_CR1_InnateT	CR1	InnateT	38	9.77695
4164	Healthy	SOM_35_CR1_InnateT	CR1	InnateT	35	0.0371747
4164	Healthy	SOM_37_CR1_InnateT	CR1	InnateT	37	0.0185874
4165	Healthy	SOM_27_CR1_InnateT	CR1	InnateT	27	0.0312354
4165	Healthy	SOM_34_CR1_InnateT	CR1	InnateT	34	26.0191
4165	Healthy	SOM_38_CR1_InnateT	CR1	InnateT	38	10.1515
4165	Healthy	SOM_35_CR1_InnateT	CR1	InnateT	35	0.0780884
4165	Healthy	SOM_37_CR1_InnateT	CR1	InnateT	37	0.0312354
4166	Healthy	SOM_27_CR1_InnateT	CR1	InnateT	27	0.006739
4166	Healthy	SOM_34_CR1_InnateT	CR1	InnateT	34	11.3822
4166	Healthy	SOM_38_CR1_InnateT	CR1	InnateT	38	4.25231
4166	Healthy	SOM_35_CR1_InnateT	CR1	InnateT	35	0.074129
4166	Healthy	SOM_37_CR1_InnateT	CR1	InnateT	37	0.020217
4167	Critical (ventilation)	SOM_27_CR1_InnateT	CR1	InnateT	27	1.04895
4167	Critical (ventilation)	SOM_34_CR1_InnateT	CR1	InnateT	34	3.84615
4167	Critical (ventilation)	SOM_38_CR1_InnateT	CR1	InnateT	38	1.04895
4167	Critical (ventilation)	SOM_35_CR1_InnateT	CR1	InnateT	35	0
4167	Critical (ventilation)	SOM_37_CR1_InnateT	CR1	InnateT	37	0
4168	Critical (ventilation)	SOM_27_CR1_InnateT	CR1	InnateT	27	0.193424
4168	Critical (ventilation)	SOM_34_CR1_InnateT	CR1	InnateT	34	4.44874
4168	Critical (ventilation)	SOM_38_CR1_InnateT	CR1	InnateT	38	1.93424
4168	Critical (ventilation)	SOM_35_CR1_InnateT	CR1	InnateT	35	0
4168	Critical (ventilation)	SOM_37_CR1_InnateT	CR1	InnateT	37	0
4169	Severe (no venitlation)	SOM_27_CR1_InnateT	CR1	InnateT	27	0.0530786
4169	Severe (no venitlation)	SOM_34_CR1_InnateT	CR1	InnateT	34	18.6306
4169	Severe (no venitlation)	SOM_38_CR1_InnateT	CR1	InnateT	38	9.02335
4169	Severe (no venitlation)	SOM_35_CR1_InnateT	CR1	InnateT	35	0.0530786
4169	Severe (no venitlation)	SOM_37_CR1_InnateT	CR1	InnateT	37	0
4170	Critical (ventilation)	SOM_27_CR1_InnateT	CR1	InnateT	27	0.408998
4170	Critical (ventilation)	SOM_34_CR1_InnateT	CR1	InnateT	34	0.817996
4170	Critical (ventilation)	SOM_38_CR1_InnateT	CR1	InnateT	38	0
4170	Critical (ventilation)	SOM_35_CR1_InnateT	CR1	InnateT	35	0
4170	Critical (ventilation)	SOM_37_CR1_InnateT	CR1	InnateT	37	0
4171	Critical (ventilation)	SOM_27_CR1_InnateT	CR1	InnateT	27	0.0512558
4171	Critical (ventilation)	SOM_34_CR1_InnateT	CR1	InnateT	34	3.28037
4171	Critical (ventilation)	SOM_38_CR1_InnateT	CR1	InnateT	38	1.02512
4171	Critical (ventilation)	SOM_35_CR1_InnateT	CR1	InnateT	35	0.0512558
4171	Critical (ventilation)	SOM_37_CR1_InnateT	CR1	InnateT	37	0
4172	Critical (ventilation)	SOM_27_CR1_InnateT	CR1	InnateT	27	0.19685
4172	Critical (ventilation)	SOM_34_CR1_InnateT	CR1	InnateT	34	7.08661
4172	Critical (ventilation)	SOM_38_CR1_InnateT	CR1	InnateT	38	1.9685
4172	Critical (ventilation)	SOM_35_CR1_InnateT	CR1	InnateT	35	0.19685
4172	Critical (ventilation)	SOM_37_CR1_InnateT	CR1	InnateT	37	0
4173	Severe (no venitlation)	SOM_27_CR1_InnateT	CR1	InnateT	27	0.123813
4173	Severe (no venitlation)	SOM_34_CR1_InnateT	CR1	InnateT	34	6.39703
4173	Severe (no venitlation)	SOM_38_CR1_InnateT	CR1	InnateT	38	3.01279
4173	Severe (no venitlation)	SOM_35_CR1_InnateT	CR1	InnateT	35	0
4173	Severe (no venitlation)	SOM_37_CR1_InnateT	CR1	InnateT	37	0.0412712
4174	Severe (no venitlation)	SOM_27_CR1_InnateT	CR1	InnateT	27	0.0631214
4174	Severe (no venitlation)	SOM_34_CR1_InnateT	CR1	InnateT	34	21.3824
4174	Severe (no venitlation)	SOM_38_CR1_InnateT	CR1	InnateT	38	9.07369
4174	Severe (no venitlation)	SOM_35_CR1_InnateT	CR1	InnateT	35	0.094682
4174	Severe (no venitlation)	SOM_37_CR1_InnateT	CR1	InnateT	37	0.0631214
4175	Severe (no venitlation)	SOM_27_CR1_InnateT	CR1	InnateT	27	0.0865801
4175	Severe (no venitlation)	SOM_34_CR1_InnateT	CR1	InnateT	34	21.3853
4175	Severe (no venitlation)	SOM_38_CR1_InnateT	CR1	InnateT	38	6.66667
4175	Severe (no venitlation)	SOM_35_CR1_InnateT	CR1	InnateT	35	0
4175	Severe (no venitlation)	SOM_37_CR1_InnateT	CR1	InnateT	37	0.0865801
4176	Severe (no venitlation)	SOM_27_CR1_InnateT	CR1	InnateT	27	1.59574
4176	Severe (no venitlation)	SOM_34_CR1_InnateT	CR1	InnateT	34	9.57447
4176	Severe (no venitlation)	SOM_38_CR1_InnateT	CR1	InnateT	38	5.85106
4176	Severe (no venitlation)	SOM_35_CR1_InnateT	CR1	InnateT	35	0
4176	Severe (no venitlation)	SOM_37_CR1_InnateT	CR1	InnateT	37	0.531915
4177	Mild	SOM_27_CR1_InnateT	CR1	InnateT	27	0.0159591
4177	Mild	SOM_34_CR1_InnateT	CR1	InnateT	34	3.71848
4177	Mild	SOM_38_CR1_InnateT	CR1	InnateT	38	1.4842
4177	Mild	SOM_35_CR1_InnateT	CR1	InnateT	35	0.223428
4177	Mild	SOM_37_CR1_InnateT	CR1	InnateT	37	0.175551
4178	Mild	SOM_27_CR1_InnateT	CR1	InnateT	27	0.00541976
4178	Mild	SOM_34_CR1_InnateT	CR1	InnateT	34	31.6677
4178	Mild	SOM_38_CR1_InnateT	CR1	InnateT	38	12.6389
4178	Mild	SOM_35_CR1_InnateT	CR1	InnateT	35	0.0596174
4178	Mild	SOM_37_CR1_InnateT	CR1	InnateT	37	0.0379383
4179	Moderate	SOM_27_CR1_InnateT	CR1	InnateT	27	0.00559441
4179	Moderate	SOM_34_CR1_InnateT	CR1	InnateT	34	24.6378
4179	Moderate	SOM_38_CR1_InnateT	CR1	InnateT	38	15.3622
4179	Moderate	SOM_35_CR1_InnateT	CR1	InnateT	35	0.184615
4179	Moderate	SOM_37_CR1_InnateT	CR1	InnateT	37	0.156643
4180	Mild	SOM_27_CR1_InnateT	CR1	InnateT	27	0.00247405
4180	Mild	SOM_34_CR1_InnateT	CR1	InnateT	34	7.86254
4180	Mild	SOM_38_CR1_InnateT	CR1	InnateT	38	4.33949
4180	Mild	SOM_35_CR1_InnateT	CR1	InnateT	35	0.0964881
4180	Mild	SOM_37_CR1_InnateT	CR1	InnateT	37	0.047007
4181	Moderate	SOM_27_CR1_InnateT	CR1	InnateT	27	0
4181	Moderate	SOM_34_CR1_InnateT	CR1	InnateT	34	27.0464
4181	Moderate	SOM_38_CR1_InnateT	CR1	InnateT	38	14.609
4181	Moderate	SOM_35_CR1_InnateT	CR1	InnateT	35	0.433359
4181	Moderate	SOM_37_CR1_InnateT	CR1	InnateT	37	0.0625963
4182	Moderate	SOM_27_CR1_InnateT	CR1	InnateT	27	0.0104136
4182	Moderate	SOM_34_CR1_InnateT	CR1	InnateT	34	14.4187
4182	Moderate	SOM_38_CR1_InnateT	CR1	InnateT	38	7.05836
4182	Moderate	SOM_35_CR1_InnateT	CR1	InnateT	35	0.102054
4182	Moderate	SOM_37_CR1_InnateT	CR1	InnateT	37	0.122881
4183	Moderate	SOM_27_CR1_InnateT	CR1	InnateT	27	0
4183	Moderate	SOM_34_CR1_InnateT	CR1	InnateT	34	6.93512
4183	Moderate	SOM_38_CR1_InnateT	CR1	InnateT	38	3.0378
4183	Moderate	SOM_35_CR1_InnateT	CR1	InnateT	35	0.117744
4183	Moderate	SOM_37_CR1_InnateT	CR1	InnateT	37	0.0941952
4184	Moderate	SOM_27_CR1_InnateT	CR1	InnateT	27	0.0160862
4184	Moderate	SOM_34_CR1_InnateT	CR1	InnateT	34	19.6373
4184	Moderate	SOM_38_CR1_InnateT	CR1	InnateT	38	8.84742
4184	Moderate	SOM_35_CR1_InnateT	CR1	InnateT	35	0.112604
4184	Moderate	SOM_37_CR1_InnateT	CR1	InnateT	37	0.0764096
4185	Healthy	SOM_27_CR1_InnateT	CR1	InnateT	27	0.00477373
4185	Healthy	SOM_34_CR1_InnateT	CR1	InnateT	34	36.2564
4185	Healthy	SOM_38_CR1_InnateT	CR1	InnateT	38	10.7075
4185	Healthy	SOM_35_CR1_InnateT	CR1	InnateT	35	0.0572847
4185	Healthy	SOM_37_CR1_InnateT	CR1	InnateT	37	0.0381898
4186	Healthy	SOM_27_CR1_InnateT	CR1	InnateT	27	0
4186	Healthy	SOM_34_CR1_InnateT	CR1	InnateT	34	24.3434
4186	Healthy	SOM_38_CR1_InnateT	CR1	InnateT	38	10.8377
4186	Healthy	SOM_35_CR1_InnateT	CR1	InnateT	35	0.0414708
4186	Healthy	SOM_37_CR1_InnateT	CR1	InnateT	37	0.0276472
4187	Healthy	SOM_27_CR1_InnateT	CR1	InnateT	27	0.0101999
4187	Healthy	SOM_34_CR1_InnateT	CR1	InnateT	34	47.9498
4187	Healthy	SOM_38_CR1_InnateT	CR1	InnateT	38	21.6238
4187	Healthy	SOM_35_CR1_InnateT	CR1	InnateT	35	0.112199
4187	Healthy	SOM_37_CR1_InnateT	CR1	InnateT	37	0.0713994
4188	Healthy	SOM_27_CR1_InnateT	CR1	InnateT	27	0.0273075
4188	Healthy	SOM_34_CR1_InnateT	CR1	InnateT	34	18.4735
4188	Healthy	SOM_38_CR1_InnateT	CR1	InnateT	38	6.64937
4188	Healthy	SOM_35_CR1_InnateT	CR1	InnateT	35	0.232114
4188	Healthy	SOM_37_CR1_InnateT	CR1	InnateT	37	0.136537
4189	Healthy	SOM_27_CR1_InnateT	CR1	InnateT	27	0
4189	Healthy	SOM_34_CR1_InnateT	CR1	InnateT	34	40.0653
4189	Healthy	SOM_38_CR1_InnateT	CR1	InnateT	38	17.7689
4189	Healthy	SOM_35_CR1_InnateT	CR1	InnateT	35	0.0504376
4189	Healthy	SOM_37_CR1_InnateT	CR1	InnateT	37	0.0237354
4190	Healthy	SOM_27_CR1_InnateT	CR1	InnateT	27	0
4190	Healthy	SOM_34_CR1_InnateT	CR1	InnateT	34	11.4221
4190	Healthy	SOM_38_CR1_InnateT	CR1	InnateT	38	5.64391
4190	Healthy	SOM_35_CR1_InnateT	CR1	InnateT	35	0.0309821
4190	Healthy	SOM_37_CR1_InnateT	CR1	InnateT	37	0.0154911
4191	Healthy	SOM_27_CR1_InnateT	CR1	InnateT	27	0
4191	Healthy	SOM_34_CR1_InnateT	CR1	InnateT	34	3.54331
4191	Healthy	SOM_38_CR1_InnateT	CR1	InnateT	38	1.64042
4191	Healthy	SOM_35_CR1_InnateT	CR1	InnateT	35	0
4191	Healthy	SOM_37_CR1_InnateT	CR1	InnateT	37	0.131234
4192	Healthy	SOM_27_CR1_InnateT	CR1	InnateT	27	0.0451875
4192	Healthy	SOM_34_CR1_InnateT	CR1	InnateT	34	1.71713
4192	Healthy	SOM_38_CR1_InnateT	CR1	InnateT	38	0.858563
4192	Healthy	SOM_35_CR1_InnateT	CR1	InnateT	35	0
4192	Healthy	SOM_37_CR1_InnateT	CR1	InnateT	37	0.0451875
4193	Healthy	SOM_27_CR1_InnateT	CR1	InnateT	27	0.0121669
4193	Healthy	SOM_34_CR1_InnateT	CR1	InnateT	34	25.1125
4193	Healthy	SOM_38_CR1_InnateT	CR1	InnateT	38	11.0719
4193	Healthy	SOM_35_CR1_InnateT	CR1	InnateT	35	0.109502
4193	Healthy	SOM_37_CR1_InnateT	CR1	InnateT	37	0.170337
4194	Healthy	SOM_27_CR1_InnateT	CR1	InnateT	27	0.0116104
4194	Healthy	SOM_34_CR1_InnateT	CR1	InnateT	34	41.3716
4194	Healthy	SOM_38_CR1_InnateT	CR1	InnateT	38	21.6224
4194	Healthy	SOM_35_CR1_InnateT	CR1	InnateT	35	0.0812725
4194	Healthy	SOM_37_CR1_InnateT	CR1	InnateT	37	0.0232207
4195	Healthy	SOM_27_CR1_InnateT	CR1	InnateT	27	0.032265
4195	Healthy	SOM_34_CR1_InnateT	CR1	InnateT	34	44.7408
4195	Healthy	SOM_38_CR1_InnateT	CR1	InnateT	38	20.3807
4195	Healthy	SOM_35_CR1_InnateT	CR1	InnateT	35	0.204345
4195	Healthy	SOM_37_CR1_InnateT	CR1	InnateT	37	0.08604
4196	Healthy	SOM_27_CR1_InnateT	CR1	InnateT	27	0
4196	Healthy	SOM_34_CR1_InnateT	CR1	InnateT	34	25.5119
4196	Healthy	SOM_38_CR1_InnateT	CR1	InnateT	38	9.96497
4196	Healthy	SOM_35_CR1_InnateT	CR1	InnateT	35	0.0389257
4196	Healthy	SOM_37_CR1_InnateT	CR1	InnateT	37	0.0233554
4197	Healthy	SOM_27_CR1_InnateT	CR1	InnateT	27	0.00961307
4197	Healthy	SOM_34_CR1_InnateT	CR1	InnateT	34	48.3345
4197	Healthy	SOM_38_CR1_InnateT	CR1	InnateT	38	23.1579
4197	Healthy	SOM_35_CR1_InnateT	CR1	InnateT	35	0.177842
4197	Healthy	SOM_37_CR1_InnateT	CR1	InnateT	37	0.0240327
4198	Healthy	SOM_27_CR1_InnateT	CR1	InnateT	27	0
4198	Healthy	SOM_34_CR1_InnateT	CR1	InnateT	34	1.25443
4198	Healthy	SOM_38_CR1_InnateT	CR1	InnateT	38	0.480145
4198	Healthy	SOM_35_CR1_InnateT	CR1	InnateT	35	0.0129769
4198	Healthy	SOM_37_CR1_InnateT	CR1	InnateT	37	0.00865127
4199	Healthy	SOM_27_CR1_InnateT	CR1	InnateT	27	0.00182882
4199	Healthy	SOM_34_CR1_InnateT	CR1	InnateT	34	37.7981
4199	Healthy	SOM_38_CR1_InnateT	CR1	InnateT	38	17.4726
4199	Healthy	SOM_35_CR1_InnateT	CR1	InnateT	35	0.173738
4199	Healthy	SOM_37_CR1_InnateT	CR1	InnateT	37	0.0731529
4200	Healthy	SOM_27_CR1_InnateT	CR1	InnateT	27	0.00615593
4200	Healthy	SOM_34_CR1_InnateT	CR1	InnateT	34	64.0617
4200	Healthy	SOM_38_CR1_InnateT	CR1	InnateT	38	16.4948
4200	Healthy	SOM_35_CR1_InnateT	CR1	InnateT	35	0.0954169
4200	Healthy	SOM_37_CR1_InnateT	CR1	InnateT	37	0.0584813
4201	Healthy	SOM_27_CR1_InnateT	CR1	InnateT	27	0
4201	Healthy	SOM_34_CR1_InnateT	CR1	InnateT	34	17.5923
4201	Healthy	SOM_38_CR1_InnateT	CR1	InnateT	38	7.17489
4201	Healthy	SOM_35_CR1_InnateT	CR1	InnateT	35	0.077613
4201	Healthy	SOM_37_CR1_InnateT	CR1	InnateT	37	0.0862366
4202	Healthy	SOM_27_CR1_InnateT	CR1	InnateT	27	0
4202	Healthy	SOM_34_CR1_InnateT	CR1	InnateT	34	32.1097
4202	Healthy	SOM_38_CR1_InnateT	CR1	InnateT	38	13.3233
4202	Healthy	SOM_35_CR1_InnateT	CR1	InnateT	35	0.161952
4202	Healthy	SOM_37_CR1_InnateT	CR1	InnateT	37	0.129562
4203	Healthy	SOM_27_CR1_InnateT	CR1	InnateT	27	0
4203	Healthy	SOM_34_CR1_InnateT	CR1	InnateT	34	5.86858
4203	Healthy	SOM_38_CR1_InnateT	CR1	InnateT	38	1.99752
4203	Healthy	SOM_35_CR1_InnateT	CR1	InnateT	35	0.041328
4203	Healthy	SOM_37_CR1_InnateT	CR1	InnateT	37	0.041328
4204	Healthy	SOM_27_CR1_InnateT	CR1	InnateT	27	0
4204	Healthy	SOM_34_CR1_InnateT	CR1	InnateT	34	9.38055
4204	Healthy	SOM_38_CR1_InnateT	CR1	InnateT	38	3.50987
4204	Healthy	SOM_35_CR1_InnateT	CR1	InnateT	35	0.0313381
4204	Healthy	SOM_37_CR1_InnateT	CR1	InnateT	37	0.0313381
4205	Healthy	SOM_27_CR1_InnateT	CR1	InnateT	27	0.0186359
4205	Healthy	SOM_34_CR1_InnateT	CR1	InnateT	34	29.1092
4205	Healthy	SOM_38_CR1_InnateT	CR1	InnateT	38	14.0142
4205	Healthy	SOM_35_CR1_InnateT	CR1	InnateT	35	0.0372717
4205	Healthy	SOM_37_CR1_InnateT	CR1	InnateT	37	0.0186359
4206	Healthy	SOM_27_CR1_InnateT	CR1	InnateT	27	0
4206	Healthy	SOM_34_CR1_InnateT	CR1	InnateT	34	16.9063
4206	Healthy	SOM_38_CR1_InnateT	CR1	InnateT	38	7.18804
4206	Healthy	SOM_35_CR1_InnateT	CR1	InnateT	35	0.115009
4206	Healthy	SOM_37_CR1_InnateT	CR1	InnateT	37	0.0862565
4207	Healthy	SOM_27_CR1_InnateT	CR1	InnateT	27	0.0239406
4207	Healthy	SOM_34_CR1_InnateT	CR1	InnateT	34	13.0955
4207	Healthy	SOM_38_CR1_InnateT	CR1	InnateT	38	0.215466
4207	Healthy	SOM_35_CR1_InnateT	CR1	InnateT	35	0.0718219
4207	Healthy	SOM_37_CR1_InnateT	CR1	InnateT	37	0.0478813
4208	Healthy	SOM_27_CR1_InnateT	CR1	InnateT	27	0.00546568
4208	Healthy	SOM_34_CR1_InnateT	CR1	InnateT	34	6.89222
4208	Healthy	SOM_38_CR1_InnateT	CR1	InnateT	38	2.38303
4208	Healthy	SOM_35_CR1_InnateT	CR1	InnateT	35	0.0218627
4208	Healthy	SOM_37_CR1_InnateT	CR1	InnateT	37	0.0601224
4209	Healthy	SOM_27_CR1_InnateT	CR1	InnateT	27	0.0840101
4209	Healthy	SOM_34_CR1_InnateT	CR1	InnateT	34	36.3204
4209	Healthy	SOM_38_CR1_InnateT	CR1	InnateT	38	12.1255
4209	Healthy	SOM_35_CR1_InnateT	CR1	InnateT	35	0.0840101
4209	Healthy	SOM_37_CR1_InnateT	CR1	InnateT	37	0.0280034
4210	Healthy	SOM_27_CR1_InnateT	CR1	InnateT	27	0.0524728
4210	Healthy	SOM_34_CR1_InnateT	CR1	InnateT	34	12.1606
4210	Healthy	SOM_38_CR1_InnateT	CR1	InnateT	38	3.94858
4210	Healthy	SOM_35_CR1_InnateT	CR1	InnateT	35	0.0262364
4210	Healthy	SOM_37_CR1_InnateT	CR1	InnateT	37	0.0262364
4211	Healthy	SOM_27_CR1_InnateT	CR1	InnateT	27	0.0079713
4211	Healthy	SOM_34_CR1_InnateT	CR1	InnateT	34	15.1216
4211	Healthy	SOM_38_CR1_InnateT	CR1	InnateT	38	6.51255
4211	Healthy	SOM_35_CR1_InnateT	CR1	InnateT	35	0.0478278
4211	Healthy	SOM_37_CR1_InnateT	CR1	InnateT	37	0.0398565
4212	Healthy	SOM_27_CR1_InnateT	CR1	InnateT	27	0.0785855
4212	Healthy	SOM_34_CR1_InnateT	CR1	InnateT	34	17.3281
4212	Healthy	SOM_38_CR1_InnateT	CR1	InnateT	38	6.99411
4212	Healthy	SOM_35_CR1_InnateT	CR1	InnateT	35	0.137525
4212	Healthy	SOM_37_CR1_InnateT	CR1	InnateT	37	0.117878
4213	Healthy	SOM_27_CR1_InnateT	CR1	InnateT	27	0.00346332
4213	Healthy	SOM_34_CR1_InnateT	CR1	InnateT	34	22.7125
4213	Healthy	SOM_38_CR1_InnateT	CR1	InnateT	38	8.03145
4213	Healthy	SOM_35_CR1_InnateT	CR1	InnateT	35	0.0761931
4213	Healthy	SOM_37_CR1_InnateT	CR1	InnateT	37	0.0242433
4214	Healthy	SOM_27_CR1_InnateT	CR1	InnateT	27	0.00547825
4214	Healthy	SOM_34_CR1_InnateT	CR1	InnateT	34	10.0471
4214	Healthy	SOM_38_CR1_InnateT	CR1	InnateT	38	3.66495
4214	Healthy	SOM_35_CR1_InnateT	CR1	InnateT	35	0.0766955
4214	Healthy	SOM_37_CR1_InnateT	CR1	InnateT	37	0.0273913
4215	Critical (ventilation)	SOM_27_CR1_InnateT	CR1	InnateT	27	0.271555
4215	Critical (ventilation)	SOM_34_CR1_InnateT	CR1	InnateT	34	5.3632
4215	Critical (ventilation)	SOM_38_CR1_InnateT	CR1	InnateT	38	1.76511
4215	Critical (ventilation)	SOM_35_CR1_InnateT	CR1	InnateT	35	0.0678887
4215	Critical (ventilation)	SOM_37_CR1_InnateT	CR1	InnateT	37	0
4216	Severe (no venitlation)	SOM_27_CR1_InnateT	CR1	InnateT	27	0
4216	Severe (no venitlation)	SOM_34_CR1_InnateT	CR1	InnateT	34	21.6308
4216	Severe (no venitlation)	SOM_38_CR1_InnateT	CR1	InnateT	38	7.75256
4216	Severe (no venitlation)	SOM_35_CR1_InnateT	CR1	InnateT	35	0.0200844
4216	Severe (no venitlation)	SOM_37_CR1_InnateT	CR1	InnateT	37	0.0803374
4217	Severe (no venitlation)	SOM_27_CR1_InnateT	CR1	InnateT	27	0.242424
4217	Severe (no venitlation)	SOM_34_CR1_InnateT	CR1	InnateT	34	6.84848
4217	Severe (no venitlation)	SOM_38_CR1_InnateT	CR1	InnateT	38	1.39394
4217	Severe (no venitlation)	SOM_35_CR1_InnateT	CR1	InnateT	35	0
4217	Severe (no venitlation)	SOM_37_CR1_InnateT	CR1	InnateT	37	0.0606061
4220	Severe (no venitlation)	SOM_27_CR1_InnateT	CR1	InnateT	27	0.012054
4220	Severe (no venitlation)	SOM_34_CR1_InnateT	CR1	InnateT	34	19.2623
4220	Severe (no venitlation)	SOM_38_CR1_InnateT	CR1	InnateT	38	5.47252
4220	Severe (no venitlation)	SOM_35_CR1_InnateT	CR1	InnateT	35	0.132594
4220	Severe (no venitlation)	SOM_37_CR1_InnateT	CR1	InnateT	37	0.084378
4221	Critical (ventilation)	SOM_27_CR1_InnateT	CR1	InnateT	27	0.555556
4221	Critical (ventilation)	SOM_34_CR1_InnateT	CR1	InnateT	34	10
4221	Critical (ventilation)	SOM_38_CR1_InnateT	CR1	InnateT	38	5.55556
4221	Critical (ventilation)	SOM_35_CR1_InnateT	CR1	InnateT	35	0
4221	Critical (ventilation)	SOM_37_CR1_InnateT	CR1	InnateT	37	0
4222	Severe (no venitlation)	SOM_27_CR1_InnateT	CR1	InnateT	27	0.0436745
4222	Severe (no venitlation)	SOM_34_CR1_InnateT	CR1	InnateT	34	25.8553
4222	Severe (no venitlation)	SOM_38_CR1_InnateT	CR1	InnateT	38	9.82676
4222	Severe (no venitlation)	SOM_35_CR1_InnateT	CR1	InnateT	35	0.101907
4222	Severe (no venitlation)	SOM_37_CR1_InnateT	CR1	InnateT	37	0.0291163
4223	Critical (ventilation)	SOM_27_CR1_InnateT	CR1	InnateT	27	0.478469
4223	Critical (ventilation)	SOM_34_CR1_InnateT	CR1	InnateT	34	0.478469
4223	Critical (ventilation)	SOM_38_CR1_InnateT	CR1	InnateT	38	0
4223	Critical (ventilation)	SOM_35_CR1_InnateT	CR1	InnateT	35	0
4223	Critical (ventilation)	SOM_37_CR1_InnateT	CR1	InnateT	37	0
4224	Critical (ventilation)	SOM_27_CR1_InnateT	CR1	InnateT	27	0.123305
4224	Critical (ventilation)	SOM_34_CR1_InnateT	CR1	InnateT	34	9.24784
4224	Critical (ventilation)	SOM_38_CR1_InnateT	CR1	InnateT	38	2.21948
4224	Critical (ventilation)	SOM_35_CR1_InnateT	CR1	InnateT	35	0
4224	Critical (ventilation)	SOM_37_CR1_InnateT	CR1	InnateT	37	0.123305
4225	Moderate	SOM_27_CR1_InnateT	CR1	InnateT	27	0
4225	Moderate	SOM_34_CR1_InnateT	CR1	InnateT	34	25.8415
4225	Moderate	SOM_38_CR1_InnateT	CR1	InnateT	38	14.0922
4225	Moderate	SOM_35_CR1_InnateT	CR1	InnateT	35	0.211441
4225	Moderate	SOM_37_CR1_InnateT	CR1	InnateT	37	0.131436
4226	Mild	SOM_27_CR1_InnateT	CR1	InnateT	27	0.00129247
4226	Mild	SOM_34_CR1_InnateT	CR1	InnateT	34	24.8258
4226	Mild	SOM_38_CR1_InnateT	CR1	InnateT	38	12.8575
4226	Mild	SOM_35_CR1_InnateT	CR1	InnateT	35	0.284344
4226	Mild	SOM_37_CR1_InnateT	CR1	InnateT	37	0.164144
4227	Moderate	SOM_27_CR1_InnateT	CR1	InnateT	27	0.0151004
4227	Moderate	SOM_34_CR1_InnateT	CR1	InnateT	34	38.0656
4227	Moderate	SOM_38_CR1_InnateT	CR1	InnateT	38	15.1659
4227	Moderate	SOM_35_CR1_InnateT	CR1	InnateT	35	0.264257
4227	Moderate	SOM_37_CR1_InnateT	CR1	InnateT	37	0.095636
4228	Moderate	SOM_27_CR1_InnateT	CR1	InnateT	27	0.00832397
4228	Moderate	SOM_34_CR1_InnateT	CR1	InnateT	34	44.8287
4228	Moderate	SOM_38_CR1_InnateT	CR1	InnateT	38	26.0332
4228	Moderate	SOM_35_CR1_InnateT	CR1	InnateT	35	0.470304
4228	Moderate	SOM_37_CR1_InnateT	CR1	InnateT	37	0.0332959
4229	Moderate	SOM_27_CR1_InnateT	CR1	InnateT	27	0.0412584
4229	Moderate	SOM_34_CR1_InnateT	CR1	InnateT	34	49.4172
4229	Moderate	SOM_38_CR1_InnateT	CR1	InnateT	38	20.7736
4229	Moderate	SOM_35_CR1_InnateT	CR1	InnateT	35	0.24755
4229	Moderate	SOM_37_CR1_InnateT	CR1	InnateT	37	0.13409
4230	Mild	SOM_27_CR1_InnateT	CR1	InnateT	27	0.00320113
4230	Mild	SOM_34_CR1_InnateT	CR1	InnateT	34	40.7952
4230	Mild	SOM_38_CR1_InnateT	CR1	InnateT	38	23.2402
4230	Mild	SOM_35_CR1_InnateT	CR1	InnateT	35	0.2849
4230	Mild	SOM_37_CR1_InnateT	CR1	InnateT	37	0.112039
4231	Moderate	SOM_27_CR1_InnateT	CR1	InnateT	27	0
4231	Moderate	SOM_34_CR1_InnateT	CR1	InnateT	34	16.6022
4231	Moderate	SOM_38_CR1_InnateT	CR1	InnateT	38	7.60016
4231	Moderate	SOM_35_CR1_InnateT	CR1	InnateT	35	0.192574
4231	Moderate	SOM_37_CR1_InnateT	CR1	InnateT	37	0.0734394
4232	Mild	SOM_27_CR1_InnateT	CR1	InnateT	27	0.00545464
4232	Mild	SOM_34_CR1_InnateT	CR1	InnateT	34	26.1932
4232	Mild	SOM_38_CR1_InnateT	CR1	InnateT	38	12.333
4232	Mild	SOM_35_CR1_InnateT	CR1	InnateT	35	0.245459
4232	Mild	SOM_37_CR1_InnateT	CR1	InnateT	37	0.0600011
4233	Healthy	SOM_27_CR1_InnateT	CR1	InnateT	27	0.0452182
4233	Healthy	SOM_34_CR1_InnateT	CR1	InnateT	34	20.3482
4233	Healthy	SOM_38_CR1_InnateT	CR1	InnateT	38	8.32014
4233	Healthy	SOM_35_CR1_InnateT	CR1	InnateT	35	0.203482
4233	Healthy	SOM_37_CR1_InnateT	CR1	InnateT	37	0.113045
4234	Healthy	SOM_27_CR1_InnateT	CR1	InnateT	27	0.0143947
4234	Healthy	SOM_34_CR1_InnateT	CR1	InnateT	34	2.33194
4234	Healthy	SOM_38_CR1_InnateT	CR1	InnateT	38	0.690946
4234	Healthy	SOM_35_CR1_InnateT	CR1	InnateT	35	0.0143947
4234	Healthy	SOM_37_CR1_InnateT	CR1	InnateT	37	0.0287894
4235	Healthy	SOM_27_CR1_InnateT	CR1	InnateT	27	0.0256148
4235	Healthy	SOM_34_CR1_InnateT	CR1	InnateT	34	3.44518
4235	Healthy	SOM_38_CR1_InnateT	CR1	InnateT	38	0.922131
4235	Healthy	SOM_35_CR1_InnateT	CR1	InnateT	35	0.0256148
4235	Healthy	SOM_37_CR1_InnateT	CR1	InnateT	37	0.0128074
4236	Healthy	SOM_27_CR1_InnateT	CR1	InnateT	27	0.0399441
4236	Healthy	SOM_34_CR1_InnateT	CR1	InnateT	34	28.9794
4236	Healthy	SOM_38_CR1_InnateT	CR1	InnateT	38	10.8049
4236	Healthy	SOM_35_CR1_InnateT	CR1	InnateT	35	0
4236	Healthy	SOM_37_CR1_InnateT	CR1	InnateT	37	0.0998602
4237	Healthy	SOM_27_CR1_InnateT	CR1	InnateT	27	0.00910332
4237	Healthy	SOM_34_CR1_InnateT	CR1	InnateT	34	10.5781
4237	Healthy	SOM_38_CR1_InnateT	CR1	InnateT	38	3.81429
4237	Healthy	SOM_35_CR1_InnateT	CR1	InnateT	35	0.145653
4237	Healthy	SOM_37_CR1_InnateT	CR1	InnateT	37	0.0455166
4238	Healthy	SOM_27_CR1_InnateT	CR1	InnateT	27	0.0486973
4238	Healthy	SOM_34_CR1_InnateT	CR1	InnateT	34	26.7348
4238	Healthy	SOM_38_CR1_InnateT	CR1	InnateT	38	7.54809
4238	Healthy	SOM_35_CR1_InnateT	CR1	InnateT	35	0.194789
4238	Healthy	SOM_37_CR1_InnateT	CR1	InnateT	37	0.0486973
4239	Healthy	SOM_27_CR1_InnateT	CR1	InnateT	27	0.0368008
4239	Healthy	SOM_34_CR1_InnateT	CR1	InnateT	34	4.91904
4239	Healthy	SOM_38_CR1_InnateT	CR1	InnateT	38	0.417076
4239	Healthy	SOM_35_CR1_InnateT	CR1	InnateT	35	0.0122669
4239	Healthy	SOM_37_CR1_InnateT	CR1	InnateT	37	0
4240	Healthy	SOM_27_CR1_InnateT	CR1	InnateT	27	0.0199111
4240	Healthy	SOM_34_CR1_InnateT	CR1	InnateT	34	41.0035
4240	Healthy	SOM_38_CR1_InnateT	CR1	InnateT	38	17.3492
4240	Healthy	SOM_35_CR1_InnateT	CR1	InnateT	35	0.0995553
4240	Healthy	SOM_37_CR1_InnateT	CR1	InnateT	37	0.0199111
4241	Healthy	SOM_27_CR1_InnateT	CR1	InnateT	27	0
4241	Healthy	SOM_34_CR1_InnateT	CR1	InnateT	34	21.667
4241	Healthy	SOM_38_CR1_InnateT	CR1	InnateT	38	6.98178
4241	Healthy	SOM_35_CR1_InnateT	CR1	InnateT	35	0.0180408
4241	Healthy	SOM_37_CR1_InnateT	CR1	InnateT	37	0.0541223
4242	Healthy	SOM_27_CR1_InnateT	CR1	InnateT	27	0.0068306
4242	Healthy	SOM_34_CR1_InnateT	CR1	InnateT	34	37.0014
4242	Healthy	SOM_38_CR1_InnateT	CR1	InnateT	38	12.623
4242	Healthy	SOM_35_CR1_InnateT	CR1	InnateT	35	0.136612
4242	Healthy	SOM_37_CR1_InnateT	CR1	InnateT	37	0.0887978
4243	Healthy	SOM_27_CR1_InnateT	CR1	InnateT	27	0.0135667
4243	Healthy	SOM_34_CR1_InnateT	CR1	InnateT	34	52.381
4243	Healthy	SOM_38_CR1_InnateT	CR1	InnateT	38	12.115
4243	Healthy	SOM_35_CR1_InnateT	CR1	InnateT	35	0.1221
4243	Healthy	SOM_37_CR1_InnateT	CR1	InnateT	37	0.0271334
4244	Healthy	SOM_27_CR1_InnateT	CR1	InnateT	27	0
4244	Healthy	SOM_34_CR1_InnateT	CR1	InnateT	34	23.2263
4244	Healthy	SOM_38_CR1_InnateT	CR1	InnateT	38	3.8746
4244	Healthy	SOM_35_CR1_InnateT	CR1	InnateT	35	0.0304368
4244	Healthy	SOM_37_CR1_InnateT	CR1	InnateT	37	0.0152184
4245	Healthy	SOM_27_CR1_InnateT	CR1	InnateT	27	0.0294695
4245	Healthy	SOM_34_CR1_InnateT	CR1	InnateT	34	10.9234
4245	Healthy	SOM_38_CR1_InnateT	CR1	InnateT	38	2.40668
4245	Healthy	SOM_35_CR1_InnateT	CR1	InnateT	35	0.0294695
4245	Healthy	SOM_37_CR1_InnateT	CR1	InnateT	37	0.0491159
4246	Healthy	SOM_27_CR1_InnateT	CR1	InnateT	27	0.00680932
4246	Healthy	SOM_34_CR1_InnateT	CR1	InnateT	34	43.0502
4246	Healthy	SOM_38_CR1_InnateT	CR1	InnateT	38	15.6904
4246	Healthy	SOM_35_CR1_InnateT	CR1	InnateT	35	0.331954
4246	Healthy	SOM_37_CR1_InnateT	CR1	InnateT	37	0.0970328
4247	Healthy	SOM_27_CR1_InnateT	CR1	InnateT	27	0.00145474
4247	Healthy	SOM_34_CR1_InnateT	CR1	InnateT	34	31.223
4247	Healthy	SOM_38_CR1_InnateT	CR1	InnateT	38	12.019
4247	Healthy	SOM_35_CR1_InnateT	CR1	InnateT	35	0.309859
4247	Healthy	SOM_37_CR1_InnateT	CR1	InnateT	37	0.0669179
4248	Healthy	SOM_27_CR1_InnateT	CR1	InnateT	27	0.0123411
4248	Healthy	SOM_34_CR1_InnateT	CR1	InnateT	34	12.9335
4248	Healthy	SOM_38_CR1_InnateT	CR1	InnateT	38	2.69653
4248	Healthy	SOM_35_CR1_InnateT	CR1	InnateT	35	0.191287
4248	Healthy	SOM_37_CR1_InnateT	CR1	InnateT	37	0.0617055
4249	Healthy	SOM_27_CR1_InnateT	CR1	InnateT	27	0.0117989
4249	Healthy	SOM_34_CR1_InnateT	CR1	InnateT	34	41.4576
4249	Healthy	SOM_38_CR1_InnateT	CR1	InnateT	38	12.1804
4249	Healthy	SOM_35_CR1_InnateT	CR1	InnateT	35	0.196649
4249	Healthy	SOM_37_CR1_InnateT	CR1	InnateT	37	0.0511288
4250	Healthy	SOM_27_CR1_InnateT	CR1	InnateT	27	0.0488759
4250	Healthy	SOM_34_CR1_InnateT	CR1	InnateT	34	27.6637
4250	Healthy	SOM_38_CR1_InnateT	CR1	InnateT	38	1.23412
4250	Healthy	SOM_35_CR1_InnateT	CR1	InnateT	35	0.0977517
4250	Healthy	SOM_37_CR1_InnateT	CR1	InnateT	37	0.391007
4251	Healthy	SOM_27_CR1_InnateT	CR1	InnateT	27	0.066912
4251	Healthy	SOM_34_CR1_InnateT	CR1	InnateT	34	17.5309
4251	Healthy	SOM_38_CR1_InnateT	CR1	InnateT	38	5.35296
4251	Healthy	SOM_35_CR1_InnateT	CR1	InnateT	35	0
4251	Healthy	SOM_37_CR1_InnateT	CR1	InnateT	37	0.033456
4252	Healthy	SOM_27_CR1_InnateT	CR1	InnateT	27	0
4252	Healthy	SOM_34_CR1_InnateT	CR1	InnateT	34	10.9699
4252	Healthy	SOM_38_CR1_InnateT	CR1	InnateT	38	3.85073
4252	Healthy	SOM_35_CR1_InnateT	CR1	InnateT	35	0.00626135
4252	Healthy	SOM_37_CR1_InnateT	CR1	InnateT	37	0.018784
4253	Healthy	SOM_27_CR1_InnateT	CR1	InnateT	27	0.0208333
4253	Healthy	SOM_34_CR1_InnateT	CR1	InnateT	34	27.8125
4253	Healthy	SOM_38_CR1_InnateT	CR1	InnateT	38	11.4375
4253	Healthy	SOM_35_CR1_InnateT	CR1	InnateT	35	0.0625
4253	Healthy	SOM_37_CR1_InnateT	CR1	InnateT	37	0.0625
4254	Healthy	SOM_27_CR1_InnateT	CR1	InnateT	27	0
4254	Healthy	SOM_34_CR1_InnateT	CR1	InnateT	34	49.1649
4254	Healthy	SOM_38_CR1_InnateT	CR1	InnateT	38	17.5891
4254	Healthy	SOM_35_CR1_InnateT	CR1	InnateT	35	0.152822
4254	Healthy	SOM_37_CR1_InnateT	CR1	InnateT	37	0.065495
4255	Healthy	SOM_27_CR1_InnateT	CR1	InnateT	27	0
4255	Healthy	SOM_34_CR1_InnateT	CR1	InnateT	34	15.1915
4255	Healthy	SOM_38_CR1_InnateT	CR1	InnateT	38	4.84971
4255	Healthy	SOM_35_CR1_InnateT	CR1	InnateT	35	0.0912047
4255	Healthy	SOM_37_CR1_InnateT	CR1	InnateT	37	0.0674122
4256	Healthy	SOM_27_CR1_InnateT	CR1	InnateT	27	0.00352659
4256	Healthy	SOM_34_CR1_InnateT	CR1	InnateT	34	39.2016
4256	Healthy	SOM_38_CR1_InnateT	CR1	InnateT	38	11.7682
4256	Healthy	SOM_35_CR1_InnateT	CR1	InnateT	35	0.13401
4256	Healthy	SOM_37_CR1_InnateT	CR1	InnateT	37	0.0670052
4257	Healthy	SOM_27_CR1_InnateT	CR1	InnateT	27	0.0113908
4257	Healthy	SOM_34_CR1_InnateT	CR1	InnateT	34	7.14204
4257	Healthy	SOM_38_CR1_InnateT	CR1	InnateT	38	2.31234
4257	Healthy	SOM_35_CR1_InnateT	CR1	InnateT	35	0.0911266
4257	Healthy	SOM_37_CR1_InnateT	CR1	InnateT	37	0.0569541
4258	Healthy	SOM_27_CR1_InnateT	CR1	InnateT	27	0.0144331
4258	Healthy	SOM_34_CR1_InnateT	CR1	InnateT	34	23.959
4258	Healthy	SOM_38_CR1_InnateT	CR1	InnateT	38	8.82586
4258	Healthy	SOM_35_CR1_InnateT	CR1	InnateT	35	0.0649491
4258	Healthy	SOM_37_CR1_InnateT	CR1	InnateT	37	0.0288663
4259	Healthy	SOM_27_CR1_InnateT	CR1	InnateT	27	0.0133333
4259	Healthy	SOM_34_CR1_InnateT	CR1	InnateT	34	32.6
4259	Healthy	SOM_38_CR1_InnateT	CR1	InnateT	38	8.28
4259	Healthy	SOM_35_CR1_InnateT	CR1	InnateT	35	0.173333
4259	Healthy	SOM_37_CR1_InnateT	CR1	InnateT	37	0.0533333
4260	Healthy	SOM_27_CR1_InnateT	CR1	InnateT	27	0
4260	Healthy	SOM_34_CR1_InnateT	CR1	InnateT	34	46.2333
4260	Healthy	SOM_38_CR1_InnateT	CR1	InnateT	38	14.1978
4260	Healthy	SOM_35_CR1_InnateT	CR1	InnateT	35	0.0584844
4260	Healthy	SOM_37_CR1_InnateT	CR1	InnateT	37	0.0250648
4261	Critical (ventilation)	SOM_27_CR1_InnateT	CR1	InnateT	27	0
4261	Critical (ventilation)	SOM_34_CR1_InnateT	CR1	InnateT	34	3.92157
4261	Critical (ventilation)	SOM_38_CR1_InnateT	CR1	InnateT	38	1.96078
4261	Critical (ventilation)	SOM_35_CR1_InnateT	CR1	InnateT	35	0
4261	Critical (ventilation)	SOM_37_CR1_InnateT	CR1	InnateT	37	0
4262	Critical (ventilation)	SOM_27_CR1_InnateT	CR1	InnateT	27	0.203666
4262	Critical (ventilation)	SOM_34_CR1_InnateT	CR1	InnateT	34	15.0713
4262	Critical (ventilation)	SOM_38_CR1_InnateT	CR1	InnateT	38	6.31365
4262	Critical (ventilation)	SOM_35_CR1_InnateT	CR1	InnateT	35	0
4262	Critical (ventilation)	SOM_37_CR1_InnateT	CR1	InnateT	37	0
4264	Severe (no venitlation)	SOM_27_CR1_InnateT	CR1	InnateT	27	0.41632
4264	Severe (no venitlation)	SOM_34_CR1_InnateT	CR1	InnateT	34	37.8851
4264	Severe (no venitlation)	SOM_38_CR1_InnateT	CR1	InnateT	38	11.8235
4264	Severe (no venitlation)	SOM_35_CR1_InnateT	CR1	InnateT	35	0.124896
4264	Severe (no venitlation)	SOM_37_CR1_InnateT	CR1	InnateT	37	0.249792
4265	Severe (no venitlation)	SOM_27_CR1_InnateT	CR1	InnateT	27	10
4265	Severe (no venitlation)	SOM_34_CR1_InnateT	CR1	InnateT	34	2.5
4265	Severe (no venitlation)	SOM_38_CR1_InnateT	CR1	InnateT	38	0
4265	Severe (no venitlation)	SOM_35_CR1_InnateT	CR1	InnateT	35	0
4265	Severe (no venitlation)	SOM_37_CR1_InnateT	CR1	InnateT	37	0
4266	Critical (ventilation)	SOM_27_CR1_InnateT	CR1	InnateT	27	4
4266	Critical (ventilation)	SOM_34_CR1_InnateT	CR1	InnateT	34	2.66667
4266	Critical (ventilation)	SOM_38_CR1_InnateT	CR1	InnateT	38	0
4266	Critical (ventilation)	SOM_35_CR1_InnateT	CR1	InnateT	35	0
4266	Critical (ventilation)	SOM_37_CR1_InnateT	CR1	InnateT	37	0
4267	Critical (ventilation)	SOM_27_CR1_InnateT	CR1	InnateT	27	0
4267	Critical (ventilation)	SOM_34_CR1_InnateT	CR1	InnateT	34	16.6667
4267	Critical (ventilation)	SOM_38_CR1_InnateT	CR1	InnateT	38	3.7037
4267	Critical (ventilation)	SOM_35_CR1_InnateT	CR1	InnateT	35	0
4267	Critical (ventilation)	SOM_37_CR1_InnateT	CR1	InnateT	37	0
4268	Severe (no venitlation)	SOM_27_CR1_InnateT	CR1	InnateT	27	0.0580383
4268	Severe (no venitlation)	SOM_34_CR1_InnateT	CR1	InnateT	34	6.26814
4268	Severe (no venitlation)	SOM_38_CR1_InnateT	CR1	InnateT	38	2.1184
4268	Severe (no venitlation)	SOM_35_CR1_InnateT	CR1	InnateT	35	0.0290192
4268	Severe (no venitlation)	SOM_37_CR1_InnateT	CR1	InnateT	37	0.0580383
4269	Mild	SOM_27_CR1_InnateT	CR1	InnateT	27	0.00932923
4269	Mild	SOM_34_CR1_InnateT	CR1	InnateT	34	45.2354
4269	Mild	SOM_38_CR1_InnateT	CR1	InnateT	38	17.9888
4269	Mild	SOM_35_CR1_InnateT	CR1	InnateT	35	0.60018
4269	Mild	SOM_37_CR1_InnateT	CR1	InnateT	37	0.0611583
4270	Moderate	SOM_27_CR1_InnateT	CR1	InnateT	27	0.0176515
4270	Moderate	SOM_34_CR1_InnateT	CR1	InnateT	34	14.9067
4270	Moderate	SOM_38_CR1_InnateT	CR1	InnateT	38	7.19518
4270	Moderate	SOM_35_CR1_InnateT	CR1	InnateT	35	0.0176515
4270	Moderate	SOM_37_CR1_InnateT	CR1	InnateT	37	0.0397158
4271	Mild	SOM_27_CR1_InnateT	CR1	InnateT	27	0.0151278
4271	Mild	SOM_34_CR1_InnateT	CR1	InnateT	34	35.4798
4271	Mild	SOM_38_CR1_InnateT	CR1	InnateT	38	17.2155
4271	Mild	SOM_35_CR1_InnateT	CR1	InnateT	35	0.166406
4271	Mild	SOM_37_CR1_InnateT	CR1	InnateT	37	0.110937
4272	Mild	SOM_27_CR1_InnateT	CR1	InnateT	27	0.00241598
4272	Mild	SOM_34_CR1_InnateT	CR1	InnateT	34	36.4741
4272	Mild	SOM_38_CR1_InnateT	CR1	InnateT	38	16.1194
4272	Mild	SOM_35_CR1_InnateT	CR1	InnateT	35	0.239182
4272	Mild	SOM_37_CR1_InnateT	CR1	InnateT	37	0.0628156
4273	Moderate	SOM_27_CR1_InnateT	CR1	InnateT	27	0.0109595
4273	Moderate	SOM_34_CR1_InnateT	CR1	InnateT	34	53.2468
4273	Moderate	SOM_38_CR1_InnateT	CR1	InnateT	38	10.2033
4273	Moderate	SOM_35_CR1_InnateT	CR1	InnateT	35	0.520576
4273	Moderate	SOM_37_CR1_InnateT	CR1	InnateT	37	0.191791
4274	Moderate	SOM_27_CR1_InnateT	CR1	InnateT	27	0.0158053
4274	Moderate	SOM_34_CR1_InnateT	CR1	InnateT	34	3.87229
4274	Moderate	SOM_38_CR1_InnateT	CR1	InnateT	38	1.01154
4274	Moderate	SOM_35_CR1_InnateT	CR1	InnateT	35	0
4274	Moderate	SOM_37_CR1_InnateT	CR1	InnateT	37	0.0632211
4275	Moderate	SOM_27_CR1_InnateT	CR1	InnateT	27	0.011217
4275	Moderate	SOM_34_CR1_InnateT	CR1	InnateT	34	20.5235
4275	Moderate	SOM_38_CR1_InnateT	CR1	InnateT	38	8.49505
4275	Moderate	SOM_35_CR1_InnateT	CR1	InnateT	35	0.205646
4275	Moderate	SOM_37_CR1_InnateT	CR1	InnateT	37	0.123388
4000	Healthy	SOM_3_CR2_InnateT	CR2	InnateT	3	17.6182
4000	Healthy	SOM_8_CR2_InnateT	CR2	InnateT	8	0.044603
4000	Healthy	SOM_20_CR2_InnateT	CR2	InnateT	20	0.44603
4000	Healthy	SOM_24_CR2_InnateT	CR2	InnateT	24	0.044603
4000	Healthy	SOM_25_CR2_InnateT	CR2	InnateT	25	0.535236
4000	Healthy	SOM_30_CR2_InnateT	CR2	InnateT	30	0.133809
4001	Healthy	SOM_3_CR2_InnateT	CR2	InnateT	3	21.829
4001	Healthy	SOM_8_CR2_InnateT	CR2	InnateT	8	0.0283126
4001	Healthy	SOM_20_CR2_InnateT	CR2	InnateT	20	0.368063
4001	Healthy	SOM_24_CR2_InnateT	CR2	InnateT	24	0.0566251
4001	Healthy	SOM_25_CR2_InnateT	CR2	InnateT	25	0.141563
4001	Healthy	SOM_30_CR2_InnateT	CR2	InnateT	30	0.0283126
4002	Healthy	SOM_3_CR2_InnateT	CR2	InnateT	3	16.1977
4002	Healthy	SOM_8_CR2_InnateT	CR2	InnateT	8	0.0476963
4002	Healthy	SOM_20_CR2_InnateT	CR2	InnateT	20	0.448345
4002	Healthy	SOM_24_CR2_InnateT	CR2	InnateT	24	0.0286178
4002	Healthy	SOM_25_CR2_InnateT	CR2	InnateT	25	0.562816
4002	Healthy	SOM_30_CR2_InnateT	CR2	InnateT	30	0.209864
4003	Healthy	SOM_3_CR2_InnateT	CR2	InnateT	3	29.5977
4003	Healthy	SOM_8_CR2_InnateT	CR2	InnateT	8	0.0718391
4003	Healthy	SOM_20_CR2_InnateT	CR2	InnateT	20	0.143678
4003	Healthy	SOM_24_CR2_InnateT	CR2	InnateT	24	0.287356
4003	Healthy	SOM_25_CR2_InnateT	CR2	InnateT	25	1.43678
4003	Healthy	SOM_30_CR2_InnateT	CR2	InnateT	30	0.143678
4004	Healthy	SOM_3_CR2_InnateT	CR2	InnateT	3	34.1791
4004	Healthy	SOM_8_CR2_InnateT	CR2	InnateT	8	0.183857
4004	Healthy	SOM_20_CR2_InnateT	CR2	InnateT	20	0.147086
4004	Healthy	SOM_24_CR2_InnateT	CR2	InnateT	24	0.0551572
4004	Healthy	SOM_25_CR2_InnateT	CR2	InnateT	25	0.147086
4004	Healthy	SOM_30_CR2_InnateT	CR2	InnateT	30	0.0367715
4005	Healthy	SOM_3_CR2_InnateT	CR2	InnateT	3	75.7842
4005	Healthy	SOM_8_CR2_InnateT	CR2	InnateT	8	0.0586338
4005	Healthy	SOM_20_CR2_InnateT	CR2	InnateT	20	0.0293169
4005	Healthy	SOM_24_CR2_InnateT	CR2	InnateT	24	0.0586338
4005	Healthy	SOM_25_CR2_InnateT	CR2	InnateT	25	0.205218
4005	Healthy	SOM_30_CR2_InnateT	CR2	InnateT	30	0.0586338
4006	Healthy	SOM_3_CR2_InnateT	CR2	InnateT	3	38.3088
4006	Healthy	SOM_8_CR2_InnateT	CR2	InnateT	8	0.0735294
4006	Healthy	SOM_20_CR2_InnateT	CR2	InnateT	20	0.147059
4006	Healthy	SOM_24_CR2_InnateT	CR2	InnateT	24	0.0735294
4006	Healthy	SOM_25_CR2_InnateT	CR2	InnateT	25	1.02941
4006	Healthy	SOM_30_CR2_InnateT	CR2	InnateT	30	0.294118
4007	Healthy	SOM_3_CR2_InnateT	CR2	InnateT	3	27.2764
4007	Healthy	SOM_8_CR2_InnateT	CR2	InnateT	8	0.0406504
4007	Healthy	SOM_20_CR2_InnateT	CR2	InnateT	20	0.609756
4007	Healthy	SOM_24_CR2_InnateT	CR2	InnateT	24	0
4007	Healthy	SOM_25_CR2_InnateT	CR2	InnateT	25	0.731707
4007	Healthy	SOM_30_CR2_InnateT	CR2	InnateT	30	0.203252
4008	Healthy	SOM_3_CR2_InnateT	CR2	InnateT	3	45.8155
4008	Healthy	SOM_8_CR2_InnateT	CR2	InnateT	8	0.127045
4008	Healthy	SOM_20_CR2_InnateT	CR2	InnateT	20	0.111164
4008	Healthy	SOM_24_CR2_InnateT	CR2	InnateT	24	0.0794029
4008	Healthy	SOM_25_CR2_InnateT	CR2	InnateT	25	0.127045
4008	Healthy	SOM_30_CR2_InnateT	CR2	InnateT	30	0.0317612
4009	Healthy	SOM_3_CR2_InnateT	CR2	InnateT	3	55.6883
4009	Healthy	SOM_8_CR2_InnateT	CR2	InnateT	8	0.119439
4009	Healthy	SOM_20_CR2_InnateT	CR2	InnateT	20	0.109485
4009	Healthy	SOM_24_CR2_InnateT	CR2	InnateT	24	0
4009	Healthy	SOM_25_CR2_InnateT	CR2	InnateT	25	0.139345
4009	Healthy	SOM_30_CR2_InnateT	CR2	InnateT	30	0.0995322
4010	Healthy	SOM_3_CR2_InnateT	CR2	InnateT	3	21.6165
4010	Healthy	SOM_8_CR2_InnateT	CR2	InnateT	8	0.338346
4010	Healthy	SOM_20_CR2_InnateT	CR2	InnateT	20	0.676692
4010	Healthy	SOM_24_CR2_InnateT	CR2	InnateT	24	0.075188
4010	Healthy	SOM_25_CR2_InnateT	CR2	InnateT	25	0.018797
4010	Healthy	SOM_30_CR2_InnateT	CR2	InnateT	30	0.018797
4011	Healthy	SOM_3_CR2_InnateT	CR2	InnateT	3	58.7207
4011	Healthy	SOM_8_CR2_InnateT	CR2	InnateT	8	0.0822707
4011	Healthy	SOM_20_CR2_InnateT	CR2	InnateT	20	0.0205677
4011	Healthy	SOM_24_CR2_InnateT	CR2	InnateT	24	0.0411353
4011	Healthy	SOM_25_CR2_InnateT	CR2	InnateT	25	0.185109
4011	Healthy	SOM_30_CR2_InnateT	CR2	InnateT	30	0.0822707
4012	Healthy	SOM_3_CR2_InnateT	CR2	InnateT	3	44.5204
4012	Healthy	SOM_8_CR2_InnateT	CR2	InnateT	8	0.179895
4012	Healthy	SOM_20_CR2_InnateT	CR2	InnateT	20	0.107937
4012	Healthy	SOM_24_CR2_InnateT	CR2	InnateT	24	0.0071958
4012	Healthy	SOM_25_CR2_InnateT	CR2	InnateT	25	0.0935454
4012	Healthy	SOM_30_CR2_InnateT	CR2	InnateT	30	0.100741
4013	Healthy	SOM_3_CR2_InnateT	CR2	InnateT	3	71.6592
4013	Healthy	SOM_8_CR2_InnateT	CR2	InnateT	8	0.176091
4013	Healthy	SOM_20_CR2_InnateT	CR2	InnateT	20	0.0586969
4013	Healthy	SOM_24_CR2_InnateT	CR2	InnateT	24	0
4013	Healthy	SOM_25_CR2_InnateT	CR2	InnateT	25	0.107611
4013	Healthy	SOM_30_CR2_InnateT	CR2	InnateT	30	0.136959
4014	Healthy	SOM_3_CR2_InnateT	CR2	InnateT	3	60.0116
4014	Healthy	SOM_8_CR2_InnateT	CR2	InnateT	8	0.0580383
4014	Healthy	SOM_20_CR2_InnateT	CR2	InnateT	20	0.406268
4014	Healthy	SOM_24_CR2_InnateT	CR2	InnateT	24	0.0580383
4014	Healthy	SOM_25_CR2_InnateT	CR2	InnateT	25	0.754498
4014	Healthy	SOM_30_CR2_InnateT	CR2	InnateT	30	0
4015	Healthy	SOM_3_CR2_InnateT	CR2	InnateT	3	22.4232
4015	Healthy	SOM_8_CR2_InnateT	CR2	InnateT	8	0.0205529
4015	Healthy	SOM_20_CR2_InnateT	CR2	InnateT	20	0.195252
4015	Healthy	SOM_24_CR2_InnateT	CR2	InnateT	24	0.0308293
4015	Healthy	SOM_25_CR2_InnateT	CR2	InnateT	25	0.215805
4015	Healthy	SOM_30_CR2_InnateT	CR2	InnateT	30	0.226082
4016	Healthy	SOM_3_CR2_InnateT	CR2	InnateT	3	66.9783
4016	Healthy	SOM_8_CR2_InnateT	CR2	InnateT	8	0.1802
4016	Healthy	SOM_20_CR2_InnateT	CR2	InnateT	20	0.236513
4016	Healthy	SOM_24_CR2_InnateT	CR2	InnateT	24	0.0337876
4016	Healthy	SOM_25_CR2_InnateT	CR2	InnateT	25	0.225251
4016	Healthy	SOM_30_CR2_InnateT	CR2	InnateT	30	0.101363
4017	Healthy	SOM_3_CR2_InnateT	CR2	InnateT	3	12.429
4017	Healthy	SOM_8_CR2_InnateT	CR2	InnateT	8	0.067278
4017	Healthy	SOM_20_CR2_InnateT	CR2	InnateT	20	0.132064
4017	Healthy	SOM_24_CR2_InnateT	CR2	InnateT	24	0.044852
4017	Healthy	SOM_25_CR2_InnateT	CR2	InnateT	25	0.0722615
4017	Healthy	SOM_30_CR2_InnateT	CR2	InnateT	30	0.102163
4018	Healthy	SOM_3_CR2_InnateT	CR2	InnateT	3	8.6942
4018	Healthy	SOM_8_CR2_InnateT	CR2	InnateT	8	0.0333111
4018	Healthy	SOM_20_CR2_InnateT	CR2	InnateT	20	0.199867
4018	Healthy	SOM_24_CR2_InnateT	CR2	InnateT	24	0.0666223
4018	Healthy	SOM_25_CR2_InnateT	CR2	InnateT	25	0.799467
4018	Healthy	SOM_30_CR2_InnateT	CR2	InnateT	30	0.133245
4019	Healthy	SOM_3_CR2_InnateT	CR2	InnateT	3	67.7464
4019	Healthy	SOM_8_CR2_InnateT	CR2	InnateT	8	0.034459
4019	Healthy	SOM_20_CR2_InnateT	CR2	InnateT	20	0.137836
4019	Healthy	SOM_24_CR2_InnateT	CR2	InnateT	24	0.068918
4019	Healthy	SOM_25_CR2_InnateT	CR2	InnateT	25	0.34459
4019	Healthy	SOM_30_CR2_InnateT	CR2	InnateT	30	0.275672
4020	Healthy	SOM_3_CR2_InnateT	CR2	InnateT	3	78.1666
4020	Healthy	SOM_8_CR2_InnateT	CR2	InnateT	8	0.0619387
4020	Healthy	SOM_20_CR2_InnateT	CR2	InnateT	20	0.123877
4020	Healthy	SOM_24_CR2_InnateT	CR2	InnateT	24	0.0123877
4020	Healthy	SOM_25_CR2_InnateT	CR2	InnateT	25	0.235367
4020	Healthy	SOM_30_CR2_InnateT	CR2	InnateT	30	0.216785
4021	Healthy	SOM_3_CR2_InnateT	CR2	InnateT	3	58.1447
4021	Healthy	SOM_8_CR2_InnateT	CR2	InnateT	8	0.258366
4021	Healthy	SOM_20_CR2_InnateT	CR2	InnateT	20	0.159941
4021	Healthy	SOM_24_CR2_InnateT	CR2	InnateT	24	0.0369094
4021	Healthy	SOM_25_CR2_InnateT	CR2	InnateT	25	0.0984252
4021	Healthy	SOM_30_CR2_InnateT	CR2	InnateT	30	0.0369094
4022	Healthy	SOM_3_CR2_InnateT	CR2	InnateT	3	15.5532
4022	Healthy	SOM_8_CR2_InnateT	CR2	InnateT	8	0.0473821
4022	Healthy	SOM_20_CR2_InnateT	CR2	InnateT	20	0.266525
4022	Healthy	SOM_24_CR2_InnateT	CR2	InnateT	24	0.0473821
4022	Healthy	SOM_25_CR2_InnateT	CR2	InnateT	25	0.100687
4022	Healthy	SOM_30_CR2_InnateT	CR2	InnateT	30	0.0533049
4023	Healthy	SOM_3_CR2_InnateT	CR2	InnateT	3	3.25214
4023	Healthy	SOM_8_CR2_InnateT	CR2	InnateT	8	0.0738136
4023	Healthy	SOM_20_CR2_InnateT	CR2	InnateT	20	0.199731
4023	Healthy	SOM_24_CR2_InnateT	CR2	InnateT	24	0.0998654
4023	Healthy	SOM_25_CR2_InnateT	CR2	InnateT	25	0.130259
4023	Healthy	SOM_30_CR2_InnateT	CR2	InnateT	30	0.0998654
4024	Healthy	SOM_3_CR2_InnateT	CR2	InnateT	3	6.38444
4024	Healthy	SOM_8_CR2_InnateT	CR2	InnateT	8	0.0516262
4024	Healthy	SOM_20_CR2_InnateT	CR2	InnateT	20	0.27534
4024	Healthy	SOM_24_CR2_InnateT	CR2	InnateT	24	0.0344175
4024	Healthy	SOM_25_CR2_InnateT	CR2	InnateT	25	0.240922
4024	Healthy	SOM_30_CR2_InnateT	CR2	InnateT	30	0.068835
4025	Healthy	SOM_3_CR2_InnateT	CR2	InnateT	3	64.8504
4025	Healthy	SOM_8_CR2_InnateT	CR2	InnateT	8	0.0893256
4025	Healthy	SOM_20_CR2_InnateT	CR2	InnateT	20	0.104213
4025	Healthy	SOM_24_CR2_InnateT	CR2	InnateT	24	0
4025	Healthy	SOM_25_CR2_InnateT	CR2	InnateT	25	0.223314
4025	Healthy	SOM_30_CR2_InnateT	CR2	InnateT	30	0.148876
4026	Healthy	SOM_3_CR2_InnateT	CR2	InnateT	3	8.12119
4026	Healthy	SOM_8_CR2_InnateT	CR2	InnateT	8	0.046853
4026	Healthy	SOM_20_CR2_InnateT	CR2	InnateT	20	0.105419
4026	Healthy	SOM_24_CR2_InnateT	CR2	InnateT	24	0.0273309
4026	Healthy	SOM_25_CR2_InnateT	CR2	InnateT	25	0.0351398
4026	Healthy	SOM_30_CR2_InnateT	CR2	InnateT	30	0.0390442
4027	Healthy	SOM_3_CR2_InnateT	CR2	InnateT	3	73.2213
4027	Healthy	SOM_8_CR2_InnateT	CR2	InnateT	8	0.06917
4027	Healthy	SOM_20_CR2_InnateT	CR2	InnateT	20	0.0988142
4027	Healthy	SOM_24_CR2_InnateT	CR2	InnateT	24	0.0296443
4027	Healthy	SOM_25_CR2_InnateT	CR2	InnateT	25	0.0395257
4027	Healthy	SOM_30_CR2_InnateT	CR2	InnateT	30	0.0790514
4028	Healthy	SOM_3_CR2_InnateT	CR2	InnateT	3	46.0349
4028	Healthy	SOM_8_CR2_InnateT	CR2	InnateT	8	0.0396511
4028	Healthy	SOM_20_CR2_InnateT	CR2	InnateT	20	0.376685
4028	Healthy	SOM_24_CR2_InnateT	CR2	InnateT	24	0.118953
4028	Healthy	SOM_25_CR2_InnateT	CR2	InnateT	25	0.317209
4028	Healthy	SOM_30_CR2_InnateT	CR2	InnateT	30	0.0793021
4029	Healthy	SOM_3_CR2_InnateT	CR2	InnateT	3	69.4001
4029	Healthy	SOM_8_CR2_InnateT	CR2	InnateT	8	0.220143
4029	Healthy	SOM_20_CR2_InnateT	CR2	InnateT	20	0.110072
4029	Healthy	SOM_24_CR2_InnateT	CR2	InnateT	24	0.110072
4029	Healthy	SOM_25_CR2_InnateT	CR2	InnateT	25	0.770501
4029	Healthy	SOM_30_CR2_InnateT	CR2	InnateT	30	0
4030	Critical (ventilation)	SOM_3_CR2_InnateT	CR2	InnateT	3	14.308
4030	Critical (ventilation)	SOM_8_CR2_InnateT	CR2	InnateT	8	0.156201
4030	Critical (ventilation)	SOM_20_CR2_InnateT	CR2	InnateT	20	0.281162
4030	Critical (ventilation)	SOM_24_CR2_InnateT	CR2	InnateT	24	0.312402
4030	Critical (ventilation)	SOM_25_CR2_InnateT	CR2	InnateT	25	0.281162
4030	Critical (ventilation)	SOM_30_CR2_InnateT	CR2	InnateT	30	0.0624805
4031	Severe (no venitlation)	SOM_3_CR2_InnateT	CR2	InnateT	3	8.57481
4031	Severe (no venitlation)	SOM_8_CR2_InnateT	CR2	InnateT	8	0.0591366
4031	Severe (no venitlation)	SOM_20_CR2_InnateT	CR2	InnateT	20	3.01597
4031	Severe (no venitlation)	SOM_24_CR2_InnateT	CR2	InnateT	24	0.118273
4031	Severe (no venitlation)	SOM_25_CR2_InnateT	CR2	InnateT	25	3.13424
4031	Severe (no venitlation)	SOM_30_CR2_InnateT	CR2	InnateT	30	0
4032	Critical (ventilation)	SOM_3_CR2_InnateT	CR2	InnateT	3	2.74314
4032	Critical (ventilation)	SOM_8_CR2_InnateT	CR2	InnateT	8	0.0623441
4032	Critical (ventilation)	SOM_20_CR2_InnateT	CR2	InnateT	20	2.30673
4032	Critical (ventilation)	SOM_24_CR2_InnateT	CR2	InnateT	24	0.311721
4032	Critical (ventilation)	SOM_25_CR2_InnateT	CR2	InnateT	25	1.24688
4032	Critical (ventilation)	SOM_30_CR2_InnateT	CR2	InnateT	30	0.187032
4033	Severe (no venitlation)	SOM_3_CR2_InnateT	CR2	InnateT	3	24
4033	Severe (no venitlation)	SOM_8_CR2_InnateT	CR2	InnateT	8	0
4033	Severe (no venitlation)	SOM_20_CR2_InnateT	CR2	InnateT	20	1.6
4033	Severe (no venitlation)	SOM_24_CR2_InnateT	CR2	InnateT	24	0.8
4033	Severe (no venitlation)	SOM_25_CR2_InnateT	CR2	InnateT	25	4.8
4033	Severe (no venitlation)	SOM_30_CR2_InnateT	CR2	InnateT	30	0
4034	Severe (no venitlation)	SOM_3_CR2_InnateT	CR2	InnateT	3	0.803023
4034	Severe (no venitlation)	SOM_8_CR2_InnateT	CR2	InnateT	8	0.188947
4034	Severe (no venitlation)	SOM_20_CR2_InnateT	CR2	InnateT	20	1.74776
4034	Severe (no venitlation)	SOM_24_CR2_InnateT	CR2	InnateT	24	0.0472367
4034	Severe (no venitlation)	SOM_25_CR2_InnateT	CR2	InnateT	25	1.4171
4034	Severe (no venitlation)	SOM_30_CR2_InnateT	CR2	InnateT	30	0.14171
4035	Severe (no venitlation)	SOM_3_CR2_InnateT	CR2	InnateT	3	4.79324
4035	Severe (no venitlation)	SOM_8_CR2_InnateT	CR2	InnateT	8	0.021937
4035	Severe (no venitlation)	SOM_20_CR2_InnateT	CR2	InnateT	20	0.778765
4035	Severe (no venitlation)	SOM_24_CR2_InnateT	CR2	InnateT	24	0.350993
4035	Severe (no venitlation)	SOM_25_CR2_InnateT	CR2	InnateT	25	0.318087
4035	Severe (no venitlation)	SOM_30_CR2_InnateT	CR2	InnateT	30	0
4036	Critical (ventilation)	SOM_3_CR2_InnateT	CR2	InnateT	3	1.37615
4036	Critical (ventilation)	SOM_8_CR2_InnateT	CR2	InnateT	8	0
4036	Critical (ventilation)	SOM_20_CR2_InnateT	CR2	InnateT	20	13.3028
4036	Critical (ventilation)	SOM_24_CR2_InnateT	CR2	InnateT	24	0.917431
4036	Critical (ventilation)	SOM_25_CR2_InnateT	CR2	InnateT	25	4.12844
4036	Critical (ventilation)	SOM_30_CR2_InnateT	CR2	InnateT	30	0.458716
4037	Critical (ventilation)	SOM_3_CR2_InnateT	CR2	InnateT	3	0.492264
4037	Critical (ventilation)	SOM_8_CR2_InnateT	CR2	InnateT	8	0.0703235
4037	Critical (ventilation)	SOM_20_CR2_InnateT	CR2	InnateT	20	1.85185
4037	Critical (ventilation)	SOM_24_CR2_InnateT	CR2	InnateT	24	0.0703235
4037	Critical (ventilation)	SOM_25_CR2_InnateT	CR2	InnateT	25	0.375059
4037	Critical (ventilation)	SOM_30_CR2_InnateT	CR2	InnateT	30	0.0703235
4038	Severe (no venitlation)	SOM_3_CR2_InnateT	CR2	InnateT	3	0
4038	Severe (no venitlation)	SOM_8_CR2_InnateT	CR2	InnateT	8	0
4038	Severe (no venitlation)	SOM_20_CR2_InnateT	CR2	InnateT	20	13.2812
4038	Severe (no venitlation)	SOM_24_CR2_InnateT	CR2	InnateT	24	0
4038	Severe (no venitlation)	SOM_25_CR2_InnateT	CR2	InnateT	25	13.6719
4038	Severe (no venitlation)	SOM_30_CR2_InnateT	CR2	InnateT	30	0
4039	Severe (no venitlation)	SOM_3_CR2_InnateT	CR2	InnateT	3	4.44894
4039	Severe (no venitlation)	SOM_8_CR2_InnateT	CR2	InnateT	8	0.0505561
4039	Severe (no venitlation)	SOM_20_CR2_InnateT	CR2	InnateT	20	2.93225
4039	Severe (no venitlation)	SOM_24_CR2_InnateT	CR2	InnateT	24	0.151668
4039	Severe (no venitlation)	SOM_25_CR2_InnateT	CR2	InnateT	25	1.76946
4039	Severe (no venitlation)	SOM_30_CR2_InnateT	CR2	InnateT	30	0
4040	Mild	SOM_3_CR2_InnateT	CR2	InnateT	3	38.8073
4040	Mild	SOM_8_CR2_InnateT	CR2	InnateT	8	0.201248
4040	Mild	SOM_20_CR2_InnateT	CR2	InnateT	20	0.0872074
4040	Mild	SOM_24_CR2_InnateT	CR2	InnateT	24	0.0670826
4040	Mild	SOM_25_CR2_InnateT	CR2	InnateT	25	0.107332
4040	Mild	SOM_30_CR2_InnateT	CR2	InnateT	30	0.147582
4041	Mild	SOM_3_CR2_InnateT	CR2	InnateT	3	60.7883
4041	Mild	SOM_8_CR2_InnateT	CR2	InnateT	8	0.0729927
4041	Mild	SOM_20_CR2_InnateT	CR2	InnateT	20	0.116788
4041	Mild	SOM_24_CR2_InnateT	CR2	InnateT	24	0.0291971
4041	Mild	SOM_25_CR2_InnateT	CR2	InnateT	25	0.131387
4041	Mild	SOM_30_CR2_InnateT	CR2	InnateT	30	0.321168
4042	Moderate	SOM_3_CR2_InnateT	CR2	InnateT	3	51.3687
4042	Moderate	SOM_8_CR2_InnateT	CR2	InnateT	8	0.25737
4042	Moderate	SOM_20_CR2_InnateT	CR2	InnateT	20	0.292466
4042	Moderate	SOM_24_CR2_InnateT	CR2	InnateT	24	0.0584932
4042	Moderate	SOM_25_CR2_InnateT	CR2	InnateT	25	0.421151
4042	Moderate	SOM_30_CR2_InnateT	CR2	InnateT	30	0.409453
4043	Mild	SOM_3_CR2_InnateT	CR2	InnateT	3	17.2094
4043	Mild	SOM_8_CR2_InnateT	CR2	InnateT	8	0.150983
4043	Mild	SOM_20_CR2_InnateT	CR2	InnateT	20	0.200443
4043	Mild	SOM_24_CR2_InnateT	CR2	InnateT	24	0.0442535
4043	Mild	SOM_25_CR2_InnateT	CR2	InnateT	25	0.0780945
4043	Mild	SOM_30_CR2_InnateT	CR2	InnateT	30	0.374854
4044	Mild	SOM_3_CR2_InnateT	CR2	InnateT	3	8.53626
4044	Mild	SOM_8_CR2_InnateT	CR2	InnateT	8	0.214075
4044	Mild	SOM_20_CR2_InnateT	CR2	InnateT	20	0.722505
4044	Mild	SOM_24_CR2_InnateT	CR2	InnateT	24	0.0401391
4044	Mild	SOM_25_CR2_InnateT	CR2	InnateT	25	0.695745
4044	Mild	SOM_30_CR2_InnateT	CR2	InnateT	30	0.214075
4045	Mild	SOM_3_CR2_InnateT	CR2	InnateT	3	79.7148
4045	Mild	SOM_8_CR2_InnateT	CR2	InnateT	8	0.375857
4045	Mild	SOM_20_CR2_InnateT	CR2	InnateT	20	0.298474
4045	Mild	SOM_24_CR2_InnateT	CR2	InnateT	24	0.0331638
4045	Mild	SOM_25_CR2_InnateT	CR2	InnateT	25	0.409021
4045	Mild	SOM_30_CR2_InnateT	CR2	InnateT	30	0.276365
4046	Moderate	SOM_3_CR2_InnateT	CR2	InnateT	3	38.7332
4046	Moderate	SOM_8_CR2_InnateT	CR2	InnateT	8	0.141253
4046	Moderate	SOM_20_CR2_InnateT	CR2	InnateT	20	0.334548
4046	Moderate	SOM_24_CR2_InnateT	CR2	InnateT	24	0.0817783
4046	Moderate	SOM_25_CR2_InnateT	CR2	InnateT	25	0.260204
4046	Moderate	SOM_30_CR2_InnateT	CR2	InnateT	30	0.260204
4047	Mild	SOM_3_CR2_InnateT	CR2	InnateT	3	33.4781
4047	Mild	SOM_8_CR2_InnateT	CR2	InnateT	8	0.0780957
4047	Mild	SOM_20_CR2_InnateT	CR2	InnateT	20	0.387355
4047	Mild	SOM_24_CR2_InnateT	CR2	InnateT	24	0.0281145
4047	Mild	SOM_25_CR2_InnateT	CR2	InnateT	25	0.134325
4047	Mild	SOM_30_CR2_InnateT	CR2	InnateT	30	0.33425
4048	Healthy	SOM_3_CR2_InnateT	CR2	InnateT	3	49.6387
4048	Healthy	SOM_8_CR2_InnateT	CR2	InnateT	8	0.154852
4048	Healthy	SOM_20_CR2_InnateT	CR2	InnateT	20	0.258087
4048	Healthy	SOM_24_CR2_InnateT	CR2	InnateT	24	0.0516173
4048	Healthy	SOM_25_CR2_InnateT	CR2	InnateT	25	0.32691
4048	Healthy	SOM_30_CR2_InnateT	CR2	InnateT	30	0.154852
4049	Healthy	SOM_3_CR2_InnateT	CR2	InnateT	3	42.8539
4049	Healthy	SOM_8_CR2_InnateT	CR2	InnateT	8	0.113792
4049	Healthy	SOM_20_CR2_InnateT	CR2	InnateT	20	0.364133
4049	Healthy	SOM_24_CR2_InnateT	CR2	InnateT	24	0.182066
4049	Healthy	SOM_25_CR2_InnateT	CR2	InnateT	25	0.659991
4049	Healthy	SOM_30_CR2_InnateT	CR2	InnateT	30	0.182066
4050	Healthy	SOM_3_CR2_InnateT	CR2	InnateT	3	42.6347
4050	Healthy	SOM_8_CR2_InnateT	CR2	InnateT	8	0.11976
4050	Healthy	SOM_20_CR2_InnateT	CR2	InnateT	20	0.389222
4050	Healthy	SOM_24_CR2_InnateT	CR2	InnateT	24	0.0898204
4050	Healthy	SOM_25_CR2_InnateT	CR2	InnateT	25	0.628743
4050	Healthy	SOM_30_CR2_InnateT	CR2	InnateT	30	0.299401
4051	Healthy	SOM_3_CR2_InnateT	CR2	InnateT	3	52.5149
4051	Healthy	SOM_8_CR2_InnateT	CR2	InnateT	8	0.0721111
4051	Healthy	SOM_20_CR2_InnateT	CR2	InnateT	20	0.360555
4051	Healthy	SOM_24_CR2_InnateT	CR2	InnateT	24	0.0450694
4051	Healthy	SOM_25_CR2_InnateT	CR2	InnateT	25	0.549847
4051	Healthy	SOM_30_CR2_InnateT	CR2	InnateT	30	0.207319
4052	Healthy	SOM_3_CR2_InnateT	CR2	InnateT	3	25.289
4052	Healthy	SOM_8_CR2_InnateT	CR2	InnateT	8	0.144509
4052	Healthy	SOM_20_CR2_InnateT	CR2	InnateT	20	0.361272
4052	Healthy	SOM_24_CR2_InnateT	CR2	InnateT	24	0.144509
4052	Healthy	SOM_25_CR2_InnateT	CR2	InnateT	25	0.50578
4052	Healthy	SOM_30_CR2_InnateT	CR2	InnateT	30	0
4053	Healthy	SOM_3_CR2_InnateT	CR2	InnateT	3	24.8462
4053	Healthy	SOM_8_CR2_InnateT	CR2	InnateT	8	0
4053	Healthy	SOM_20_CR2_InnateT	CR2	InnateT	20	2.07692
4053	Healthy	SOM_24_CR2_InnateT	CR2	InnateT	24	0.230769
4053	Healthy	SOM_25_CR2_InnateT	CR2	InnateT	25	0.846154
4053	Healthy	SOM_30_CR2_InnateT	CR2	InnateT	30	0
4054	Healthy	SOM_3_CR2_InnateT	CR2	InnateT	3	47.321
4054	Healthy	SOM_8_CR2_InnateT	CR2	InnateT	8	0.130195
4054	Healthy	SOM_20_CR2_InnateT	CR2	InnateT	20	0.22033
4054	Healthy	SOM_24_CR2_InnateT	CR2	InnateT	24	0.0600901
4054	Healthy	SOM_25_CR2_InnateT	CR2	InnateT	25	0.420631
4054	Healthy	SOM_30_CR2_InnateT	CR2	InnateT	30	0.370556
4055	Healthy	SOM_3_CR2_InnateT	CR2	InnateT	3	64.4491
4055	Healthy	SOM_8_CR2_InnateT	CR2	InnateT	8	0.2079
4055	Healthy	SOM_20_CR2_InnateT	CR2	InnateT	20	0.29106
4055	Healthy	SOM_24_CR2_InnateT	CR2	InnateT	24	0.12474
4055	Healthy	SOM_25_CR2_InnateT	CR2	InnateT	25	0.16632
4055	Healthy	SOM_30_CR2_InnateT	CR2	InnateT	30	0.04158
4056	Healthy	SOM_3_CR2_InnateT	CR2	InnateT	3	4.08093
4056	Healthy	SOM_8_CR2_InnateT	CR2	InnateT	8	0
4056	Healthy	SOM_20_CR2_InnateT	CR2	InnateT	20	0.445816
4056	Healthy	SOM_24_CR2_InnateT	CR2	InnateT	24	0.411523
4056	Healthy	SOM_25_CR2_InnateT	CR2	InnateT	25	0.48011
4056	Healthy	SOM_30_CR2_InnateT	CR2	InnateT	30	0.0342936
4057	Healthy	SOM_3_CR2_InnateT	CR2	InnateT	3	7.01132
4057	Healthy	SOM_8_CR2_InnateT	CR2	InnateT	8	0.0221877
4057	Healthy	SOM_20_CR2_InnateT	CR2	InnateT	20	1.39783
4057	Healthy	SOM_24_CR2_InnateT	CR2	InnateT	24	0.133126
4057	Healthy	SOM_25_CR2_InnateT	CR2	InnateT	25	0.399379
4057	Healthy	SOM_30_CR2_InnateT	CR2	InnateT	30	0
4058	Healthy	SOM_3_CR2_InnateT	CR2	InnateT	3	31.3892
4058	Healthy	SOM_8_CR2_InnateT	CR2	InnateT	8	0.0830841
4058	Healthy	SOM_20_CR2_InnateT	CR2	InnateT	20	0.348953
4058	Healthy	SOM_24_CR2_InnateT	CR2	InnateT	24	0.166168
4058	Healthy	SOM_25_CR2_InnateT	CR2	InnateT	25	0.73114
4058	Healthy	SOM_30_CR2_InnateT	CR2	InnateT	30	0.199402
4059	Healthy	SOM_3_CR2_InnateT	CR2	InnateT	3	35.3991
4059	Healthy	SOM_8_CR2_InnateT	CR2	InnateT	8	0.446009
4059	Healthy	SOM_20_CR2_InnateT	CR2	InnateT	20	0.446009
4059	Healthy	SOM_24_CR2_InnateT	CR2	InnateT	24	0.0234742
4059	Healthy	SOM_25_CR2_InnateT	CR2	InnateT	25	0.56338
4059	Healthy	SOM_30_CR2_InnateT	CR2	InnateT	30	0.328638
4060	Healthy	SOM_3_CR2_InnateT	CR2	InnateT	3	22.1204
4060	Healthy	SOM_8_CR2_InnateT	CR2	InnateT	8	0.199283
4060	Healthy	SOM_20_CR2_InnateT	CR2	InnateT	20	0.956556
4060	Healthy	SOM_24_CR2_InnateT	CR2	InnateT	24	0.239139
4060	Healthy	SOM_25_CR2_InnateT	CR2	InnateT	25	1.5544
4060	Healthy	SOM_30_CR2_InnateT	CR2	InnateT	30	0.079713
4061	Healthy	SOM_3_CR2_InnateT	CR2	InnateT	3	29.2063
4061	Healthy	SOM_8_CR2_InnateT	CR2	InnateT	8	0
4061	Healthy	SOM_20_CR2_InnateT	CR2	InnateT	20	0.952381
4061	Healthy	SOM_24_CR2_InnateT	CR2	InnateT	24	0.21164
4061	Healthy	SOM_25_CR2_InnateT	CR2	InnateT	25	0.952381
4061	Healthy	SOM_30_CR2_InnateT	CR2	InnateT	30	0.21164
4062	Healthy	SOM_3_CR2_InnateT	CR2	InnateT	3	36.7612
4062	Healthy	SOM_8_CR2_InnateT	CR2	InnateT	8	0
4062	Healthy	SOM_20_CR2_InnateT	CR2	InnateT	20	0.281446
4062	Healthy	SOM_24_CR2_InnateT	CR2	InnateT	24	0.108249
4062	Healthy	SOM_25_CR2_InnateT	CR2	InnateT	25	0.259796
4062	Healthy	SOM_30_CR2_InnateT	CR2	InnateT	30	0.108249
4063	Healthy	SOM_3_CR2_InnateT	CR2	InnateT	3	15.5931
4063	Healthy	SOM_8_CR2_InnateT	CR2	InnateT	8	0.0268384
4063	Healthy	SOM_20_CR2_InnateT	CR2	InnateT	20	0.3489
4063	Healthy	SOM_24_CR2_InnateT	CR2	InnateT	24	0.214707
4063	Healthy	SOM_25_CR2_InnateT	CR2	InnateT	25	0.241546
4063	Healthy	SOM_30_CR2_InnateT	CR2	InnateT	30	0.134192
4064	Healthy	SOM_3_CR2_InnateT	CR2	InnateT	3	34.9525
4064	Healthy	SOM_8_CR2_InnateT	CR2	InnateT	8	0.027137
4064	Healthy	SOM_20_CR2_InnateT	CR2	InnateT	20	0.434193
4064	Healthy	SOM_24_CR2_InnateT	CR2	InnateT	24	0.162822
4064	Healthy	SOM_25_CR2_InnateT	CR2	InnateT	25	0.651289
4064	Healthy	SOM_30_CR2_InnateT	CR2	InnateT	30	0.162822
4065	Healthy	SOM_3_CR2_InnateT	CR2	InnateT	3	7.34976
4065	Healthy	SOM_8_CR2_InnateT	CR2	InnateT	8	0.216169
4065	Healthy	SOM_20_CR2_InnateT	CR2	InnateT	20	0.389105
4065	Healthy	SOM_24_CR2_InnateT	CR2	InnateT	24	0.216169
4065	Healthy	SOM_25_CR2_InnateT	CR2	InnateT	25	0.864678
4065	Healthy	SOM_30_CR2_InnateT	CR2	InnateT	30	0.0864678
4066	Healthy	SOM_3_CR2_InnateT	CR2	InnateT	3	78.1805
4066	Healthy	SOM_8_CR2_InnateT	CR2	InnateT	8	0.127493
4066	Healthy	SOM_20_CR2_InnateT	CR2	InnateT	20	0.0819597
4066	Healthy	SOM_24_CR2_InnateT	CR2	InnateT	24	0.273199
4066	Healthy	SOM_25_CR2_InnateT	CR2	InnateT	25	0.118386
4066	Healthy	SOM_30_CR2_InnateT	CR2	InnateT	30	0.191239
4067	Healthy	SOM_3_CR2_InnateT	CR2	InnateT	3	63.7823
4067	Healthy	SOM_8_CR2_InnateT	CR2	InnateT	8	0.0764409
4067	Healthy	SOM_20_CR2_InnateT	CR2	InnateT	20	0.259899
4067	Healthy	SOM_24_CR2_InnateT	CR2	InnateT	24	0.152882
4067	Healthy	SOM_25_CR2_InnateT	CR2	InnateT	25	0.198746
4067	Healthy	SOM_30_CR2_InnateT	CR2	InnateT	30	0.229323
4068	Healthy	SOM_3_CR2_InnateT	CR2	InnateT	3	87.9555
4068	Healthy	SOM_8_CR2_InnateT	CR2	InnateT	8	0.115075
4068	Healthy	SOM_20_CR2_InnateT	CR2	InnateT	20	0.127861
4068	Healthy	SOM_24_CR2_InnateT	CR2	InnateT	24	0.0255722
4068	Healthy	SOM_25_CR2_InnateT	CR2	InnateT	25	0.179005
4068	Healthy	SOM_30_CR2_InnateT	CR2	InnateT	30	0.0127861
4069	Healthy	SOM_3_CR2_InnateT	CR2	InnateT	3	26.975
4069	Healthy	SOM_8_CR2_InnateT	CR2	InnateT	8	0.385356
4069	Healthy	SOM_20_CR2_InnateT	CR2	InnateT	20	0.578035
4069	Healthy	SOM_24_CR2_InnateT	CR2	InnateT	24	0.192678
4069	Healthy	SOM_25_CR2_InnateT	CR2	InnateT	25	1.54143
4069	Healthy	SOM_30_CR2_InnateT	CR2	InnateT	30	0.192678
4070	Healthy	SOM_3_CR2_InnateT	CR2	InnateT	3	9.12351
4070	Healthy	SOM_8_CR2_InnateT	CR2	InnateT	8	0.0796813
4070	Healthy	SOM_20_CR2_InnateT	CR2	InnateT	20	0.199203
4070	Healthy	SOM_24_CR2_InnateT	CR2	InnateT	24	0
4070	Healthy	SOM_25_CR2_InnateT	CR2	InnateT	25	0.677291
4070	Healthy	SOM_30_CR2_InnateT	CR2	InnateT	30	0.916335
4071	Healthy	SOM_3_CR2_InnateT	CR2	InnateT	3	7.04698
4071	Healthy	SOM_8_CR2_InnateT	CR2	InnateT	8	0.0639182
4071	Healthy	SOM_20_CR2_InnateT	CR2	InnateT	20	0.271652
4071	Healthy	SOM_24_CR2_InnateT	CR2	InnateT	24	0.143816
4071	Healthy	SOM_25_CR2_InnateT	CR2	InnateT	25	0.287632
4071	Healthy	SOM_30_CR2_InnateT	CR2	InnateT	30	0
4072	Healthy	SOM_3_CR2_InnateT	CR2	InnateT	3	9.58293
4072	Healthy	SOM_8_CR2_InnateT	CR2	InnateT	8	0.0665753
4072	Healthy	SOM_20_CR2_InnateT	CR2	InnateT	20	0.32896
4072	Healthy	SOM_24_CR2_InnateT	CR2	InnateT	24	0.180145
4072	Healthy	SOM_25_CR2_InnateT	CR2	InnateT	25	0.0744077
4072	Healthy	SOM_30_CR2_InnateT	CR2	InnateT	30	0.172313
4073	Healthy	SOM_3_CR2_InnateT	CR2	InnateT	3	41.9012
4073	Healthy	SOM_8_CR2_InnateT	CR2	InnateT	8	0.0625391
4073	Healthy	SOM_20_CR2_InnateT	CR2	InnateT	20	0.375235
4073	Healthy	SOM_24_CR2_InnateT	CR2	InnateT	24	0.375235
4073	Healthy	SOM_25_CR2_InnateT	CR2	InnateT	25	1.00063
4073	Healthy	SOM_30_CR2_InnateT	CR2	InnateT	30	0.375235
4074	Healthy	SOM_3_CR2_InnateT	CR2	InnateT	3	35.5366
4074	Healthy	SOM_8_CR2_InnateT	CR2	InnateT	8	0.13089
4074	Healthy	SOM_20_CR2_InnateT	CR2	InnateT	20	0.13089
4074	Healthy	SOM_24_CR2_InnateT	CR2	InnateT	24	0.327225
4074	Healthy	SOM_25_CR2_InnateT	CR2	InnateT	25	0.719895
4074	Healthy	SOM_30_CR2_InnateT	CR2	InnateT	30	0
4075	Healthy	SOM_3_CR2_InnateT	CR2	InnateT	3	18.8335
4075	Healthy	SOM_8_CR2_InnateT	CR2	InnateT	8	0
4075	Healthy	SOM_20_CR2_InnateT	CR2	InnateT	20	0.421644
4075	Healthy	SOM_24_CR2_InnateT	CR2	InnateT	24	0.140548
4075	Healthy	SOM_25_CR2_InnateT	CR2	InnateT	25	0.491918
4075	Healthy	SOM_30_CR2_InnateT	CR2	InnateT	30	0
4076	Healthy	SOM_3_CR2_InnateT	CR2	InnateT	3	8.98293
4076	Healthy	SOM_8_CR2_InnateT	CR2	InnateT	8	0.222717
4076	Healthy	SOM_20_CR2_InnateT	CR2	InnateT	20	1.0146
4076	Healthy	SOM_24_CR2_InnateT	CR2	InnateT	24	0.27221
4076	Healthy	SOM_25_CR2_InnateT	CR2	InnateT	25	0.717644
4076	Healthy	SOM_30_CR2_InnateT	CR2	InnateT	30	0.123732
4077	Healthy	SOM_3_CR2_InnateT	CR2	InnateT	3	1.83028
4077	Healthy	SOM_8_CR2_InnateT	CR2	InnateT	8	0
4077	Healthy	SOM_20_CR2_InnateT	CR2	InnateT	20	1.33111
4077	Healthy	SOM_24_CR2_InnateT	CR2	InnateT	24	0.831947
4077	Healthy	SOM_25_CR2_InnateT	CR2	InnateT	25	1.99667
4077	Healthy	SOM_30_CR2_InnateT	CR2	InnateT	30	0.166389
4078	Critical (ventilation)	SOM_3_CR2_InnateT	CR2	InnateT	3	4.25532
4078	Critical (ventilation)	SOM_8_CR2_InnateT	CR2	InnateT	8	0
4078	Critical (ventilation)	SOM_20_CR2_InnateT	CR2	InnateT	20	2.12766
4078	Critical (ventilation)	SOM_24_CR2_InnateT	CR2	InnateT	24	2.12766
4078	Critical (ventilation)	SOM_25_CR2_InnateT	CR2	InnateT	25	8.51064
4078	Critical (ventilation)	SOM_30_CR2_InnateT	CR2	InnateT	30	0
4079	Severe (no venitlation)	SOM_3_CR2_InnateT	CR2	InnateT	3	5.30612
4079	Severe (no venitlation)	SOM_8_CR2_InnateT	CR2	InnateT	8	0
4079	Severe (no venitlation)	SOM_20_CR2_InnateT	CR2	InnateT	20	4.89796
4079	Severe (no venitlation)	SOM_24_CR2_InnateT	CR2	InnateT	24	1.63265
4079	Severe (no venitlation)	SOM_25_CR2_InnateT	CR2	InnateT	25	13.4694
4079	Severe (no venitlation)	SOM_30_CR2_InnateT	CR2	InnateT	30	0
4080	Severe (no venitlation)	SOM_3_CR2_InnateT	CR2	InnateT	3	10.8738
4080	Severe (no venitlation)	SOM_8_CR2_InnateT	CR2	InnateT	8	0
4080	Severe (no venitlation)	SOM_20_CR2_InnateT	CR2	InnateT	20	21.165
4080	Severe (no venitlation)	SOM_24_CR2_InnateT	CR2	InnateT	24	1.74757
4080	Severe (no venitlation)	SOM_25_CR2_InnateT	CR2	InnateT	25	11.068
4080	Severe (no venitlation)	SOM_30_CR2_InnateT	CR2	InnateT	30	0.38835
4081	Critical (ventilation)	SOM_3_CR2_InnateT	CR2	InnateT	3	0.990099
4081	Critical (ventilation)	SOM_8_CR2_InnateT	CR2	InnateT	8	0
4081	Critical (ventilation)	SOM_20_CR2_InnateT	CR2	InnateT	20	2.9703
4081	Critical (ventilation)	SOM_24_CR2_InnateT	CR2	InnateT	24	0.990099
4081	Critical (ventilation)	SOM_25_CR2_InnateT	CR2	InnateT	25	9.90099
4081	Critical (ventilation)	SOM_30_CR2_InnateT	CR2	InnateT	30	0
4082	Critical (ventilation)	SOM_3_CR2_InnateT	CR2	InnateT	3	0
4082	Critical (ventilation)	SOM_8_CR2_InnateT	CR2	InnateT	8	0
4082	Critical (ventilation)	SOM_20_CR2_InnateT	CR2	InnateT	20	0
4082	Critical (ventilation)	SOM_24_CR2_InnateT	CR2	InnateT	24	16.129
4082	Critical (ventilation)	SOM_25_CR2_InnateT	CR2	InnateT	25	3.22581
4082	Critical (ventilation)	SOM_30_CR2_InnateT	CR2	InnateT	30	0
4083	Critical (ventilation)	SOM_3_CR2_InnateT	CR2	InnateT	3	37.5824
4083	Critical (ventilation)	SOM_8_CR2_InnateT	CR2	InnateT	8	0.21978
4083	Critical (ventilation)	SOM_20_CR2_InnateT	CR2	InnateT	20	1.0989
4083	Critical (ventilation)	SOM_24_CR2_InnateT	CR2	InnateT	24	1.53846
4083	Critical (ventilation)	SOM_25_CR2_InnateT	CR2	InnateT	25	5.71429
4083	Critical (ventilation)	SOM_30_CR2_InnateT	CR2	InnateT	30	0
4084	Critical (ventilation)	SOM_3_CR2_InnateT	CR2	InnateT	3	13.6133
4084	Critical (ventilation)	SOM_8_CR2_InnateT	CR2	InnateT	8	0.0461467
4084	Critical (ventilation)	SOM_20_CR2_InnateT	CR2	InnateT	20	9.32164
4084	Critical (ventilation)	SOM_24_CR2_InnateT	CR2	InnateT	24	0.599908
4084	Critical (ventilation)	SOM_25_CR2_InnateT	CR2	InnateT	25	13.8902
4084	Critical (ventilation)	SOM_30_CR2_InnateT	CR2	InnateT	30	0.0922935
4085	Critical (ventilation)	SOM_3_CR2_InnateT	CR2	InnateT	3	2.76899
4085	Critical (ventilation)	SOM_8_CR2_InnateT	CR2	InnateT	8	0
4085	Critical (ventilation)	SOM_20_CR2_InnateT	CR2	InnateT	20	12.2627
4085	Critical (ventilation)	SOM_24_CR2_InnateT	CR2	InnateT	24	0.158228
4085	Critical (ventilation)	SOM_25_CR2_InnateT	CR2	InnateT	25	11.3924
4085	Critical (ventilation)	SOM_30_CR2_InnateT	CR2	InnateT	30	0.237342
4086	Critical (ventilation)	SOM_3_CR2_InnateT	CR2	InnateT	3	3.44371
4086	Critical (ventilation)	SOM_8_CR2_InnateT	CR2	InnateT	8	0.13245
4086	Critical (ventilation)	SOM_20_CR2_InnateT	CR2	InnateT	20	6.88742
4086	Critical (ventilation)	SOM_24_CR2_InnateT	CR2	InnateT	24	0.264901
4086	Critical (ventilation)	SOM_25_CR2_InnateT	CR2	InnateT	25	2.78146
4086	Critical (ventilation)	SOM_30_CR2_InnateT	CR2	InnateT	30	0
4087	Severe (no venitlation)	SOM_3_CR2_InnateT	CR2	InnateT	3	28.6624
4087	Severe (no venitlation)	SOM_8_CR2_InnateT	CR2	InnateT	8	0
4087	Severe (no venitlation)	SOM_20_CR2_InnateT	CR2	InnateT	20	1.40127
4087	Severe (no venitlation)	SOM_24_CR2_InnateT	CR2	InnateT	24	2.54777
4087	Severe (no venitlation)	SOM_25_CR2_InnateT	CR2	InnateT	25	2.54777
4087	Severe (no venitlation)	SOM_30_CR2_InnateT	CR2	InnateT	30	0.127389
4088	Mild	SOM_3_CR2_InnateT	CR2	InnateT	3	38.2333
4088	Mild	SOM_8_CR2_InnateT	CR2	InnateT	8	0.133839
4088	Mild	SOM_20_CR2_InnateT	CR2	InnateT	20	0.624582
4088	Mild	SOM_24_CR2_InnateT	CR2	InnateT	24	0.289984
4088	Mild	SOM_25_CR2_InnateT	CR2	InnateT	25	0.736114
4088	Mild	SOM_30_CR2_InnateT	CR2	InnateT	30	0.289984
4089	Moderate	SOM_3_CR2_InnateT	CR2	InnateT	3	79.7093
4089	Moderate	SOM_8_CR2_InnateT	CR2	InnateT	8	0.0468878
4089	Moderate	SOM_20_CR2_InnateT	CR2	InnateT	20	0.0820537
4089	Moderate	SOM_24_CR2_InnateT	CR2	InnateT	24	0.0351659
4089	Moderate	SOM_25_CR2_InnateT	CR2	InnateT	25	0.175829
4089	Moderate	SOM_30_CR2_InnateT	CR2	InnateT	30	0.375103
4090	Mild	SOM_3_CR2_InnateT	CR2	InnateT	3	33.0456
4090	Mild	SOM_8_CR2_InnateT	CR2	InnateT	8	0.346959
4090	Mild	SOM_20_CR2_InnateT	CR2	InnateT	20	0.141545
4090	Mild	SOM_24_CR2_InnateT	CR2	InnateT	24	0.0586895
4090	Mild	SOM_25_CR2_InnateT	CR2	InnateT	25	0.0811296
4090	Mild	SOM_30_CR2_InnateT	CR2	InnateT	30	0.529932
4091	Moderate	SOM_3_CR2_InnateT	CR2	InnateT	3	35.5538
4091	Moderate	SOM_8_CR2_InnateT	CR2	InnateT	8	0.535045
4091	Moderate	SOM_20_CR2_InnateT	CR2	InnateT	20	0.668807
4091	Moderate	SOM_24_CR2_InnateT	CR2	InnateT	24	0.428036
4091	Moderate	SOM_25_CR2_InnateT	CR2	InnateT	25	0.481541
4091	Moderate	SOM_30_CR2_InnateT	CR2	InnateT	30	0.133761
4092	Moderate	SOM_3_CR2_InnateT	CR2	InnateT	3	43.3583
4092	Moderate	SOM_8_CR2_InnateT	CR2	InnateT	8	0.182876
4092	Moderate	SOM_20_CR2_InnateT	CR2	InnateT	20	0.615129
4092	Moderate	SOM_24_CR2_InnateT	CR2	InnateT	24	0.0665004
4092	Moderate	SOM_25_CR2_InnateT	CR2	InnateT	25	0.881131
4092	Moderate	SOM_30_CR2_InnateT	CR2	InnateT	30	0.282627
4093	Moderate	SOM_3_CR2_InnateT	CR2	InnateT	3	45.1779
4093	Moderate	SOM_8_CR2_InnateT	CR2	InnateT	8	0.0814996
4093	Moderate	SOM_20_CR2_InnateT	CR2	InnateT	20	2.49932
4093	Moderate	SOM_24_CR2_InnateT	CR2	InnateT	24	0.0271665
4093	Moderate	SOM_25_CR2_InnateT	CR2	InnateT	25	1.27683
4093	Moderate	SOM_30_CR2_InnateT	CR2	InnateT	30	0.162999
4094	Moderate	SOM_3_CR2_InnateT	CR2	InnateT	3	54.7462
4094	Moderate	SOM_8_CR2_InnateT	CR2	InnateT	8	0.438375
4094	Moderate	SOM_20_CR2_InnateT	CR2	InnateT	20	0.775586
4094	Moderate	SOM_24_CR2_InnateT	CR2	InnateT	24	0.151745
4094	Moderate	SOM_25_CR2_InnateT	CR2	InnateT	25	1.41629
4094	Moderate	SOM_30_CR2_InnateT	CR2	InnateT	30	0.59012
4095	Moderate	SOM_3_CR2_InnateT	CR2	InnateT	3	36.1327
4095	Moderate	SOM_8_CR2_InnateT	CR2	InnateT	8	0.097229
4095	Moderate	SOM_20_CR2_InnateT	CR2	InnateT	20	0.522606
4095	Moderate	SOM_24_CR2_InnateT	CR2	InnateT	24	0.0364609
4095	Moderate	SOM_25_CR2_InnateT	CR2	InnateT	25	0.619835
4095	Moderate	SOM_30_CR2_InnateT	CR2	InnateT	30	0.461838
4096	Healthy	SOM_3_CR2_InnateT	CR2	InnateT	3	6.29921
4096	Healthy	SOM_8_CR2_InnateT	CR2	InnateT	8	0
4096	Healthy	SOM_20_CR2_InnateT	CR2	InnateT	20	0.590551
4096	Healthy	SOM_24_CR2_InnateT	CR2	InnateT	24	0
4096	Healthy	SOM_25_CR2_InnateT	CR2	InnateT	25	2.95276
4096	Healthy	SOM_30_CR2_InnateT	CR2	InnateT	30	1.9685
4097	Healthy	SOM_3_CR2_InnateT	CR2	InnateT	3	14.2281
4097	Healthy	SOM_8_CR2_InnateT	CR2	InnateT	8	0.032239
4097	Healthy	SOM_20_CR2_InnateT	CR2	InnateT	20	0.488958
4097	Healthy	SOM_24_CR2_InnateT	CR2	InnateT	24	0.0161195
4097	Healthy	SOM_25_CR2_InnateT	CR2	InnateT	25	0.182688
4097	Healthy	SOM_30_CR2_InnateT	CR2	InnateT	30	0.128956
4098	Healthy	SOM_3_CR2_InnateT	CR2	InnateT	3	82.4896
4098	Healthy	SOM_8_CR2_InnateT	CR2	InnateT	8	0.0417246
4098	Healthy	SOM_20_CR2_InnateT	CR2	InnateT	20	0.0417246
4098	Healthy	SOM_24_CR2_InnateT	CR2	InnateT	24	0.0139082
4098	Healthy	SOM_25_CR2_InnateT	CR2	InnateT	25	0.0834492
4098	Healthy	SOM_30_CR2_InnateT	CR2	InnateT	30	0.125174
4099	Healthy	SOM_3_CR2_InnateT	CR2	InnateT	3	52.8868
4099	Healthy	SOM_8_CR2_InnateT	CR2	InnateT	8	0.0318979
4099	Healthy	SOM_20_CR2_InnateT	CR2	InnateT	20	0.143541
4099	Healthy	SOM_24_CR2_InnateT	CR2	InnateT	24	0.0318979
4099	Healthy	SOM_25_CR2_InnateT	CR2	InnateT	25	0.446571
4099	Healthy	SOM_30_CR2_InnateT	CR2	InnateT	30	0.446571
4100	Healthy	SOM_3_CR2_InnateT	CR2	InnateT	3	58.4665
4100	Healthy	SOM_8_CR2_InnateT	CR2	InnateT	8	0.0486179
4100	Healthy	SOM_20_CR2_InnateT	CR2	InnateT	20	0.638978
4100	Healthy	SOM_24_CR2_InnateT	CR2	InnateT	24	0.0416725
4100	Healthy	SOM_25_CR2_InnateT	CR2	InnateT	25	0.666759
4100	Healthy	SOM_30_CR2_InnateT	CR2	InnateT	30	0.173635
4101	Healthy	SOM_3_CR2_InnateT	CR2	InnateT	3	42.2252
4101	Healthy	SOM_8_CR2_InnateT	CR2	InnateT	8	0.176952
4101	Healthy	SOM_20_CR2_InnateT	CR2	InnateT	20	0.287547
4101	Healthy	SOM_24_CR2_InnateT	CR2	InnateT	24	0.176952
4101	Healthy	SOM_25_CR2_InnateT	CR2	InnateT	25	0.309666
4101	Healthy	SOM_30_CR2_InnateT	CR2	InnateT	30	0.154833
4102	Healthy	SOM_3_CR2_InnateT	CR2	InnateT	3	69.1667
4102	Healthy	SOM_8_CR2_InnateT	CR2	InnateT	8	0.0555556
4102	Healthy	SOM_20_CR2_InnateT	CR2	InnateT	20	0.722222
4102	Healthy	SOM_24_CR2_InnateT	CR2	InnateT	24	0.0185185
4102	Healthy	SOM_25_CR2_InnateT	CR2	InnateT	25	0.574074
4102	Healthy	SOM_30_CR2_InnateT	CR2	InnateT	30	0.037037
4103	Healthy	SOM_3_CR2_InnateT	CR2	InnateT	3	51.9652
4103	Healthy	SOM_8_CR2_InnateT	CR2	InnateT	8	0.173913
4103	Healthy	SOM_20_CR2_InnateT	CR2	InnateT	20	0.591304
4103	Healthy	SOM_24_CR2_InnateT	CR2	InnateT	24	0
4103	Healthy	SOM_25_CR2_InnateT	CR2	InnateT	25	0.556522
4103	Healthy	SOM_30_CR2_InnateT	CR2	InnateT	30	0.0347826
4104	Healthy	SOM_3_CR2_InnateT	CR2	InnateT	3	41.71
4104	Healthy	SOM_8_CR2_InnateT	CR2	InnateT	8	0.0535824
4104	Healthy	SOM_20_CR2_InnateT	CR2	InnateT	20	0.359767
4104	Healthy	SOM_24_CR2_InnateT	CR2	InnateT	24	0.0229639
4104	Healthy	SOM_25_CR2_InnateT	CR2	InnateT	25	0.275566
4104	Healthy	SOM_30_CR2_InnateT	CR2	InnateT	30	0.176056
4105	Healthy	SOM_3_CR2_InnateT	CR2	InnateT	3	54.2271
4105	Healthy	SOM_8_CR2_InnateT	CR2	InnateT	8	0.030015
4105	Healthy	SOM_20_CR2_InnateT	CR2	InnateT	20	1.33067
4105	Healthy	SOM_24_CR2_InnateT	CR2	InnateT	24	0.030015
4105	Healthy	SOM_25_CR2_InnateT	CR2	InnateT	25	0.690345
4105	Healthy	SOM_30_CR2_InnateT	CR2	InnateT	30	0.170085
4106	Healthy	SOM_3_CR2_InnateT	CR2	InnateT	3	49.3592
4106	Healthy	SOM_8_CR2_InnateT	CR2	InnateT	8	0.0312598
4106	Healthy	SOM_20_CR2_InnateT	CR2	InnateT	20	0.515786
4106	Healthy	SOM_24_CR2_InnateT	CR2	InnateT	24	0.0625195
4106	Healthy	SOM_25_CR2_InnateT	CR2	InnateT	25	0.375117
4106	Healthy	SOM_30_CR2_InnateT	CR2	InnateT	30	0.140669
4108	Healthy	SOM_3_CR2_InnateT	CR2	InnateT	3	41.3355
[truncated: 983 more rows]
