# Supplementary material for: Immune phenotypes that are associated with subsequent COVID-19 severity inferred from post-recovery samples
Source: Nat Commun. 2022 Nov 25;13:7255. doi: 10.1038/s41467-022-34638-2 (PMC9700777; doi:10.1038/s41467-022-34638-2)
Supplement: Supplementary file 4 — Source Data [file 41467_2022_34638_MOESM4_ESM.zip › 220923_Source Data_Figure 6.xlsx]

## Sheet: Figure 6a
Source Data for Figure 6a
FlowJo ID	Severity	Pop_identifier	CR_panel	Subset	FlowSOM	Percentage
4000	Healthy	SOM_11_CR1_myeloid	CR1	myeloid	11	2.78018
4000	Healthy	SOM_17_CR1_myeloid	CR1	myeloid	17	0.0465302
4000	Healthy	SOM_19_CR1_myeloid	CR1	myeloid	19	0.0697953
4000	Healthy	SOM_22_CR1_myeloid	CR1	myeloid	22	1.94762
4000	Healthy	SOM_24_CR1_myeloid	CR1	myeloid	24	3.19396
4000	Healthy	SOM_28_CR1_myeloid	CR1	myeloid	28	0.247607
4001	Healthy	SOM_11_CR1_myeloid	CR1	myeloid	11	2.72793
4001	Healthy	SOM_17_CR1_myeloid	CR1	myeloid	17	0.072592
4001	Healthy	SOM_19_CR1_myeloid	CR1	myeloid	19	0.0955158
4001	Healthy	SOM_22_CR1_myeloid	CR1	myeloid	22	2.56237
4001	Healthy	SOM_24_CR1_myeloid	CR1	myeloid	24	2.27582
4001	Healthy	SOM_28_CR1_myeloid	CR1	myeloid	28	0.154099
4002	Healthy	SOM_11_CR1_myeloid	CR1	myeloid	11	2.81922
4002	Healthy	SOM_17_CR1_myeloid	CR1	myeloid	17	0.0194918
4002	Healthy	SOM_19_CR1_myeloid	CR1	myeloid	19	0.0336676
4002	Healthy	SOM_22_CR1_myeloid	CR1	myeloid	22	3.79558
4002	Healthy	SOM_24_CR1_myeloid	CR1	myeloid	24	2.44711
4002	Healthy	SOM_28_CR1_myeloid	CR1	myeloid	28	0.258709
4003	Healthy	SOM_11_CR1_myeloid	CR1	myeloid	11	1.90271
4003	Healthy	SOM_17_CR1_myeloid	CR1	myeloid	17	0.117028
4003	Healthy	SOM_19_CR1_myeloid	CR1	myeloid	19	0.0544783
4003	Healthy	SOM_22_CR1_myeloid	CR1	myeloid	22	3.59086
4003	Healthy	SOM_24_CR1_myeloid	CR1	myeloid	24	3.02657
4003	Healthy	SOM_28_CR1_myeloid	CR1	myeloid	28	0.195718
4004	Healthy	SOM_11_CR1_myeloid	CR1	myeloid	11	1.58333
4004	Healthy	SOM_17_CR1_myeloid	CR1	myeloid	17	0.110052
4004	Healthy	SOM_19_CR1_myeloid	CR1	myeloid	19	0.0390507
4004	Healthy	SOM_22_CR1_myeloid	CR1	myeloid	22	1.85491
4004	Healthy	SOM_24_CR1_myeloid	CR1	myeloid	24	2.27737
4004	Healthy	SOM_28_CR1_myeloid	CR1	myeloid	28	0.232529
4005	Healthy	SOM_11_CR1_myeloid	CR1	myeloid	11	2.49177
4005	Healthy	SOM_17_CR1_myeloid	CR1	myeloid	17	0.148189
4005	Healthy	SOM_19_CR1_myeloid	CR1	myeloid	19	0.0567142
4005	Healthy	SOM_22_CR1_myeloid	CR1	myeloid	22	2.51189
4005	Healthy	SOM_24_CR1_myeloid	CR1	myeloid	24	4.764
4005	Healthy	SOM_28_CR1_myeloid	CR1	myeloid	28	0.285401
4006	Healthy	SOM_11_CR1_myeloid	CR1	myeloid	11	2.4942
4006	Healthy	SOM_17_CR1_myeloid	CR1	myeloid	17	0.036294
4006	Healthy	SOM_19_CR1_myeloid	CR1	myeloid	19	0.0473838
4006	Healthy	SOM_22_CR1_myeloid	CR1	myeloid	22	3.90362
4006	Healthy	SOM_24_CR1_myeloid	CR1	myeloid	24	3.2473
4006	Healthy	SOM_28_CR1_myeloid	CR1	myeloid	28	0.316564
4007	Healthy	SOM_11_CR1_myeloid	CR1	myeloid	11	1.7672
4007	Healthy	SOM_17_CR1_myeloid	CR1	myeloid	17	0.0171062
4007	Healthy	SOM_19_CR1_myeloid	CR1	myeloid	19	0.0657929
4007	Healthy	SOM_22_CR1_myeloid	CR1	myeloid	22	1.50139
4007	Healthy	SOM_24_CR1_myeloid	CR1	myeloid	24	1.80536
4007	Healthy	SOM_28_CR1_myeloid	CR1	myeloid	28	0.1079
4008	Healthy	SOM_11_CR1_myeloid	CR1	myeloid	11	2.54353
4008	Healthy	SOM_17_CR1_myeloid	CR1	myeloid	17	0.0504668
4008	Healthy	SOM_19_CR1_myeloid	CR1	myeloid	19	0.0504668
4008	Healthy	SOM_22_CR1_myeloid	CR1	myeloid	22	2.24577
4008	Healthy	SOM_24_CR1_myeloid	CR1	myeloid	24	2.11456
4008	Healthy	SOM_28_CR1_myeloid	CR1	myeloid	28	0.184204
4009	Healthy	SOM_11_CR1_myeloid	CR1	myeloid	11	2.0352
4009	Healthy	SOM_17_CR1_myeloid	CR1	myeloid	17	0.0856394
4009	Healthy	SOM_19_CR1_myeloid	CR1	myeloid	19	0.0134336
4009	Healthy	SOM_22_CR1_myeloid	CR1	myeloid	22	1.32489
4009	Healthy	SOM_24_CR1_myeloid	CR1	myeloid	24	0.560854
4009	Healthy	SOM_28_CR1_myeloid	CR1	myeloid	28	0.0730454
4010	Healthy	SOM_11_CR1_myeloid	CR1	myeloid	11	2.75031
4010	Healthy	SOM_17_CR1_myeloid	CR1	myeloid	17	0.0677894
4010	Healthy	SOM_19_CR1_myeloid	CR1	myeloid	19	0.0329263
4010	Healthy	SOM_22_CR1_myeloid	CR1	myeloid	22	1.90004
4010	Healthy	SOM_24_CR1_myeloid	CR1	myeloid	24	1.49137
4010	Healthy	SOM_28_CR1_myeloid	CR1	myeloid	28	0.104589
4011	Healthy	SOM_11_CR1_myeloid	CR1	myeloid	11	1.45671
4011	Healthy	SOM_17_CR1_myeloid	CR1	myeloid	17	0.0845781
4011	Healthy	SOM_19_CR1_myeloid	CR1	myeloid	19	0.0151032
4011	Healthy	SOM_22_CR1_myeloid	CR1	myeloid	22	2.15674
4011	Healthy	SOM_24_CR1_myeloid	CR1	myeloid	24	0.965852
4011	Healthy	SOM_28_CR1_myeloid	CR1	myeloid	28	0.169156
4012	Healthy	SOM_11_CR1_myeloid	CR1	myeloid	11	2.37466
4012	Healthy	SOM_17_CR1_myeloid	CR1	myeloid	17	0.0619476
4012	Healthy	SOM_19_CR1_myeloid	CR1	myeloid	19	0.0454283
4012	Healthy	SOM_22_CR1_myeloid	CR1	myeloid	22	5.13546
4012	Healthy	SOM_24_CR1_myeloid	CR1	myeloid	24	6.45081
4012	Healthy	SOM_28_CR1_myeloid	CR1	myeloid	28	0.375816
4013	Healthy	SOM_11_CR1_myeloid	CR1	myeloid	11	2.85439
4013	Healthy	SOM_17_CR1_myeloid	CR1	myeloid	17	0.0431889
4013	Healthy	SOM_19_CR1_myeloid	CR1	myeloid	19	0.0647834
4013	Healthy	SOM_22_CR1_myeloid	CR1	myeloid	22	5.15911
4013	Healthy	SOM_24_CR1_myeloid	CR1	myeloid	24	3.44726
4013	Healthy	SOM_28_CR1_myeloid	CR1	myeloid	28	0.412258
4014	Healthy	SOM_11_CR1_myeloid	CR1	myeloid	11	1.644
4014	Healthy	SOM_17_CR1_myeloid	CR1	myeloid	17	0.0357392
4014	Healthy	SOM_19_CR1_myeloid	CR1	myeloid	19	0.0162451
4014	Healthy	SOM_22_CR1_myeloid	CR1	myeloid	22	1.44744
4014	Healthy	SOM_24_CR1_myeloid	CR1	myeloid	24	0.903228
4014	Healthy	SOM_28_CR1_myeloid	CR1	myeloid	28	0.0666049
4015	Healthy	SOM_11_CR1_myeloid	CR1	myeloid	11	1.80883
4015	Healthy	SOM_17_CR1_myeloid	CR1	myeloid	17	0.0360735
4015	Healthy	SOM_19_CR1_myeloid	CR1	myeloid	19	0.0319509
4015	Healthy	SOM_22_CR1_myeloid	CR1	myeloid	22	1.39759
4015	Healthy	SOM_24_CR1_myeloid	CR1	myeloid	24	3.2157
4015	Healthy	SOM_28_CR1_myeloid	CR1	myeloid	28	0.124711
4016	Healthy	SOM_11_CR1_myeloid	CR1	myeloid	11	2.26382
4016	Healthy	SOM_17_CR1_myeloid	CR1	myeloid	17	0.0607032
4016	Healthy	SOM_19_CR1_myeloid	CR1	myeloid	19	0.0250907
4016	Healthy	SOM_22_CR1_myeloid	CR1	myeloid	22	3.03192
4016	Healthy	SOM_24_CR1_myeloid	CR1	myeloid	24	2.61428
4016	Healthy	SOM_28_CR1_myeloid	CR1	myeloid	28	0.226625
4017	Healthy	SOM_11_CR1_myeloid	CR1	myeloid	11	1.14613
4017	Healthy	SOM_17_CR1_myeloid	CR1	myeloid	17	0.0485812
4017	Healthy	SOM_19_CR1_myeloid	CR1	myeloid	19	0.0396321
4017	Healthy	SOM_22_CR1_myeloid	CR1	myeloid	22	2.7589
4017	Healthy	SOM_24_CR1_myeloid	CR1	myeloid	24	0.754288
4017	Healthy	SOM_28_CR1_myeloid	CR1	myeloid	28	0.17387
4018	Healthy	SOM_11_CR1_myeloid	CR1	myeloid	11	2.88354
4018	Healthy	SOM_17_CR1_myeloid	CR1	myeloid	17	0.0524
4018	Healthy	SOM_19_CR1_myeloid	CR1	myeloid	19	0.0346765
4018	Healthy	SOM_22_CR1_myeloid	CR1	myeloid	22	1.99891
4018	Healthy	SOM_24_CR1_myeloid	CR1	myeloid	24	1.31154
4018	Healthy	SOM_28_CR1_myeloid	CR1	myeloid	28	0.100947
4019	Healthy	SOM_11_CR1_myeloid	CR1	myeloid	11	1.52119
4019	Healthy	SOM_17_CR1_myeloid	CR1	myeloid	17	0.0861895
4019	Healthy	SOM_19_CR1_myeloid	CR1	myeloid	19	0.0279836
4019	Healthy	SOM_22_CR1_myeloid	CR1	myeloid	22	3.21252
4019	Healthy	SOM_24_CR1_myeloid	CR1	myeloid	24	3.70839
4019	Healthy	SOM_28_CR1_myeloid	CR1	myeloid	28	0.334684
4020	Healthy	SOM_11_CR1_myeloid	CR1	myeloid	11	1.4799
4020	Healthy	SOM_17_CR1_myeloid	CR1	myeloid	17	0.0181994
4020	Healthy	SOM_19_CR1_myeloid	CR1	myeloid	19	0.0268202
4020	Healthy	SOM_22_CR1_myeloid	CR1	myeloid	22	3.66766
4020	Healthy	SOM_24_CR1_myeloid	CR1	myeloid	24	1.30748
4020	Healthy	SOM_28_CR1_myeloid	CR1	myeloid	28	0.208814
4021	Healthy	SOM_11_CR1_myeloid	CR1	myeloid	11	1.7085
4021	Healthy	SOM_17_CR1_myeloid	CR1	myeloid	17	0.0943122
4021	Healthy	SOM_19_CR1_myeloid	CR1	myeloid	19	0.0344602
4021	Healthy	SOM_22_CR1_myeloid	CR1	myeloid	22	3.06968
4021	Healthy	SOM_24_CR1_myeloid	CR1	myeloid	24	1.91526
4021	Healthy	SOM_28_CR1_myeloid	CR1	myeloid	28	0.256638
4022	Healthy	SOM_11_CR1_myeloid	CR1	myeloid	11	2.87974
4022	Healthy	SOM_17_CR1_myeloid	CR1	myeloid	17	0.0350081
4022	Healthy	SOM_19_CR1_myeloid	CR1	myeloid	19	0.0473258
4022	Healthy	SOM_22_CR1_myeloid	CR1	myeloid	22	2.54263
4022	Healthy	SOM_24_CR1_myeloid	CR1	myeloid	24	2.58217
4022	Healthy	SOM_28_CR1_myeloid	CR1	myeloid	28	0.156888
4023	Healthy	SOM_11_CR1_myeloid	CR1	myeloid	11	1.47109
4023	Healthy	SOM_17_CR1_myeloid	CR1	myeloid	17	0.0342744
4023	Healthy	SOM_19_CR1_myeloid	CR1	myeloid	19	0.0405881
4023	Healthy	SOM_22_CR1_myeloid	CR1	myeloid	22	2.75277
4023	Healthy	SOM_24_CR1_myeloid	CR1	myeloid	24	0.867683
4023	Healthy	SOM_28_CR1_myeloid	CR1	myeloid	28	0.158744
4024	Healthy	SOM_11_CR1_myeloid	CR1	myeloid	11	2.15289
4024	Healthy	SOM_17_CR1_myeloid	CR1	myeloid	17	0.0355099
4024	Healthy	SOM_19_CR1_myeloid	CR1	myeloid	19	0.030555
4024	Healthy	SOM_22_CR1_myeloid	CR1	myeloid	22	3.13891
4024	Healthy	SOM_24_CR1_myeloid	CR1	myeloid	24	1.17183
4024	Healthy	SOM_28_CR1_myeloid	CR1	myeloid	28	0.118091
4025	Healthy	SOM_11_CR1_myeloid	CR1	myeloid	11	2.90023
4025	Healthy	SOM_17_CR1_myeloid	CR1	myeloid	17	0.0888196
4025	Healthy	SOM_19_CR1_myeloid	CR1	myeloid	19	0.0525667
4025	Healthy	SOM_22_CR1_myeloid	CR1	myeloid	22	4.33222
4025	Healthy	SOM_24_CR1_myeloid	CR1	myeloid	24	3.37152
4025	Healthy	SOM_28_CR1_myeloid	CR1	myeloid	28	0.422346
4026	Healthy	SOM_11_CR1_myeloid	CR1	myeloid	11	3.38492
4026	Healthy	SOM_17_CR1_myeloid	CR1	myeloid	17	0.0812136
4026	Healthy	SOM_19_CR1_myeloid	CR1	myeloid	19	0.0306466
4026	Healthy	SOM_22_CR1_myeloid	CR1	myeloid	22	4.3319
4026	Healthy	SOM_24_CR1_myeloid	CR1	myeloid	24	3.1658
4026	Healthy	SOM_28_CR1_myeloid	CR1	myeloid	28	0.277352
4027	Healthy	SOM_11_CR1_myeloid	CR1	myeloid	11	3.50651
4027	Healthy	SOM_17_CR1_myeloid	CR1	myeloid	17	0.123469
4027	Healthy	SOM_19_CR1_myeloid	CR1	myeloid	19	0.0208947
4027	Healthy	SOM_22_CR1_myeloid	CR1	myeloid	22	0.997246
4027	Healthy	SOM_24_CR1_myeloid	CR1	myeloid	24	2.14265
4027	Healthy	SOM_28_CR1_myeloid	CR1	myeloid	28	0.229841
4028	Healthy	SOM_11_CR1_myeloid	CR1	myeloid	11	1.58165
4028	Healthy	SOM_17_CR1_myeloid	CR1	myeloid	17	0.0566773
4028	Healthy	SOM_19_CR1_myeloid	CR1	myeloid	19	0.0230252
4028	Healthy	SOM_22_CR1_myeloid	CR1	myeloid	22	1.3514
4028	Healthy	SOM_24_CR1_myeloid	CR1	myeloid	24	0.69961
4028	Healthy	SOM_28_CR1_myeloid	CR1	myeloid	28	0.0584485
4029	Healthy	SOM_11_CR1_myeloid	CR1	myeloid	11	2.85658
4029	Healthy	SOM_17_CR1_myeloid	CR1	myeloid	17	0.124057
4029	Healthy	SOM_19_CR1_myeloid	CR1	myeloid	19	0.0554993
4029	Healthy	SOM_22_CR1_myeloid	CR1	myeloid	22	4.5689
4029	Healthy	SOM_24_CR1_myeloid	CR1	myeloid	24	6.16043
4029	Healthy	SOM_28_CR1_myeloid	CR1	myeloid	28	0.310143
4030	Critical (ventilation)	SOM_11_CR1_myeloid	CR1	myeloid	11	1.22675
4030	Critical (ventilation)	SOM_17_CR1_myeloid	CR1	myeloid	17	0.0253373
4030	Critical (ventilation)	SOM_19_CR1_myeloid	CR1	myeloid	19	0.0401174
4030	Critical (ventilation)	SOM_22_CR1_myeloid	CR1	myeloid	22	2.23391
4030	Critical (ventilation)	SOM_24_CR1_myeloid	CR1	myeloid	24	0.627098
4030	Critical (ventilation)	SOM_28_CR1_myeloid	CR1	myeloid	28	0.101349
4031	Severe (no venitlation)	SOM_11_CR1_myeloid	CR1	myeloid	11	0.619391
4031	Severe (no venitlation)	SOM_17_CR1_myeloid	CR1	myeloid	17	0.164915
4031	Severe (no venitlation)	SOM_19_CR1_myeloid	CR1	myeloid	19	0.0613638
4031	Severe (no venitlation)	SOM_22_CR1_myeloid	CR1	myeloid	22	0.870599
4031	Severe (no venitlation)	SOM_24_CR1_myeloid	CR1	myeloid	24	0.770883
4031	Severe (no venitlation)	SOM_28_CR1_myeloid	CR1	myeloid	28	0.055611
4032	Critical (ventilation)	SOM_11_CR1_myeloid	CR1	myeloid	11	0.310185
4032	Critical (ventilation)	SOM_17_CR1_myeloid	CR1	myeloid	17	0.0101285
4032	Critical (ventilation)	SOM_19_CR1_myeloid	CR1	myeloid	19	0.0721656
4032	Critical (ventilation)	SOM_22_CR1_myeloid	CR1	myeloid	22	2.57011
4032	Critical (ventilation)	SOM_24_CR1_myeloid	CR1	myeloid	24	0.703931
4032	Critical (ventilation)	SOM_28_CR1_myeloid	CR1	myeloid	28	0.0911565
4033	Severe (no venitlation)	SOM_11_CR1_myeloid	CR1	myeloid	11	2.93793
4033	Severe (no venitlation)	SOM_17_CR1_myeloid	CR1	myeloid	17	0.0100271
4033	Severe (no venitlation)	SOM_19_CR1_myeloid	CR1	myeloid	19	0.110298
4033	Severe (no venitlation)	SOM_22_CR1_myeloid	CR1	myeloid	22	1.11301
4033	Severe (no venitlation)	SOM_24_CR1_myeloid	CR1	myeloid	24	1.13306
4033	Severe (no venitlation)	SOM_28_CR1_myeloid	CR1	myeloid	28	0.130352
4034	Severe (no venitlation)	SOM_11_CR1_myeloid	CR1	myeloid	11	1.36054
4034	Severe (no venitlation)	SOM_17_CR1_myeloid	CR1	myeloid	17	0.1091
4034	Severe (no venitlation)	SOM_19_CR1_myeloid	CR1	myeloid	19	0.105891
4034	Severe (no venitlation)	SOM_22_CR1_myeloid	CR1	myeloid	22	0.308048
4034	Severe (no venitlation)	SOM_24_CR1_myeloid	CR1	myeloid	24	1.17443
4034	Severe (no venitlation)	SOM_28_CR1_myeloid	CR1	myeloid	28	0.0609678
4035	Severe (no venitlation)	SOM_11_CR1_myeloid	CR1	myeloid	11	1.38342
4035	Severe (no venitlation)	SOM_17_CR1_myeloid	CR1	myeloid	17	0.0208706
4035	Severe (no venitlation)	SOM_19_CR1_myeloid	CR1	myeloid	19	0.0536673
4035	Severe (no venitlation)	SOM_22_CR1_myeloid	CR1	myeloid	22	3.57185
4035	Severe (no venitlation)	SOM_24_CR1_myeloid	CR1	myeloid	24	2.07513
4035	Severe (no venitlation)	SOM_28_CR1_myeloid	CR1	myeloid	28	0.149076
4036	Critical (ventilation)	SOM_11_CR1_myeloid	CR1	myeloid	11	0.284495
4036	Critical (ventilation)	SOM_17_CR1_myeloid	CR1	myeloid	17	0.0355619
4036	Critical (ventilation)	SOM_19_CR1_myeloid	CR1	myeloid	19	0.165955
4036	Critical (ventilation)	SOM_22_CR1_myeloid	CR1	myeloid	22	0.734945
4036	Critical (ventilation)	SOM_24_CR1_myeloid	CR1	myeloid	24	0.45045
4036	Critical (ventilation)	SOM_28_CR1_myeloid	CR1	myeloid	28	0.0592698
4037	Critical (ventilation)	SOM_11_CR1_myeloid	CR1	myeloid	11	0.459005
4037	Critical (ventilation)	SOM_17_CR1_myeloid	CR1	myeloid	17	0.0157553
4037	Critical (ventilation)	SOM_19_CR1_myeloid	CR1	myeloid	19	0.0346617
4037	Critical (ventilation)	SOM_22_CR1_myeloid	CR1	myeloid	22	0.290948
4037	Critical (ventilation)	SOM_24_CR1_myeloid	CR1	myeloid	24	0.20797
4037	Critical (ventilation)	SOM_28_CR1_myeloid	CR1	myeloid	28	0.0157553
4038	Severe (no venitlation)	SOM_11_CR1_myeloid	CR1	myeloid	11	0.522101
4038	Severe (no venitlation)	SOM_17_CR1_myeloid	CR1	myeloid	17	0.0471069
4038	Severe (no venitlation)	SOM_19_CR1_myeloid	CR1	myeloid	19	0.172725
4038	Severe (no venitlation)	SOM_22_CR1_myeloid	CR1	myeloid	22	0.675198
4038	Severe (no venitlation)	SOM_24_CR1_myeloid	CR1	myeloid	24	0.255162
4038	Severe (no venitlation)	SOM_28_CR1_myeloid	CR1	myeloid	28	0.0314046
4039	Severe (no venitlation)	SOM_11_CR1_myeloid	CR1	myeloid	11	1.16282
4039	Severe (no venitlation)	SOM_17_CR1_myeloid	CR1	myeloid	17	0.0274797
4039	Severe (no venitlation)	SOM_19_CR1_myeloid	CR1	myeloid	19	0.18368
4039	Severe (no venitlation)	SOM_22_CR1_myeloid	CR1	myeloid	22	0.478725
4039	Severe (no venitlation)	SOM_24_CR1_myeloid	CR1	myeloid	24	0.979144
4039	Severe (no venitlation)	SOM_28_CR1_myeloid	CR1	myeloid	28	0.0303723
4040	Mild	SOM_11_CR1_myeloid	CR1	myeloid	11	1.05581
4040	Mild	SOM_17_CR1_myeloid	CR1	myeloid	17	0.221554
4040	Mild	SOM_19_CR1_myeloid	CR1	myeloid	19	0.0843819
4040	Mild	SOM_22_CR1_myeloid	CR1	myeloid	22	2.49363
4040	Mild	SOM_24_CR1_myeloid	CR1	myeloid	24	3.71654
4040	Mild	SOM_28_CR1_myeloid	CR1	myeloid	28	0.216982
4041	Mild	SOM_11_CR1_myeloid	CR1	myeloid	11	2.61482
4041	Mild	SOM_17_CR1_myeloid	CR1	myeloid	17	0.191191
4041	Mild	SOM_19_CR1_myeloid	CR1	myeloid	19	0.0351454
4041	Mild	SOM_22_CR1_myeloid	CR1	myeloid	22	3.61998
4041	Mild	SOM_24_CR1_myeloid	CR1	myeloid	24	4.23994
4041	Mild	SOM_28_CR1_myeloid	CR1	myeloid	28	0.278352
4042	Moderate	SOM_11_CR1_myeloid	CR1	myeloid	11	2.0655
4042	Moderate	SOM_17_CR1_myeloid	CR1	myeloid	17	0.122164
4042	Moderate	SOM_19_CR1_myeloid	CR1	myeloid	19	0.0451699
4042	Moderate	SOM_22_CR1_myeloid	CR1	myeloid	22	2.92372
4042	Moderate	SOM_24_CR1_myeloid	CR1	myeloid	24	2.84468
4042	Moderate	SOM_28_CR1_myeloid	CR1	myeloid	28	0.140643
4043	Mild	SOM_11_CR1_myeloid	CR1	myeloid	11	3.0833
4043	Mild	SOM_17_CR1_myeloid	CR1	myeloid	17	0.25464
4043	Mild	SOM_19_CR1_myeloid	CR1	myeloid	19	0.0379801
4043	Mild	SOM_22_CR1_myeloid	CR1	myeloid	22	6.46008
4043	Mild	SOM_24_CR1_myeloid	CR1	myeloid	24	2.82003
4043	Mild	SOM_28_CR1_myeloid	CR1	myeloid	28	0.168321
4044	Mild	SOM_11_CR1_myeloid	CR1	myeloid	11	3.11672
4044	Mild	SOM_17_CR1_myeloid	CR1	myeloid	17	0.136862
4044	Mild	SOM_19_CR1_myeloid	CR1	myeloid	19	0.0302163
4044	Mild	SOM_22_CR1_myeloid	CR1	myeloid	22	2.5986
4044	Mild	SOM_24_CR1_myeloid	CR1	myeloid	24	5.67445
4044	Mild	SOM_28_CR1_myeloid	CR1	myeloid	28	0.143083
4045	Mild	SOM_11_CR1_myeloid	CR1	myeloid	11	1.10006
4045	Mild	SOM_17_CR1_myeloid	CR1	myeloid	17	0.27722
4045	Mild	SOM_19_CR1_myeloid	CR1	myeloid	19	0.0499584
4045	Mild	SOM_22_CR1_myeloid	CR1	myeloid	22	3.15815
4045	Mild	SOM_24_CR1_myeloid	CR1	myeloid	24	2.47049
4045	Mild	SOM_28_CR1_myeloid	CR1	myeloid	28	0.221384
4046	Moderate	SOM_11_CR1_myeloid	CR1	myeloid	11	1.93488
4046	Moderate	SOM_17_CR1_myeloid	CR1	myeloid	17	0.152142
4046	Moderate	SOM_19_CR1_myeloid	CR1	myeloid	19	0.0769658
4046	Moderate	SOM_22_CR1_myeloid	CR1	myeloid	22	4.1651
4046	Moderate	SOM_24_CR1_myeloid	CR1	myeloid	24	3.60128
4046	Moderate	SOM_28_CR1_myeloid	CR1	myeloid	28	0.318602
4047	Mild	SOM_11_CR1_myeloid	CR1	myeloid	11	1.58416
4047	Mild	SOM_17_CR1_myeloid	CR1	myeloid	17	0.0870604
4047	Mild	SOM_19_CR1_myeloid	CR1	myeloid	19	0.0349949
4047	Mild	SOM_22_CR1_myeloid	CR1	myeloid	22	3.14954
4047	Mild	SOM_24_CR1_myeloid	CR1	myeloid	24	2.81922
4047	Mild	SOM_28_CR1_myeloid	CR1	myeloid	28	0.148515
4048	Healthy	SOM_11_CR1_myeloid	CR1	myeloid	11	1.64221
4048	Healthy	SOM_17_CR1_myeloid	CR1	myeloid	17	0.0278566
4048	Healthy	SOM_19_CR1_myeloid	CR1	myeloid	19	0.169793
4048	Healthy	SOM_22_CR1_myeloid	CR1	myeloid	22	1.00814
4048	Healthy	SOM_24_CR1_myeloid	CR1	myeloid	24	1.51089
4048	Healthy	SOM_28_CR1_myeloid	CR1	myeloid	28	0.108774
4049	Healthy	SOM_11_CR1_myeloid	CR1	myeloid	11	2.08559
4049	Healthy	SOM_17_CR1_myeloid	CR1	myeloid	17	0.0380761
4049	Healthy	SOM_19_CR1_myeloid	CR1	myeloid	19	0.0307065
4049	Healthy	SOM_22_CR1_myeloid	CR1	myeloid	22	3.38754
4049	Healthy	SOM_24_CR1_myeloid	CR1	myeloid	24	1.42232
4049	Healthy	SOM_28_CR1_myeloid	CR1	myeloid	28	0.132652
4050	Healthy	SOM_11_CR1_myeloid	CR1	myeloid	11	2.38975
4050	Healthy	SOM_17_CR1_myeloid	CR1	myeloid	17	0.0675418
4050	Healthy	SOM_19_CR1_myeloid	CR1	myeloid	19	0.035613
4050	Healthy	SOM_22_CR1_myeloid	CR1	myeloid	22	3.52691
4050	Healthy	SOM_24_CR1_myeloid	CR1	myeloid	24	1.29926
4050	Healthy	SOM_28_CR1_myeloid	CR1	myeloid	28	0.169469
4051	Healthy	SOM_11_CR1_myeloid	CR1	myeloid	11	2.6761
4051	Healthy	SOM_17_CR1_myeloid	CR1	myeloid	17	0.056434
4051	Healthy	SOM_19_CR1_myeloid	CR1	myeloid	19	0.0395038
4051	Healthy	SOM_22_CR1_myeloid	CR1	myeloid	22	3.72803
4051	Healthy	SOM_24_CR1_myeloid	CR1	myeloid	24	6.17388
4051	Healthy	SOM_28_CR1_myeloid	CR1	myeloid	28	0.382623
4052	Healthy	SOM_11_CR1_myeloid	CR1	myeloid	11	2.08652
4052	Healthy	SOM_17_CR1_myeloid	CR1	myeloid	17	0.0320387
4052	Healthy	SOM_19_CR1_myeloid	CR1	myeloid	19	0.025631
4052	Healthy	SOM_22_CR1_myeloid	CR1	myeloid	22	2.52465
4052	Healthy	SOM_24_CR1_myeloid	CR1	myeloid	24	1.14138
4052	Healthy	SOM_28_CR1_myeloid	CR1	myeloid	28	0.125752
4053	Healthy	SOM_11_CR1_myeloid	CR1	myeloid	11	1.24853
4053	Healthy	SOM_17_CR1_myeloid	CR1	myeloid	17	0.00912876
4053	Healthy	SOM_19_CR1_myeloid	CR1	myeloid	19	0.299845
4053	Healthy	SOM_22_CR1_myeloid	CR1	myeloid	22	2.34679
4053	Healthy	SOM_24_CR1_myeloid	CR1	myeloid	24	0.405879
4053	Healthy	SOM_28_CR1_myeloid	CR1	myeloid	28	0.0512615
4054	Healthy	SOM_11_CR1_myeloid	CR1	myeloid	11	2.0272
4054	Healthy	SOM_17_CR1_myeloid	CR1	myeloid	17	0.0637014
4054	Healthy	SOM_19_CR1_myeloid	CR1	myeloid	19	0.0318507
4054	Healthy	SOM_22_CR1_myeloid	CR1	myeloid	22	1.89418
4054	Healthy	SOM_24_CR1_myeloid	CR1	myeloid	24	0.843107
4054	Healthy	SOM_28_CR1_myeloid	CR1	myeloid	28	0.224829
4055	Healthy	SOM_11_CR1_myeloid	CR1	myeloid	11	2.77381
4055	Healthy	SOM_17_CR1_myeloid	CR1	myeloid	17	0.0556214
4055	Healthy	SOM_19_CR1_myeloid	CR1	myeloid	19	0.090687
4055	Healthy	SOM_22_CR1_myeloid	CR1	myeloid	22	2.49813
4055	Healthy	SOM_24_CR1_myeloid	CR1	myeloid	24	2.96486
4055	Healthy	SOM_28_CR1_myeloid	CR1	myeloid	28	0.185002
4056	Healthy	SOM_11_CR1_myeloid	CR1	myeloid	11	1.68108
4056	Healthy	SOM_17_CR1_myeloid	CR1	myeloid	17	0.0559432
4056	Healthy	SOM_19_CR1_myeloid	CR1	myeloid	19	0.0104242
4056	Healthy	SOM_22_CR1_myeloid	CR1	myeloid	22	1.78636
4056	Healthy	SOM_24_CR1_myeloid	CR1	myeloid	24	0.615028
4056	Healthy	SOM_28_CR1_myeloid	CR1	myeloid	28	0.0430867
4057	Healthy	SOM_11_CR1_myeloid	CR1	myeloid	11	2.51294
4057	Healthy	SOM_17_CR1_myeloid	CR1	myeloid	17	0.0160486
4057	Healthy	SOM_19_CR1_myeloid	CR1	myeloid	19	0.0227355
4057	Healthy	SOM_22_CR1_myeloid	CR1	myeloid	22	0.715499
4057	Healthy	SOM_24_CR1_myeloid	CR1	myeloid	24	1.34674
4057	Healthy	SOM_28_CR1_myeloid	CR1	myeloid	28	0.100304
4058	Healthy	SOM_11_CR1_myeloid	CR1	myeloid	11	3.9239
4058	Healthy	SOM_17_CR1_myeloid	CR1	myeloid	17	0.0996195
4058	Healthy	SOM_19_CR1_myeloid	CR1	myeloid	19	0.0235213
4058	Healthy	SOM_22_CR1_myeloid	CR1	myeloid	22	4.19924
4058	Healthy	SOM_24_CR1_myeloid	CR1	myeloid	24	1.23971
4058	Healthy	SOM_28_CR1_myeloid	CR1	myeloid	28	0.160498
4059	Healthy	SOM_11_CR1_myeloid	CR1	myeloid	11	3.45269
4059	Healthy	SOM_17_CR1_myeloid	CR1	myeloid	17	0.141706
4059	Healthy	SOM_19_CR1_myeloid	CR1	myeloid	19	0.0468246
4059	Healthy	SOM_22_CR1_myeloid	CR1	myeloid	22	1.74483
4059	Healthy	SOM_24_CR1_myeloid	CR1	myeloid	24	1.69185
4059	Healthy	SOM_28_CR1_myeloid	CR1	myeloid	28	0.1109
4060	Healthy	SOM_11_CR1_myeloid	CR1	myeloid	11	0.928597
4060	Healthy	SOM_17_CR1_myeloid	CR1	myeloid	17	0.127194
4060	Healthy	SOM_19_CR1_myeloid	CR1	myeloid	19	0.0640125
4060	Healthy	SOM_22_CR1_myeloid	CR1	myeloid	22	1.92703
4060	Healthy	SOM_24_CR1_myeloid	CR1	myeloid	24	1.09486
4060	Healthy	SOM_28_CR1_myeloid	CR1	myeloid	28	0.133844
4061	Healthy	SOM_11_CR1_myeloid	CR1	myeloid	11	2.08221
4061	Healthy	SOM_17_CR1_myeloid	CR1	myeloid	17	0.0531678
4061	Healthy	SOM_19_CR1_myeloid	CR1	myeloid	19	0.0468108
4061	Healthy	SOM_22_CR1_myeloid	CR1	myeloid	22	2.2342
4061	Healthy	SOM_24_CR1_myeloid	CR1	myeloid	24	1.82851
4061	Healthy	SOM_28_CR1_myeloid	CR1	myeloid	28	0.0791738
4062	Healthy	SOM_11_CR1_myeloid	CR1	myeloid	11	3.30812
4062	Healthy	SOM_17_CR1_myeloid	CR1	myeloid	17	0.0544942
4062	Healthy	SOM_19_CR1_myeloid	CR1	myeloid	19	0.0352609
4062	Healthy	SOM_22_CR1_myeloid	CR1	myeloid	22	2.39133
4062	Healthy	SOM_24_CR1_myeloid	CR1	myeloid	24	1.27741
4062	Healthy	SOM_28_CR1_myeloid	CR1	myeloid	28	0.12181
4063	Healthy	SOM_11_CR1_myeloid	CR1	myeloid	11	2.63167
4063	Healthy	SOM_17_CR1_myeloid	CR1	myeloid	17	0.0791747
4063	Healthy	SOM_19_CR1_myeloid	CR1	myeloid	19	0.0756296
4063	Healthy	SOM_22_CR1_myeloid	CR1	myeloid	22	2.55368
4063	Healthy	SOM_24_CR1_myeloid	CR1	myeloid	24	2.61158
4063	Healthy	SOM_28_CR1_myeloid	CR1	myeloid	28	0.13826
4064	Healthy	SOM_11_CR1_myeloid	CR1	myeloid	11	2.84452
4064	Healthy	SOM_17_CR1_myeloid	CR1	myeloid	17	0.0694801
4064	Healthy	SOM_19_CR1_myeloid	CR1	myeloid	19	0.0667009
4064	Healthy	SOM_22_CR1_myeloid	CR1	myeloid	22	2.00937
4064	Healthy	SOM_24_CR1_myeloid	CR1	myeloid	24	1.14642
4064	Healthy	SOM_28_CR1_myeloid	CR1	myeloid	28	0.137571
4065	Healthy	SOM_11_CR1_myeloid	CR1	myeloid	11	2.18385
4065	Healthy	SOM_17_CR1_myeloid	CR1	myeloid	17	0.0170762
4065	Healthy	SOM_19_CR1_myeloid	CR1	myeloid	19	0.0398444
4065	Healthy	SOM_22_CR1_myeloid	CR1	myeloid	22	2.03776
4065	Healthy	SOM_24_CR1_myeloid	CR1	myeloid	24	1.78351
4065	Healthy	SOM_28_CR1_myeloid	CR1	myeloid	28	0.0948677
4066	Healthy	SOM_11_CR1_myeloid	CR1	myeloid	11	1.74303
4066	Healthy	SOM_17_CR1_myeloid	CR1	myeloid	17	0.0820484
4066	Healthy	SOM_19_CR1_myeloid	CR1	myeloid	19	0.0460272
4066	Healthy	SOM_22_CR1_myeloid	CR1	myeloid	22	4.5807
4066	Healthy	SOM_24_CR1_myeloid	CR1	myeloid	24	2.38941
4066	Healthy	SOM_28_CR1_myeloid	CR1	myeloid	28	0.175103
4067	Healthy	SOM_11_CR1_myeloid	CR1	myeloid	11	1.73035
4067	Healthy	SOM_17_CR1_myeloid	CR1	myeloid	17	0.112591
4067	Healthy	SOM_19_CR1_myeloid	CR1	myeloid	19	0.0319996
4067	Healthy	SOM_22_CR1_myeloid	CR1	myeloid	22	4.13743
4067	Healthy	SOM_24_CR1_myeloid	CR1	myeloid	24	1.37243
4067	Healthy	SOM_28_CR1_myeloid	CR1	myeloid	28	0.216886
4068	Healthy	SOM_11_CR1_myeloid	CR1	myeloid	11	2.01616
4068	Healthy	SOM_17_CR1_myeloid	CR1	myeloid	17	0.0522975
4068	Healthy	SOM_19_CR1_myeloid	CR1	myeloid	19	0.0432807
4068	Healthy	SOM_22_CR1_myeloid	CR1	myeloid	22	3.02604
4068	Healthy	SOM_24_CR1_myeloid	CR1	myeloid	24	1.50851
4068	Healthy	SOM_28_CR1_myeloid	CR1	myeloid	28	0.147876
4069	Healthy	SOM_11_CR1_myeloid	CR1	myeloid	11	2.23902
4069	Healthy	SOM_17_CR1_myeloid	CR1	myeloid	17	0.171842
4069	Healthy	SOM_19_CR1_myeloid	CR1	myeloid	19	0.1456
4069	Healthy	SOM_22_CR1_myeloid	CR1	myeloid	22	2.71391
4069	Healthy	SOM_24_CR1_myeloid	CR1	myeloid	24	2.7537
4069	Healthy	SOM_28_CR1_myeloid	CR1	myeloid	28	0.19893
4070	Healthy	SOM_11_CR1_myeloid	CR1	myeloid	11	1.90129
4070	Healthy	SOM_17_CR1_myeloid	CR1	myeloid	17	0.0405351
4070	Healthy	SOM_19_CR1_myeloid	CR1	myeloid	19	0.0772096
4070	Healthy	SOM_22_CR1_myeloid	CR1	myeloid	22	2.67338
4070	Healthy	SOM_24_CR1_myeloid	CR1	myeloid	24	0.95933
4070	Healthy	SOM_28_CR1_myeloid	CR1	myeloid	28	0.208466
4071	Healthy	SOM_11_CR1_myeloid	CR1	myeloid	11	2.22558
4071	Healthy	SOM_17_CR1_myeloid	CR1	myeloid	17	0.134846
4071	Healthy	SOM_19_CR1_myeloid	CR1	myeloid	19	0.111341
4071	Healthy	SOM_22_CR1_myeloid	CR1	myeloid	22	4.42146
4071	Healthy	SOM_24_CR1_myeloid	CR1	myeloid	24	2.89115
4071	Healthy	SOM_28_CR1_myeloid	CR1	myeloid	28	0.21897
4072	Healthy	SOM_11_CR1_myeloid	CR1	myeloid	11	2.0331
4072	Healthy	SOM_17_CR1_myeloid	CR1	myeloid	17	0.0498363
4072	Healthy	SOM_19_CR1_myeloid	CR1	myeloid	19	0.0464384
4072	Healthy	SOM_22_CR1_myeloid	CR1	myeloid	22	1.98099
4072	Healthy	SOM_24_CR1_myeloid	CR1	myeloid	24	1.25837
4072	Healthy	SOM_28_CR1_myeloid	CR1	myeloid	28	0.232192
4073	Healthy	SOM_11_CR1_myeloid	CR1	myeloid	11	2.76077
4073	Healthy	SOM_17_CR1_myeloid	CR1	myeloid	17	0.106383
4073	Healthy	SOM_19_CR1_myeloid	CR1	myeloid	19	0.0648677
4073	Healthy	SOM_22_CR1_myeloid	CR1	myeloid	22	2.65957
4073	Healthy	SOM_24_CR1_myeloid	CR1	myeloid	24	1.37909
4073	Healthy	SOM_28_CR1_myeloid	CR1	myeloid	28	0.153088
4074	Healthy	SOM_11_CR1_myeloid	CR1	myeloid	11	1.12327
4074	Healthy	SOM_17_CR1_myeloid	CR1	myeloid	17	0.098658
4074	Healthy	SOM_19_CR1_myeloid	CR1	myeloid	19	0.0534893
4074	Healthy	SOM_22_CR1_myeloid	CR1	myeloid	22	3.57784
4074	Healthy	SOM_24_CR1_myeloid	CR1	myeloid	24	0.725077
4074	Healthy	SOM_28_CR1_myeloid	CR1	myeloid	28	0.130752
4075	Healthy	SOM_11_CR1_myeloid	CR1	myeloid	11	1.49292
4075	Healthy	SOM_17_CR1_myeloid	CR1	myeloid	17	0.092584
4075	Healthy	SOM_19_CR1_myeloid	CR1	myeloid	19	0.0995278
4075	Healthy	SOM_22_CR1_myeloid	CR1	myeloid	22	3.77974
4075	Healthy	SOM_24_CR1_myeloid	CR1	myeloid	24	1.64337
4075	Healthy	SOM_28_CR1_myeloid	CR1	myeloid	28	0.319415
4076	Healthy	SOM_11_CR1_myeloid	CR1	myeloid	11	0.903642
4076	Healthy	SOM_17_CR1_myeloid	CR1	myeloid	17	0.137309
4076	Healthy	SOM_19_CR1_myeloid	CR1	myeloid	19	0.0575214
4076	Healthy	SOM_22_CR1_myeloid	CR1	myeloid	22	2.24333
4076	Healthy	SOM_24_CR1_myeloid	CR1	myeloid	24	2.14685
4076	Healthy	SOM_28_CR1_myeloid	CR1	myeloid	28	0.165142
4077	Healthy	SOM_11_CR1_myeloid	CR1	myeloid	11	1.73287
4077	Healthy	SOM_17_CR1_myeloid	CR1	myeloid	17	0.0340689
4077	Healthy	SOM_19_CR1_myeloid	CR1	myeloid	19	0.125436
4077	Healthy	SOM_22_CR1_myeloid	CR1	myeloid	22	5.43089
4077	Healthy	SOM_24_CR1_myeloid	CR1	myeloid	24	2.72242
4077	Healthy	SOM_28_CR1_myeloid	CR1	myeloid	28	0.257065
4078	Critical (ventilation)	SOM_11_CR1_myeloid	CR1	myeloid	11	1.28205
4078	Critical (ventilation)	SOM_17_CR1_myeloid	CR1	myeloid	17	0
4078	Critical (ventilation)	SOM_19_CR1_myeloid	CR1	myeloid	19	0.641026
4078	Critical (ventilation)	SOM_22_CR1_myeloid	CR1	myeloid	22	0.42735
4078	Critical (ventilation)	SOM_24_CR1_myeloid	CR1	myeloid	24	0.854701
4078	Critical (ventilation)	SOM_28_CR1_myeloid	CR1	myeloid	28	0
4079	Severe (no venitlation)	SOM_11_CR1_myeloid	CR1	myeloid	11	0.361779
4079	Severe (no venitlation)	SOM_17_CR1_myeloid	CR1	myeloid	17	0
4079	Severe (no venitlation)	SOM_19_CR1_myeloid	CR1	myeloid	19	0.205718
4079	Severe (no venitlation)	SOM_22_CR1_myeloid	CR1	myeloid	22	1.00731
4079	Severe (no venitlation)	SOM_24_CR1_myeloid	CR1	myeloid	24	1.51096
4079	Severe (no venitlation)	SOM_28_CR1_myeloid	CR1	myeloid	28	0.333404
4080	Severe (no venitlation)	SOM_11_CR1_myeloid	CR1	myeloid	11	0.611247
4080	Severe (no venitlation)	SOM_17_CR1_myeloid	CR1	myeloid	17	0.00894508
4080	Severe (no venitlation)	SOM_19_CR1_myeloid	CR1	myeloid	19	0.0566522
4080	Severe (no venitlation)	SOM_22_CR1_myeloid	CR1	myeloid	22	0.438309
4080	Severe (no venitlation)	SOM_24_CR1_myeloid	CR1	myeloid	24	0.301151
4080	Severe (no venitlation)	SOM_28_CR1_myeloid	CR1	myeloid	28	0.0596338
4081	Critical (ventilation)	SOM_11_CR1_myeloid	CR1	myeloid	11	1.61725
4081	Critical (ventilation)	SOM_17_CR1_myeloid	CR1	myeloid	17	0
4081	Critical (ventilation)	SOM_19_CR1_myeloid	CR1	myeloid	19	0.458221
4081	Critical (ventilation)	SOM_22_CR1_myeloid	CR1	myeloid	22	0.296496
4081	Critical (ventilation)	SOM_24_CR1_myeloid	CR1	myeloid	24	0.404313
4081	Critical (ventilation)	SOM_28_CR1_myeloid	CR1	myeloid	28	0
4082	Critical (ventilation)	SOM_11_CR1_myeloid	CR1	myeloid	11	0.161725
4082	Critical (ventilation)	SOM_17_CR1_myeloid	CR1	myeloid	17	0.0539084
4082	Critical (ventilation)	SOM_19_CR1_myeloid	CR1	myeloid	19	0.215633
4082	Critical (ventilation)	SOM_22_CR1_myeloid	CR1	myeloid	22	0.485175
4082	Critical (ventilation)	SOM_24_CR1_myeloid	CR1	myeloid	24	0.161725
4082	Critical (ventilation)	SOM_28_CR1_myeloid	CR1	myeloid	28	0
4083	Critical (ventilation)	SOM_11_CR1_myeloid	CR1	myeloid	11	0.564541
4083	Critical (ventilation)	SOM_17_CR1_myeloid	CR1	myeloid	17	0
4083	Critical (ventilation)	SOM_19_CR1_myeloid	CR1	myeloid	19	0.823924
4083	Critical (ventilation)	SOM_22_CR1_myeloid	CR1	myeloid	22	2.62435
4083	Critical (ventilation)	SOM_24_CR1_myeloid	CR1	myeloid	24	2.01404
4083	Critical (ventilation)	SOM_28_CR1_myeloid	CR1	myeloid	28	0.366189
4084	Critical (ventilation)	SOM_11_CR1_myeloid	CR1	myeloid	11	2.32708
4084	Critical (ventilation)	SOM_17_CR1_myeloid	CR1	myeloid	17	0.0417845
4084	Critical (ventilation)	SOM_19_CR1_myeloid	CR1	myeloid	19	0.212137
4084	Critical (ventilation)	SOM_22_CR1_myeloid	CR1	myeloid	22	3.09205
4084	Critical (ventilation)	SOM_24_CR1_myeloid	CR1	myeloid	24	0.922474
4084	Critical (ventilation)	SOM_28_CR1_myeloid	CR1	myeloid	28	0.186423
4085	Critical (ventilation)	SOM_11_CR1_myeloid	CR1	myeloid	11	0.346959
4085	Critical (ventilation)	SOM_17_CR1_myeloid	CR1	myeloid	17	0.0361415
4085	Critical (ventilation)	SOM_19_CR1_myeloid	CR1	myeloid	19	0.816799
4085	Critical (ventilation)	SOM_22_CR1_myeloid	CR1	myeloid	22	0.10481
4085	Critical (ventilation)	SOM_24_CR1_myeloid	CR1	myeloid	24	0.0505981
4085	Critical (ventilation)	SOM_28_CR1_myeloid	CR1	myeloid	28	0.0108425
4086	Critical (ventilation)	SOM_11_CR1_myeloid	CR1	myeloid	11	0.201279
4086	Critical (ventilation)	SOM_17_CR1_myeloid	CR1	myeloid	17	0.0303817
4086	Critical (ventilation)	SOM_19_CR1_myeloid	CR1	myeloid	19	0.111399
4086	Critical (ventilation)	SOM_22_CR1_myeloid	CR1	myeloid	22	0.316476
4086	Critical (ventilation)	SOM_24_CR1_myeloid	CR1	myeloid	24	0.268371
4086	Critical (ventilation)	SOM_28_CR1_myeloid	CR1	myeloid	28	0.012659
4087	Severe (no venitlation)	SOM_11_CR1_myeloid	CR1	myeloid	11	0.660772
4087	Severe (no venitlation)	SOM_17_CR1_myeloid	CR1	myeloid	17	0.0570451
4087	Severe (no venitlation)	SOM_19_CR1_myeloid	CR1	myeloid	19	0.0285225
4087	Severe (no venitlation)	SOM_22_CR1_myeloid	CR1	myeloid	22	0.385054
4087	Severe (no venitlation)	SOM_24_CR1_myeloid	CR1	myeloid	24	0.613234
4087	Severe (no venitlation)	SOM_28_CR1_myeloid	CR1	myeloid	28	0.0855676
4088	Mild	SOM_11_CR1_myeloid	CR1	myeloid	11	1.0512
4088	Mild	SOM_17_CR1_myeloid	CR1	myeloid	17	0.132357
4088	Mild	SOM_19_CR1_myeloid	CR1	myeloid	19	0.0508644
4088	Mild	SOM_22_CR1_myeloid	CR1	myeloid	22	3.65622
4088	Mild	SOM_24_CR1_myeloid	CR1	myeloid	24	1.26669
4088	Mild	SOM_28_CR1_myeloid	CR1	myeloid	28	0.162985
4089	Moderate	SOM_11_CR1_myeloid	CR1	myeloid	11	1.46819
4089	Moderate	SOM_17_CR1_myeloid	CR1	myeloid	17	0.145839
4089	Moderate	SOM_19_CR1_myeloid	CR1	myeloid	19	0.0294128
4089	Moderate	SOM_22_CR1_myeloid	CR1	myeloid	22	1.75987
4089	Moderate	SOM_24_CR1_myeloid	CR1	myeloid	24	1.22921
4089	Moderate	SOM_28_CR1_myeloid	CR1	myeloid	28	0.131132
4090	Mild	SOM_11_CR1_myeloid	CR1	myeloid	11	1.15896
4090	Mild	SOM_17_CR1_myeloid	CR1	myeloid	17	0.351667
4090	Mild	SOM_19_CR1_myeloid	CR1	myeloid	19	0.0696102
4090	Mild	SOM_22_CR1_myeloid	CR1	myeloid	22	2.1778
4090	Mild	SOM_24_CR1_myeloid	CR1	myeloid	24	3.30694
4090	Mild	SOM_28_CR1_myeloid	CR1	myeloid	28	0.200694
4091	Moderate	SOM_11_CR1_myeloid	CR1	myeloid	11	1.86103
4091	Moderate	SOM_17_CR1_myeloid	CR1	myeloid	17	0.108069
4091	Moderate	SOM_19_CR1_myeloid	CR1	myeloid	19	0.0156514
4091	Moderate	SOM_22_CR1_myeloid	CR1	myeloid	22	1.74774
4091	Moderate	SOM_24_CR1_myeloid	CR1	myeloid	24	1.04641
4091	Moderate	SOM_28_CR1_myeloid	CR1	myeloid	28	0.0983804
4092	Moderate	SOM_11_CR1_myeloid	CR1	myeloid	11	0.820033
4092	Moderate	SOM_17_CR1_myeloid	CR1	myeloid	17	0.0472474
4092	Moderate	SOM_19_CR1_myeloid	CR1	myeloid	19	0.0291251
4092	Moderate	SOM_22_CR1_myeloid	CR1	myeloid	22	2.51058
4092	Moderate	SOM_24_CR1_myeloid	CR1	myeloid	24	3.67623
4092	Moderate	SOM_28_CR1_myeloid	CR1	myeloid	28	0.148214
4093	Moderate	SOM_11_CR1_myeloid	CR1	myeloid	11	0.946686
4093	Moderate	SOM_17_CR1_myeloid	CR1	myeloid	17	0.0852017
4093	Moderate	SOM_19_CR1_myeloid	CR1	myeloid	19	0.116758
4093	Moderate	SOM_22_CR1_myeloid	CR1	myeloid	22	3.06253
4093	Moderate	SOM_24_CR1_myeloid	CR1	myeloid	24	1.20545
4093	Moderate	SOM_28_CR1_myeloid	CR1	myeloid	28	0.130958
4094	Moderate	SOM_11_CR1_myeloid	CR1	myeloid	11	0.644627
4094	Moderate	SOM_17_CR1_myeloid	CR1	myeloid	17	0.144054
4094	Moderate	SOM_19_CR1_myeloid	CR1	myeloid	19	0.0657782
4094	Moderate	SOM_22_CR1_myeloid	CR1	myeloid	22	2.33973
4094	Moderate	SOM_24_CR1_myeloid	CR1	myeloid	24	2.18844
4094	Moderate	SOM_28_CR1_myeloid	CR1	myeloid	28	0.110507
4095	Moderate	SOM_11_CR1_myeloid	CR1	myeloid	11	2.2434
4095	Moderate	SOM_17_CR1_myeloid	CR1	myeloid	17	0.0602704
4095	Moderate	SOM_19_CR1_myeloid	CR1	myeloid	19	0.0220035
4095	Moderate	SOM_22_CR1_myeloid	CR1	myeloid	22	2.71791
4095	Moderate	SOM_24_CR1_myeloid	CR1	myeloid	24	2.59832
4095	Moderate	SOM_28_CR1_myeloid	CR1	myeloid	28	0.114801
4096	Healthy	SOM_11_CR1_myeloid	CR1	myeloid	11	2.66636
4096	Healthy	SOM_17_CR1_myeloid	CR1	myeloid	17	0.136296
4096	Healthy	SOM_19_CR1_myeloid	CR1	myeloid	19	0.0435231
4096	Healthy	SOM_22_CR1_myeloid	CR1	myeloid	22	1.68709
4096	Healthy	SOM_24_CR1_myeloid	CR1	myeloid	24	2.14523
4096	Healthy	SOM_28_CR1_myeloid	CR1	myeloid	28	0.180964
4097	Healthy	SOM_11_CR1_myeloid	CR1	myeloid	11	2.66891
4097	Healthy	SOM_17_CR1_myeloid	CR1	myeloid	17	0.0911928
4097	Healthy	SOM_19_CR1_myeloid	CR1	myeloid	19	0.115511
4097	Healthy	SOM_22_CR1_myeloid	CR1	myeloid	22	2.87359
4097	Healthy	SOM_24_CR1_myeloid	CR1	myeloid	24	1.21996
4097	Healthy	SOM_28_CR1_myeloid	CR1	myeloid	28	0.21481
4098	Healthy	SOM_11_CR1_myeloid	CR1	myeloid	11	2.38267
4098	Healthy	SOM_17_CR1_myeloid	CR1	myeloid	17	0.0733997
4098	Healthy	SOM_19_CR1_myeloid	CR1	myeloid	19	0.045169
4098	Healthy	SOM_22_CR1_myeloid	CR1	myeloid	22	2.27257
4098	Healthy	SOM_24_CR1_myeloid	CR1	myeloid	24	2.80613
4098	Healthy	SOM_28_CR1_myeloid	CR1	myeloid	28	0.145388
4099	Healthy	SOM_11_CR1_myeloid	CR1	myeloid	11	3.21783
4099	Healthy	SOM_17_CR1_myeloid	CR1	myeloid	17	0.537158
4099	Healthy	SOM_19_CR1_myeloid	CR1	myeloid	19	0.127895
4099	Healthy	SOM_22_CR1_myeloid	CR1	myeloid	22	1.75301
4099	Healthy	SOM_24_CR1_myeloid	CR1	myeloid	24	3.14109
4099	Healthy	SOM_28_CR1_myeloid	CR1	myeloid	28	0.283074
4100	Healthy	SOM_11_CR1_myeloid	CR1	myeloid	11	2.45243
4100	Healthy	SOM_17_CR1_myeloid	CR1	myeloid	17	0.029276
4100	Healthy	SOM_19_CR1_myeloid	CR1	myeloid	19	0.40536
4100	Healthy	SOM_22_CR1_myeloid	CR1	myeloid	22	2.83527
4100	Healthy	SOM_24_CR1_myeloid	CR1	myeloid	24	1.19356
4100	Healthy	SOM_28_CR1_myeloid	CR1	myeloid	28	0.105844
4101	Healthy	SOM_11_CR1_myeloid	CR1	myeloid	11	1.53252
4101	Healthy	SOM_17_CR1_myeloid	CR1	myeloid	17	0.519497
4101	Healthy	SOM_19_CR1_myeloid	CR1	myeloid	19	0.120523
4101	Healthy	SOM_22_CR1_myeloid	CR1	myeloid	22	2.71905
4101	Healthy	SOM_24_CR1_myeloid	CR1	myeloid	24	0.43326
4101	Healthy	SOM_28_CR1_myeloid	CR1	myeloid	28	0.118445
4102	Healthy	SOM_11_CR1_myeloid	CR1	myeloid	11	1.35887
4102	Healthy	SOM_17_CR1_myeloid	CR1	myeloid	17	0.0335607
4102	Healthy	SOM_19_CR1_myeloid	CR1	myeloid	19	0.0376702
4102	Healthy	SOM_22_CR1_myeloid	CR1	myeloid	22	1.11161
4102	Healthy	SOM_24_CR1_myeloid	CR1	myeloid	24	0.616421
4102	Healthy	SOM_28_CR1_myeloid	CR1	myeloid	28	0.0636969
4103	Healthy	SOM_11_CR1_myeloid	CR1	myeloid	11	5.14107
4103	Healthy	SOM_17_CR1_myeloid	CR1	myeloid	17	0.0792483
4103	Healthy	SOM_19_CR1_myeloid	CR1	myeloid	19	0.0779904
4103	Healthy	SOM_22_CR1_myeloid	CR1	myeloid	22	4.12343
4103	Healthy	SOM_24_CR1_myeloid	CR1	myeloid	24	2.35355
4103	Healthy	SOM_28_CR1_myeloid	CR1	myeloid	28	0.251582
4104	Healthy	SOM_11_CR1_myeloid	CR1	myeloid	11	5.49773
4104	Healthy	SOM_17_CR1_myeloid	CR1	myeloid	17	0.114645
4104	Healthy	SOM_19_CR1_myeloid	CR1	myeloid	19	0.152425
4104	Healthy	SOM_22_CR1_myeloid	CR1	myeloid	22	7.66816
4104	Healthy	SOM_24_CR1_myeloid	CR1	myeloid	24	1.34186
4104	Healthy	SOM_28_CR1_myeloid	CR1	myeloid	28	0.235803
4105	Healthy	SOM_11_CR1_myeloid	CR1	myeloid	11	2.23926
4105	Healthy	SOM_17_CR1_myeloid	CR1	myeloid	17	0.106747
4105	Healthy	SOM_19_CR1_myeloid	CR1	myeloid	19	0.378466
4105	Healthy	SOM_22_CR1_myeloid	CR1	myeloid	22	3.62454
4105	Healthy	SOM_24_CR1_myeloid	CR1	myeloid	24	3.01803
4105	Healthy	SOM_28_CR1_myeloid	CR1	myeloid	28	0.223198
4106	Healthy	SOM_11_CR1_myeloid	CR1	myeloid	11	1.44811
4106	Healthy	SOM_17_CR1_myeloid	CR1	myeloid	17	0.107918
4106	Healthy	SOM_19_CR1_myeloid	CR1	myeloid	19	0.212072
4106	Healthy	SOM_22_CR1_myeloid	CR1	myeloid	22	3.9867
4106	Healthy	SOM_24_CR1_myeloid	CR1	myeloid	24	4.15861
4106	Healthy	SOM_28_CR1_myeloid	CR1	myeloid	28	0.447986
4108	Healthy	SOM_11_CR1_myeloid	CR1	myeloid	11	1.68667
4108	Healthy	SOM_17_CR1_myeloid	CR1	myeloid	17	0.0361664
4108	Healthy	SOM_19_CR1_myeloid	CR1	myeloid	19	0.105211
4108	Healthy	SOM_22_CR1_myeloid	CR1	myeloid	22	2.45931
4108	Healthy	SOM_24_CR1_myeloid	CR1	myeloid	24	4.10324
4108	Healthy	SOM_28_CR1_myeloid	CR1	myeloid	28	0.210422
4109	Healthy	SOM_11_CR1_myeloid	CR1	myeloid	11	2.46678
4109	Healthy	SOM_17_CR1_myeloid	CR1	myeloid	17	0.119333
4109	Healthy	SOM_19_CR1_myeloid	CR1	myeloid	19	0.0323903
4109	Healthy	SOM_22_CR1_myeloid	CR1	myeloid	22	2.21448
4109	Healthy	SOM_24_CR1_myeloid	CR1	myeloid	24	1.79511
4109	Healthy	SOM_28_CR1_myeloid	CR1	myeloid	28	0.127004
4110	Healthy	SOM_11_CR1_myeloid	CR1	myeloid	11	2.18977
4110	Healthy	SOM_17_CR1_myeloid	CR1	myeloid	17	0.130817
4110	Healthy	SOM_19_CR1_myeloid	CR1	myeloid	19	0.0497675
4110	Healthy	SOM_22_CR1_myeloid	CR1	myeloid	22	2.69456
4110	Healthy	SOM_24_CR1_myeloid	CR1	myeloid	24	2.89789
4110	Healthy	SOM_28_CR1_myeloid	CR1	myeloid	28	0.200492
4111	Healthy	SOM_11_CR1_myeloid	CR1	myeloid	11	3.72211
4111	Healthy	SOM_17_CR1_myeloid	CR1	myeloid	17	0.0689482
4111	Healthy	SOM_19_CR1_myeloid	CR1	myeloid	19	0.031738
4111	Healthy	SOM_22_CR1_myeloid	CR1	myeloid	22	6.04774
4111	Healthy	SOM_24_CR1_myeloid	CR1	myeloid	24	3.91801
4111	Healthy	SOM_28_CR1_myeloid	CR1	myeloid	28	0.412595
4112	Healthy	SOM_11_CR1_myeloid	CR1	myeloid	11	1.09944
4112	Healthy	SOM_17_CR1_myeloid	CR1	myeloid	17	0.0836947
4112	Healthy	SOM_19_CR1_myeloid	CR1	myeloid	19	0.098912
4112	Healthy	SOM_22_CR1_myeloid	CR1	myeloid	22	1.74427
4112	Healthy	SOM_24_CR1_myeloid	CR1	myeloid	24	0.949174
4112	Healthy	SOM_28_CR1_myeloid	CR1	myeloid	28	0.0665754
4113	Healthy	SOM_11_CR1_myeloid	CR1	myeloid	11	2.68495
4113	Healthy	SOM_17_CR1_myeloid	CR1	myeloid	17	0.0517485
4113	Healthy	SOM_19_CR1_myeloid	CR1	myeloid	19	0.0328404
4113	Healthy	SOM_22_CR1_myeloid	CR1	myeloid	22	3.32783
4113	Healthy	SOM_24_CR1_myeloid	CR1	myeloid	24	1.15439
4113	Healthy	SOM_28_CR1_myeloid	CR1	myeloid	28	0.162212
4114	Healthy	SOM_11_CR1_myeloid	CR1	myeloid	11	2.55752
4114	Healthy	SOM_17_CR1_myeloid	CR1	myeloid	17	0.0372583
4114	Healthy	SOM_19_CR1_myeloid	CR1	myeloid	19	0.0359277
4114	Healthy	SOM_22_CR1_myeloid	CR1	myeloid	22	3.98398
4114	Healthy	SOM_24_CR1_myeloid	CR1	myeloid	24	2.81833
4114	Healthy	SOM_28_CR1_myeloid	CR1	myeloid	28	0.207582
4115	Healthy	SOM_11_CR1_myeloid	CR1	myeloid	11	2.81604
4115	Healthy	SOM_17_CR1_myeloid	CR1	myeloid	17	0.0859251
4115	Healthy	SOM_19_CR1_myeloid	CR1	myeloid	19	0.0735235
4115	Healthy	SOM_22_CR1_myeloid	CR1	myeloid	22	3.61594
4115	Healthy	SOM_24_CR1_myeloid	CR1	myeloid	24	1.03199
4115	Healthy	SOM_28_CR1_myeloid	CR1	myeloid	28	0.236516
4116	Healthy	SOM_11_CR1_myeloid	CR1	myeloid	11	1.94339
4116	Healthy	SOM_17_CR1_myeloid	CR1	myeloid	17	0.0577987
4116	Healthy	SOM_19_CR1_myeloid	CR1	myeloid	19	0.0382823
4116	Healthy	SOM_22_CR1_myeloid	CR1	myeloid	22	2.81787
4116	Healthy	SOM_24_CR1_myeloid	CR1	myeloid	24	3.08585
4116	Healthy	SOM_28_CR1_myeloid	CR1	myeloid	28	0.141119
4117	Healthy	SOM_11_CR1_myeloid	CR1	myeloid	11	2.34404
4117	Healthy	SOM_17_CR1_myeloid	CR1	myeloid	17	0.060829
4117	Healthy	SOM_19_CR1_myeloid	CR1	myeloid	19	0.449851
4117	Healthy	SOM_22_CR1_myeloid	CR1	myeloid	22	0.693167
4117	Healthy	SOM_24_CR1_myeloid	CR1	myeloid	24	0.604046
4117	Healthy	SOM_28_CR1_myeloid	CR1	myeloid	28	0.128731
4118	Healthy	SOM_11_CR1_myeloid	CR1	myeloid	11	1.81472
4118	Healthy	SOM_17_CR1_myeloid	CR1	myeloid	17	0.132225
4118	Healthy	SOM_19_CR1_myeloid	CR1	myeloid	19	0.0620649
4118	Healthy	SOM_22_CR1_myeloid	CR1	myeloid	22	4.30676
4118	Healthy	SOM_24_CR1_myeloid	CR1	myeloid	24	6.34951
4118	Healthy	SOM_28_CR1_myeloid	CR1	myeloid	28	0.470883
4119	Healthy	SOM_11_CR1_myeloid	CR1	myeloid	11	2.55794
4119	Healthy	SOM_17_CR1_myeloid	CR1	myeloid	17	0.0343557
4119	Healthy	SOM_19_CR1_myeloid	CR1	myeloid	19	0.290462
4119	Healthy	SOM_22_CR1_myeloid	CR1	myeloid	22	5.41883
4119	Healthy	SOM_24_CR1_myeloid	CR1	myeloid	24	3.20445
4119	Healthy	SOM_28_CR1_myeloid	CR1	myeloid	28	0.552814
4120	Healthy	SOM_11_CR1_myeloid	CR1	myeloid	11	1.28842
4120	Healthy	SOM_17_CR1_myeloid	CR1	myeloid	17	0.0742221
4120	Healthy	SOM_19_CR1_myeloid	CR1	myeloid	19	0.0409173
4120	Healthy	SOM_22_CR1_myeloid	CR1	myeloid	22	2.82139
4120	Healthy	SOM_24_CR1_myeloid	CR1	myeloid	24	4.92721
4120	Healthy	SOM_28_CR1_myeloid	CR1	myeloid	28	0.194119
4121	Critical (ventilation)	SOM_11_CR1_myeloid	CR1	myeloid	11	0.496426
4121	Critical (ventilation)	SOM_17_CR1_myeloid	CR1	myeloid	17	0.0297855
4121	Critical (ventilation)	SOM_19_CR1_myeloid	CR1	myeloid	19	0.311093
4121	Critical (ventilation)	SOM_22_CR1_myeloid	CR1	myeloid	22	0.463331
4121	Critical (ventilation)	SOM_24_CR1_myeloid	CR1	myeloid	24	0.122452
4121	Critical (ventilation)	SOM_28_CR1_myeloid	CR1	myeloid	28	0.0397141
4122	Severe (no venitlation)	SOM_11_CR1_myeloid	CR1	myeloid	11	0.748578
4122	Severe (no venitlation)	SOM_17_CR1_myeloid	CR1	myeloid	17	0.0526444
4122	Severe (no venitlation)	SOM_19_CR1_myeloid	CR1	myeloid	19	0.0770406
4122	Severe (no venitlation)	SOM_22_CR1_myeloid	CR1	myeloid	22	1.99407
4122	Severe (no venitlation)	SOM_24_CR1_myeloid	CR1	myeloid	24	1.26218
4122	Severe (no venitlation)	SOM_28_CR1_myeloid	CR1	myeloid	28	0.146377
4124	Critical (ventilation)	SOM_11_CR1_myeloid	CR1	myeloid	11	0.138205
4124	Critical (ventilation)	SOM_17_CR1_myeloid	CR1	myeloid	17	0.00863782
4124	Critical (ventilation)	SOM_19_CR1_myeloid	CR1	myeloid	19	0.0345513
4124	Critical (ventilation)	SOM_22_CR1_myeloid	CR1	myeloid	22	0.0691025
4124	Critical (ventilation)	SOM_24_CR1_myeloid	CR1	myeloid	24	0.0777403
4124	Critical (ventilation)	SOM_28_CR1_myeloid	CR1	myeloid	28	0.00863782
4125	Severe (no venitlation)	SOM_11_CR1_myeloid	CR1	myeloid	11	0.77777
4125	Severe (no venitlation)	SOM_17_CR1_myeloid	CR1	myeloid	17	0.0388885
4125	Severe (no venitlation)	SOM_19_CR1_myeloid	CR1	myeloid	19	0.120201
4125	Severe (no venitlation)	SOM_22_CR1_myeloid	CR1	myeloid	22	0.887365
4125	Severe (no venitlation)	SOM_24_CR1_myeloid	CR1	myeloid	24	0.897971
4125	Severe (no venitlation)	SOM_28_CR1_myeloid	CR1	myeloid	28	0.0813123
4126	Critical (ventilation)	SOM_11_CR1_myeloid	CR1	myeloid	11	0.130725
4126	Critical (ventilation)	SOM_17_CR1_myeloid	CR1	myeloid	17	0
4126	Critical (ventilation)	SOM_19_CR1_myeloid	CR1	myeloid	19	0.0901551
4126	Critical (ventilation)	SOM_22_CR1_myeloid	CR1	myeloid	22	0.126217
4126	Critical (ventilation)	SOM_24_CR1_myeloid	CR1	myeloid	24	0.0856473
4126	Critical (ventilation)	SOM_28_CR1_myeloid	CR1	myeloid	28	0.0135233
4127	Severe (no venitlation)	SOM_11_CR1_myeloid	CR1	myeloid	11	2.10975
4127	Severe (no venitlation)	SOM_17_CR1_myeloid	CR1	myeloid	17	0.116252
4127	Severe (no venitlation)	SOM_19_CR1_myeloid	CR1	myeloid	19	0.146391
4127	Severe (no venitlation)	SOM_22_CR1_myeloid	CR1	myeloid	22	3.72435
4127	Severe (no venitlation)	SOM_24_CR1_myeloid	CR1	myeloid	24	2.48434
4127	Severe (no venitlation)	SOM_28_CR1_myeloid	CR1	myeloid	28	0.187294
4128	Critical (ventilation)	SOM_11_CR1_myeloid	CR1	myeloid	11	0.700495
4128	Critical (ventilation)	SOM_17_CR1_myeloid	CR1	myeloid	17	0.0341705
4128	Critical (ventilation)	SOM_19_CR1_myeloid	CR1	myeloid	19	0.136682
4128	Critical (ventilation)	SOM_22_CR1_myeloid	CR1	myeloid	22	0.341705
4128	Critical (ventilation)	SOM_24_CR1_myeloid	CR1	myeloid	24	1.12763
4128	Critical (ventilation)	SOM_28_CR1_myeloid	CR1	myeloid	28	0.0170853
4129	Critical (ventilation)	SOM_11_CR1_myeloid	CR1	myeloid	11	0.237735
4129	Critical (ventilation)	SOM_17_CR1_myeloid	CR1	myeloid	17	0.00864491
4129	Critical (ventilation)	SOM_19_CR1_myeloid	CR1	myeloid	19	0.0605144
4129	Critical (ventilation)	SOM_22_CR1_myeloid	CR1	myeloid	22	0.0778042
4129	Critical (ventilation)	SOM_24_CR1_myeloid	CR1	myeloid	24	0.129674
4129	Critical (ventilation)	SOM_28_CR1_myeloid	CR1	myeloid	28	0.0129674
4130	Critical (ventilation)	SOM_11_CR1_myeloid	CR1	myeloid	11	0.181488
4130	Critical (ventilation)	SOM_17_CR1_myeloid	CR1	myeloid	17	0
4130	Critical (ventilation)	SOM_19_CR1_myeloid	CR1	myeloid	19	0.272232
4130	Critical (ventilation)	SOM_22_CR1_myeloid	CR1	myeloid	22	0.22686
4130	Critical (ventilation)	SOM_24_CR1_myeloid	CR1	myeloid	24	0.907441
4130	Critical (ventilation)	SOM_28_CR1_myeloid	CR1	myeloid	28	0.0453721
4131	Severe (no venitlation)	SOM_11_CR1_myeloid	CR1	myeloid	11	0.334994
4131	Severe (no venitlation)	SOM_17_CR1_myeloid	CR1	myeloid	17	0.0698398
4131	Severe (no venitlation)	SOM_19_CR1_myeloid	CR1	myeloid	19	0.0804934
4131	Severe (no venitlation)	SOM_22_CR1_myeloid	CR1	myeloid	22	0.898448
4131	Severe (no venitlation)	SOM_24_CR1_myeloid	CR1	myeloid	24	0.602517
4131	Severe (no venitlation)	SOM_28_CR1_myeloid	CR1	myeloid	28	0.0639212
4132	Moderate	SOM_11_CR1_myeloid	CR1	myeloid	11	0.330648
4132	Moderate	SOM_17_CR1_myeloid	CR1	myeloid	17	0.0576658
4132	Moderate	SOM_19_CR1_myeloid	CR1	myeloid	19	0.0641765
4132	Moderate	SOM_22_CR1_myeloid	CR1	myeloid	22	3.81804
4132	Moderate	SOM_24_CR1_myeloid	CR1	myeloid	24	2.42894
4132	Moderate	SOM_28_CR1_myeloid	CR1	myeloid	28	0.188344
4133	Mild	SOM_11_CR1_myeloid	CR1	myeloid	11	2.13921
4133	Mild	SOM_17_CR1_myeloid	CR1	myeloid	17	0.0975582
4133	Mild	SOM_19_CR1_myeloid	CR1	myeloid	19	0.0268639
4133	Mild	SOM_22_CR1_myeloid	CR1	myeloid	22	3.12893
4133	Mild	SOM_24_CR1_myeloid	CR1	myeloid	24	1.25836
4133	Mild	SOM_28_CR1_myeloid	CR1	myeloid	28	0.147044
4134	Mild	SOM_11_CR1_myeloid	CR1	myeloid	11	2.68364
4134	Mild	SOM_17_CR1_myeloid	CR1	myeloid	17	0.124467
4134	Mild	SOM_19_CR1_myeloid	CR1	myeloid	19	0.0192267
4134	Mild	SOM_22_CR1_myeloid	CR1	myeloid	22	4.46869
4134	Mild	SOM_24_CR1_myeloid	CR1	myeloid	24	2.84656
4134	Mild	SOM_28_CR1_myeloid	CR1	myeloid	28	0.164945
4135	Moderate	SOM_11_CR1_myeloid	CR1	myeloid	11	2.11733
4135	Moderate	SOM_17_CR1_myeloid	CR1	myeloid	17	0.067659
4135	Moderate	SOM_19_CR1_myeloid	CR1	myeloid	19	0.378094
4135	Moderate	SOM_22_CR1_myeloid	CR1	myeloid	22	1.15816
4135	Moderate	SOM_24_CR1_myeloid	CR1	myeloid	24	2.55114
4135	Moderate	SOM_28_CR1_myeloid	CR1	myeloid	28	0.163178
4136	Healthy	SOM_11_CR1_myeloid	CR1	myeloid	11	2.11002
4136	Healthy	SOM_17_CR1_myeloid	CR1	myeloid	17	0.12232
4136	Healthy	SOM_19_CR1_myeloid	CR1	myeloid	19	0.0509667
4136	Healthy	SOM_22_CR1_myeloid	CR1	myeloid	22	4.70592
4136	Healthy	SOM_24_CR1_myeloid	CR1	myeloid	24	1.23339
4136	Healthy	SOM_28_CR1_myeloid	CR1	myeloid	28	0.149502
4137	Healthy	SOM_11_CR1_myeloid	CR1	myeloid	11	1.91347
4137	Healthy	SOM_17_CR1_myeloid	CR1	myeloid	17	0.0117032
4137	Healthy	SOM_19_CR1_myeloid	CR1	myeloid	19	0.0370602
4137	Healthy	SOM_22_CR1_myeloid	CR1	myeloid	22	2.22556
4137	Healthy	SOM_24_CR1_myeloid	CR1	myeloid	24	0.959663
4137	Healthy	SOM_28_CR1_myeloid	CR1	myeloid	28	0.11118
4138	Healthy	SOM_11_CR1_myeloid	CR1	myeloid	11	1.36207
4138	Healthy	SOM_17_CR1_myeloid	CR1	myeloid	17	0.0196743
4138	Healthy	SOM_19_CR1_myeloid	CR1	myeloid	19	0.0529693
4138	Healthy	SOM_22_CR1_myeloid	CR1	myeloid	22	2.07337
4138	Healthy	SOM_24_CR1_myeloid	CR1	myeloid	24	1.36358
4138	Healthy	SOM_28_CR1_myeloid	CR1	myeloid	28	0.155881
4139	Healthy	SOM_11_CR1_myeloid	CR1	myeloid	11	3.77949
4139	Healthy	SOM_17_CR1_myeloid	CR1	myeloid	17	0.0619025
4139	Healthy	SOM_19_CR1_myeloid	CR1	myeloid	19	0.0619025
4139	Healthy	SOM_22_CR1_myeloid	CR1	myeloid	22	4.07525
4139	Healthy	SOM_24_CR1_myeloid	CR1	myeloid	24	6.26591
4139	Healthy	SOM_28_CR1_myeloid	CR1	myeloid	28	0.340464
4140	Healthy	SOM_11_CR1_myeloid	CR1	myeloid	11	1.44613
4140	Healthy	SOM_17_CR1_myeloid	CR1	myeloid	17	0.0355605
4140	Healthy	SOM_19_CR1_myeloid	CR1	myeloid	19	0.0316093
4140	Healthy	SOM_22_CR1_myeloid	CR1	myeloid	22	2.15338
4140	Healthy	SOM_24_CR1_myeloid	CR1	myeloid	24	2.26007
4140	Healthy	SOM_28_CR1_myeloid	CR1	myeloid	28	0.189656
4141	Healthy	SOM_11_CR1_myeloid	CR1	myeloid	11	1.02388
4141	Healthy	SOM_17_CR1_myeloid	CR1	myeloid	17	0.0176913
4141	Healthy	SOM_19_CR1_myeloid	CR1	myeloid	19	0.0464396
4141	Healthy	SOM_22_CR1_myeloid	CR1	myeloid	22	2.16718
4141	Healthy	SOM_24_CR1_myeloid	CR1	myeloid	24	0.420168
4141	Healthy	SOM_28_CR1_myeloid	CR1	myeloid	28	0.086245
4142	Healthy	SOM_11_CR1_myeloid	CR1	myeloid	11	2.07693
4142	Healthy	SOM_17_CR1_myeloid	CR1	myeloid	17	0.0405255
4142	Healthy	SOM_19_CR1_myeloid	CR1	myeloid	19	0.0641653
4142	Healthy	SOM_22_CR1_myeloid	CR1	myeloid	22	2.34372
4142	Healthy	SOM_24_CR1_myeloid	CR1	myeloid	24	1.70207
4142	Healthy	SOM_28_CR1_myeloid	CR1	myeloid	28	0.226267
4143	Healthy	SOM_11_CR1_myeloid	CR1	myeloid	11	1.42673
4143	Healthy	SOM_17_CR1_myeloid	CR1	myeloid	17	0.0215085
4143	Healthy	SOM_19_CR1_myeloid	CR1	myeloid	19	0.0322627
4143	Healthy	SOM_22_CR1_myeloid	CR1	myeloid	22	5.35202
4143	Healthy	SOM_24_CR1_myeloid	CR1	myeloid	24	3.17608
4143	Healthy	SOM_28_CR1_myeloid	CR1	myeloid	28	0.469601
4144	Healthy	SOM_11_CR1_myeloid	CR1	myeloid	11	0.98951
4144	Healthy	SOM_17_CR1_myeloid	CR1	myeloid	17	0.0495995
4144	Healthy	SOM_19_CR1_myeloid	CR1	myeloid	19	0.0471195
4144	Healthy	SOM_22_CR1_myeloid	CR1	myeloid	22	1.9443
4144	Healthy	SOM_24_CR1_myeloid	CR1	myeloid	24	1.80046
4144	Healthy	SOM_28_CR1_myeloid	CR1	myeloid	28	0.285197
4145	Healthy	SOM_11_CR1_myeloid	CR1	myeloid	11	1.09227
4145	Healthy	SOM_17_CR1_myeloid	CR1	myeloid	17	0.0156178
4145	Healthy	SOM_19_CR1_myeloid	CR1	myeloid	19	0.0322118
4145	Healthy	SOM_22_CR1_myeloid	CR1	myeloid	22	2.29192
4145	Healthy	SOM_24_CR1_myeloid	CR1	myeloid	24	1.85267
4145	Healthy	SOM_28_CR1_myeloid	CR1	myeloid	28	0.126895
4146	Healthy	SOM_11_CR1_myeloid	CR1	myeloid	11	3.48435
4146	Healthy	SOM_17_CR1_myeloid	CR1	myeloid	17	0.0172921
4146	Healthy	SOM_19_CR1_myeloid	CR1	myeloid	19	0.0605222
4146	Healthy	SOM_22_CR1_myeloid	CR1	myeloid	22	2.60246
4146	Healthy	SOM_24_CR1_myeloid	CR1	myeloid	24	1.82431
4146	Healthy	SOM_28_CR1_myeloid	CR1	myeloid	28	0.155629
4147	Healthy	SOM_11_CR1_myeloid	CR1	myeloid	11	4.79004
4147	Healthy	SOM_17_CR1_myeloid	CR1	myeloid	17	0.0121012
4147	Healthy	SOM_19_CR1_myeloid	CR1	myeloid	19	0.0282361
4147	Healthy	SOM_22_CR1_myeloid	CR1	myeloid	22	4.03171
4147	Healthy	SOM_24_CR1_myeloid	CR1	myeloid	24	1.11734
4147	Healthy	SOM_28_CR1_myeloid	CR1	myeloid	28	0.189585
4148	Healthy	SOM_11_CR1_myeloid	CR1	myeloid	11	1.42235
4148	Healthy	SOM_17_CR1_myeloid	CR1	myeloid	17	0.0236494
4148	Healthy	SOM_19_CR1_myeloid	CR1	myeloid	19	0.0287172
4148	Healthy	SOM_22_CR1_myeloid	CR1	myeloid	22	1.42066
4148	Healthy	SOM_24_CR1_myeloid	CR1	myeloid	24	1.23484
4148	Healthy	SOM_28_CR1_myeloid	CR1	myeloid	28	0.140207
4149	Healthy	SOM_11_CR1_myeloid	CR1	myeloid	11	2.80505
4149	Healthy	SOM_17_CR1_myeloid	CR1	myeloid	17	0.0386903
4149	Healthy	SOM_19_CR1_myeloid	CR1	myeloid	19	0.0386903
4149	Healthy	SOM_22_CR1_myeloid	CR1	myeloid	22	3.40959
4149	Healthy	SOM_24_CR1_myeloid	CR1	myeloid	24	1.17038
4149	Healthy	SOM_28_CR1_myeloid	CR1	myeloid	28	0.16927
4150	Healthy	SOM_11_CR1_myeloid	CR1	myeloid	11	1.20716
4150	Healthy	SOM_17_CR1_myeloid	CR1	myeloid	17	0.00340524
4150	Healthy	SOM_19_CR1_myeloid	CR1	myeloid	19	0.0817258
4150	Healthy	SOM_22_CR1_myeloid	CR1	myeloid	22	2.2713
4150	Healthy	SOM_24_CR1_myeloid	CR1	myeloid	24	0.963683
4150	Healthy	SOM_28_CR1_myeloid	CR1	myeloid	28	0.098752
4151	Healthy	SOM_11_CR1_myeloid	CR1	myeloid	11	0.854284
4151	Healthy	SOM_17_CR1_myeloid	CR1	myeloid	17	0.219673
4151	Healthy	SOM_19_CR1_myeloid	CR1	myeloid	19	0.170857
4151	Healthy	SOM_22_CR1_myeloid	CR1	myeloid	22	1.17159
4151	Healthy	SOM_24_CR1_myeloid	CR1	myeloid	24	1.76959
4151	Healthy	SOM_28_CR1_myeloid	CR1	myeloid	28	0.207469
4152	Healthy	SOM_11_CR1_myeloid	CR1	myeloid	11	2.03126
4152	Healthy	SOM_17_CR1_myeloid	CR1	myeloid	17	0.0187213
4152	Healthy	SOM_19_CR1_myeloid	CR1	myeloid	19	0.056164
4152	Healthy	SOM_22_CR1_myeloid	CR1	myeloid	22	4.58673
4152	Healthy	SOM_24_CR1_myeloid	CR1	myeloid	24	1.72236
4152	Healthy	SOM_28_CR1_myeloid	CR1	myeloid	28	0.215295
4153	Healthy	SOM_11_CR1_myeloid	CR1	myeloid	11	2.71436
4153	Healthy	SOM_17_CR1_myeloid	CR1	myeloid	17	0.051028
4153	Healthy	SOM_19_CR1_myeloid	CR1	myeloid	19	0.0427976
4153	Healthy	SOM_22_CR1_myeloid	CR1	myeloid	22	2.8872
4153	Healthy	SOM_24_CR1_myeloid	CR1	myeloid	24	1.55553
4153	Healthy	SOM_28_CR1_myeloid	CR1	myeloid	28	0.0823032
4154	Healthy	SOM_11_CR1_myeloid	CR1	myeloid	11	2.35459
4154	Healthy	SOM_17_CR1_myeloid	CR1	myeloid	17	0.056136
4154	Healthy	SOM_19_CR1_myeloid	CR1	myeloid	19	0.0717293
4154	Healthy	SOM_22_CR1_myeloid	CR1	myeloid	22	1.88679
4154	Healthy	SOM_24_CR1_myeloid	CR1	myeloid	24	2.35147
4154	Healthy	SOM_28_CR1_myeloid	CR1	myeloid	28	0.149696
4155	Healthy	SOM_11_CR1_myeloid	CR1	myeloid	11	2.26947
4155	Healthy	SOM_17_CR1_myeloid	CR1	myeloid	17	0.047824
4155	Healthy	SOM_19_CR1_myeloid	CR1	myeloid	19	0.0913004
4155	Healthy	SOM_22_CR1_myeloid	CR1	myeloid	22	3.54767
4155	Healthy	SOM_24_CR1_myeloid	CR1	myeloid	24	2.61728
4155	Healthy	SOM_28_CR1_myeloid	CR1	myeloid	28	0.23912
4156	Healthy	SOM_11_CR1_myeloid	CR1	myeloid	11	2.13323
4156	Healthy	SOM_17_CR1_myeloid	CR1	myeloid	17	0.120144
4156	Healthy	SOM_19_CR1_myeloid	CR1	myeloid	19	0.0373782
4156	Healthy	SOM_22_CR1_myeloid	CR1	myeloid	22	3.84461
4156	Healthy	SOM_24_CR1_myeloid	CR1	myeloid	24	1.13469
4156	Healthy	SOM_28_CR1_myeloid	CR1	myeloid	28	0.173542
4157	Healthy	SOM_11_CR1_myeloid	CR1	myeloid	11	1.85634
4157	Healthy	SOM_17_CR1_myeloid	CR1	myeloid	17	0.0661011
4157	Healthy	SOM_19_CR1_myeloid	CR1	myeloid	19	0.0991517
4157	Healthy	SOM_22_CR1_myeloid	CR1	myeloid	22	3.74573
4157	Healthy	SOM_24_CR1_myeloid	CR1	myeloid	24	3.00209
4157	Healthy	SOM_28_CR1_myeloid	CR1	myeloid	28	0.336014
4158	Healthy	SOM_11_CR1_myeloid	CR1	myeloid	11	2.46795
4158	Healthy	SOM_17_CR1_myeloid	CR1	myeloid	17	0.0213675
4158	Healthy	SOM_19_CR1_myeloid	CR1	myeloid	19	0.0641026
4158	Healthy	SOM_22_CR1_myeloid	CR1	myeloid	22	2.29345
4158	Healthy	SOM_24_CR1_myeloid	CR1	myeloid	24	3.0235
4158	Healthy	SOM_28_CR1_myeloid	CR1	myeloid	28	0.156695
4159	Healthy	SOM_11_CR1_myeloid	CR1	myeloid	11	2.32645
4159	Healthy	SOM_17_CR1_myeloid	CR1	myeloid	17	0.00625391
4159	Healthy	SOM_19_CR1_myeloid	CR1	myeloid	19	0.0625391
4159	Healthy	SOM_22_CR1_myeloid	CR1	myeloid	22	3.20826
4159	Healthy	SOM_24_CR1_myeloid	CR1	myeloid	24	6.36023
4159	Healthy	SOM_28_CR1_myeloid	CR1	myeloid	28	0.437774
4160	Healthy	SOM_11_CR1_myeloid	CR1	myeloid	11	2.42194
4160	Healthy	SOM_17_CR1_myeloid	CR1	myeloid	17	0.0267618
4160	Healthy	SOM_19_CR1_myeloid	CR1	myeloid	19	0.0133809
4160	Healthy	SOM_22_CR1_myeloid	CR1	myeloid	22	4.70562
4160	Healthy	SOM_24_CR1_myeloid	CR1	myeloid	24	1.60571
4160	Healthy	SOM_28_CR1_myeloid	CR1	myeloid	28	0.267618
4161	Healthy	SOM_11_CR1_myeloid	CR1	myeloid	11	2.29959
4161	Healthy	SOM_17_CR1_myeloid	CR1	myeloid	17	0.0608553
4161	Healthy	SOM_19_CR1_myeloid	CR1	myeloid	19	0.0350379
4161	Healthy	SOM_22_CR1_myeloid	CR1	myeloid	22	3.83388
4161	Healthy	SOM_24_CR1_myeloid	CR1	myeloid	24	2.89708
4161	Healthy	SOM_28_CR1_myeloid	CR1	myeloid	28	0.21576
4162	Healthy	SOM_11_CR1_myeloid	CR1	myeloid	11	1.59546
4162	Healthy	SOM_17_CR1_myeloid	CR1	myeloid	17	0.0637307
4162	Healthy	SOM_19_CR1_myeloid	CR1	myeloid	19	0.0747187
4162	Healthy	SOM_22_CR1_myeloid	CR1	myeloid	22	4.30951
4162	Healthy	SOM_24_CR1_myeloid	CR1	myeloid	24	2.05476
4162	Healthy	SOM_28_CR1_myeloid	CR1	myeloid	28	0.373594
4163	Healthy	SOM_11_CR1_myeloid	CR1	myeloid	11	3.72317
4163	Healthy	SOM_17_CR1_myeloid	CR1	myeloid	17	0.0103709
4163	Healthy	SOM_19_CR1_myeloid	CR1	myeloid	19	0.0760535
4163	Healthy	SOM_22_CR1_myeloid	CR1	myeloid	22	3.61254
4163	Healthy	SOM_24_CR1_myeloid	CR1	myeloid	24	6.26059
4163	Healthy	SOM_28_CR1_myeloid	CR1	myeloid	28	0.280015
4164	Healthy	SOM_11_CR1_myeloid	CR1	myeloid	11	1.70055
4164	Healthy	SOM_17_CR1_myeloid	CR1	myeloid	17	0.0172644
4164	Healthy	SOM_19_CR1_myeloid	CR1	myeloid	19	0.07769
4164	Healthy	SOM_22_CR1_myeloid	CR1	myeloid	22	0.936596
4164	Healthy	SOM_24_CR1_myeloid	CR1	myeloid	24	0.919332
4164	Healthy	SOM_28_CR1_myeloid	CR1	myeloid	28	0.125167
4165	Healthy	SOM_11_CR1_myeloid	CR1	myeloid	11	2.41059
4165	Healthy	SOM_17_CR1_myeloid	CR1	myeloid	17	0.0790358
4165	Healthy	SOM_19_CR1_myeloid	CR1	myeloid	19	0.0829876
4165	Healthy	SOM_22_CR1_myeloid	CR1	myeloid	22	4.28374
4165	Healthy	SOM_24_CR1_myeloid	CR1	myeloid	24	1.96009
4165	Healthy	SOM_28_CR1_myeloid	CR1	myeloid	28	0.201541
4166	Healthy	SOM_11_CR1_myeloid	CR1	myeloid	11	2.37965
4166	Healthy	SOM_17_CR1_myeloid	CR1	myeloid	17	0.0545337
4166	Healthy	SOM_19_CR1_myeloid	CR1	myeloid	19	0.128898
4166	Healthy	SOM_22_CR1_myeloid	CR1	myeloid	22	3.70334
4166	Healthy	SOM_24_CR1_myeloid	CR1	myeloid	24	2.27059
4166	Healthy	SOM_28_CR1_myeloid	CR1	myeloid	28	0.163601
4167	Critical (ventilation)	SOM_11_CR1_myeloid	CR1	myeloid	11	0.37193
4167	Critical (ventilation)	SOM_17_CR1_myeloid	CR1	myeloid	17	0.0210526
4167	Critical (ventilation)	SOM_19_CR1_myeloid	CR1	myeloid	19	0.498246
4167	Critical (ventilation)	SOM_22_CR1_myeloid	CR1	myeloid	22	4.1614
4167	Critical (ventilation)	SOM_24_CR1_myeloid	CR1	myeloid	24	1.05263
4167	Critical (ventilation)	SOM_28_CR1_myeloid	CR1	myeloid	28	0.0561404
4168	Critical (ventilation)	SOM_11_CR1_myeloid	CR1	myeloid	11	0.827948
4168	Critical (ventilation)	SOM_17_CR1_myeloid	CR1	myeloid	17	0.0201939
4168	Critical (ventilation)	SOM_19_CR1_myeloid	CR1	myeloid	19	0.0100969
4168	Critical (ventilation)	SOM_22_CR1_myeloid	CR1	myeloid	22	0.535137
4168	Critical (ventilation)	SOM_24_CR1_myeloid	CR1	myeloid	24	0.272617
4168	Critical (ventilation)	SOM_28_CR1_myeloid	CR1	myeloid	28	0.06563
4169	Severe (no venitlation)	SOM_11_CR1_myeloid	CR1	myeloid	11	2.42913
4169	Severe (no venitlation)	SOM_17_CR1_myeloid	CR1	myeloid	17	0.083225
4169	Severe (no venitlation)	SOM_19_CR1_myeloid	CR1	myeloid	19	0.156047
4169	Severe (no venitlation)	SOM_22_CR1_myeloid	CR1	myeloid	22	5.15995
4169	Severe (no venitlation)	SOM_24_CR1_myeloid	CR1	myeloid	24	3.6827
4169	Severe (no venitlation)	SOM_28_CR1_myeloid	CR1	myeloid	28	0.358908
4170	Critical (ventilation)	SOM_11_CR1_myeloid	CR1	myeloid	11	0.306145
4170	Critical (ventilation)	SOM_17_CR1_myeloid	CR1	myeloid	17	0.00874699
4170	Critical (ventilation)	SOM_19_CR1_myeloid	CR1	myeloid	19	0.909687
4170	Critical (ventilation)	SOM_22_CR1_myeloid	CR1	myeloid	22	0.555434
4170	Critical (ventilation)	SOM_24_CR1_myeloid	CR1	myeloid	24	0.341133
4170	Critical (ventilation)	SOM_28_CR1_myeloid	CR1	myeloid	28	0.0568555
4171	Critical (ventilation)	SOM_11_CR1_myeloid	CR1	myeloid	11	2.04761
4171	Critical (ventilation)	SOM_17_CR1_myeloid	CR1	myeloid	17	0.0302602
4171	Critical (ventilation)	SOM_19_CR1_myeloid	CR1	myeloid	19	0.067245
4171	Critical (ventilation)	SOM_22_CR1_myeloid	CR1	myeloid	22	0.870822
4171	Critical (ventilation)	SOM_24_CR1_myeloid	CR1	myeloid	24	0.995226
4171	Critical (ventilation)	SOM_28_CR1_myeloid	CR1	myeloid	28	0.0571582
4172	Critical (ventilation)	SOM_11_CR1_myeloid	CR1	myeloid	11	1.2318
4172	Critical (ventilation)	SOM_17_CR1_myeloid	CR1	myeloid	17	0.0139978
4172	Critical (ventilation)	SOM_19_CR1_myeloid	CR1	myeloid	19	0.209966
4172	Critical (ventilation)	SOM_22_CR1_myeloid	CR1	myeloid	22	0.923852
4172	Critical (ventilation)	SOM_24_CR1_myeloid	CR1	myeloid	24	2.75756
4172	Critical (ventilation)	SOM_28_CR1_myeloid	CR1	myeloid	28	0.0419933
4173	Severe (no venitlation)	SOM_11_CR1_myeloid	CR1	myeloid	11	0.8385
4173	Severe (no venitlation)	SOM_17_CR1_myeloid	CR1	myeloid	17	0
4173	Severe (no venitlation)	SOM_19_CR1_myeloid	CR1	myeloid	19	0.088574
4173	Severe (no venitlation)	SOM_22_CR1_myeloid	CR1	myeloid	22	1.48804
4173	Severe (no venitlation)	SOM_24_CR1_myeloid	CR1	myeloid	24	2.09035
4173	Severe (no venitlation)	SOM_28_CR1_myeloid	CR1	myeloid	28	0.200768
4174	Severe (no venitlation)	SOM_11_CR1_myeloid	CR1	myeloid	11	0.600388
4174	Severe (no venitlation)	SOM_17_CR1_myeloid	CR1	myeloid	17	0.035317
4174	Severe (no venitlation)	SOM_19_CR1_myeloid	CR1	myeloid	19	0.0706339
4174	Severe (no venitlation)	SOM_22_CR1_myeloid	CR1	myeloid	22	2.19554
4174	Severe (no venitlation)	SOM_24_CR1_myeloid	CR1	myeloid	24	1.41268
4174	Severe (no venitlation)	SOM_28_CR1_myeloid	CR1	myeloid	28	0.123609
4175	Severe (no venitlation)	SOM_11_CR1_myeloid	CR1	myeloid	11	0.890363
4175	Severe (no venitlation)	SOM_17_CR1_myeloid	CR1	myeloid	17	0.00614043
4175	Severe (no venitlation)	SOM_19_CR1_myeloid	CR1	myeloid	19	0.0399128
4175	Severe (no venitlation)	SOM_22_CR1_myeloid	CR1	myeloid	22	1.24344
4175	Severe (no venitlation)	SOM_24_CR1_myeloid	CR1	myeloid	24	0.365356
4175	Severe (no venitlation)	SOM_28_CR1_myeloid	CR1	myeloid	28	0.070615
4176	Severe (no venitlation)	SOM_11_CR1_myeloid	CR1	myeloid	11	0
4176	Severe (no venitlation)	SOM_17_CR1_myeloid	CR1	myeloid	17	0
4176	Severe (no venitlation)	SOM_19_CR1_myeloid	CR1	myeloid	19	1.75439
4176	Severe (no venitlation)	SOM_22_CR1_myeloid	CR1	myeloid	22	5.96491
4176	Severe (no venitlation)	SOM_24_CR1_myeloid	CR1	myeloid	24	2.45614
4176	Severe (no venitlation)	SOM_28_CR1_myeloid	CR1	myeloid	28	0
4177	Mild	SOM_11_CR1_myeloid	CR1	myeloid	11	4.56666
4177	Mild	SOM_17_CR1_myeloid	CR1	myeloid	17	0.199368
4177	Mild	SOM_19_CR1_myeloid	CR1	myeloid	19	0.0564249
4177	Mild	SOM_22_CR1_myeloid	CR1	myeloid	22	5.68763
4177	Mild	SOM_24_CR1_myeloid	CR1	myeloid	24	5.37541
4177	Mild	SOM_28_CR1_myeloid	CR1	myeloid	28	0.383689
4178	Mild	SOM_11_CR1_myeloid	CR1	myeloid	11	2.28239
4178	Mild	SOM_17_CR1_myeloid	CR1	myeloid	17	0.0584397
4178	Mild	SOM_19_CR1_myeloid	CR1	myeloid	19	0.055193
4178	Mild	SOM_22_CR1_myeloid	CR1	myeloid	22	2.8116
4178	Mild	SOM_24_CR1_myeloid	CR1	myeloid	24	3.20769
4178	Mild	SOM_28_CR1_myeloid	CR1	myeloid	28	0.194799
4179	Moderate	SOM_11_CR1_myeloid	CR1	myeloid	11	2.18307
4179	Moderate	SOM_17_CR1_myeloid	CR1	myeloid	17	0.045115
4179	Moderate	SOM_19_CR1_myeloid	CR1	myeloid	19	0.0325831
4179	Moderate	SOM_22_CR1_myeloid	CR1	myeloid	22	3.51647
4179	Moderate	SOM_24_CR1_myeloid	CR1	myeloid	24	3.41621
4179	Moderate	SOM_28_CR1_myeloid	CR1	myeloid	28	0.280716
4180	Mild	SOM_11_CR1_myeloid	CR1	myeloid	11	1.65103
4180	Mild	SOM_17_CR1_myeloid	CR1	myeloid	17	0.0780258
4180	Mild	SOM_19_CR1_myeloid	CR1	myeloid	19	0.0124841
4180	Mild	SOM_22_CR1_myeloid	CR1	myeloid	22	3.5507
4180	Mild	SOM_24_CR1_myeloid	CR1	myeloid	24	5.0696
4180	Mild	SOM_28_CR1_myeloid	CR1	myeloid	28	0.249683
4181	Moderate	SOM_11_CR1_myeloid	CR1	myeloid	11	1.23294
4181	Moderate	SOM_17_CR1_myeloid	CR1	myeloid	17	0.0610486
4181	Moderate	SOM_19_CR1_myeloid	CR1	myeloid	19	0.038305
4181	Moderate	SOM_22_CR1_myeloid	CR1	myeloid	22	1.83505
4181	Moderate	SOM_24_CR1_myeloid	CR1	myeloid	24	2.08403
4181	Moderate	SOM_28_CR1_myeloid	CR1	myeloid	28	0.105339
4182	Moderate	SOM_11_CR1_myeloid	CR1	myeloid	11	1.5566
4182	Moderate	SOM_17_CR1_myeloid	CR1	myeloid	17	0.433513
4182	Moderate	SOM_19_CR1_myeloid	CR1	myeloid	19	0.0876011
4182	Moderate	SOM_22_CR1_myeloid	CR1	myeloid	22	4.1195
4182	Moderate	SOM_24_CR1_myeloid	CR1	myeloid	24	2.28212
4182	Moderate	SOM_28_CR1_myeloid	CR1	myeloid	28	0.289757
4183	Moderate	SOM_11_CR1_myeloid	CR1	myeloid	11	1.58153
4183	Moderate	SOM_17_CR1_myeloid	CR1	myeloid	17	0.107587
4183	Moderate	SOM_19_CR1_myeloid	CR1	myeloid	19	0.0537935
4183	Moderate	SOM_22_CR1_myeloid	CR1	myeloid	22	1.2932
4183	Moderate	SOM_24_CR1_myeloid	CR1	myeloid	24	2.10871
4183	Moderate	SOM_28_CR1_myeloid	CR1	myeloid	28	0.0537935
4184	Moderate	SOM_11_CR1_myeloid	CR1	myeloid	11	1.76122
4184	Moderate	SOM_17_CR1_myeloid	CR1	myeloid	17	0.146659
4184	Moderate	SOM_19_CR1_myeloid	CR1	myeloid	19	0.0343525
4184	Moderate	SOM_22_CR1_myeloid	CR1	myeloid	22	2.67553
4184	Moderate	SOM_24_CR1_myeloid	CR1	myeloid	24	2.37296
4184	Moderate	SOM_28_CR1_myeloid	CR1	myeloid	28	0.13741
4185	Healthy	SOM_11_CR1_myeloid	CR1	myeloid	11	2.74391
4185	Healthy	SOM_17_CR1_myeloid	CR1	myeloid	17	0.00799392
4185	Healthy	SOM_19_CR1_myeloid	CR1	myeloid	19	0.0399696
4185	Healthy	SOM_22_CR1_myeloid	CR1	myeloid	22	2.66398
4185	Healthy	SOM_24_CR1_myeloid	CR1	myeloid	24	2.05644
4185	Healthy	SOM_28_CR1_myeloid	CR1	myeloid	28	0.15788
4186	Healthy	SOM_11_CR1_myeloid	CR1	myeloid	11	1.89061
4186	Healthy	SOM_17_CR1_myeloid	CR1	myeloid	17	0.0225073
4186	Healthy	SOM_19_CR1_myeloid	CR1	myeloid	19	0.033761
4186	Healthy	SOM_22_CR1_myeloid	CR1	myeloid	22	2.84155
4186	Healthy	SOM_24_CR1_myeloid	CR1	myeloid	24	2.36327
4186	Healthy	SOM_28_CR1_myeloid	CR1	myeloid	28	0.24758
4187	Healthy	SOM_11_CR1_myeloid	CR1	myeloid	11	1.86203
4187	Healthy	SOM_17_CR1_myeloid	CR1	myeloid	17	0.00820277
4187	Healthy	SOM_19_CR1_myeloid	CR1	myeloid	19	0.0492166
4187	Healthy	SOM_22_CR1_myeloid	CR1	myeloid	22	3.08424
4187	Healthy	SOM_24_CR1_myeloid	CR1	myeloid	24	1.26323
4187	Healthy	SOM_28_CR1_myeloid	CR1	myeloid	28	0.196867
4188	Healthy	SOM_11_CR1_myeloid	CR1	myeloid	11	3.09081
4188	Healthy	SOM_17_CR1_myeloid	CR1	myeloid	17	0.0444321
4188	Healthy	SOM_19_CR1_myeloid	CR1	myeloid	19	0.0860872
4188	Healthy	SOM_22_CR1_myeloid	CR1	myeloid	22	3.31297
4188	Healthy	SOM_24_CR1_myeloid	CR1	myeloid	24	2.08831
4188	Healthy	SOM_28_CR1_myeloid	CR1	myeloid	28	0.180505
4189	Healthy	SOM_11_CR1_myeloid	CR1	myeloid	11	3.0997
4189	Healthy	SOM_17_CR1_myeloid	CR1	myeloid	17	0.0257878
4189	Healthy	SOM_19_CR1_myeloid	CR1	myeloid	19	0.0309454
4189	Healthy	SOM_22_CR1_myeloid	CR1	myeloid	22	4.8739
4189	Healthy	SOM_24_CR1_myeloid	CR1	myeloid	24	5.80226
4189	Healthy	SOM_28_CR1_myeloid	CR1	myeloid	28	0.459023
4190	Healthy	SOM_11_CR1_myeloid	CR1	myeloid	11	1.52976
4190	Healthy	SOM_17_CR1_myeloid	CR1	myeloid	17	0.00711516
4190	Healthy	SOM_19_CR1_myeloid	CR1	myeloid	19	0.135188
4190	Healthy	SOM_22_CR1_myeloid	CR1	myeloid	22	1.07439
4190	Healthy	SOM_24_CR1_myeloid	CR1	myeloid	24	2.42627
4190	Healthy	SOM_28_CR1_myeloid	CR1	myeloid	28	0.128073
4191	Healthy	SOM_11_CR1_myeloid	CR1	myeloid	11	2.37984
4191	Healthy	SOM_17_CR1_myeloid	CR1	myeloid	17	0.0161285
4191	Healthy	SOM_19_CR1_myeloid	CR1	myeloid	19	0.0197126
4191	Healthy	SOM_22_CR1_myeloid	CR1	myeloid	22	3.51242
4191	Healthy	SOM_24_CR1_myeloid	CR1	myeloid	24	2.23289
4191	Healthy	SOM_28_CR1_myeloid	CR1	myeloid	28	0.100355
4192	Healthy	SOM_11_CR1_myeloid	CR1	myeloid	11	2.31347
4192	Healthy	SOM_17_CR1_myeloid	CR1	myeloid	17	0.0155397
4192	Healthy	SOM_19_CR1_myeloid	CR1	myeloid	19	0.0174822
4192	Healthy	SOM_22_CR1_myeloid	CR1	myeloid	22	2.77578
4192	Healthy	SOM_24_CR1_myeloid	CR1	myeloid	24	0.936268
4192	Healthy	SOM_28_CR1_myeloid	CR1	myeloid	28	0.101008
4193	Healthy	SOM_11_CR1_myeloid	CR1	myeloid	11	2.01317
4193	Healthy	SOM_17_CR1_myeloid	CR1	myeloid	17	0.056709
4193	Healthy	SOM_19_CR1_myeloid	CR1	myeloid	19	0.0850635
4193	Healthy	SOM_22_CR1_myeloid	CR1	myeloid	22	2.61176
4193	Healthy	SOM_24_CR1_myeloid	CR1	myeloid	24	2.62752
4193	Healthy	SOM_28_CR1_myeloid	CR1	myeloid	28	0.245739
4194	Healthy	SOM_11_CR1_myeloid	CR1	myeloid	11	2.60296
4194	Healthy	SOM_17_CR1_myeloid	CR1	myeloid	17	0.0433827
4194	Healthy	SOM_19_CR1_myeloid	CR1	myeloid	19	0.0665201
4194	Healthy	SOM_22_CR1_myeloid	CR1	myeloid	22	4.12425
4194	Healthy	SOM_24_CR1_myeloid	CR1	myeloid	24	3.09752
4194	Healthy	SOM_28_CR1_myeloid	CR1	myeloid	28	0.335493
4195	Healthy	SOM_11_CR1_myeloid	CR1	myeloid	11	2.94275
4195	Healthy	SOM_17_CR1_myeloid	CR1	myeloid	17	0.0285358
4195	Healthy	SOM_19_CR1_myeloid	CR1	myeloid	19	0.0428036
4195	Healthy	SOM_22_CR1_myeloid	CR1	myeloid	22	3.97717
4195	Healthy	SOM_24_CR1_myeloid	CR1	myeloid	24	3.9094
4195	Healthy	SOM_28_CR1_myeloid	CR1	myeloid	28	0.281791
4196	Healthy	SOM_11_CR1_myeloid	CR1	myeloid	11	0.782341
4196	Healthy	SOM_17_CR1_myeloid	CR1	myeloid	17	0.00581666
4196	Healthy	SOM_19_CR1_myeloid	CR1	myeloid	19	0.19195
4196	Healthy	SOM_22_CR1_myeloid	CR1	myeloid	22	2.01256
4196	Healthy	SOM_24_CR1_myeloid	CR1	myeloid	24	0.744532
4196	Healthy	SOM_28_CR1_myeloid	CR1	myeloid	28	0.0610749
4197	Healthy	SOM_11_CR1_myeloid	CR1	myeloid	11	2.15666
4197	Healthy	SOM_17_CR1_myeloid	CR1	myeloid	17	0.0586277
4197	Healthy	SOM_19_CR1_myeloid	CR1	myeloid	19	0.0314077
4197	Healthy	SOM_22_CR1_myeloid	CR1	myeloid	22	3.71448
4197	Healthy	SOM_24_CR1_myeloid	CR1	myeloid	24	2.01847
4197	Healthy	SOM_28_CR1_myeloid	CR1	myeloid	28	0.257543
4198	Healthy	SOM_11_CR1_myeloid	CR1	myeloid	11	0.922588
4198	Healthy	SOM_17_CR1_myeloid	CR1	myeloid	17	0.0340648
4198	Healthy	SOM_19_CR1_myeloid	CR1	myeloid	19	0.0880007
4198	Healthy	SOM_22_CR1_myeloid	CR1	myeloid	22	2.43279
4198	Healthy	SOM_24_CR1_myeloid	CR1	myeloid	24	2.88699
4198	Healthy	SOM_28_CR1_myeloid	CR1	myeloid	28	0.110711
4199	Healthy	SOM_11_CR1_myeloid	CR1	myeloid	11	2.75295
4199	Healthy	SOM_17_CR1_myeloid	CR1	myeloid	17	0.0536289
4199	Healthy	SOM_19_CR1_myeloid	CR1	myeloid	19	0.196639
4199	Healthy	SOM_22_CR1_myeloid	CR1	myeloid	22	4.54058
4199	Healthy	SOM_24_CR1_myeloid	CR1	myeloid	24	1.50161
4199	Healthy	SOM_28_CR1_myeloid	CR1	myeloid	28	0.589918
4200	Healthy	SOM_11_CR1_myeloid	CR1	myeloid	11	2.61334
4200	Healthy	SOM_17_CR1_myeloid	CR1	myeloid	17	0.0348736
4200	Healthy	SOM_19_CR1_myeloid	CR1	myeloid	19	0.010898
4200	Healthy	SOM_22_CR1_myeloid	CR1	myeloid	22	4.42459
4200	Healthy	SOM_24_CR1_myeloid	CR1	myeloid	24	1.91587
4200	Healthy	SOM_28_CR1_myeloid	CR1	myeloid	28	0.189625
4201	Healthy	SOM_11_CR1_myeloid	CR1	myeloid	11	2.02856
4201	Healthy	SOM_17_CR1_myeloid	CR1	myeloid	17	0.0400374
4201	Healthy	SOM_19_CR1_myeloid	CR1	myeloid	19	0.0567196
4201	Healthy	SOM_22_CR1_myeloid	CR1	myeloid	22	3.10957
4201	Healthy	SOM_24_CR1_myeloid	CR1	myeloid	24	2.31549
4201	Healthy	SOM_28_CR1_myeloid	CR1	myeloid	28	0.200187
4202	Healthy	SOM_11_CR1_myeloid	CR1	myeloid	11	2.50324
4202	Healthy	SOM_17_CR1_myeloid	CR1	myeloid	17	0.0290036
4202	Healthy	SOM_19_CR1_myeloid	CR1	myeloid	19	0.0356968
4202	Healthy	SOM_22_CR1_myeloid	CR1	myeloid	22	4.73651
4202	Healthy	SOM_24_CR1_myeloid	CR1	myeloid	24	1.72906
4202	Healthy	SOM_28_CR1_myeloid	CR1	myeloid	28	0.145018
4203	Healthy	SOM_11_CR1_myeloid	CR1	myeloid	11	2.13842
4203	Healthy	SOM_17_CR1_myeloid	CR1	myeloid	17	0.0294144
4203	Healthy	SOM_19_CR1_myeloid	CR1	myeloid	19	0.0705945
4203	Healthy	SOM_22_CR1_myeloid	CR1	myeloid	22	4.42686
4203	Healthy	SOM_24_CR1_myeloid	CR1	myeloid	24	4.2592
4203	Healthy	SOM_28_CR1_myeloid	CR1	myeloid	28	0.452981
4204	Healthy	SOM_11_CR1_myeloid	CR1	myeloid	11	1.02193
4204	Healthy	SOM_17_CR1_myeloid	CR1	myeloid	17	0.0282748
4204	Healthy	SOM_19_CR1_myeloid	CR1	myeloid	19	0.0686674
4204	Healthy	SOM_22_CR1_myeloid	CR1	myeloid	22	2.98905
4204	Healthy	SOM_24_CR1_myeloid	CR1	myeloid	24	5.46512
4204	Healthy	SOM_28_CR1_myeloid	CR1	myeloid	28	0.311023
4205	Healthy	SOM_11_CR1_myeloid	CR1	myeloid	11	2.33777
4205	Healthy	SOM_17_CR1_myeloid	CR1	myeloid	17	0.0184076
4205	Healthy	SOM_19_CR1_myeloid	CR1	myeloid	19	0.0240715
4205	Healthy	SOM_22_CR1_myeloid	CR1	myeloid	22	2.48503
4205	Healthy	SOM_24_CR1_myeloid	CR1	myeloid	24	1.15968
4205	Healthy	SOM_28_CR1_myeloid	CR1	myeloid	28	0.141597
4206	Healthy	SOM_11_CR1_myeloid	CR1	myeloid	11	1.83336
4206	Healthy	SOM_17_CR1_myeloid	CR1	myeloid	17	0.0302535
4206	Healthy	SOM_19_CR1_myeloid	CR1	myeloid	19	0.0302535
4206	Healthy	SOM_22_CR1_myeloid	CR1	myeloid	22	2.11775
4206	Healthy	SOM_24_CR1_myeloid	CR1	myeloid	24	3.82405
4206	Healthy	SOM_28_CR1_myeloid	CR1	myeloid	28	0.181521
4207	Healthy	SOM_11_CR1_myeloid	CR1	myeloid	11	2.49588
4207	Healthy	SOM_17_CR1_myeloid	CR1	myeloid	17	0.0784868
4207	Healthy	SOM_19_CR1_myeloid	CR1	myeloid	19	0.141276
4207	Healthy	SOM_22_CR1_myeloid	CR1	myeloid	22	3.60647
4207	Healthy	SOM_24_CR1_myeloid	CR1	myeloid	24	2.72349
4207	Healthy	SOM_28_CR1_myeloid	CR1	myeloid	28	0.35319
4208	Healthy	SOM_11_CR1_myeloid	CR1	myeloid	11	2.21492
4208	Healthy	SOM_17_CR1_myeloid	CR1	myeloid	17	0.0258407
4208	Healthy	SOM_19_CR1_myeloid	CR1	myeloid	19	0.04799
4208	Healthy	SOM_22_CR1_myeloid	CR1	myeloid	22	3.62878
4208	Healthy	SOM_24_CR1_myeloid	CR1	myeloid	24	1.39171
4208	Healthy	SOM_28_CR1_myeloid	CR1	myeloid	28	0.153199
4209	Healthy	SOM_11_CR1_myeloid	CR1	myeloid	11	1.81837
4209	Healthy	SOM_17_CR1_myeloid	CR1	myeloid	17	0.0621665
4209	Healthy	SOM_19_CR1_myeloid	CR1	myeloid	19	0.103611
4209	Healthy	SOM_22_CR1_myeloid	CR1	myeloid	22	3.20157
4209	Healthy	SOM_24_CR1_myeloid	CR1	myeloid	24	2.24317
4209	Healthy	SOM_28_CR1_myeloid	CR1	myeloid	28	0.269388
4210	Healthy	SOM_11_CR1_myeloid	CR1	myeloid	11	1.54582
4210	Healthy	SOM_17_CR1_myeloid	CR1	myeloid	17	0.00966137
4210	Healthy	SOM_19_CR1_myeloid	CR1	myeloid	19	0.0531375
4210	Healthy	SOM_22_CR1_myeloid	CR1	myeloid	22	2.33322
4210	Healthy	SOM_24_CR1_myeloid	CR1	myeloid	24	2.77281
4210	Healthy	SOM_28_CR1_myeloid	CR1	myeloid	28	0.173905
4211	Healthy	SOM_11_CR1_myeloid	CR1	myeloid	11	1.9185
4211	Healthy	SOM_17_CR1_myeloid	CR1	myeloid	17	0.0198192
4211	Healthy	SOM_19_CR1_myeloid	CR1	myeloid	19	0.126843
4211	Healthy	SOM_22_CR1_myeloid	CR1	myeloid	22	1.92247
4211	Healthy	SOM_24_CR1_myeloid	CR1	myeloid	24	1.69653
4211	Healthy	SOM_28_CR1_myeloid	CR1	myeloid	28	0.156572
4212	Healthy	SOM_11_CR1_myeloid	CR1	myeloid	11	1.46932
4212	Healthy	SOM_17_CR1_myeloid	CR1	myeloid	17	0.0135734
4212	Healthy	SOM_19_CR1_myeloid	CR1	myeloid	19	0.02545
4212	Healthy	SOM_22_CR1_myeloid	CR1	myeloid	22	3.1575
4212	Healthy	SOM_24_CR1_myeloid	CR1	myeloid	24	1.52531
4212	Healthy	SOM_28_CR1_myeloid	CR1	myeloid	28	0.14761
4213	Healthy	SOM_11_CR1_myeloid	CR1	myeloid	11	1.38135
4213	Healthy	SOM_17_CR1_myeloid	CR1	myeloid	17	0.0556823
4213	Healthy	SOM_19_CR1_myeloid	CR1	myeloid	19	0.051399
4213	Healthy	SOM_22_CR1_myeloid	CR1	myeloid	22	2.11593
4213	Healthy	SOM_24_CR1_myeloid	CR1	myeloid	24	3.16532
4213	Healthy	SOM_28_CR1_myeloid	CR1	myeloid	28	0.159551
4214	Healthy	SOM_11_CR1_myeloid	CR1	myeloid	11	1.65356
4214	Healthy	SOM_17_CR1_myeloid	CR1	myeloid	17	0.030858
4214	Healthy	SOM_19_CR1_myeloid	CR1	myeloid	19	0.0553315
4214	Healthy	SOM_22_CR1_myeloid	CR1	myeloid	22	3.20178
4214	Healthy	SOM_24_CR1_myeloid	CR1	myeloid	24	1.63973
4214	Healthy	SOM_28_CR1_myeloid	CR1	myeloid	28	0.179827
4215	Critical (ventilation)	SOM_11_CR1_myeloid	CR1	myeloid	11	0.91954
4215	Critical (ventilation)	SOM_17_CR1_myeloid	CR1	myeloid	17	0
4215	Critical (ventilation)	SOM_19_CR1_myeloid	CR1	myeloid	19	0.121704
4215	Critical (ventilation)	SOM_22_CR1_myeloid	CR1	myeloid	22	2.59635
4215	Critical (ventilation)	SOM_24_CR1_myeloid	CR1	myeloid	24	0.838404
4215	Critical (ventilation)	SOM_28_CR1_myeloid	CR1	myeloid	28	0.135227
4216	Severe (no venitlation)	SOM_11_CR1_myeloid	CR1	myeloid	11	0.516025
4216	Severe (no venitlation)	SOM_17_CR1_myeloid	CR1	myeloid	17	0.014334
4216	Severe (no venitlation)	SOM_19_CR1_myeloid	CR1	myeloid	19	0.0946047
4216	Severe (no venitlation)	SOM_22_CR1_myeloid	CR1	myeloid	22	1.20979
4216	Severe (no venitlation)	SOM_24_CR1_myeloid	CR1	myeloid	24	0.857176
4216	Severe (no venitlation)	SOM_28_CR1_myeloid	CR1	myeloid	28	0.0229345
4217	Severe (no venitlation)	SOM_11_CR1_myeloid	CR1	myeloid	11	2.33224
4217	Severe (no venitlation)	SOM_17_CR1_myeloid	CR1	myeloid	17	0
4217	Severe (no venitlation)	SOM_19_CR1_myeloid	CR1	myeloid	19	0.240953
4217	Severe (no venitlation)	SOM_22_CR1_myeloid	CR1	myeloid	22	2.07765
4217	Severe (no venitlation)	SOM_24_CR1_myeloid	CR1	myeloid	24	2.40044
4217	Severe (no venitlation)	SOM_28_CR1_myeloid	CR1	myeloid	28	0.109111
4220	Severe (no venitlation)	SOM_11_CR1_myeloid	CR1	myeloid	11	0.313205
4220	Severe (no venitlation)	SOM_17_CR1_myeloid	CR1	myeloid	17	0.0125282
4220	Severe (no venitlation)	SOM_19_CR1_myeloid	CR1	myeloid	19	0.125282
4220	Severe (no venitlation)	SOM_22_CR1_myeloid	CR1	myeloid	22	0.432223
4220	Severe (no venitlation)	SOM_24_CR1_myeloid	CR1	myeloid	24	1.89176
4220	Severe (no venitlation)	SOM_28_CR1_myeloid	CR1	myeloid	28	0.0501128
4221	Critical (ventilation)	SOM_11_CR1_myeloid	CR1	myeloid	11	0.619195
4221	Critical (ventilation)	SOM_17_CR1_myeloid	CR1	myeloid	17	0
4221	Critical (ventilation)	SOM_19_CR1_myeloid	CR1	myeloid	19	0.619195
4221	Critical (ventilation)	SOM_22_CR1_myeloid	CR1	myeloid	22	2.16718
4221	Critical (ventilation)	SOM_24_CR1_myeloid	CR1	myeloid	24	3.09598
4221	Critical (ventilation)	SOM_28_CR1_myeloid	CR1	myeloid	28	0.309598
4222	Severe (no venitlation)	SOM_11_CR1_myeloid	CR1	myeloid	11	3.83723
4222	Severe (no venitlation)	SOM_17_CR1_myeloid	CR1	myeloid	17	0.0414388
4222	Severe (no venitlation)	SOM_19_CR1_myeloid	CR1	myeloid	19	0.066302
4222	Severe (no venitlation)	SOM_22_CR1_myeloid	CR1	myeloid	22	2.3703
4222	Severe (no venitlation)	SOM_24_CR1_myeloid	CR1	myeloid	24	2.39516
4222	Severe (no venitlation)	SOM_28_CR1_myeloid	CR1	myeloid	28	0.116029
4223	Critical (ventilation)	SOM_11_CR1_myeloid	CR1	myeloid	11	0.999167
4223	Critical (ventilation)	SOM_17_CR1_myeloid	CR1	myeloid	17	0
4223	Critical (ventilation)	SOM_19_CR1_myeloid	CR1	myeloid	19	0.666112
4223	Critical (ventilation)	SOM_22_CR1_myeloid	CR1	myeloid	22	2.9975
4223	Critical (ventilation)	SOM_24_CR1_myeloid	CR1	myeloid	24	2.66445
4223	Critical (ventilation)	SOM_28_CR1_myeloid	CR1	myeloid	28	0.582848
4225	Moderate	SOM_11_CR1_myeloid	CR1	myeloid	11	4.95477
4225	Moderate	SOM_17_CR1_myeloid	CR1	myeloid	17	0.0565378
4225	Moderate	SOM_19_CR1_myeloid	CR1	myeloid	19	0.102796
4225	Moderate	SOM_22_CR1_myeloid	CR1	myeloid	22	8.92784
4225	Moderate	SOM_24_CR1_myeloid	CR1	myeloid	24	9.51377
4225	Moderate	SOM_28_CR1_myeloid	CR1	myeloid	28	0.25699
4226	Mild	SOM_11_CR1_myeloid	CR1	myeloid	11	2.02276
4226	Mild	SOM_17_CR1_myeloid	CR1	myeloid	17	0.227117
4226	Mild	SOM_19_CR1_myeloid	CR1	myeloid	19	0.0496818
4226	Mild	SOM_22_CR1_myeloid	CR1	myeloid	22	5.75836
4226	Mild	SOM_24_CR1_myeloid	CR1	myeloid	24	5.40822
4226	Mild	SOM_28_CR1_myeloid	CR1	myeloid	28	0.312286
4227	Moderate	SOM_11_CR1_myeloid	CR1	myeloid	11	1.44328
4227	Moderate	SOM_17_CR1_myeloid	CR1	myeloid	17	0.0350416
4227	Moderate	SOM_19_CR1_myeloid	CR1	myeloid	19	0.205869
4227	Moderate	SOM_22_CR1_myeloid	CR1	myeloid	22	3.48445
4227	Moderate	SOM_24_CR1_myeloid	CR1	myeloid	24	4.04731
4227	Moderate	SOM_28_CR1_myeloid	CR1	myeloid	28	0.260622
4228	Moderate	SOM_11_CR1_myeloid	CR1	myeloid	11	2.06904
4228	Moderate	SOM_17_CR1_myeloid	CR1	myeloid	17	0.0275138
4228	Moderate	SOM_19_CR1_myeloid	CR1	myeloid	19	0.0256796
4228	Moderate	SOM_22_CR1_myeloid	CR1	myeloid	22	3.46674
4228	Moderate	SOM_24_CR1_myeloid	CR1	myeloid	24	4.26832
4228	Moderate	SOM_28_CR1_myeloid	CR1	myeloid	28	0.240288
4229	Moderate	SOM_11_CR1_myeloid	CR1	myeloid	11	0.0245934
4229	Moderate	SOM_17_CR1_myeloid	CR1	myeloid	17	0.0184451
4229	Moderate	SOM_19_CR1_myeloid	CR1	myeloid	19	0.700913
4229	Moderate	SOM_22_CR1_myeloid	CR1	myeloid	22	3.84272
4229	Moderate	SOM_24_CR1_myeloid	CR1	myeloid	24	1.53709
4229	Moderate	SOM_28_CR1_myeloid	CR1	myeloid	28	0.141412
4230	Mild	SOM_11_CR1_myeloid	CR1	myeloid	11	0.909613
4230	Mild	SOM_17_CR1_myeloid	CR1	myeloid	17	0.0625571
4230	Mild	SOM_19_CR1_myeloid	CR1	myeloid	19	0.0490312
4230	Mild	SOM_22_CR1_myeloid	CR1	myeloid	22	3.74497
4230	Mild	SOM_24_CR1_myeloid	CR1	myeloid	24	2.57837
4230	Mild	SOM_28_CR1_myeloid	CR1	myeloid	28	0.170764
4231	Moderate	SOM_11_CR1_myeloid	CR1	myeloid	11	1.23246
4231	Moderate	SOM_17_CR1_myeloid	CR1	myeloid	17	0.123835
4231	Moderate	SOM_19_CR1_myeloid	CR1	myeloid	19	0.120887
4231	Moderate	SOM_22_CR1_myeloid	CR1	myeloid	22	3.80941
4231	Moderate	SOM_24_CR1_myeloid	CR1	myeloid	24	3.24036
4231	Moderate	SOM_28_CR1_myeloid	CR1	myeloid	28	0.203444
4232	Mild	SOM_11_CR1_myeloid	CR1	myeloid	11	1.21131
4232	Mild	SOM_17_CR1_myeloid	CR1	myeloid	17	0.064603
4232	Mild	SOM_19_CR1_myeloid	CR1	myeloid	19	0.22611
4232	Mild	SOM_22_CR1_myeloid	CR1	myeloid	22	4.55451
4232	Mild	SOM_24_CR1_myeloid	CR1	myeloid	24	4
4232	Mild	SOM_28_CR1_myeloid	CR1	myeloid	28	0.247645
4233	Healthy	SOM_11_CR1_myeloid	CR1	myeloid	11	2.11474
4233	Healthy	SOM_17_CR1_myeloid	CR1	myeloid	17	0.128166
4233	Healthy	SOM_19_CR1_myeloid	CR1	myeloid	19	0.0775743
4233	Healthy	SOM_22_CR1_myeloid	CR1	myeloid	22	5.45044
4233	Healthy	SOM_24_CR1_myeloid	CR1	myeloid	24	4.76239
4233	Healthy	SOM_28_CR1_myeloid	CR1	myeloid	28	0.323788
4234	Healthy	SOM_11_CR1_myeloid	CR1	myeloid	11	2.09752
4234	Healthy	SOM_17_CR1_myeloid	CR1	myeloid	17	0.0276549
4234	Healthy	SOM_19_CR1_myeloid	CR1	myeloid	19	0.0340368
4234	Healthy	SOM_22_CR1_myeloid	CR1	myeloid	22	3.11862
4234	Healthy	SOM_24_CR1_myeloid	CR1	myeloid	24	1.78906
4234	Healthy	SOM_28_CR1_myeloid	CR1	myeloid	28	0.23613
4235	Healthy	SOM_11_CR1_myeloid	CR1	myeloid	11	3.04692
4235	Healthy	SOM_17_CR1_myeloid	CR1	myeloid	17	0.0158144
4235	Healthy	SOM_19_CR1_myeloid	CR1	myeloid	19	0.0948867
4235	Healthy	SOM_22_CR1_myeloid	CR1	myeloid	22	4.59673
4235	Healthy	SOM_24_CR1_myeloid	CR1	myeloid	24	2.71481
4235	Healthy	SOM_28_CR1_myeloid	CR1	myeloid	28	0.168687
4236	Healthy	SOM_11_CR1_myeloid	CR1	myeloid	11	2.7758
4236	Healthy	SOM_17_CR1_myeloid	CR1	myeloid	17	0.0257202
4236	Healthy	SOM_19_CR1_myeloid	CR1	myeloid	19	0.0771605
4236	Healthy	SOM_22_CR1_myeloid	CR1	myeloid	22	1.29788
4236	Healthy	SOM_24_CR1_myeloid	CR1	myeloid	24	1.2959
4236	Healthy	SOM_28_CR1_myeloid	CR1	myeloid	28	0.102881
4237	Healthy	SOM_11_CR1_myeloid	CR1	myeloid	11	1.52026
4237	Healthy	SOM_17_CR1_myeloid	CR1	myeloid	17	0.0765596
4237	Healthy	SOM_19_CR1_myeloid	CR1	myeloid	19	0.0721848
4237	Healthy	SOM_22_CR1_myeloid	CR1	myeloid	22	4.40765
4237	Healthy	SOM_24_CR1_myeloid	CR1	myeloid	24	2.42803
4237	Healthy	SOM_28_CR1_myeloid	CR1	myeloid	28	0.20343
4238	Healthy	SOM_11_CR1_myeloid	CR1	myeloid	11	1.68029
4238	Healthy	SOM_17_CR1_myeloid	CR1	myeloid	17	0.0706366
4238	Healthy	SOM_19_CR1_myeloid	CR1	myeloid	19	0.164819
4238	Healthy	SOM_22_CR1_myeloid	CR1	myeloid	22	1.33781
4238	Healthy	SOM_24_CR1_myeloid	CR1	myeloid	24	0.693523
4238	Healthy	SOM_28_CR1_myeloid	CR1	myeloid	28	0.0620746
4240	Healthy	SOM_11_CR1_myeloid	CR1	myeloid	11	3.03947
4240	Healthy	SOM_17_CR1_myeloid	CR1	myeloid	17	0.0281432
4240	Healthy	SOM_19_CR1_myeloid	CR1	myeloid	19	0.0844297
4240	Healthy	SOM_22_CR1_myeloid	CR1	myeloid	22	2.54696
4240	Healthy	SOM_24_CR1_myeloid	CR1	myeloid	24	1.20312
4240	Healthy	SOM_28_CR1_myeloid	CR1	myeloid	28	0.21811
4241	Healthy	SOM_11_CR1_myeloid	CR1	myeloid	11	1.74905
4241	Healthy	SOM_17_CR1_myeloid	CR1	myeloid	17	0.0529346
4241	Healthy	SOM_19_CR1_myeloid	CR1	myeloid	19	0.050729
4241	Healthy	SOM_22_CR1_myeloid	CR1	myeloid	22	4.65162
4241	Healthy	SOM_24_CR1_myeloid	CR1	myeloid	24	1.61671
4241	Healthy	SOM_28_CR1_myeloid	CR1	myeloid	28	0.240411
4242	Healthy	SOM_11_CR1_myeloid	CR1	myeloid	11	1.6555
4242	Healthy	SOM_17_CR1_myeloid	CR1	myeloid	17	0.197083
4242	Healthy	SOM_19_CR1_myeloid	CR1	myeloid	19	0.268033
4242	Healthy	SOM_22_CR1_myeloid	CR1	myeloid	22	5.07686
4242	Healthy	SOM_24_CR1_myeloid	CR1	myeloid	24	4.00473
4242	Healthy	SOM_28_CR1_myeloid	CR1	myeloid	28	0.35475
4243	Healthy	SOM_11_CR1_myeloid	CR1	myeloid	11	1.72228
4243	Healthy	SOM_17_CR1_myeloid	CR1	myeloid	17	0.00742363
4243	Healthy	SOM_19_CR1_myeloid	CR1	myeloid	19	0.193014
4243	Healthy	SOM_22_CR1_myeloid	CR1	myeloid	22	2.65395
4243	Healthy	SOM_24_CR1_myeloid	CR1	myeloid	24	1.56267
4243	Healthy	SOM_28_CR1_myeloid	CR1	myeloid	28	0.0890836
4244	Healthy	SOM_11_CR1_myeloid	CR1	myeloid	11	2.43309
4244	Healthy	SOM_17_CR1_myeloid	CR1	myeloid	17	0.081103
4244	Healthy	SOM_19_CR1_myeloid	CR1	myeloid	19	0.198252
4244	Healthy	SOM_22_CR1_myeloid	CR1	myeloid	22	4.55078
4244	Healthy	SOM_24_CR1_myeloid	CR1	myeloid	24	1.36974
4244	Healthy	SOM_28_CR1_myeloid	CR1	myeloid	28	0.414526
4245	Healthy	SOM_11_CR1_myeloid	CR1	myeloid	11	1.17042
4245	Healthy	SOM_17_CR1_myeloid	CR1	myeloid	17	0.0467235
4245	Healthy	SOM_19_CR1_myeloid	CR1	myeloid	19	0.0747576
4245	Healthy	SOM_22_CR1_myeloid	CR1	myeloid	22	2.90153
4245	Healthy	SOM_24_CR1_myeloid	CR1	myeloid	24	1.24051
4245	Healthy	SOM_28_CR1_myeloid	CR1	myeloid	28	0.172877
4246	Healthy	SOM_11_CR1_myeloid	CR1	myeloid	11	2.09424
4246	Healthy	SOM_17_CR1_myeloid	CR1	myeloid	17	0.104227
4246	Healthy	SOM_19_CR1_myeloid	CR1	myeloid	19	0.0702928
4246	Healthy	SOM_22_CR1_myeloid	CR1	myeloid	22	5.27438
4246	Healthy	SOM_24_CR1_myeloid	CR1	myeloid	24	3.74249
4246	Healthy	SOM_28_CR1_myeloid	CR1	myeloid	28	0.460539
4247	Healthy	SOM_11_CR1_myeloid	CR1	myeloid	11	1.52764
4247	Healthy	SOM_17_CR1_myeloid	CR1	myeloid	17	0.117726
4247	Healthy	SOM_19_CR1_myeloid	CR1	myeloid	19	0.106514
4247	Healthy	SOM_22_CR1_myeloid	CR1	myeloid	22	6.83373
4247	Healthy	SOM_24_CR1_myeloid	CR1	myeloid	24	4.60253
4247	Healthy	SOM_28_CR1_myeloid	CR1	myeloid	28	0.31674
4248	Healthy	SOM_11_CR1_myeloid	CR1	myeloid	11	2.66275
4248	Healthy	SOM_17_CR1_myeloid	CR1	myeloid	17	0.0950192
4248	Healthy	SOM_19_CR1_myeloid	CR1	myeloid	19	0.134795
4248	Healthy	SOM_22_CR1_myeloid	CR1	myeloid	22	5.89782
4248	Healthy	SOM_24_CR1_myeloid	CR1	myeloid	24	1.7236
4248	Healthy	SOM_28_CR1_myeloid	CR1	myeloid	28	0.214346
4249	Healthy	SOM_11_CR1_myeloid	CR1	myeloid	11	2.71936
4249	Healthy	SOM_17_CR1_myeloid	CR1	myeloid	17	0.0208914
4249	Healthy	SOM_19_CR1_myeloid	CR1	myeloid	19	0.0591922
4249	Healthy	SOM_22_CR1_myeloid	CR1	myeloid	22	8.50279
4249	Healthy	SOM_24_CR1_myeloid	CR1	myeloid	24	2.41992
4249	Healthy	SOM_28_CR1_myeloid	CR1	myeloid	28	0.369081
4250	Healthy	SOM_11_CR1_myeloid	CR1	myeloid	11	5.46553
4250	Healthy	SOM_17_CR1_myeloid	CR1	myeloid	17	0.0617023
4250	Healthy	SOM_19_CR1_myeloid	CR1	myeloid	19	0.159127
4250	Healthy	SOM_22_CR1_myeloid	CR1	myeloid	22	3.25399
4250	Healthy	SOM_24_CR1_myeloid	CR1	myeloid	24	3.37739
4250	Healthy	SOM_28_CR1_myeloid	CR1	myeloid	28	0.207839
4251	Healthy	SOM_11_CR1_myeloid	CR1	myeloid	11	2.03698
4251	Healthy	SOM_17_CR1_myeloid	CR1	myeloid	17	0.0411708
4251	Healthy	SOM_19_CR1_myeloid	CR1	myeloid	19	0.0921442
4251	Healthy	SOM_22_CR1_myeloid	CR1	myeloid	22	2.39967
4251	Healthy	SOM_24_CR1_myeloid	CR1	myeloid	24	1.99973
4251	Healthy	SOM_28_CR1_myeloid	CR1	myeloid	28	0.119591
4252	Healthy	SOM_11_CR1_myeloid	CR1	myeloid	11	2.46173
4252	Healthy	SOM_17_CR1_myeloid	CR1	myeloid	17	0
4252	Healthy	SOM_19_CR1_myeloid	CR1	myeloid	19	0.116983
4252	Healthy	SOM_22_CR1_myeloid	CR1	myeloid	22	2.7669
4252	Healthy	SOM_24_CR1_myeloid	CR1	myeloid	24	0.864656
4252	Healthy	SOM_28_CR1_myeloid	CR1	myeloid	28	0.116983
4253	Healthy	SOM_11_CR1_myeloid	CR1	myeloid	11	2.82147
4253	Healthy	SOM_17_CR1_myeloid	CR1	myeloid	17	0.0690755
4253	Healthy	SOM_19_CR1_myeloid	CR1	myeloid	19	0.063762
4253	Healthy	SOM_22_CR1_myeloid	CR1	myeloid	22	2.87991
4253	Healthy	SOM_24_CR1_myeloid	CR1	myeloid	24	2.37513
4253	Healthy	SOM_28_CR1_myeloid	CR1	myeloid	28	0.185972
4254	Healthy	SOM_11_CR1_myeloid	CR1	myeloid	11	2.08964
4254	Healthy	SOM_17_CR1_myeloid	CR1	myeloid	17	0.056769
4254	Healthy	SOM_19_CR1_myeloid	CR1	myeloid	19	0.0729888
4254	Healthy	SOM_22_CR1_myeloid	CR1	myeloid	22	2.60327
4254	Healthy	SOM_24_CR1_myeloid	CR1	myeloid	24	7.12857
4254	Healthy	SOM_28_CR1_myeloid	CR1	myeloid	28	0.183824
4255	Healthy	SOM_11_CR1_myeloid	CR1	myeloid	11	1.75792
4255	Healthy	SOM_17_CR1_myeloid	CR1	myeloid	17	0.0699267
4255	Healthy	SOM_19_CR1_myeloid	CR1	myeloid	19	0.0683005
4255	Healthy	SOM_22_CR1_myeloid	CR1	myeloid	22	1.88477
4255	Healthy	SOM_24_CR1_myeloid	CR1	myeloid	24	2.11081
4255	Healthy	SOM_28_CR1_myeloid	CR1	myeloid	28	0.121965
4256	Healthy	SOM_11_CR1_myeloid	CR1	myeloid	11	1.80714
4256	Healthy	SOM_17_CR1_myeloid	CR1	myeloid	17	0.0845746
4256	Healthy	SOM_19_CR1_myeloid	CR1	myeloid	19	0.0966567
4256	Healthy	SOM_22_CR1_myeloid	CR1	myeloid	22	5.11763
4256	Healthy	SOM_24_CR1_myeloid	CR1	myeloid	24	3.16206
4256	Healthy	SOM_28_CR1_myeloid	CR1	myeloid	28	0.369367
4257	Healthy	SOM_11_CR1_myeloid	CR1	myeloid	11	1.36677
4257	Healthy	SOM_17_CR1_myeloid	CR1	myeloid	17	0.0167445
4257	Healthy	SOM_19_CR1_myeloid	CR1	myeloid	19	0.0481403
4257	Healthy	SOM_22_CR1_myeloid	CR1	myeloid	22	2.16213
4257	Healthy	SOM_24_CR1_myeloid	CR1	myeloid	24	0.801641
4257	Healthy	SOM_28_CR1_myeloid	CR1	myeloid	28	0.0272097
4258	Healthy	SOM_11_CR1_myeloid	CR1	myeloid	11	1.73992
4258	Healthy	SOM_17_CR1_myeloid	CR1	myeloid	17	0.0189122
4258	Healthy	SOM_19_CR1_myeloid	CR1	myeloid	19	0.026477
4258	Healthy	SOM_22_CR1_myeloid	CR1	myeloid	22	3.40419
4258	Healthy	SOM_24_CR1_myeloid	CR1	myeloid	24	1.42598
4258	Healthy	SOM_28_CR1_myeloid	CR1	myeloid	28	0.128603
4259	Healthy	SOM_11_CR1_myeloid	CR1	myeloid	11	0.20229
4259	Healthy	SOM_17_CR1_myeloid	CR1	myeloid	17	0.0367799
4259	Healthy	SOM_19_CR1_myeloid	CR1	myeloid	19	0.0919498
4259	Healthy	SOM_22_CR1_myeloid	CR1	myeloid	22	4.48715
4259	Healthy	SOM_24_CR1_myeloid	CR1	myeloid	24	3.1125
4259	Healthy	SOM_28_CR1_myeloid	CR1	myeloid	28	0.142522
4260	Healthy	SOM_11_CR1_myeloid	CR1	myeloid	11	0.459018
4260	Healthy	SOM_17_CR1_myeloid	CR1	myeloid	17	0.0366238
4260	Healthy	SOM_19_CR1_myeloid	CR1	myeloid	19	0.0561565
4260	Healthy	SOM_22_CR1_myeloid	CR1	myeloid	22	4.6146
4260	Healthy	SOM_24_CR1_myeloid	CR1	myeloid	24	1.84828
4260	Healthy	SOM_28_CR1_myeloid	CR1	myeloid	28	0.197768
4261	Critical (ventilation)	SOM_11_CR1_myeloid	CR1	myeloid	11	0.0811359
4261	Critical (ventilation)	SOM_17_CR1_myeloid	CR1	myeloid	17	0
4261	Critical (ventilation)	SOM_19_CR1_myeloid	CR1	myeloid	19	0.567951
4261	Critical (ventilation)	SOM_22_CR1_myeloid	CR1	myeloid	22	1.46045
4261	Critical (ventilation)	SOM_24_CR1_myeloid	CR1	myeloid	24	0.730223
4261	Critical (ventilation)	SOM_28_CR1_myeloid	CR1	myeloid	28	0.0811359
4262	Critical (ventilation)	SOM_11_CR1_myeloid	CR1	myeloid	11	0.737847
4262	Critical (ventilation)	SOM_17_CR1_myeloid	CR1	myeloid	17	0
4262	Critical (ventilation)	SOM_19_CR1_myeloid	CR1	myeloid	19	0.260417
4262	Critical (ventilation)	SOM_22_CR1_myeloid	CR1	myeloid	22	0.998264
4262	Critical (ventilation)	SOM_24_CR1_myeloid	CR1	myeloid	24	0.607639
4262	Critical (ventilation)	SOM_28_CR1_myeloid	CR1	myeloid	28	0.0434028
4264	Severe (no venitlation)	SOM_11_CR1_myeloid	CR1	myeloid	11	0.193731
4264	Severe (no venitlation)	SOM_17_CR1_myeloid	CR1	myeloid	17	0.0154985
4264	Severe (no venitlation)	SOM_19_CR1_myeloid	CR1	myeloid	19	0.0968654
4264	Severe (no venitlation)	SOM_22_CR1_myeloid	CR1	myeloid	22	3.64214
4264	Severe (no venitlation)	SOM_24_CR1_myeloid	CR1	myeloid	24	1.26313
4264	Severe (no venitlation)	SOM_28_CR1_myeloid	CR1	myeloid	28	0.112364
4265	Severe (no venitlation)	SOM_11_CR1_myeloid	CR1	myeloid	11	2.29592
4265	Severe (no venitlation)	SOM_17_CR1_myeloid	CR1	myeloid	17	0
4265	Severe (no venitlation)	SOM_19_CR1_myeloid	CR1	myeloid	19	0.255102
4265	Severe (no venitlation)	SOM_22_CR1_myeloid	CR1	myeloid	22	2.29592
4265	Severe (no venitlation)	SOM_24_CR1_myeloid	CR1	myeloid	24	0.510204
4265	Severe (no venitlation)	SOM_28_CR1_myeloid	CR1	myeloid	28	0
4266	Critical (ventilation)	SOM_11_CR1_myeloid	CR1	myeloid	11	0.13587
4266	Critical (ventilation)	SOM_17_CR1_myeloid	CR1	myeloid	17	0
4266	Critical (ventilation)	SOM_19_CR1_myeloid	CR1	myeloid	19	0.271739
4266	Critical (ventilation)	SOM_22_CR1_myeloid	CR1	myeloid	22	0.543478
4266	Critical (ventilation)	SOM_24_CR1_myeloid	CR1	myeloid	24	0.13587
4266	Critical (ventilation)	SOM_28_CR1_myeloid	CR1	myeloid	28	0.13587
4267	Critical (ventilation)	SOM_11_CR1_myeloid	CR1	myeloid	11	0.189633
4267	Critical (ventilation)	SOM_17_CR1_myeloid	CR1	myeloid	17	0
4267	Critical (ventilation)	SOM_19_CR1_myeloid	CR1	myeloid	19	0.5689
4267	Critical (ventilation)	SOM_22_CR1_myeloid	CR1	myeloid	22	0.0632111
4267	Critical (ventilation)	SOM_24_CR1_myeloid	CR1	myeloid	24	0.126422
4267	Critical (ventilation)	SOM_28_CR1_myeloid	CR1	myeloid	28	0
4268	Severe (no venitlation)	SOM_11_CR1_myeloid	CR1	myeloid	11	0.845198
4268	Severe (no venitlation)	SOM_17_CR1_myeloid	CR1	myeloid	17	0.0319949
4268	Severe (no venitlation)	SOM_19_CR1_myeloid	CR1	myeloid	19	0.0479923
4268	Severe (no venitlation)	SOM_22_CR1_myeloid	CR1	myeloid	22	3.19682
4268	Severe (no venitlation)	SOM_24_CR1_myeloid	CR1	myeloid	24	1.30113
4268	Severe (no venitlation)	SOM_28_CR1_myeloid	CR1	myeloid	28	0.157308
4269	Mild	SOM_11_CR1_myeloid	CR1	myeloid	11	2.13182
4269	Mild	SOM_17_CR1_myeloid	CR1	myeloid	17	0.0609673
4269	Mild	SOM_19_CR1_myeloid	CR1	myeloid	19	0.0731608
4269	Mild	SOM_22_CR1_myeloid	CR1	myeloid	22	6.07506
4269	Mild	SOM_24_CR1_myeloid	CR1	myeloid	24	1.85815
4269	Mild	SOM_28_CR1_myeloid	CR1	myeloid	28	0.205257
4270	Moderate	SOM_11_CR1_myeloid	CR1	myeloid	11	2.35952
4270	Moderate	SOM_17_CR1_myeloid	CR1	myeloid	17	0.0391389
4270	Moderate	SOM_19_CR1_myeloid	CR1	myeloid	19	0.0503215
4270	Moderate	SOM_22_CR1_myeloid	CR1	myeloid	22	4.7414
4270	Moderate	SOM_24_CR1_myeloid	CR1	myeloid	24	3.32681
4270	Moderate	SOM_28_CR1_myeloid	CR1	myeloid	28	0.363433
4271	Mild	SOM_11_CR1_myeloid	CR1	myeloid	11	1.77238
4271	Mild	SOM_17_CR1_myeloid	CR1	myeloid	17	0.0945932
4271	Mild	SOM_19_CR1_myeloid	CR1	myeloid	19	0.0995718
4271	Mild	SOM_22_CR1_myeloid	CR1	myeloid	22	8.13502
4271	Mild	SOM_24_CR1_myeloid	CR1	myeloid	24	10.0966
4271	Mild	SOM_28_CR1_myeloid	CR1	myeloid	28	0.477945
4272	Mild	SOM_11_CR1_myeloid	CR1	myeloid	11	2.71924
4272	Mild	SOM_17_CR1_myeloid	CR1	myeloid	17	0.0844111
4272	Mild	SOM_19_CR1_myeloid	CR1	myeloid	19	0.0572789
4272	Mild	SOM_22_CR1_myeloid	CR1	myeloid	22	4.6818
4272	Mild	SOM_24_CR1_myeloid	CR1	myeloid	24	2.47204
4272	Mild	SOM_28_CR1_myeloid	CR1	myeloid	28	0.256248
4273	Moderate	SOM_11_CR1_myeloid	CR1	myeloid	11	2.08825
4273	Moderate	SOM_17_CR1_myeloid	CR1	myeloid	17	0.0664756
4273	Moderate	SOM_19_CR1_myeloid	CR1	myeloid	19	0.247564
4273	Moderate	SOM_22_CR1_myeloid	CR1	myeloid	22	8.77249
4273	Moderate	SOM_24_CR1_myeloid	CR1	myeloid	24	5.06819
4273	Moderate	SOM_28_CR1_myeloid	CR1	myeloid	28	0.513467
4274	Moderate	SOM_11_CR1_myeloid	CR1	myeloid	11	2.20115
4274	Moderate	SOM_17_CR1_myeloid	CR1	myeloid	17	0.0403769
4274	Moderate	SOM_19_CR1_myeloid	CR1	myeloid	19	0.157837
4274	Moderate	SOM_22_CR1_myeloid	CR1	myeloid	22	1.15992
4274	Moderate	SOM_24_CR1_myeloid	CR1	myeloid	24	1.1538
4274	Moderate	SOM_28_CR1_myeloid	CR1	myeloid	28	0.0342591
4275	Moderate	SOM_11_CR1_myeloid	CR1	myeloid	11	1.45956
4275	Moderate	SOM_17_CR1_myeloid	CR1	myeloid	17	0.0463784
4275	Moderate	SOM_19_CR1_myeloid	CR1	myeloid	19	0.180057
4275	Moderate	SOM_22_CR1_myeloid	CR1	myeloid	22	3.57114
4275	Moderate	SOM_24_CR1_myeloid	CR1	myeloid	24	1.8565
4275	Moderate	SOM_28_CR1_myeloid	CR1	myeloid	28	0.135043
4000	Healthy	SOM_3_CR2_InnateT	CR2	InnateT	3	17.6182
4000	Healthy	SOM_8_CR2_InnateT	CR2	InnateT	8	0.044603
4000	Healthy	SOM_20_CR2_InnateT	CR2	InnateT	20	0.44603
4000	Healthy	SOM_24_CR2_InnateT	CR2	InnateT	24	0.044603
4000	Healthy	SOM_25_CR2_InnateT	CR2	InnateT	25	0.535236
4000	Healthy	SOM_30_CR2_InnateT	CR2	InnateT	30	0.133809
4001	Healthy	SOM_3_CR2_InnateT	CR2	InnateT	3	21.829
4001	Healthy	SOM_8_CR2_InnateT	CR2	InnateT	8	0.0283126
4001	Healthy	SOM_20_CR2_InnateT	CR2	InnateT	20	0.368063
4001	Healthy	SOM_24_CR2_InnateT	CR2	InnateT	24	0.0566251
4001	Healthy	SOM_25_CR2_InnateT	CR2	InnateT	25	0.141563
4001	Healthy	SOM_30_CR2_InnateT	CR2	InnateT	30	0.0283126
4002	Healthy	SOM_3_CR2_InnateT	CR2	InnateT	3	16.1977
4002	Healthy	SOM_8_CR2_InnateT	CR2	InnateT	8	0.0476963
4002	Healthy	SOM_20_CR2_InnateT	CR2	InnateT	20	0.448345
4002	Healthy	SOM_24_CR2_InnateT	CR2	InnateT	24	0.0286178
4002	Healthy	SOM_25_CR2_InnateT	CR2	InnateT	25	0.562816
4002	Healthy	SOM_30_CR2_InnateT	CR2	InnateT	30	0.209864
4003	Healthy	SOM_3_CR2_InnateT	CR2	InnateT	3	29.5977
4003	Healthy	SOM_8_CR2_InnateT	CR2	InnateT	8	0.0718391
4003	Healthy	SOM_20_CR2_InnateT	CR2	InnateT	20	0.143678
4003	Healthy	SOM_24_CR2_InnateT	CR2	InnateT	24	0.287356
4003	Healthy	SOM_25_CR2_InnateT	CR2	InnateT	25	1.43678
4003	Healthy	SOM_30_CR2_InnateT	CR2	InnateT	30	0.143678
4004	Healthy	SOM_3_CR2_InnateT	CR2	InnateT	3	34.1791
4004	Healthy	SOM_8_CR2_InnateT	CR2	InnateT	8	0.183857
4004	Healthy	SOM_20_CR2_InnateT	CR2	InnateT	20	0.147086
4004	Healthy	SOM_24_CR2_InnateT	CR2	InnateT	24	0.0551572
4004	Healthy	SOM_25_CR2_InnateT	CR2	InnateT	25	0.147086
4004	Healthy	SOM_30_CR2_InnateT	CR2	InnateT	30	0.0367715
4005	Healthy	SOM_3_CR2_InnateT	CR2	InnateT	3	75.7842
4005	Healthy	SOM_8_CR2_InnateT	CR2	InnateT	8	0.0586338
4005	Healthy	SOM_20_CR2_InnateT	CR2	InnateT	20	0.0293169
4005	Healthy	SOM_24_CR2_InnateT	CR2	InnateT	24	0.0586338
4005	Healthy	SOM_25_CR2_InnateT	CR2	InnateT	25	0.205218
4005	Healthy	SOM_30_CR2_InnateT	CR2	InnateT	30	0.0586338
4006	Healthy	SOM_3_CR2_InnateT	CR2	InnateT	3	38.3088
4006	Healthy	SOM_8_CR2_InnateT	CR2	InnateT	8	0.0735294
4006	Healthy	SOM_20_CR2_InnateT	CR2	InnateT	20	0.147059
4006	Healthy	SOM_24_CR2_InnateT	CR2	InnateT	24	0.0735294
4006	Healthy	SOM_25_CR2_InnateT	CR2	InnateT	25	1.02941
4006	Healthy	SOM_30_CR2_InnateT	CR2	InnateT	30	0.294118
4007	Healthy	SOM_3_CR2_InnateT	CR2	InnateT	3	27.2764
4007	Healthy	SOM_8_CR2_InnateT	CR2	InnateT	8	0.0406504
4007	Healthy	SOM_20_CR2_InnateT	CR2	InnateT	20	0.609756
4007	Healthy	SOM_24_CR2_InnateT	CR2	InnateT	24	0
4007	Healthy	SOM_25_CR2_InnateT	CR2	InnateT	25	0.731707
4007	Healthy	SOM_30_CR2_InnateT	CR2	InnateT	30	0.203252
4008	Healthy	SOM_3_CR2_InnateT	CR2	InnateT	3	45.8155
4008	Healthy	SOM_8_CR2_InnateT	CR2	InnateT	8	0.127045
4008	Healthy	SOM_20_CR2_InnateT	CR2	InnateT	20	0.111164
4008	Healthy	SOM_24_CR2_InnateT	CR2	InnateT	24	0.0794029
4008	Healthy	SOM_25_CR2_InnateT	CR2	InnateT	25	0.127045
4008	Healthy	SOM_30_CR2_InnateT	CR2	InnateT	30	0.0317612
4009	Healthy	SOM_3_CR2_InnateT	CR2	InnateT	3	55.6883
4009	Healthy	SOM_8_CR2_InnateT	CR2	InnateT	8	0.119439
4009	Healthy	SOM_20_CR2_InnateT	CR2	InnateT	20	0.109485
4009	Healthy	SOM_24_CR2_InnateT	CR2	InnateT	24	0
4009	Healthy	SOM_25_CR2_InnateT	CR2	InnateT	25	0.139345
4009	Healthy	SOM_30_CR2_InnateT	CR2	InnateT	30	0.0995322
4010	Healthy	SOM_3_CR2_InnateT	CR2	InnateT	3	21.6165
4010	Healthy	SOM_8_CR2_InnateT	CR2	InnateT	8	0.338346
4010	Healthy	SOM_20_CR2_InnateT	CR2	InnateT	20	0.676692
4010	Healthy	SOM_24_CR2_InnateT	CR2	InnateT	24	0.075188
4010	Healthy	SOM_25_CR2_InnateT	CR2	InnateT	25	0.018797
4010	Healthy	SOM_30_CR2_InnateT	CR2	InnateT	30	0.018797
4011	Healthy	SOM_3_CR2_InnateT	CR2	InnateT	3	58.7207
4011	Healthy	SOM_8_CR2_InnateT	CR2	InnateT	8	0.0822707
4011	Healthy	SOM_20_CR2_InnateT	CR2	InnateT	20	0.0205677
4011	Healthy	SOM_24_CR2_InnateT	CR2	InnateT	24	0.0411353
4011	Healthy	SOM_25_CR2_InnateT	CR2	InnateT	25	0.185109
4011	Healthy	SOM_30_CR2_InnateT	CR2	InnateT	30	0.0822707
4012	Healthy	SOM_3_CR2_InnateT	CR2	InnateT	3	44.5204
4012	Healthy	SOM_8_CR2_InnateT	CR2	InnateT	8	0.179895
4012	Healthy	SOM_20_CR2_InnateT	CR2	InnateT	20	0.107937
4012	Healthy	SOM_24_CR2_InnateT	CR2	InnateT	24	0.0071958
4012	Healthy	SOM_25_CR2_InnateT	CR2	InnateT	25	0.0935454
4012	Healthy	SOM_30_CR2_InnateT	CR2	InnateT	30	0.100741
4013	Healthy	SOM_3_CR2_InnateT	CR2	InnateT	3	71.6592
4013	Healthy	SOM_8_CR2_InnateT	CR2	InnateT	8	0.176091
4013	Healthy	SOM_20_CR2_InnateT	CR2	InnateT	20	0.0586969
4013	Healthy	SOM_24_CR2_InnateT	CR2	InnateT	24	0
4013	Healthy	SOM_25_CR2_InnateT	CR2	InnateT	25	0.107611
4013	Healthy	SOM_30_CR2_InnateT	CR2	InnateT	30	0.136959
4014	Healthy	SOM_3_CR2_InnateT	CR2	InnateT	3	60.0116
4014	Healthy	SOM_8_CR2_InnateT	CR2	InnateT	8	0.0580383
4014	Healthy	SOM_20_CR2_InnateT	CR2	InnateT	20	0.406268
4014	Healthy	SOM_24_CR2_InnateT	CR2	InnateT	24	0.0580383
4014	Healthy	SOM_25_CR2_InnateT	CR2	InnateT	25	0.754498
4014	Healthy	SOM_30_CR2_InnateT	CR2	InnateT	30	0
4015	Healthy	SOM_3_CR2_InnateT	CR2	InnateT	3	22.4232
4015	Healthy	SOM_8_CR2_InnateT	CR2	InnateT	8	0.0205529
4015	Healthy	SOM_20_CR2_InnateT	CR2	InnateT	20	0.195252
4015	Healthy	SOM_24_CR2_InnateT	CR2	InnateT	24	0.0308293
4015	Healthy	SOM_25_CR2_InnateT	CR2	InnateT	25	0.215805
4015	Healthy	SOM_30_CR2_InnateT	CR2	InnateT	30	0.226082
4016	Healthy	SOM_3_CR2_InnateT	CR2	InnateT	3	66.9783
4016	Healthy	SOM_8_CR2_InnateT	CR2	InnateT	8	0.1802
4016	Healthy	SOM_20_CR2_InnateT	CR2	InnateT	20	0.236513
4016	Healthy	SOM_24_CR2_InnateT	CR2	InnateT	24	0.0337876
4016	Healthy	SOM_25_CR2_InnateT	CR2	InnateT	25	0.225251
4016	Healthy	SOM_30_CR2_InnateT	CR2	InnateT	30	0.101363
4017	Healthy	SOM_3_CR2_InnateT	CR2	InnateT	3	12.429
4017	Healthy	SOM_8_CR2_InnateT	CR2	InnateT	8	0.067278
4017	Healthy	SOM_20_CR2_InnateT	CR2	InnateT	20	0.132064
4017	Healthy	SOM_24_CR2_InnateT	CR2	InnateT	24	0.044852
4017	Healthy	SOM_25_CR2_InnateT	CR2	InnateT	25	0.0722615
4017	Healthy	SOM_30_CR2_InnateT	CR2	InnateT	30	0.102163
4018	Healthy	SOM_3_CR2_InnateT	CR2	InnateT	3	8.6942
4018	Healthy	SOM_8_CR2_InnateT	CR2	InnateT	8	0.0333111
4018	Healthy	SOM_20_CR2_InnateT	CR2	InnateT	20	0.199867
4018	Healthy	SOM_24_CR2_InnateT	CR2	InnateT	24	0.0666223
4018	Healthy	SOM_25_CR2_InnateT	CR2	InnateT	25	0.799467
4018	Healthy	SOM_30_CR2_InnateT	CR2	InnateT	30	0.133245
4019	Healthy	SOM_3_CR2_InnateT	CR2	InnateT	3	67.7464
4019	Healthy	SOM_8_CR2_InnateT	CR2	InnateT	8	0.034459
4019	Healthy	SOM_20_CR2_InnateT	CR2	InnateT	20	0.137836
4019	Healthy	SOM_24_CR2_InnateT	CR2	InnateT	24	0.068918
4019	Healthy	SOM_25_CR2_InnateT	CR2	InnateT	25	0.34459
4019	Healthy	SOM_30_CR2_InnateT	CR2	InnateT	30	0.275672
4020	Healthy	SOM_3_CR2_InnateT	CR2	InnateT	3	78.1666
4020	Healthy	SOM_8_CR2_InnateT	CR2	InnateT	8	0.0619387
4020	Healthy	SOM_20_CR2_InnateT	CR2	InnateT	20	0.123877
4020	Healthy	SOM_24_CR2_InnateT	CR2	InnateT	24	0.0123877
4020	Healthy	SOM_25_CR2_InnateT	CR2	InnateT	25	0.235367
4020	Healthy	SOM_30_CR2_InnateT	CR2	InnateT	30	0.216785
4021	Healthy	SOM_3_CR2_InnateT	CR2	InnateT	3	58.1447
4021	Healthy	SOM_8_CR2_InnateT	CR2	InnateT	8	0.258366
4021	Healthy	SOM_20_CR2_InnateT	CR2	InnateT	20	0.159941
4021	Healthy	SOM_24_CR2_InnateT	CR2	InnateT	24	0.0369094
4021	Healthy	SOM_25_CR2_InnateT	CR2	InnateT	25	0.0984252
4021	Healthy	SOM_30_CR2_InnateT	CR2	InnateT	30	0.0369094
4022	Healthy	SOM_3_CR2_InnateT	CR2	InnateT	3	15.5532
4022	Healthy	SOM_8_CR2_InnateT	CR2	InnateT	8	0.0473821
4022	Healthy	SOM_20_CR2_InnateT	CR2	InnateT	20	0.266525
4022	Healthy	SOM_24_CR2_InnateT	CR2	InnateT	24	0.0473821
4022	Healthy	SOM_25_CR2_InnateT	CR2	InnateT	25	0.100687
4022	Healthy	SOM_30_CR2_InnateT	CR2	InnateT	30	0.0533049
4023	Healthy	SOM_3_CR2_InnateT	CR2	InnateT	3	3.25214
4023	Healthy	SOM_8_CR2_InnateT	CR2	InnateT	8	0.0738136
4023	Healthy	SOM_20_CR2_InnateT	CR2	InnateT	20	0.199731
4023	Healthy	SOM_24_CR2_InnateT	CR2	InnateT	24	0.0998654
4023	Healthy	SOM_25_CR2_InnateT	CR2	InnateT	25	0.130259
4023	Healthy	SOM_30_CR2_InnateT	CR2	InnateT	30	0.0998654
4024	Healthy	SOM_3_CR2_InnateT	CR2	InnateT	3	6.38444
4024	Healthy	SOM_8_CR2_InnateT	CR2	InnateT	8	0.0516262
4024	Healthy	SOM_20_CR2_InnateT	CR2	InnateT	20	0.27534
4024	Healthy	SOM_24_CR2_InnateT	CR2	InnateT	24	0.0344175
4024	Healthy	SOM_25_CR2_InnateT	CR2	InnateT	25	0.240922
4024	Healthy	SOM_30_CR2_InnateT	CR2	InnateT	30	0.068835
4025	Healthy	SOM_3_CR2_InnateT	CR2	InnateT	3	64.8504
4025	Healthy	SOM_8_CR2_InnateT	CR2	InnateT	8	0.0893256
4025	Healthy	SOM_20_CR2_InnateT	CR2	InnateT	20	0.104213
4025	Healthy	SOM_24_CR2_InnateT	CR2	InnateT	24	0
4025	Healthy	SOM_25_CR2_InnateT	CR2	InnateT	25	0.223314
4025	Healthy	SOM_30_CR2_InnateT	CR2	InnateT	30	0.148876
4026	Healthy	SOM_3_CR2_InnateT	CR2	InnateT	3	8.12119
4026	Healthy	SOM_8_CR2_InnateT	CR2	InnateT	8	0.046853
4026	Healthy	SOM_20_CR2_InnateT	CR2	InnateT	20	0.105419
4026	Healthy	SOM_24_CR2_InnateT	CR2	InnateT	24	0.0273309
4026	Healthy	SOM_25_CR2_InnateT	CR2	InnateT	25	0.0351398
4026	Healthy	SOM_30_CR2_InnateT	CR2	InnateT	30	0.0390442
4027	Healthy	SOM_3_CR2_InnateT	CR2	InnateT	3	73.2213
4027	Healthy	SOM_8_CR2_InnateT	CR2	InnateT	8	0.06917
4027	Healthy	SOM_20_CR2_InnateT	CR2	InnateT	20	0.0988142
4027	Healthy	SOM_24_CR2_InnateT	CR2	InnateT	24	0.0296443
4027	Healthy	SOM_25_CR2_InnateT	CR2	InnateT	25	0.0395257
4027	Healthy	SOM_30_CR2_InnateT	CR2	InnateT	30	0.0790514
4028	Healthy	SOM_3_CR2_InnateT	CR2	InnateT	3	46.0349
4028	Healthy	SOM_8_CR2_InnateT	CR2	InnateT	8	0.0396511
4028	Healthy	SOM_20_CR2_InnateT	CR2	InnateT	20	0.376685
4028	Healthy	SOM_24_CR2_InnateT	CR2	InnateT	24	0.118953
4028	Healthy	SOM_25_CR2_InnateT	CR2	InnateT	25	0.317209
4028	Healthy	SOM_30_CR2_InnateT	CR2	InnateT	30	0.0793021
4029	Healthy	SOM_3_CR2_InnateT	CR2	InnateT	3	69.4001
4029	Healthy	SOM_8_CR2_InnateT	CR2	InnateT	8	0.220143
4029	Healthy	SOM_20_CR2_InnateT	CR2	InnateT	20	0.110072
4029	Healthy	SOM_24_CR2_InnateT	CR2	InnateT	24	0.110072
4029	Healthy	SOM_25_CR2_InnateT	CR2	InnateT	25	0.770501
4029	Healthy	SOM_30_CR2_InnateT	CR2	InnateT	30	0
4030	Critical (ventilation)	SOM_3_CR2_InnateT	CR2	InnateT	3	14.308
4030	Critical (ventilation)	SOM_8_CR2_InnateT	CR2	InnateT	8	0.156201
4030	Critical (ventilation)	SOM_20_CR2_InnateT	CR2	InnateT	20	0.281162
4030	Critical (ventilation)	SOM_24_CR2_InnateT	CR2	InnateT	24	0.312402
4030	Critical (ventilation)	SOM_25_CR2_InnateT	CR2	InnateT	25	0.281162
4030	Critical (ventilation)	SOM_30_CR2_InnateT	CR2	InnateT	30	0.0624805
4031	Severe (no venitlation)	SOM_3_CR2_InnateT	CR2	InnateT	3	8.57481
4031	Severe (no venitlation)	SOM_8_CR2_InnateT	CR2	InnateT	8	0.0591366
4031	Severe (no venitlation)	SOM_20_CR2_InnateT	CR2	InnateT	20	3.01597
4031	Severe (no venitlation)	SOM_24_CR2_InnateT	CR2	InnateT	24	0.118273
4031	Severe (no venitlation)	SOM_25_CR2_InnateT	CR2	InnateT	25	3.13424
4031	Severe (no venitlation)	SOM_30_CR2_InnateT	CR2	InnateT	30	0
4032	Critical (ventilation)	SOM_3_CR2_InnateT	CR2	InnateT	3	2.74314
4032	Critical (ventilation)	SOM_8_CR2_InnateT	CR2	InnateT	8	0.0623441
4032	Critical (ventilation)	SOM_20_CR2_InnateT	CR2	InnateT	20	2.30673
4032	Critical (ventilation)	SOM_24_CR2_InnateT	CR2	InnateT	24	0.311721
4032	Critical (ventilation)	SOM_25_CR2_InnateT	CR2	InnateT	25	1.24688
4032	Critical (ventilation)	SOM_30_CR2_InnateT	CR2	InnateT	30	0.187032
4033	Severe (no venitlation)	SOM_3_CR2_InnateT	CR2	InnateT	3	24
4033	Severe (no venitlation)	SOM_8_CR2_InnateT	CR2	InnateT	8	0
4033	Severe (no venitlation)	SOM_20_CR2_InnateT	CR2	InnateT	20	1.6
4033	Severe (no venitlation)	SOM_24_CR2_InnateT	CR2	InnateT	24	0.8
4033	Severe (no venitlation)	SOM_25_CR2_InnateT	CR2	InnateT	25	4.8
4033	Severe (no venitlation)	SOM_30_CR2_InnateT	CR2	InnateT	30	0
4034	Severe (no venitlation)	SOM_3_CR2_InnateT	CR2	InnateT	3	0.803023
4034	Severe (no venitlation)	SOM_8_CR2_InnateT	CR2	InnateT	8	0.188947
4034	Severe (no venitlation)	SOM_20_CR2_InnateT	CR2	InnateT	20	1.74776
4034	Severe (no venitlation)	SOM_24_CR2_InnateT	CR2	InnateT	24	0.0472367
4034	Severe (no venitlation)	SOM_25_CR2_InnateT	CR2	InnateT	25	1.4171
4034	Severe (no venitlation)	SOM_30_CR2_InnateT	CR2	InnateT	30	0.14171
4035	Severe (no venitlation)	SOM_3_CR2_InnateT	CR2	InnateT	3	4.79324
4035	Severe (no venitlation)	SOM_8_CR2_InnateT	CR2	InnateT	8	0.021937
4035	Severe (no venitlation)	SOM_20_CR2_InnateT	CR2	InnateT	20	0.778765
4035	Severe (no venitlation)	SOM_24_CR2_InnateT	CR2	InnateT	24	0.350993
4035	Severe (no venitlation)	SOM_25_CR2_InnateT	CR2	InnateT	25	0.318087
4035	Severe (no venitlation)	SOM_30_CR2_InnateT	CR2	InnateT	30	0
4036	Critical (ventilation)	SOM_3_CR2_InnateT	CR2	InnateT	3	1.37615
4036	Critical (ventilation)	SOM_8_CR2_InnateT	CR2	InnateT	8	0
4036	Critical (ventilation)	SOM_20_CR2_InnateT	CR2	InnateT	20	13.3028
4036	Critical (ventilation)	SOM_24_CR2_InnateT	CR2	InnateT	24	0.917431
4036	Critical (ventilation)	SOM_25_CR2_InnateT	CR2	InnateT	25	4.12844
4036	Critical (ventilation)	SOM_30_CR2_InnateT	CR2	InnateT	30	0.458716
4037	Critical (ventilation)	SOM_3_CR2_InnateT	CR2	InnateT	3	0.492264
4037	Critical (ventilation)	SOM_8_CR2_InnateT	CR2	InnateT	8	0.0703235
4037	Critical (ventilation)	SOM_20_CR2_InnateT	CR2	InnateT	20	1.85185
4037	Critical (ventilation)	SOM_24_CR2_InnateT	CR2	InnateT	24	0.0703235
4037	Critical (ventilation)	SOM_25_CR2_InnateT	CR2	InnateT	25	0.375059
4037	Critical (ventilation)	SOM_30_CR2_InnateT	CR2	InnateT	30	0.0703235
4038	Severe (no venitlation)	SOM_3_CR2_InnateT	CR2	InnateT	3	0
4038	Severe (no venitlation)	SOM_8_CR2_InnateT	CR2	InnateT	8	0
4038	Severe (no venitlation)	SOM_20_CR2_InnateT	CR2	InnateT	20	13.2812
4038	Severe (no venitlation)	SOM_24_CR2_InnateT	CR2	InnateT	24	0
4038	Severe (no venitlation)	SOM_25_CR2_InnateT	CR2	InnateT	25	13.6719
4038	Severe (no venitlation)	SOM_30_CR2_InnateT	CR2	InnateT	30	0
4039	Severe (no venitlation)	SOM_3_CR2_InnateT	CR2	InnateT	3	4.44894
4039	Severe (no venitlation)	SOM_8_CR2_InnateT	CR2	InnateT	8	0.0505561
4039	Severe (no venitlation)	SOM_20_CR2_InnateT	CR2	InnateT	20	2.93225
4039	Severe (no venitlation)	SOM_24_CR2_InnateT	CR2	InnateT	24	0.151668
4039	Severe (no venitlation)	SOM_25_CR2_InnateT	CR2	InnateT	25	1.76946
4039	Severe (no venitlation)	SOM_30_CR2_InnateT	CR2	InnateT	30	0
4040	Mild	SOM_3_CR2_InnateT	CR2	InnateT	3	38.8073
4040	Mild	SOM_8_CR2_InnateT	CR2	InnateT	8	0.201248
4040	Mild	SOM_20_CR2_InnateT	CR2	InnateT	20	0.0872074
4040	Mild	SOM_24_CR2_InnateT	CR2	InnateT	24	0.0670826
4040	Mild	SOM_25_CR2_InnateT	CR2	InnateT	25	0.107332
4040	Mild	SOM_30_CR2_InnateT	CR2	InnateT	30	0.147582
4041	Mild	SOM_3_CR2_InnateT	CR2	InnateT	3	60.7883
4041	Mild	SOM_8_CR2_InnateT	CR2	InnateT	8	0.0729927
4041	Mild	SOM_20_CR2_InnateT	CR2	InnateT	20	0.116788
4041	Mild	SOM_24_CR2_InnateT	CR2	InnateT	24	0.0291971
4041	Mild	SOM_25_CR2_InnateT	CR2	InnateT	25	0.131387
4041	Mild	SOM_30_CR2_InnateT	CR2	InnateT	30	0.321168
4042	Moderate	SOM_3_CR2_InnateT	CR2	InnateT	3	51.3687
4042	Moderate	SOM_8_CR2_InnateT	CR2	InnateT	8	0.25737
4042	Moderate	SOM_20_CR2_InnateT	CR2	InnateT	20	0.292466
4042	Moderate	SOM_24_CR2_InnateT	CR2	InnateT	24	0.0584932
4042	Moderate	SOM_25_CR2_InnateT	CR2	InnateT	25	0.421151
4042	Moderate	SOM_30_CR2_InnateT	CR2	InnateT	30	0.409453
4043	Mild	SOM_3_CR2_InnateT	CR2	InnateT	3	17.2094
4043	Mild	SOM_8_CR2_InnateT	CR2	InnateT	8	0.150983
4043	Mild	SOM_20_CR2_InnateT	CR2	InnateT	20	0.200443
4043	Mild	SOM_24_CR2_InnateT	CR2	InnateT	24	0.0442535
4043	Mild	SOM_25_CR2_InnateT	CR2	InnateT	25	0.0780945
4043	Mild	SOM_30_CR2_InnateT	CR2	InnateT	30	0.374854
4044	Mild	SOM_3_CR2_InnateT	CR2	InnateT	3	8.53626
4044	Mild	SOM_8_CR2_InnateT	CR2	InnateT	8	0.214075
4044	Mild	SOM_20_CR2_InnateT	CR2	InnateT	20	0.722505
4044	Mild	SOM_24_CR2_InnateT	CR2	InnateT	24	0.0401391
4044	Mild	SOM_25_CR2_InnateT	CR2	InnateT	25	0.695745
4044	Mild	SOM_30_CR2_InnateT	CR2	InnateT	30	0.214075
4045	Mild	SOM_3_CR2_InnateT	CR2	InnateT	3	79.7148
4045	Mild	SOM_8_CR2_InnateT	CR2	InnateT	8	0.375857
4045	Mild	SOM_20_CR2_InnateT	CR2	InnateT	20	0.298474
4045	Mild	SOM_24_CR2_InnateT	CR2	InnateT	24	0.0331638
4045	Mild	SOM_25_CR2_InnateT	CR2	InnateT	25	0.409021
4045	Mild	SOM_30_CR2_InnateT	CR2	InnateT	30	0.276365
4046	Moderate	SOM_3_CR2_InnateT	CR2	InnateT	3	38.7332
4046	Moderate	SOM_8_CR2_InnateT	CR2	InnateT	8	0.141253
4046	Moderate	SOM_20_CR2_InnateT	CR2	InnateT	20	0.334548
4046	Moderate	SOM_24_CR2_InnateT	CR2	InnateT	24	0.0817783
4046	Moderate	SOM_25_CR2_InnateT	CR2	InnateT	25	0.260204
4046	Moderate	SOM_30_CR2_InnateT	CR2	InnateT	30	0.260204
4047	Mild	SOM_3_CR2_InnateT	CR2	InnateT	3	33.4781
4047	Mild	SOM_8_CR2_InnateT	CR2	InnateT	8	0.0780957
4047	Mild	SOM_20_CR2_InnateT	CR2	InnateT	20	0.387355
4047	Mild	SOM_24_CR2_InnateT	CR2	InnateT	24	0.0281145
4047	Mild	SOM_25_CR2_InnateT	CR2	InnateT	25	0.134325
4047	Mild	SOM_30_CR2_InnateT	CR2	InnateT	30	0.33425
4048	Healthy	SOM_3_CR2_InnateT	CR2	InnateT	3	49.6387
4048	Healthy	SOM_8_CR2_InnateT	CR2	InnateT	8	0.154852
4048	Healthy	SOM_20_CR2_InnateT	CR2	InnateT	20	0.258087
4048	Healthy	SOM_24_CR2_InnateT	CR2	InnateT	24	0.0516173
4048	Healthy	SOM_25_CR2_InnateT	CR2	InnateT	25	0.32691
4048	Healthy	SOM_30_CR2_InnateT	CR2	InnateT	30	0.154852
4049	Healthy	SOM_3_CR2_InnateT	CR2	InnateT	3	42.8539
4049	Healthy	SOM_8_CR2_InnateT	CR2	InnateT	8	0.113792
4049	Healthy	SOM_20_CR2_InnateT	CR2	InnateT	20	0.364133
4049	Healthy	SOM_24_CR2_InnateT	CR2	InnateT	24	0.182066
4049	Healthy	SOM_25_CR2_InnateT	CR2	InnateT	25	0.659991
4049	Healthy	SOM_30_CR2_InnateT	CR2	InnateT	30	0.182066
4050	Healthy	SOM_3_CR2_InnateT	CR2	InnateT	3	42.6347
4050	Healthy	SOM_8_CR2_InnateT	CR2	InnateT	8	0.11976
4050	Healthy	SOM_20_CR2_InnateT	CR2	InnateT	20	0.389222
4050	Healthy	SOM_24_CR2_InnateT	CR2	InnateT	24	0.0898204
4050	Healthy	SOM_25_CR2_InnateT	CR2	InnateT	25	0.628743
4050	Healthy	SOM_30_CR2_InnateT	CR2	InnateT	30	0.299401
4051	Healthy	SOM_3_CR2_InnateT	CR2	InnateT	3	52.5149
4051	Healthy	SOM_8_CR2_InnateT	CR2	InnateT	8	0.0721111
4051	Healthy	SOM_20_CR2_InnateT	CR2	InnateT	20	0.360555
4051	Healthy	SOM_24_CR2_InnateT	CR2	InnateT	24	0.0450694
4051	Healthy	SOM_25_CR2_InnateT	CR2	InnateT	25	0.549847
4051	Healthy	SOM_30_CR2_InnateT	CR2	InnateT	30	0.207319
4052	Healthy	SOM_3_CR2_InnateT	CR2	InnateT	3	25.289
4052	Healthy	SOM_8_CR2_InnateT	CR2	InnateT	8	0.144509
4052	Healthy	SOM_20_CR2_InnateT	CR2	InnateT	20	0.361272
4052	Healthy	SOM_24_CR2_InnateT	CR2	InnateT	24	0.144509
4052	Healthy	SOM_25_CR2_InnateT	CR2	InnateT	25	0.50578
4052	Healthy	SOM_30_CR2_InnateT	CR2	InnateT	30	0
4053	Healthy	SOM_3_CR2_InnateT	CR2	InnateT	3	24.8462
4053	Healthy	SOM_8_CR2_InnateT	CR2	InnateT	8	0
4053	Healthy	SOM_20_CR2_InnateT	CR2	InnateT	20	2.07692
4053	Healthy	SOM_24_CR2_InnateT	CR2	InnateT	24	0.230769
4053	Healthy	SOM_25_CR2_InnateT	CR2	InnateT	25	0.846154
4053	Healthy	SOM_30_CR2_InnateT	CR2	InnateT	30	0
4054	Healthy	SOM_3_CR2_InnateT	CR2	InnateT	3	47.321
4054	Healthy	SOM_8_CR2_InnateT	CR2	InnateT	8	0.130195
4054	Healthy	SOM_20_CR2_InnateT	CR2	InnateT	20	0.22033
4054	Healthy	SOM_24_CR2_InnateT	CR2	InnateT	24	0.0600901
4054	Healthy	SOM_25_CR2_InnateT	CR2	InnateT	25	0.420631
4054	Healthy	SOM_30_CR2_InnateT	CR2	InnateT	30	0.370556
4055	Healthy	SOM_3_CR2_InnateT	CR2	InnateT	3	64.4491
4055	Healthy	SOM_8_CR2_InnateT	CR2	InnateT	8	0.2079
4055	Healthy	SOM_20_CR2_InnateT	CR2	InnateT	20	0.29106
4055	Healthy	SOM_24_CR2_InnateT	CR2	InnateT	24	0.12474
4055	Healthy	SOM_25_CR2_InnateT	CR2	InnateT	25	0.16632
4055	Healthy	SOM_30_CR2_InnateT	CR2	InnateT	30	0.04158
4056	Healthy	SOM_3_CR2_InnateT	CR2	InnateT	3	4.08093
4056	Healthy	SOM_8_CR2_InnateT	CR2	InnateT	8	0
4056	Healthy	SOM_20_CR2_InnateT	CR2	InnateT	20	0.445816
4056	Healthy	SOM_24_CR2_InnateT	CR2	InnateT	24	0.411523
4056	Healthy	SOM_25_CR2_InnateT	CR2	InnateT	25	0.48011
4056	Healthy	SOM_30_CR2_InnateT	CR2	InnateT	30	0.0342936
4057	Healthy	SOM_3_CR2_InnateT	CR2	InnateT	3	7.01132
4057	Healthy	SOM_8_CR2_InnateT	CR2	InnateT	8	0.0221877
4057	Healthy	SOM_20_CR2_InnateT	CR2	InnateT	20	1.39783
4057	Healthy	SOM_24_CR2_InnateT	CR2	InnateT	24	0.133126
4057	Healthy	SOM_25_CR2_InnateT	CR2	InnateT	25	0.399379
4057	Healthy	SOM_30_CR2_InnateT	CR2	InnateT	30	0
4058	Healthy	SOM_3_CR2_InnateT	CR2	InnateT	3	31.3892
4058	Healthy	SOM_8_CR2_InnateT	CR2	InnateT	8	0.0830841
4058	Healthy	SOM_20_CR2_InnateT	CR2	InnateT	20	0.348953
4058	Healthy	SOM_24_CR2_InnateT	CR2	InnateT	24	0.166168
4058	Healthy	SOM_25_CR2_InnateT	CR2	InnateT	25	0.73114
4058	Healthy	SOM_30_CR2_InnateT	CR2	InnateT	30	0.199402
4059	Healthy	SOM_3_CR2_InnateT	CR2	InnateT	3	35.3991
4059	Healthy	SOM_8_CR2_InnateT	CR2	InnateT	8	0.446009
4059	Healthy	SOM_20_CR2_InnateT	CR2	InnateT	20	0.446009
4059	Healthy	SOM_24_CR2_InnateT	CR2	InnateT	24	0.0234742
4059	Healthy	SOM_25_CR2_InnateT	CR2	InnateT	25	0.56338
4059	Healthy	SOM_30_CR2_InnateT	CR2	InnateT	30	0.328638
4060	Healthy	SOM_3_CR2_InnateT	CR2	InnateT	3	22.1204
4060	Healthy	SOM_8_CR2_InnateT	CR2	InnateT	8	0.199283
4060	Healthy	SOM_20_CR2_InnateT	CR2	InnateT	20	0.956556
4060	Healthy	SOM_24_CR2_InnateT	CR2	InnateT	24	0.239139
4060	Healthy	SOM_25_CR2_InnateT	CR2	InnateT	25	1.5544
4060	Healthy	SOM_30_CR2_InnateT	CR2	InnateT	30	0.079713
4061	Healthy	SOM_3_CR2_InnateT	CR2	InnateT	3	29.2063
4061	Healthy	SOM_8_CR2_InnateT	CR2	InnateT	8	0
4061	Healthy	SOM_20_CR2_InnateT	CR2	InnateT	20	0.952381
4061	Healthy	SOM_24_CR2_InnateT	CR2	InnateT	24	0.21164
4061	Healthy	SOM_25_CR2_InnateT	CR2	InnateT	25	0.952381
4061	Healthy	SOM_30_CR2_InnateT	CR2	InnateT	30	0.21164
4062	Healthy	SOM_3_CR2_InnateT	CR2	InnateT	3	36.7612
4062	Healthy	SOM_8_CR2_InnateT	CR2	InnateT	8	0
4062	Healthy	SOM_20_CR2_InnateT	CR2	InnateT	20	0.281446
4062	Healthy	SOM_24_CR2_InnateT	CR2	InnateT	24	0.108249
4062	Healthy	SOM_25_CR2_InnateT	CR2	InnateT	25	0.259796
4062	Healthy	SOM_30_CR2_InnateT	CR2	InnateT	30	0.108249
4063	Healthy	SOM_3_CR2_InnateT	CR2	InnateT	3	15.5931
4063	Healthy	SOM_8_CR2_InnateT	CR2	InnateT	8	0.0268384
4063	Healthy	SOM_20_CR2_InnateT	CR2	InnateT	20	0.3489
4063	Healthy	SOM_24_CR2_InnateT	CR2	InnateT	24	0.214707
4063	Healthy	SOM_25_CR2_InnateT	CR2	InnateT	25	0.241546
4063	Healthy	SOM_30_CR2_InnateT	CR2	InnateT	30	0.134192
[truncated: 1,242 more rows]

## Sheet: Figure 6b
Source Data for Figure 6b
Normalized MFI values for myeloid cell FlowSOM clusters
CR1 panel
FlowSOM cluster	HLA-DR BV786	CADM FITC	CD141 BB630	CD123 BB660	FcER1a BB700	CD88 PE-Dazzle594	CD5 PE-Cy55	CD11c APC	CD163 BUV737	CD14 BV510	CD16 BV570	CD27 APC-R700	CD56 BUV563	CD38 BV605	IFNAR2 PE	CD40 BUV496	CD86 BV711	CCR1 PE-Cy7	XCR1 APC-Fire750	CCR3 BUV395	CCR2 BV421	CCR5 BV650	CX3CR1 BV750
1	0	0.33547	0.359516	0.292193	0.117104	0.785033	0.329757	0.692972	0.400946	0.867929	0.231836	0.51782	0.148117	0.742846	0.366478	0.424979	0.647626	0.949879	0.126107	0.115872	0.724601	0.2772	0.672741
2	0.619582	0.362463	0.335984	0.297533	0.115048	0.800133	0.459365	0.788551	0.728999	0.971613	0.233397	0.474153	0.166378	0.768362	0.424814	0.575705	0.806628	0.956972	0.125172	0.138074	0.88104	0.319269	0.708862
3	0.342837	0.230803	0.265716	0.965261	0.664231	0.684387	0.367551	0.512392	0.165302	0.401261	0.200536	0.443307	0.0697334	0.981137	0.590286	0.759806	0.276151	0.601734	0.130652	1	0.660178	0.188319	0.0763505
4	0.519307	0.328243	0.195023	0.265335	0.0930345	0.749523	0.234981	0.692027	0.0707188	0.455428	0.344597	0.938928	0.0899933	0.294523	0.664647	0.266845	0.602884	0.996423	0.719022	0.223108	0.545885	0.250855	0.779662
5	0.744679	0.400359	0.479582	0.521845	0.138124	0.967025	0.368436	0.951338	0.305143	0.629871	0.870761	0.538654	0.271117	0.278051	0.390471	0.945584	0.939591	0.59142	0.147456	0	0.238989	0.168044	1
6	0.653595	0.359999	0	0.596604	0	1	0.41791	0.927125	0.0298556	0.525609	0.984711	0.157181	0	0.403684	0.594945	0.699783	0.957122	0.442262	0.0999658	0.143104	0.0673553	0.0200761	0.962523
7	0.497547	0.276505	0.345183	0.506328	0.0632926	0.927496	0.214343	0.827513	0.00304331	0.374249	0.928123	0.340971	0.154136	0	0.247254	0.408895	0.76741	0.221777	0.0905602	0.0635959	0.018297	0.0959221	0.881523
8	0.191006	0.616874	0.249133	0.123015	0.0807816	0.684609	0.249268	0.540008	0.131835	0.823553	0.168731	0.484893	0.0887093	0.352846	0.795697	0.425935	0.143526	0.435283	0.200884	0.965164	0.452967	0.297002	0.0960014
9	0.67439	0.443991	0.287332	0.856594	0.914466	0.854394	0.628762	0.808631	0.762877	0.94715	0.292429	0.396657	0.159045	0.920754	0.65671	0.830151	0.894455	0.968927	0.135766	0.852932	0.93449	0.439226	0.736228
10	0.943731	0.407308	0.220514	0.290392	0.018202	0.933288	0.53379	0.935018	0.689591	0.921464	0.629022	0.187476	0.108831	0.615533	0.595435	0.913509	1	0.817897	0	0.182037	0.52082	0.445832	0.89476
11	0.810374	0.252786	0.375152	0.447444	0.956326	0.195186	0.123134	0.816955	1	0.527877	0.237598	0.776374	0.195923	0.781095	0.488013	0.560624	0.690343	0.657274	0.184978	0.0622204	0.999355	0.6396	0.790791
12	0.467729	0.244563	0.323134	0.191814	0.0891654	0.56242	0.146799	0.580616	0.117239	0.607672	0.160703	0.358167	0.139534	0.443557	0.284551	0.192274	0.525928	0.674689	0.0911812	0.0581307	0.70041	0.187511	0.431083
13	0.0741255	0.0506507	0.259963	0.204221	0.0671871	0	0.0486629	0.568569	0.0651386	0.0897737	0.960051	0.317172	0.133082	0.871329	0.529274	0	0.0911577	0.0169669	0.0966084	0.10047	0	0	0.599168
14	0.47166	0	0.314218	0.267422	0.097008	0.0281215	0	0.0349128	0.0725264	0.022792	0.145365	0.38086	0.118657	0.59528	0.263826	0.140409	0	0.014936	0.0860351	0.0429874	0.036889	0.0885909	0.061156
15	0.458911	0.0459229	0.253567	0.207555	0.0836672	0.0685786	0.0261158	0.287244	0.0784716	0.0427372	0.85406	0.344038	0.691052	0.775985	0.475846	0.0119764	0.074957	0.2897	0.0827584	0.0816553	0.0274508	0.276439	0.588
16	0.727979	0.313189	0.374014	0.358969	0.726492	0.476296	0.512636	0.792631	0.935961	0.87305	0.214996	0.302587	0.146944	0.800313	0.485832	0.527577	0.862206	0.864417	0.0945538	0.162356	1	0.493957	0.73395
17	0.620499	0.455258	0.528787	0.247588	0.150303	0.798282	0.492361	0.807747	0.79387	0.959867	0.995455	0.576622	0.852094	0.855423	0	0.737324	0.802848	0.972504	0.129402	0.150987	0.872895	0.445609	0.954431
18	0.572713	0.0500185	0.313698	0.168286	0.0308136	0.0401797	0.770599	0.00379012	0.0514366	0	0.137743	0.891365	0.0952183	0.0129769	0.312138	0.177935	0.0725109	0	0.0774802	0.0452037	0.0269807	0.191894	0.0316571
19	0.445081	0.144593	0.23429	0.18366	0.0840093	0.223133	0.124706	0.0789126	0.0809483	0.110993	0.132469	1	0.113736	0.43882	0.577128	0.127929	0.0724535	0.854802	0.706096	0.120432	0.168215	0.165714	0.20948
20	0.758368	1	1	0.140885	0.140872	0.0177996	0.125489	0.690437	0.0596476	0.537971	0.157383	0.428516	0.137767	0.864776	0.715364	1	0.307627	0.209375	1	0.0114977	0.385101	0.206995	0.162479
21	0.737534	0.315086	0.245946	0.370531	0.0497626	0.0963487	0.201817	0.0664647	0.0177343	0.0897851	0.10735	0.749084	0.0490638	1	0.63574	0.3236	0.752167	0.0607317	0.0497602	0.058058	0.123265	0.0257409	0.0322473
22	0.857442	0.14741	0.386059	0.37017	0.921541	0.0249405	0.517015	0.808007	0.683584	0.173006	0.190132	0.288975	0.131232	0.785863	0.412722	0.190463	0.714252	0.251233	0.046143	0.0942761	0.841493	0.77682	0.355267
23	0.697986	0.884107	0.951066	0.216065	0.145499	0.0329217	0.395319	0.564257	0.069603	0.458562	0.150952	0.389333	0.128323	0.921081	0.692364	0.576998	0.308305	0.136793	0.144182	0.0181377	0.497645	0.322363	0.13836
24	0.694414	0.201366	0.413949	1	0.510112	0.0684112	0.10442	0	0.0899277	0.288448	0.20537	0.511059	0.10543	0.597802	0.846983	0.290032	0.0358367	0.533155	0.0548096	0.0937312	0.745995	0.642398	0.250216
25	0.94813	0.278785	0.419746	0.497046	0.964159	0.159722	0.970336	0.962185	0.110325	0.269066	0.197629	0.692547	0.159907	0.768644	0.589751	0.635575	0.532035	0.308975	0.127305	0.0479859	0.721862	0.899546	0.639215
26	0.639534	0.472674	0.122105	0.401009	0.0747436	0.873975	0.542619	0.83328	0.708301	0.951407	1	0.432524	0.76921	0.893461	0.833283	0.731489	0.851861	0.955707	0.110592	0.257181	0.80974	0.244146	0.982393
27	0.862682	0.150801	0.388444	0.454833	0.92074	0.0649357	0.732327	0.81779	0.377149	0.159023	0.16113	0.344839	0.754854	0.810595	0.55397	0.160557	0.681862	0.229367	0.0730742	0.0905422	0.716267	0.850352	0.321111
28	0.818429	0.116395	0.517915	0.954508	0.287525	0.0320922	0.940615	0.396293	0.00439649	0.133849	0.154161	0.42801	0.143141	0.904418	0.559396	0.0784191	0.546002	0.399076	0.0409392	0.0945692	0.46752	0.713971	0.259043
29	0.670698	0.447608	0.00638911	0.400204	0.110592	0.856114	0.693718	0.798288	0.860993	1	0	0.696166	1	0.831176	1	0.847655	0.835443	1	0.169742	0.243118	0.927947	0.319718	0.731966
30	1	0.286791	0.480869	0	1	0.0509721	1	1	0	0.345034	0.205586	0	0.111454	0.757933	0.611684	0.634774	0.929225	0.238533	0.0337253	0.206485	0.73772	1	0
CR2 panel
FlowSOM cluster	HLA-DR BV786	CADM FITC	CD141 BB630	CD123 BB660	FcER1a BB700	CD88 PE-Dazzle594	CD5 PE-Cy55	CD11c APC	CD163 BUV737	CD14 BV510	CD16 BV570	CD27 APC-R700	CD56 BUV563	CD38 BV605	IFNAR2 PE	CD40 BUV496	CD86 BV711	CXCR3 PE-Cy7	CCR8 BUV395	CCR9 BV421	CCR4 BV650	CXCR6 BV750
1	0.642008	0.411373	0.391724	0.146181	0.17302	0.804573	0.53544	0.848073	0.786696	0.933732	0.294208	0.272201	0.0921798	0.730641	0.461861	0.574766	0.783999	0.327372	0.192303	0.523477	0.623034	0.42244
2	0.6703	0.525042	0.612677	0.307017	0.0653888	0.842975	0.703655	0.881287	0.780918	0.926163	0.990097	0.246361	0.768408	0.825248	0.0712519	0.689215	0.835736	0.377598	0.223995	0.420089	0.850493	0.543048
3	0.677827	0.550891	0.318201	0.165566	0.19521	0.86151	0.574162	0.888812	0.846812	0.942224	0.968401	0.307824	0.722049	0.849239	0.723524	0.698354	0.832822	0.523581	0.485318	0.509984	0.714956	0.488793
4	1	0.499721	0.661186	0.376169	0.161765	0.913933	0.678319	0.991332	0.905681	0.92752	0.585185	0.495859	0.163779	0.593383	0.577911	0.878491	0.973602	0.514368	0.209332	0.372652	0.788298	0.600781
5	0.686581	0.465878	0.329919	0.362047	0.164021	0.54866	0.410541	0.762061	0.376791	0.732534	0.359889	0.244798	0.0334842	1	0.542292	1	0.772853	0.341227	1	1	0.719748	1
6	0.734941	0.581016	0.422154	0.0652349	0.256012	0.858215	0.655877	0.884647	0.977053	1	0.347822	0.5647	0.128885	0.769425	0.716553	0.820375	0.837044	0.735748	0.781033	0.803032	1	0.619036
7	0.651338	0.403383	0.387588	0.172337	0.211433	0.72218	0.573755	0.833561	0.920567	0.917978	0.288025	0.285573	0.545803	0.761721	0.561494	0.581864	0.776412	0.407149	0.256018	0.651179	0.68181	0.500271
8	0.778835	1	1	0.137813	0.195014	0.0995686	0.359257	0.699138	0.0723672	0.492396	0.271565	0.189952	0.0790832	0.842294	0.646702	0.745073	0.244627	0.957224	0	0.542471	0.627082	0.233206
9	0.819805	0.340942	0.433187	0.32777	0.904363	0.380262	0.507327	0.868645	1	0.764028	0.321617	0.30614	0.107261	0.752194	0.495655	0.569102	0.789259	0.403344	0.15782	0.489637	0.629815	0.455917
10	0.845331	0.460183	0.102046	0.449787	0.112307	1	0.559148	1	0.601786	0.673482	0.882492	0.0933647	0.201381	0.459843	0.546505	0.852404	1	0.404093	0.109091	0.299199	0.587943	0.367408
11	0.687472	0.00400707	0.574222	0.0405368	0.197486	0.0183374	0	0	0.225074	0.962024	0.252199	0.660736	0	0.233134	0.243245	0.838621	0.0314289	0.0844891	0.820444	0.0979678	0.0517906	0.0633107
12	0.724229	0.505351	0	0.085552	0.256056	0.862177	0.76371	0.877235	0.930365	0.970965	0	0.560946	1	0.781035	1	0.739247	0.826293	0.663197	0.525045	0.748424	0.86447	0.465744
13	0.908074	0.201886	0.445855	0.382109	1	0.104126	0.622334	0.873107	0.697544	0.210178	0.259613	0.213177	0.674303	0.763151	0.545824	0.285737	0.649103	0.383796	0.181758	0.144428	0.381114	0.218085
14	0.756107	0.446011	0.63829	0.512091	0.0531571	0.971535	0.620045	0.996528	0.364177	0.558225	0.895169	0.186255	0.187689	0.237853	0.416643	0.792079	0.978301	0.296237	0.149949	0.17925	0.638903	0.3676
15	0.611286	0	0.303677	0.10884	0.170303	0.0435035	0.201392	0.0489524	0.0795769	0.0254562	0.210964	0.111899	0.0506263	0.501767	0.331601	0.19315	0.0257129	0.0654427	0.142436	0.0888948	0.114777	0
16	0.756525	0.444407	0.219105	0	0.287333	0.987905	0.0166261	0.996646	0.320644	0.575119	0.883005	0.170529	0.0390719	0.363024	0.600177	0.74481	0.937193	0.368489	0.2362	0.244236	0.595646	0.181629
17	0.449884	0.277006	0.32403	0.0804366	0.168511	0.627603	0.228396	0.6803	0.158711	0.585019	0.215819	0.0703037	0.0794774	0.439196	0.3403	0.241669	0.493753	0.108715	0.0333165	0.280237	0.145882	0.067335
18	0.0797336	0.731739	0.350519	0.0898553	0.160373	0.682487	0.3198	0.57076	0.198931	0.81001	0.275778	0.256198	0.0126743	0.334336	0.723406	0.376568	0.162843	0.315081	0.15381	0.591604	0.648293	0.110898
19	0.532994	0.316956	0.278395	0.437796	0.105667	0.937643	0.329438	0.890176	0.106083	0.371159	0.92752	0	0.0445149	0.135183	0.413987	0.39773	0.797104	0.0557152	0.214351	0.0675872	0.0203365	0.132311
20	0.591196	0.339679	0.719603	0.534231	0	0.970387	0.643641	0.927334	0.0944879	0.37559	1	0.00382607	0.220727	0	0	0.491578	0.888106	0	0.280882	0	0.34938	0.275364
21	0.906303	0.17173	0.416315	0.336467	0.999137	0.0600869	0.445239	0.862114	0.853941	0.190966	0.277023	0.144074	0.0849507	0.737519	0.419153	0.25737	0.667872	0.125588	0.165152	0.095544	0.28033	0.090385
22	0.981481	0.210723	0.518726	0.380133	0.9993	0.0826358	1	0.953464	0.0688674	0.17825	0.268701	0.258025	0.0884651	0.751123	0.498277	0.306582	0.579919	0.545134	0.199774	0.13868	0.339105	0.200725
23	0.500357	0.310623	0.317581	0.344874	0.12807	0.853732	0.315323	0.847724	0.12262	0.352575	0.753298	0.159877	0.0547057	0.151514	0.481297	0.373342	0.681956	0.508777	0.211465	0.598782	0.624936	0.573958
24	0	0.0601004	0.304711	0.0656099	0.176048	0	0.0885199	0.59412	0.0876035	0.0693934	0.897698	0.0767833	0.0711771	0.79629	0.39737	0	0.0297046	0.0215985	0.190104	0.0539672	0	0.0348873
25	0.0272808	0.183609	0.336819	0.93407	0.674776	0.677057	0.330244	0.566324	0.131963	0.299807	0.255819	0.315094	0.044098	0.893294	0.505172	0.54994	0.0214559	0.171208	0.0470716	0.238295	0.76953	0.334727
26	0.548761	0.0333392	0.289671	0.0423004	0.179729	0.0510261	0.116279	0.396864	0.089319	0.0462323	0.782797	0.0713196	0.737242	0.685793	0.410754	0.00354218	0.0743438	0.460432	0.173194	0.0658902	0.107225	0.0256474
27	0.803846	0.341361	0.244567	0.14485	0.134274	0.0912196	0.229302	0.026046	0	0.070134	0.203566	0.612561	0.000937565	0.934599	0.620335	0.357878	0.723314	0.243099	0.131239	0.181129	0.24432	0.132946
28	0.74463	0.245934	0.462833	1	0.534492	0.130728	0.251454	0.0863122	0.121167	0.300344	0.292395	0.305316	0.0552229	0.593542	0.773521	0.377018	0	0.93762	0.14456	0.220634	0.32044	0.387571
29	0.826378	0.0864634	0.573463	0.978038	0.329982	0.00591486	0.828259	0.327253	0.00318838	0.125221	0.24866	0.21222	0.0991243	0.858964	0.524486	0.0734477	0.402686	1	0.180646	0.142512	0.124701	0.336921
30	0.659375	0.0846123	0.30406	0.0897159	0.0955189	0.0528368	0.921683	0.0192569	0.0715465	0	0.220326	1	0.0414315	0.382579	0.326441	0.0613196	0.0949299	0.547124	0.21501	0.045961	0.542545	0.0514963

## Sheet: Figure 6d
Source Data for Figure 6d (Column and row names consisit of FlowSOM cluster number and panel info from myeloid cells)
	11_CR1	17_CR1	19_CR1	22_CR1	24_CR1	28_CR1
3_CR2	-0.0073529	0.808824	-0.294118	-0.151961	-0.490196	-0.360294
11_CR2	0.299755	0.0835383	0.40295	0.00737103	0.560198	-0.0540542
21_CR2	0.688725	-0.169118	-0.269608	0.965686	0.0906863	0.401961
28_CR2	0.151961	-0.490196	0.661765	0.259804	0.948529	0.517157
29_CR2	0.0171569	-0.279412	0.296569	0.54902	0.52451	0.970588
30_CR2	0.0318628	-0.39951	0.607843	0.404412	0.517157	0.659314
