# Supplementary material for: Immune phenotypes that are associated with subsequent COVID-19 severity inferred from post-recovery samples
Source: Nat Commun. 2022 Nov 25;13:7255. doi: 10.1038/s41467-022-34638-2 (PMC9700777; doi:10.1038/s41467-022-34638-2)
Supplement: Supplementary file 4 — Source Data [file 41467_2022_34638_MOESM4_ESM.zip › 220923_Source Data_Supplementary Figure 1.xlsx]

## Sheet: Supplementary Figure 1
Source Data for Supplementary Figure 1
FlowJo ID	Age	Severity	Time from symptom onset to sample collection [days]	Hopsitalization length [days]	Time from symptom onset to hospital admission (days]	Time from symptom onset to hospital discharge [days]	Time from symptom onset to death [days]	Time from symptom onset to ICU (days)
4030	55	Critical (ventilation)	113	28	7	35	NA	7
4031	62	Severe (no venitlation)	81	1	1	2	NA	NA
4032	66	Critical (ventilation)	87	21	3	24	NA	8
4033	75	Severe (no venitlation)	106	15	3	18	NA	3
4034	79	Severe (no venitlation)	35	31	6	37	NA	10
4035	51	Severe (no venitlation)	91	2	7	9	NA	NA
4036	86	Critical (ventilation)	28	15	0	15	NA	0
4037	67	Critical (ventilation)	33	46	4	50	NA	5
4038	74	Severe (no venitlation)	17	24	1	25	NA	8
4039	86	Severe (no venitlation)	16	25	1	26	NA	8
4040	39	Mild	28	NA	NA	NA	NA	NA
4041	54	Mild	33	NA	NA	NA	NA	NA
4042	67	Moderate	33	NA	NA	NA	NA	NA
4043	45	Mild	33	NA	NA	NA	NA	NA
4044	58	Mild	NA	NA	NA	NA	NA	NA
4045	45	Mild	NA	NA	NA	NA	NA	NA
4046	38	Moderate	63	NA	NA	NA	NA	NA
4047	32	Mild	73	NA	NA	NA	NA	NA
4078	57	Critical (ventilation)	33	56	3	59	NA	3
4079	69	Severe (no venitlation)	31	32	1	33	NA	2
4080	64	Severe (no venitlation)	77	28	0	28	NA	NA
4081	68	Critical (ventilation)	17	28	1	29	NA	1
4082	74	Critical (ventilation)	30	46	2	48	119	5
4083	54	Critical (ventilation)	28	24	6	30	NA	9
4084	51	Critical (ventilation)	44	10	0	10	NA	0
4085	59	Critical (ventilation)	25	19	10	29	NA	10
4086	78	Critical (ventilation)	29	28	15	43	NA	15
4087	67	Severe (no venitlation)	38	16	NA	16	NA	NA
4088	26	Mild	35	NA	NA	NA	NA	NA
4089	65	Moderate	35	NA	NA	NA	NA	NA
4090	37	Mild	40	NA	NA	NA	NA	NA
4091	77	Moderate	45	NA	NA	NA	NA	NA
4092	57	Moderate	78	NA	NA	NA	NA	NA
4093	44	Moderate	31	5	NA	NA	NA	NA
4094	51	Moderate	110	NA	NA	NA	NA	NA
4095	50	Moderate	29	NA	NA	NA	NA	NA
4121	63	Critical (ventilation)	24	18	10	28	NA	10
4122	57	Severe (no venitlation)	83	7	14	21	NA	NA
4124	64	Critical (ventilation)	15	50	0	50	NA	0
4125	48	Severe (no venitlation)	102	NA	NA	NA	NA	NA
4126	53	Critical (ventilation)	21	21	2	23	NA	4
4127	65	Severe (no venitlation)	110	5	13	18	NA	NA
4128	73	Critical (ventilation)	58	69	15	84	84	15
4129	64	Critical (ventilation)	33	34	4	38	67	8
4130	43	Critical (ventilation)	18	NA	NA	NA	NA	NA
4131	61	Severe (no venitlation)	65	9	13	22	NA	14
4132	52	Moderate	50	NA	NA	NA	NA	NA
4133	39	Mild	52	NA	NA	NA	NA	NA
4134	41	Mild	78	NA	NA	NA	NA	NA
4135	65	Moderate	129	8	NA	NA	NA	NA
4167	74	Critical (ventilation)	66	27	3	30	NA	5
4168	80	Critical (ventilation)	89	39	10	49	NA	11
4169	64	Severe (no venitlation)	91	5	5	10	NA	NA
4170	61	Critical (ventilation)	38	59	8	67	NA	8
4171	73	Critical (ventilation)	36	35	7	42	NA	7
4172	72	Critical (ventilation)	30	20	10	30	NA	10
4173	64	Severe (no venitlation)	96	2	14	16	NA	NA
4174	39	Severe (no venitlation)	184	3	9	12	NA	NA
4175	53	Severe (no venitlation)	94	4	9	13	216	NA
4176	41	Severe (no venitlation)	32	7	4	11	NA	NA
4177	58	Mild	36	NA	NA	NA	NA	NA
4178	59	Mild	34	NA	NA	NA	NA	NA
4179	54	Moderate	35	NA	NA	NA	NA	NA
4180	39	Mild	37	NA	NA	NA	NA	NA
4181	59	Moderate	70	NA	NA	NA	NA	NA
4182	45	Moderate	81	NA	NA	NA	NA	NA
4183	26	Moderate	79	2	NA	NA	NA	NA
4184	59	Moderate	83	NA	NA	NA	NA	NA
4215	67	Critical (ventilation)	87	125	7	132	NA	7
4216	71	Severe (no venitlation)	16	23	1	24	NA	1
4217	53	Severe (no venitlation)	34	31	-10	21	112	NA
4220	39	Severe (no venitlation)	92	NA	NA	NA	NA	NA
4221	50	Critical (ventilation)	33	30	5	35	NA	5
4222	37	Severe (no venitlation)	106	3	NA	NA	NA	NA
4223	57	Critical (ventilation)	27	5	14	19	NA	14
4224	69	Critical (ventilation)	16	48	2	50	NA	2
4225	22	Moderate	34	NA	NA	NA	NA	NA
4226	27	Mild	34	NA	NA	NA	NA	NA
4227	31	Moderate	42	NA	NA	NA	NA	NA
4228	56	Moderate	41	NA	NA	NA	NA	NA
4229	40	Moderate	74	NA	NA	NA	NA	NA
4230	35	Mild	57	NA	NA	NA	NA	NA
4231	24	Moderate	35	NA	NA	NA	NA	NA
4232	38	Mild	71	2	NA	NA	NA	NA
4261	64	Critical (ventilation)	50	91	18	109	NA	18
4262	63	Critical (ventilation)	16	16	1	17	NA	1
4264	73	Severe (no venitlation)	52	4	4	8	NA	NA
4265	68	Severe (no venitlation)	17	21	1	22	NA	6
4266	73	Critical (ventilation)	53	43	23	66	NA	23
4267	65	Critical (ventilation)	38	25	23	48	NA	23
4268	49	Severe (no venitlation)	36	1	NA	NA	NA	NA
4269	53	Mild	47	NA	NA	NA	NA	NA
4270	32	Moderate	46	NA	NA	NA	NA	NA
4271	29	Mild	54	NA	NA	NA	NA	NA
4272	31	Mild	61	NA	NA	NA	NA	NA
4273	32	Moderate	28	NA	NA	NA	NA	NA
4274	67	Moderate	24	4	NA	NA	NA	NA
4275	28	Moderate	127	6	NA	NA	NA	NA
