# Supplementary material for: Immune phenotypes that are associated with subsequent COVID-19 severity inferred from post-recovery samples
Source: Nat Commun. 2022 Nov 25;13:7255. doi: 10.1038/s41467-022-34638-2 (PMC9700777; doi:10.1038/s41467-022-34638-2)
Supplement: Supplementary file 4 — Source Data [file 41467_2022_34638_MOESM4_ESM.zip › 220923_Source Data_Supplementary Figure 8.xlsx]

## Sheet: Supplementary Figure 8 
Source Data for Supplementary Figure 8
Trait ID	Marker	Trait type	Subset	Parent	Fold change (Severe/Non-severe)	p value	p value (FDR corrected)
BDC-CR1:P7:M8	IFNAR2	MFI	Basophils	Non-NK	1.36756	0.0235146	0.0849276
BDC-CR1:P7:M1	CCR1	MFI	Basophils	Non-NK	1.12103	0.975423	0.981265
BDC-CR1:P7:M5	CD40	MFI	Basophils	Non-NK	1.78716	0.00262175	0.0184469
BDC-CR1:P7:FM1	CCR1	percent	CCR1+	Basophils	1.11425	0.571036	0.71825
BDC-CR1:P7:FM5	CD40	percent	CD40+	Basophils	4.15427	0.0282768	0.0962539
BDC-CR1:P7:FM8	IFNAR2	percent	IFNAR2+	Basophils	1.45249	0.0629519	0.165249
BDC-CR1:P14:M4	CCR5	MFI	B cells	CD20+	1.08487	0.224707	0.388752
BDC-CR1:P15:M8	IFNAR2	MFI	MZ	B cells	1.22004	0.0164311	0.0661605
BDC-CR1:P15:M10	CD38	MFI	MZ	B cells	1.30474	0.158028	0.298765
BDC-CR1:P15:M4	CCR5	MFI	MZ	B cells	1.16669	0.0132864	0.0575743
BDC-CR1:P15:M6	CD86	MFI	MZ	B cells	1.20131	0.183343	0.334577
BDC-CR1:P15:FM4	CCR5	percent	CCR5+	MZ	1.06383	0.631072	0.761639
BDC-CR1:P15:FM6	CD86	percent	CD86+	MZ	1.93807	0.668064	0.782082
BDC-CR1:P20:M8	IFNAR2	MFI	Naive	B cells	1.0053	0.279795	0.452115
BDC-CR1:P20:M6	CD86	MFI	Naive	B cells	0.774564	0.0060055	0.0330545
BDC-CR1:P20:FM4	CCR5	percent	CCR5+	Naive	0.767551	0.0612553	0.161728
BDC-CR1:P20:FM6	CD86	percent	CD86+	Naive	0.622054	0.000824665	0.00821655
BDC-CR1:P20:FM8	IFNAR2	percent	IFNAR2+	Naive	1.07453	0.45315	0.6167
BDC-CR1:P29:M8	IFNAR2	MFI	CD38+ AM	CD38+ memory	1.1019	0.0754984	0.190843
BDC-CR1:P29:M4	CCR5	MFI	CD38+ AM	CD38+ memory	1.30053	0.563643	0.715326
BDC-CR1:P29:FM4	CCR5	percent	CCR5+	CD38+ AM	1.145	0.493962	0.650829
BDC-CR1:P29:FM5	CD40	percent	CD40+	CD38+ AM	0.952864	0.584515	0.727313
BDC-CR1:P29:FM8	IFNAR2	percent	IFNAR2+	CD38+ AM	1.02385	0.451611	0.616071
BDC-CR1:P31:M8	IFNAR2	MFI	CD38+ IM	CD38+ memory	1.02362	0.0417391	0.127174
BDC-CR1:P31:M4	CCR5	MFI	CD38+ IM	CD38+ memory	1.29822	0.0353339	0.113752
BDC-CR1:P31:M6	CD86	MFI	CD38+ IM	CD38+ memory	1.68014	0.812579	0.884506
BDC-CR1:P31:FM4	CCR5	percent	CCR5+	CD38+ IM	1.37881	0.756992	0.84076
BDC-CR1:P31:FM5	CD40	percent	CD40+	CD38+ IM	0.916864	0.563597	0.715326
BDC-CR1:P31:FM6	CD86	percent	CD86+	CD38+ IM	2.65585	0.842137	0.901582
BDC-CR1:P31:FM8	IFNAR2	percent	IFNAR2+	CD38+ IM	1.52065	0.03468	0.112176
BDC-CR1:P33:M8	IFNAR2	MFI	CD38+ RM	CD38+ memory	1.14213	0.0396611	0.122761
BDC-CR1:P33:M4	CCR5	MFI	CD38+ RM	CD38+ memory	1.15452	0.191009	0.345792
BDC-CR1:P33:M6	CD86	MFI	CD38+ RM	CD38+ memory	1.15772	0.498632	0.656347
BDC-CR1:P33:FM4	CCR5	percent	CCR5+	CD38+ RM	1.11964	0.70691	0.808829
BDC-CR1:P33:FM5	CD40	percent	CD40+	CD38+ RM	0.961048	0.115699	0.245715
BDC-CR1:P33:FM6	CD86	percent	CD86+	CD38+ RM	1.43905	0.6658	0.7801
BDC-CR1:P33:FM8	IFNAR2	percent	IFNAR2+	CD38+ RM	1.44238	0.0398572	0.122847
BDC-CR1:P35:M8	IFNAR2	MFI	CD38+ TLM	CD38+ memory	1.02335	0.341041	0.507657
BDC-CR1:P35:M5	CD40	MFI	CD38+ TLM	CD38+ memory	1.01005	0.930642	0.958014
BDC-CR1:P35:M6	CD86	MFI	CD38+ TLM	CD38+ memory	1.03491	0.0993391	0.227132
BDC-CR1:P35:FM4	CCR5	percent	CCR5+	CD38+ TLM	1.2044	0.365116	0.533333
BDC-CR1:P35:FM5	CD40	percent	CD40+	CD38+ TLM	1.02832	0.565906	0.715326
BDC-CR1:P35:FM6	CD86	percent	CD86+	CD38+ TLM	0.96686	0.0503167	0.142219
BDC-CR1:P38:M6	CD86	MFI	CD38low AM	CD38low memory	1.02773	0.611807	0.748983
BDC-CR1:P38:FM4	CCR5	percent	CCR5+	CD38low AM	1.16428	0.619876	0.755474
BDC-CR1:P38:FM5	CD40	percent	CD40+	CD38low AM	0.949306	0.226992	0.391548
BDC-CR1:P38:FM6	CD86	percent	CD86+	CD38low AM	1.07976	0.490776	0.649767
BDC-CR1:P40:M8	IFNAR2	MFI	CD38low IM	CD38low memory	0.868963	0.399142	0.56635
BDC-CR1:P40:M4	CCR5	MFI	CD38low IM	CD38low memory	1.15492	0.399585	0.566389
BDC-CR1:P40:M6	CD86	MFI	CD38low IM	CD38low memory	1.08744	0.484665	0.64455
BDC-CR1:P40:FM5	CD40	percent	CD40+	CD38low IM	0.928003	0.110479	0.241857
BDC-CR1:P40:FM6	CD86	percent	CD86+	CD38low IM	1.02722	0.180873	0.33051
BDC-CR1:P40:FM8	IFNAR2	percent	IFNAR2+	CD38low IM	0.744187	0.115424	0.245715
BDC-CR1:P42:M8	IFNAR2	MFI	CD38low RM	CD38low memory	0.8919	0.45361	0.61671
BDC-CR1:P42:M4	CCR5	MFI	CD38low RM	CD38low memory	1.00342	0.505346	0.663905
BDC-CR1:P42:M6	CD86	MFI	CD38low RM	CD38low memory	0.94159	0.956297	0.972686
BDC-CR1:P42:FM4	CCR5	percent	CCR5+	CD38low RM	0.925268	0.941319	0.963194
BDC-CR1:P42:FM6	CD86	percent	CD86+	CD38low RM	0.9251	0.751417	0.836246
BDC-CR1:P42:FM8	IFNAR2	percent	IFNAR2+	CD38low RM	0.762259	0.104317	0.23371
BDC-CR1:P44:M8	IFNAR2	MFI	CD38low TLM	CD38low memory	0.902898	0.688116	0.794652
BDC-CR1:P44:M5	CD40	MFI	CD38low TLM	CD38low memory	0.944561	0.337426	0.503923
BDC-CR1:P44:M4	CCR5	MFI	CD38low TLM	CD38low memory	1.62532	0.00759806	0.0391372
BDC-CR1:P44:M6	CD86	MFI	CD38low TLM	CD38low memory	1.20755	0.565972	0.715326
BDC-CR1:P44:FM4	CCR5	percent	CCR5+	CD38low TLM	1.58836	0.638427	0.767437
BDC-CR1:P44:FM5	CD40	percent	CD40+	CD38low TLM	0.875472	0.121438	0.252687
BDC-CR1:P44:FM6	CD86	percent	CD86+	CD38low TLM	1.43738	0.456361	0.617988
BDC-CR1:P47:M8	IFNAR2	MFI	Plasmablasts_early	Switched	1.02641	0.469366	0.629974
BDC-CR1:P47:M10	CD38	MFI	Plasmablasts_early	Switched	1.0523	0.628276	0.759391
BDC-CR1:P47:M6	CD86	MFI	Plasmablasts_early	Switched	0.854468	0.0162302	0.0655451
BDC-CR1:P47:FM6	CD86	percent	CD86+	Plasmablasts_early	0.766833	0.454465	0.617259
BDC-CR1:P47:FM8	IFNAR2	percent	IFNAR2+	Plasmablasts_early	0.819102	0.150989	0.291513
BDC-CR1:P50:M8	IFNAR2	MFI	Monocytes	Myeloid	1.59913	3.95141e-05	0.00165451
BDC-CR1:P50:M1	CCR1	MFI	Monocytes	Myeloid	0.72638	3.83056e-05	0.00165451
BDC-CR1:P50:M5	CD40	MFI	Monocytes	Myeloid	0.973484	0.0767522	0.192751
BDC-CR1:P50:M2	CCR2	MFI	Monocytes	Myeloid	0.754705	0.0001313	0.0027573
BDC-CR1:P50:M10	CD38	MFI	Monocytes	Myeloid	0.989741	0.391491	0.55898
BDC-CR1:P50:M4	CCR5	MFI	Monocytes	Myeloid	1.41796	0.130039	0.265636
BDC-CR1:P50:M6	CD86	MFI	Monocytes	Myeloid	1.0371	0.283791	0.454665
BDC-CR1:P50:M7	CX3CR1	MFI	Monocytes	Myeloid	1.02096	0.229087	0.393147
BDC-CR1:P50:FM1	CCR1	percent	CCR1+	Monocytes	0.972319	0.306652	0.477286
BDC-CR1:P50:FM2	CCR2	percent	CCR2+	Monocytes	0.991087	0.598102	0.738832
BDC-CR1:P50:FM4	CCR5	percent	CCR5+	Monocytes	1.88315	0.0504114	0.142219
BDC-CR1:P50:FM5	CD40	percent	CD40+	Monocytes	1.1072	0.245613	0.410859
BDC-CR1:P52:M8	IFNAR2	MFI	cMo	Monocytes	1.67127	2.34832e-05	0.00165451
BDC-CR1:P52:M1	CCR1	MFI	cMo	Monocytes	0.702894	1.54699e-05	0.00165451
BDC-CR1:P52:M5	CD40	MFI	cMo	Monocytes	1.00541	0.112939	0.243541
BDC-CR1:P52:M2	CCR2	MFI	cMo	Monocytes	0.731493	5.4012e-05	0.00189042
BDC-CR1:P52:M10	CD38	MFI	cMo	Monocytes	0.927762	0.014447	0.0614335
BDC-CR1:P52:M4	CCR5	MFI	cMo	Monocytes	1.40891	0.117774	0.247705
BDC-CR1:P52:M6	CD86	MFI	cMo	Monocytes	1.02499	0.259313	0.429045
BDC-CR1:P52:M7	CX3CR1	MFI	cMo	Monocytes	1.09587	0.698006	0.801828
BDC-CR1:P52:FM1	CCR1	percent	CCR1+	cMo	0.945606	0.000111035	0.00262273
BDC-CR1:P52:FM2	CCR2	percent	CCR2+	cMo	0.964754	6.70831e-05	0.0021802
BDC-CR1:P52:FM4	CCR5	percent	CCR5+	cMo	1.93294	0.045189	0.133803
BDC-CR1:P52:FM5	CD40	percent	CD40+	cMo	1.17893	0.325139	0.490914
BDC-CR1:P52:FM7	CX3CR1	percent	CX3CR1+	cMo	1.24217	0.625981	0.759391
BDC-CR1:P52:FM8	IFNAR2	percent	IFNAR2+	cMo	1.85904	2.81633e-05	0.00165451
BDC-CR1:P50:FM7	CX3CR1	percent	CX3CR1+	Monocytes	1.0481	0.19282	0.348608
BDC-CR1:P50:FM8	IFNAR2	percent	IFNAR2+	Monocytes	1.70717	4.30132e-05	0.00167752
BDC-CR1:P54:M8	IFNAR2	MFI	iMo	Monocytes	1.36148	0.001798	0.0142925
BDC-CR1:P54:M5	CD40	MFI	iMo	Monocytes	1.09186	0.750975	0.836246
BDC-CR1:P54:M2	CCR2	MFI	iMo	Monocytes	0.625548	0.000179845	0.00318816
BDC-CR1:P54:M4	CCR5	MFI	iMo	Monocytes	0.929672	0.0540864	0.149752
BDC-CR1:P54:M6	CD86	MFI	iMo	Monocytes	1.23667	0.0699389	0.179045
BDC-CR1:P54:M7	CX3CR1	MFI	iMo	Monocytes	1.11327	0.64811	0.770308
BDC-CR1:P54:FM2	CCR2	percent	CCR2+	iMo	0.780343	6.27963e-05	0.00210609
BDC-CR1:P54:FM4	CCR5	percent	CCR5+	iMo	0.986601	0.120776	0.252079
BDC-CR1:P54:FM5	CD40	percent	CD40+	iMo	1.17585	0.565095	0.715326
BDC-CR1:P54:FM6	CD86	percent	CD86+	iMo	0.986843	0.871914	0.922607
BDC-CR1:P54:FM7	CX3CR1	percent	CX3CR1+	iMo	1.01054	0.459845	0.61944
BDC-CR1:P54:FM8	IFNAR2	percent	IFNAR2+	iMo	1.27339	0.000981668	0.00917793
BDC-CR1:P56:M8	IFNAR2	MFI	ncMo	Monocytes	1.46781	0.000815937	0.00818937
BDC-CR1:P56:M1	CCR1	MFI	ncMo	Monocytes	1.24659	0.660442	0.77582
BDC-CR1:P56:M5	CD40	MFI	ncMo	Monocytes	0.929674	0.101619	0.230416
BDC-CR1:P56:M2	CCR2	MFI	ncMo	Monocytes	1.31139	0.315856	0.483887
BDC-CR1:P56:M10	CD38	MFI	ncMo	Monocytes	1.01636	0.593752	0.735455
BDC-CR1:P56:M4	CCR5	MFI	ncMo	Monocytes	0.592258	0.277298	0.449665
BDC-CR1:P56:M6	CD86	MFI	ncMo	Monocytes	1.13118	0.0827122	0.201511
BDC-CR1:P56:FM1	CCR1	percent	CCR1+	ncMo	1.20943	0.450055	0.614939
BDC-CR1:P56:FM2	CCR2	percent	CCR2+	ncMo	1.49639	0.126902	0.261269
BDC-CR1:P56:FM4	CCR5	percent	CCR5+	ncMo	1.07637	0.649434	0.77085
BDC-CR1:P56:FM5	CD40	percent	CD40+	ncMo	1.02733	0.238195	0.401403
BDC-CR1:P56:FM6	CD86	percent	CD86+	ncMo	0.994275	0.509921	0.66702
BDC-CR1:P56:FM8	IFNAR2	percent	IFNAR2+	ncMo	1.34575	0.0036487	0.0228163
BDC-CR1:P61:M8	IFNAR2	MFI	cDC1s	DCs	1.15242	0.174973	0.322313
BDC-CR1:P61:M1	CCR1	MFI	cDC1s	DCs	2.0723	0.0024511	0.017517
BDC-CR1:P61:M9	XCR1	MFI	cDC1s	DCs	0.939896	0.583789	0.727073
BDC-CR1:P61:M5	CD40	MFI	cDC1s	DCs	1.13167	0.600304	0.740212
BDC-CR1:P61:M2	CCR2	MFI	cDC1s	DCs	0.90827	0.0235768	0.0849276
BDC-CR1:P61:M10	CD38	MFI	cDC1s	DCs	0.811669	0.00872646	0.0430022
BDC-CR1:P61:M4	CCR5	MFI	cDC1s	DCs	1.34275	0.969536	0.978717
BDC-CR1:P61:M6	CD86	MFI	cDC1s	DCs	1.05603	0.985269	0.987339
BDC-CR1:P61:M7	CX3CR1	MFI	cDC1s	DCs	1.95212	0.00027078	0.00393207
BDC-CR1:P61:FM1	CCR1	percent	CCR1+	cDC1s	2.27207	0.726853	0.823364
BDC-CR1:P61:FM2	CCR2	percent	CCR2+	cDC1s	0.7216	0.0196244	0.0746164
BDC-CR1:P61:FM4	CCR5	percent	CCR5+	cDC1s	1.19509	0.234685	0.398665
BDC-CR1:P61:FM5	CD40	percent	CD40+	cDC1s	1.03895	0.969478	0.978717
BDC-CR1:P61:FM6	CD86	percent	CD86+	cDC1s	0.892144	0.458294	0.618765
BDC-CR1:P61:FM7	CX3CR1	percent	CX3CR1+	cDC1s	1.48458	0.289552	0.462266
BDC-CR1:P67:M8	IFNAR2	MFI	pDCs	CD123+	0.950884	0.413063	0.581869
BDC-CR1:P67:M1	CCR1	MFI	pDCs	CD123+	0.942206	0.0818292	0.200104
BDC-CR1:P67:M5	CD40	MFI	pDCs	CD123+	1.2579	0.265496	0.437683
BDC-CR1:P67:M10	CD38	MFI	pDCs	CD123+	1.31364	0.318472	0.485715
BDC-CR1:P67:M4	CCR5	MFI	pDCs	CD123+	0.828955	0.519061	0.676066
BDC-CR1:P67:M6	CD86	MFI	pDCs	CD123+	1.16634	0.823399	0.88849
BDC-CR1:P67:M7	CX3CR1	MFI	pDCs	CD123+	1.36325	0.000239597	0.0036853
BDC-CR1:P67:FM1	CCR1	percent	CCR1+	pDCs	0.803097	0.04469	0.132613
BDC-CR1:P67:FM4	CCR5	percent	CCR5+	pDCs	0.876102	0.886269	0.930167
BDC-CR1:P67:FM5	CD40	percent	CD40+	pDCs	2.70702	0.62817	0.759391
BDC-CR1:P67:FM6	CD86	percent	CD86+	pDCs	1.46321	0.423162	0.592493
BDC-CR1:P71:M8	IFNAR2	MFI	pre-DCs	CD123+	1.3433	0.0103394	0.0486126
BDC-CR1:P71:M1	CCR1	MFI	pre-DCs	CD123+	1.0274	0.276789	0.449665
BDC-CR1:P71:M5	CD40	MFI	pre-DCs	CD123+	1.24931	0.537447	0.694711
BDC-CR1:P71:M10	CD38	MFI	pre-DCs	CD123+	0.973445	0.211417	0.373814
BDC-CR1:P71:M4	CCR5	MFI	pre-DCs	CD123+	1.00685	0.257746	0.427944
BDC-CR1:P71:M6	CD86	MFI	pre-DCs	CD123+	0.736211	0.0199458	0.0755237
BDC-CR1:P71:FM1	CCR1	percent	CCR1+	pre-DCs	0.886594	0.0553689	0.151764
BDC-CR1:P71:FM2	CCR2	percent	CCR2+	pre-DCs	0.937562	0.654133	0.774408
BDC-CR1:P71:FM4	CCR5	percent	CCR5+	pre-DCs	0.867797	0.34793	0.514544
BDC-CR1:P71:FM5	CD40	percent	CD40+	pre-DCs	1.83353	0.811257	0.883772
BDC-CR1:P71:FM6	CD86	percent	CD86+	pre-DCs	0.665284	0.00372387	0.0231049
BDC-CR1:P71:FM8	IFNAR2	percent	IFNAR2+	pre-DCs	0.978585	0.247842	0.413071
BDC-CR1:P78:M8	IFNAR2	MFI	CD5+ cDC2s	cDC2s and DC3s	1.27215	0.00241507	0.0173504
BDC-CR1:P78:M1	CCR1	MFI	CD5+ cDC2s	cDC2s and DC3s	1.32051	0.308331	0.47908
BDC-CR1:P78:M5	CD40	MFI	CD5+ cDC2s	cDC2s and DC3s	0.912028	0.0158403	0.065032
BDC-CR1:P78:M2	CCR2	MFI	CD5+ cDC2s	cDC2s and DC3s	1.10569	0.586329	0.727581
BDC-CR1:P78:M10	CD38	MFI	CD5+ cDC2s	cDC2s and DC3s	0.859526	0.0498412	0.142219
BDC-CR1:P78:M4	CCR5	MFI	CD5+ cDC2s	cDC2s and DC3s	0.996086	0.813457	0.884756
BDC-CR1:P78:M6	CD86	MFI	CD5+ cDC2s	cDC2s and DC3s	0.859778	0.095507	0.221336
BDC-CR1:P78:M7	CX3CR1	MFI	CD5+ cDC2s	cDC2s and DC3s	1.29534	0.156227	0.296592
BDC-CR1:P78:FM1	CCR1	percent	CCR1+	CD5+ cDC2s	2.14436	0.897566	0.937397
BDC-CR1:P78:FM2	CCR2	percent	CCR2+	CD5+ cDC2s	1.04833	0.0128859	0.0564631
BDC-CR1:P78:FM4	CCR5	percent	CCR5+	CD5+ cDC2s	1.0211	0.215656	0.378542
BDC-CR1:P78:FM5	CD40	percent	CD40+	CD5+ cDC2s	0.974544	0.0266402	0.092765
BDC-CR1:P78:FM6	CD86	percent	CD86+	CD5+ cDC2s	0.893234	0.21518	0.378542
BDC-CR1:P78:FM7	CX3CR1	percent	CX3CR1+	CD5+ cDC2s	1.83674	0.98075	0.985806
BDC-CR1:P78:FM8	IFNAR2	percent	IFNAR2+	CD5+ cDC2s	1.32369	0.00149082	0.0126396
BDC-CR1:P83:M8	IFNAR2	MFI	CD5- cDC2s	cDC2s and DC3s	1.3471	0.000386796	0.00488867
BDC-CR1:P83:M1	CCR1	MFI	CD5- cDC2s	cDC2s and DC3s	1.64992	0.00792361	0.0403572
BDC-CR1:P83:M2	CCR2	MFI	CD5- cDC2s	cDC2s and DC3s	1.29318	0.00458834	0.0266878
BDC-CR1:P83:M10	CD38	MFI	CD5- cDC2s	cDC2s and DC3s	0.852905	0.0131932	0.0575359
BDC-CR1:P83:M4	CCR5	MFI	CD5- cDC2s	cDC2s and DC3s	0.867434	0.158369	0.298995
BDC-CR1:P83:M6	CD86	MFI	CD5- cDC2s	cDC2s and DC3s	0.958967	0.958455	0.973431
BDC-CR1:P83:FM1	CCR1	percent	CCR1+	CD5- cDC2s	2.13502	0.0332829	0.108948
BDC-CR1:P83:FM2	CCR2	percent	CCR2+	CD5- cDC2s	1.02055	0.00412198	0.0244036
BDC-CR1:P83:FM4	CCR5	percent	CCR5+	CD5- cDC2s	0.9868	0.656194	0.774454
BDC-CR1:P83:FM5	CD40	percent	CD40+	CD5- cDC2s	1.12219	0.0360885	0.115365
BDC-CR1:P83:FM6	CD86	percent	CD86+	CD5- cDC2s	0.919471	0.645721	0.769208
BDC-CR1:P83:FM8	IFNAR2	percent	IFNAR2+	CD5- cDC2s	1.73833	0.000209791	0.00349225
BDC-CR1:P93:M8	IFNAR2	MFI	CD14+ DC3s	DC3s	1.42506	0.000128859	0.00274831
BDC-CR1:P93:M1	CCR1	MFI	CD14+ DC3s	DC3s	0.766509	0.000178155	0.00318816
BDC-CR1:P93:M5	CD40	MFI	CD14+ DC3s	DC3s	1.19955	0.687109	0.794652
BDC-CR1:P93:M2	CCR2	MFI	CD14+ DC3s	DC3s	0.92949	0.0404756	0.124435
BDC-CR1:P93:M10	CD38	MFI	CD14+ DC3s	DC3s	0.892139	0.0702722	0.179045
BDC-CR1:P93:M4	CCR5	MFI	CD14+ DC3s	DC3s	1.34904	0.0643995	0.167758
BDC-CR1:P93:M6	CD86	MFI	CD14+ DC3s	DC3s	0.829549	0.169208	0.313877
BDC-CR1:P93:M7	CX3CR1	MFI	CD14+ DC3s	DC3s	0.958638	0.130019	0.265636
BDC-CR1:P93:FM1	CCR1	percent	CCR1+	CD14+ DC3s	0.804834	0.0159268	0.065032
BDC-CR1:P93:FM4	CCR5	percent	CCR5+	CD14+ DC3s	1.18583	0.455372	0.617761
BDC-CR1:P93:FM5	CD40	percent	CD40+	CD14+ DC3s	1.43012	0.118864	0.248849
BDC-CR1:P93:FM6	CD86	percent	CD86+	CD14+ DC3s	0.836025	0.378579	0.547416
BDC-CR1:P93:FM8	IFNAR2	percent	IFNAR2+	CD14+ DC3s	1.50602	0.00388162	0.0232615
BDC-CR1:P98:M8	IFNAR2	MFI	CD14- DC3s	DC3s	1.48043	0.000141777	0.00276464
BDC-CR1:P98:M1	CCR1	MFI	CD14- DC3s	DC3s	1.01889	0.0174609	0.0690842
BDC-CR1:P98:M5	CD40	MFI	CD14- DC3s	DC3s	1.39908	0.154237	0.295668
BDC-CR1:P98:M2	CCR2	MFI	CD14- DC3s	DC3s	0.983022	0.104536	0.23371
BDC-CR1:P98:M10	CD38	MFI	CD14- DC3s	DC3s	0.890518	0.0978307	0.225572
BDC-CR1:P98:M4	CCR5	MFI	CD14- DC3s	DC3s	1.14814	0.389754	0.558277
BDC-CR1:P98:M6	CD86	MFI	CD14- DC3s	DC3s	0.830272	0.0685678	0.176262
BDC-CR1:P98:M7	CX3CR1	MFI	CD14- DC3s	DC3s	0.976582	0.0161338	0.0653513
BDC-CR1:P98:FM1	CCR1	percent	CCR1+	CD14- DC3s	1.0712	0.00813109	0.0406555
BDC-CR1:P98:FM2	CCR2	percent	CCR2+	CD14- DC3s	0.976589	0.073127	0.185599
BDC-CR1:P98:FM4	CCR5	percent	CCR5+	CD14- DC3s	1.04494	0.277376	0.449665
BDC-CR1:P98:FM5	CD40	percent	CD40+	CD14- DC3s	2.79099	0.508691	0.667016
BDC-CR1:P98:FM6	CD86	percent	CD86+	CD14- DC3s	0.879939	0.397267	0.564276
BDC-CR1:P98:FM7	CX3CR1	percent	CX3CR1+	CD14- DC3s	1.15781	0.0168546	0.0672704
BDC-CR1:P98:FM8	IFNAR2	percent	IFNAR2+	CD14- DC3s	2.02792	0.000487953	0.0055971
BDC-CR1:P105:M8	IFNAR2	MFI	Late plasmablasts	Clean-up_PBs1	1.30565	0.000799842	0.00808729
BDC-CR1:P105:FM4	CCR5	percent	CCR5+	Late plasmablasts	0.703257	0.00995303	0.0475031
BDC-CR1:P105:FM5	CD40	percent	CD40+	Late plasmablasts	0.639643	0.0274877	0.0952087
BDC-CR1:P105:FM6	CD86	percent	CD86+	Late plasmablasts	0.934254	0.822386	0.88849
BDC-CR1:P105:FM8	IFNAR2	percent	IFNAR2+	Late plasmablasts	1.1343	0.00422069	0.0248329
BDC-CR2:P7:M11	CXCR3	MFI	Basophils	Non-NK	2.76585	0.000446636	0.00521075
BDC-CR2:P7:FM14	CCR4	percent	CCR4+	Basophils	6.80305	0.0800571	0.197967
BDC-CR2:P7:FM11	CXCR3	percent	CXCR3+	Basophils	3.80189	0.00128536	0.0111046
BDC-CR2:P14:FM11	CXCR3	percent	CXCR3+	B cells	0.922414	0.0145366	0.0616224
BDC-CR2:P15:M11	CXCR3	MFI	MZ	B cells	1.67789	0.0601082	0.159937
BDC-CR2:P15:M13	CCR9	MFI	MZ	B cells	1.1791	0.0898939	0.213874
BDC-CR2:P15:FM13	CCR9	percent	CCR9+	MZ	1.18463	0.11046	0.241857
BDC-CR2:P15:FM11	CXCR3	percent	CXCR3+	MZ	1.2759	0.743703	0.832712
BDC-CR2:P20:M11	CXCR3	MFI	Naive	B cells	1.19177	0.749227	0.836219
BDC-CR2:P20:FM11	CXCR3	percent	CXCR3+	Naive	0.968403	0.0230693	0.0844226
BDC-CR2:P29:M11	CXCR3	MFI	CD38+ AM	CD38+ memory	0.855459	0.0190539	0.0733749
BDC-CR2:P29:M13	CCR9	MFI	CD38+ AM	CD38+ memory	0.733086	0.00704095	0.0371077
BDC-CR2:P29:FM13	CCR9	percent	CCR9+	CD38+ AM	0.871931	0.300172	0.473135
BDC-CR2:P29:FM11	CXCR3	percent	CXCR3+	CD38+ AM	0.811176	0.00943547	0.0456717
BDC-CR2:P31:M11	CXCR3	MFI	CD38+ IM	CD38+ memory	0.81083	0.0304777	0.102216
BDC-CR2:P31:M13	CCR9	MFI	CD38+ IM	CD38+ memory	1.05289	0.304236	0.47502
BDC-CR2:P31:FM13	CCR9	percent	CCR9+	CD38+ IM	1.24021	0.417572	0.587614
BDC-CR2:P31:FM11	CXCR3	percent	CXCR3+	CD38+ IM	0.785955	0.0088019	0.0432179
BDC-CR2:P33:M11	CXCR3	MFI	CD38+ RM	CD38+ memory	0.808586	0.0349643	0.112828
BDC-CR2:P33:M13	CCR9	MFI	CD38+ RM	CD38+ memory	0.871877	0.0789497	0.196296
BDC-CR2:P33:FM13	CCR9	percent	CCR9+	CD38+ RM	0.927789	0.351959	0.518256
BDC-CR2:P33:FM11	CXCR3	percent	CXCR3+	CD38+ RM	0.850643	0.0236428	0.0849276
BDC-CR2:P35:M11	CXCR3	MFI	CD38+ TLM	CD38+ memory	0.829658	0.0176875	0.0691847
BDC-CR2:P35:M13	CCR9	MFI	CD38+ TLM	CD38+ memory	1.05347	0.130191	0.265636
BDC-CR2:P35:FM11	CXCR3	percent	CXCR3+	CD38+ TLM	0.687117	0.00180096	0.0142925
BDC-CR2:P38:M11	CXCR3	MFI	CD38low AM	CD38low memory	0.91197	0.0845756	0.204215
BDC-CR2:P38:M13	CCR9	MFI	CD38low AM	CD38low memory	1.10797	0.742006	0.832242
BDC-CR2:P38:FM13	CCR9	percent	CCR9+	CD38low AM	1.15379	0.718901	0.817069
BDC-CR2:P38:FM11	CXCR3	percent	CXCR3+	CD38low AM	0.701437	0.00383266	0.0232615
BDC-CR2:P40:M13	CCR9	MFI	CD38low IM	CD38low memory	1.00052	0.380961	0.549115
BDC-CR2:P40:FM13	CCR9	percent	CCR9+	CD38low IM	1.04253	0.0798511	0.197816
BDC-CR2:P40:FM11	CXCR3	percent	CXCR3+	CD38low IM	0.477361	0.000217783	0.00353897
BDC-CR2:P42:M11	CXCR3	MFI	CD38low RM	CD38low memory	0.795223	0.0431189	0.129357
BDC-CR2:P42:M13	CCR9	MFI	CD38low RM	CD38low memory	0.969228	0.199775	0.357709
BDC-CR2:P42:FM13	CCR9	percent	CCR9+	CD38low RM	0.839437	0.0214703	0.0796384
BDC-CR2:P42:FM11	CXCR3	percent	CXCR3+	CD38low RM	0.704447	0.00658808	0.0352656
BDC-CR2:P44:M13	CCR9	MFI	CD38low TLM	CD38low memory	0.952824	0.967612	0.978717
BDC-CR2:P44:FM11	CXCR3	percent	CXCR3+	CD38low TLM	0.56642	0.00211874	0.0159702
BDC-CR2:P47:M11	CXCR3	MFI	Plasmablasts_early	Switched	1.16368	0.677751	0.788015
BDC-CR2:P47:M13	CCR9	MFI	Plasmablasts_early	Switched	0.448571	0.237796	0.401226
BDC-CR2:P47:FM13	CCR9	percent	CCR9+	Plasmablasts_early	0.613008	0.209893	0.3716
BDC-CR2:P50:M11	CXCR3	MFI	Monocytes	Myeloid	1.16753	0.554719	0.709863
BDC-CR2:P50:M14	CCR4	MFI	Monocytes	Myeloid	1.34419	0.0593654	0.158579
BDC-CR2:P52:M11	CXCR3	MFI	cMo	Monocytes	0.973813	0.156074	0.296592
BDC-CR2:P52:M14	CCR4	MFI	cMo	Monocytes	1.29531	0.13997	0.278511
BDC-CR2:P52:FM11	CXCR3	percent	CXCR3+	cMo	0.737705	0.0141958	0.0605539
BDC-CR2:P50:FM11	CXCR3	percent	CXCR3+	Monocytes	0.856222	0.0297054	0.100366
BDC-CR2:P54:M13	CCR9	MFI	iMo	Monocytes	1.41897	0.0120065	0.0541435
BDC-CR2:P54:M14	CCR4	MFI	iMo	Monocytes	1.30857	0.0153583	0.064505
BDC-CR2:P54:M15	CXCR6	MFI	iMo	Monocytes	1.05757	0.974803	0.981265
BDC-CR2:P54:FM14	CCR4	percent	CCR4+	iMo	4.5301	0.387947	0.557418
BDC-CR2:P54:FM13	CCR9	percent	CCR9+	iMo	1.14207	0.112146	0.242215
BDC-CR2:P54:FM15	CXCR6	percent	CXCR6+	iMo	1.62429	0.283593	0.454665
BDC-CR2:P56:M11	CXCR3	MFI	ncMo	Monocytes	1.82135	0.0082701	0.0411996
BDC-CR2:P56:M14	CCR4	MFI	ncMo	Monocytes	1.62996	0.00225033	0.0164262
BDC-CR2:P56:M15	CXCR6	MFI	ncMo	Monocytes	1.02068	0.874177	0.923428
BDC-CR2:P56:FM11	CXCR3	percent	CXCR3+	ncMo	1.53729	0.0772381	0.193095
BDC-CR2:P56:FM15	CXCR6	percent	CXCR6+	ncMo	1.67712	0.0672073	0.173746
BDC-CR2:P61:M13	CCR9	MFI	cDC1s	DCs	1.03308	0.741145	0.832242
BDC-CR2:P61:M14	CCR4	MFI	cDC1s	DCs	1.4707	0.0106616	0.0495003
BDC-CR2:P61:M15	CXCR6	MFI	cDC1s	DCs	1.25882	0.019302	0.0738017
BDC-CR2:P61:FM13	CCR9	percent	CCR9+	cDC1s	0.908787	0.77209	0.854054
BDC-CR2:P61:FM11	CXCR3	percent	CXCR3+	cDC1s	0.618409	0.00251258	0.0178628
BDC-CR2:P61:FM15	CXCR6	percent	CXCR6+	cDC1s	3.0155	0.585305	0.727581
BDC-CR2:P67:M13	CCR9	MFI	pDCs	CD123+	1.84492	0.00041053	0.00507515
BDC-CR2:P67:M14	CCR4	MFI	pDCs	CD123+	1.74535	0.0504277	0.142219
BDC-CR2:P67:M15	CXCR6	MFI	pDCs	CD123+	1.15464	0.00567318	0.0314792
BDC-CR2:P67:FM14	CCR4	percent	CCR4+	pDCs	1.04791	0.125776	0.25986
BDC-CR2:P67:FM13	CCR9	percent	CCR9+	pDCs	3.34584	0.00958272	0.0462205
BDC-CR2:P67:FM11	CXCR3	percent	CXCR3+	pDCs	0.855094	0.531023	0.689673
BDC-CR2:P67:FM15	CXCR6	percent	CXCR6+	pDCs	2.26033	0.975514	0.981265
BDC-CR2:P71:M11	CXCR3	MFI	pre-DCs	CD123+	0.839777	0.0910008	0.214858
BDC-CR2:P71:M13	CCR9	MFI	pre-DCs	CD123+	1.29331	0.0515379	0.143997
BDC-CR2:P71:M14	CCR4	MFI	pre-DCs	CD123+	1.8586	0.0254202	0.0901263
BDC-CR2:P71:M15	CXCR6	MFI	pre-DCs	CD123+	1.07655	0.139401	0.277785
BDC-CR2:P71:FM11	CXCR3	percent	CXCR3+	pre-DCs	0.826542	0.0818916	0.200104
BDC-CR2:P71:FM15	CXCR6	percent	CXCR6+	pre-DCs	1.41381	0.887123	0.930167
BDC-CR2:P78:M11	CXCR3	MFI	CD5+ cDC2s	cDC2s and DC3s	0.78642	0.0381223	0.11981
BDC-CR2:P78:M13	CCR9	MFI	CD5+ cDC2s	cDC2s and DC3s	1.57313	0.00161988	0.0133465
BDC-CR2:P78:M14	CCR4	MFI	CD5+ cDC2s	cDC2s and DC3s	1.58112	0.000788949	0.00803669
BDC-CR2:P78:M15	CXCR6	MFI	CD5+ cDC2s	cDC2s and DC3s	1.14174	0.268873	0.441675
BDC-CR2:P78:FM13	CCR9	percent	CCR9+	CD5+ cDC2s	2.17808	0.0553684	0.151764
BDC-CR2:P78:FM11	CXCR3	percent	CXCR3+	CD5+ cDC2s	0.568899	0.00366063	0.0228163
BDC-CR2:P78:FM15	CXCR6	percent	CXCR6+	CD5+ cDC2s	1.88368	0.67449	0.785562
BDC-CR2:P83:M11	CXCR3	MFI	CD5- cDC2s	cDC2s and DC3s	0.707341	0.00866101	0.0428344
BDC-CR2:P83:M13	CCR9	MFI	CD5- cDC2s	cDC2s and DC3s	1.8865	0.000139107	0.00276464
BDC-CR2:P83:M14	CCR4	MFI	CD5- cDC2s	cDC2s and DC3s	1.60455	0.00286139	0.0197185
BDC-CR2:P83:M15	CXCR6	MFI	CD5- cDC2s	cDC2s and DC3s	1.25181	0.0104428	0.0488166
BDC-CR2:P83:FM14	CCR4	percent	CCR4+	CD5- cDC2s	0.928193	0.14919	0.289268
BDC-CR2:P83:FM11	CXCR3	percent	CXCR3+	CD5- cDC2s	0.369316	0.000105438	0.00261679
BDC-CR2:P83:FM15	CXCR6	percent	CXCR6+	CD5- cDC2s	1.57295	0.268982	0.441675
BDC-CR2:P93:M11	CXCR3	MFI	CD14+ DC3s	DC3s	0.950581	0.283378	0.454665
BDC-CR2:P93:M14	CCR4	MFI	CD14+ DC3s	DC3s	1.40713	0.00664955	0.0354556
BDC-CR2:P93:FM13	CCR9	percent	CCR9+	CD14+ DC3s	1.07508	0.157485	0.298151
BDC-CR2:P93:FM11	CXCR3	percent	CXCR3+	CD14+ DC3s	0.505549	0.000917035	0.00887768
BDC-CR2:P98:M11	CXCR3	MFI	CD14- DC3s	DC3s	1.54386	0.0501134	0.142219
BDC-CR2:P98:M14	CCR4	MFI	CD14- DC3s	DC3s	2.02667	0.00020951	0.00349225
BDC-CR2:P98:M15	CXCR6	MFI	CD14- DC3s	DC3s	1.13508	0.623912	0.759037
BDC-CR2:P98:FM14	CCR4	percent	CCR4+	CD14- DC3s	5.95657	0.785718	0.866321
BDC-CR2:P98:FM13	CCR9	percent	CCR9+	CD14- DC3s	2.20548	0.858406	0.911138
BDC-CR2:P98:FM11	CXCR3	percent	CXCR3+	CD14- DC3s	1.72264	0.720575	0.81761
BDC-CR2:P98:FM15	CXCR6	percent	CXCR6+	CD14- DC3s	1.89657	0.958125	0.973431
BDC-CR2:P105:M11	CXCR3	MFI	Late plasmablasts	Clean-up_PBs1	1.22759	0.970265	0.978717
BDC-CR2:P105:M13	CCR9	MFI	Late plasmablasts	Clean-up_PBs1	0.650833	0.115747	0.245715
BDC-CR2:P105:FM13	CCR9	percent	CCR9+	Late plasmablasts	0.739983	0.076959	0.192751
BDC-CR2:P105:FM11	CXCR3	percent	CXCR3+	Late plasmablasts	0.994487	0.586001	0.727581
TNK-CR1:P7:M18	CD161	MFI	Early NK	Non-myeloid	0.992067	0.845818	0.904105
TNK-CR1:P7:M1	CCR1	MFI	Early NK	Non-myeloid	1.36209	0.110155	0.241857
TNK-CR1:P7:M10	CD38	MFI	Early NK	Non-myeloid	1.32696	0.000519839	0.00581623
TNK-CR1:P7:M7	CX3CR1	MFI	Early NK	Non-myeloid	4.81373	0.000170008	0.00309415
TNK-CR1:P7:FM1	CCR1	percent	CCR1+	Early NK	1.07235	0.61301	0.749784
TNK-CR1:P7:FM7	CX3CR1	percent	CX3CR1+	Early NK	6.01426	0.00184747	0.0145768
TNK-CR1:P13:M18	CD161	MFI	Mature NK	Non-myeloid	1.02694	0.714243	0.813807
TNK-CR1:P13:M1	CCR1	MFI	Mature NK	Non-myeloid	1.53744	0.136885	0.274497
TNK-CR1:P13:M4	CCR5	MFI	Mature NK	Non-myeloid	1.30403	0.0290491	0.0983921
TNK-CR1:P13:M7	CX3CR1	MFI	Mature NK	Non-myeloid	0.761761	0.00346747	0.0223259
TNK-CR1:P13:FM1	CCR1	percent	CCR1+	Mature NK	1.29071	0.983458	0.986348
TNK-CR1:P13:FM7	CX3CR1	percent	CX3CR1+	Mature NK	0.72329	0.00233157	0.0168391
TNK-CR1:P19:M18	CD161	MFI	NK1	Non-myeloid	0.811328	0.166102	0.310164
TNK-CR1:P19:M1	CCR1	MFI	NK1	Non-myeloid	1.49602	0.729849	0.826072
TNK-CR1:P19:M10	CD38	MFI	NK1	Non-myeloid	1.34662	0.00538294	0.0302375
TNK-CR1:P19:M7	CX3CR1	MFI	NK1	Non-myeloid	1.25736	0.0409182	0.125513
TNK-CR1:P19:FM1	CCR1	percent	CCR1+	NK1	1.15351	0.567588	0.71639
TNK-CR1:P19:FM7	CX3CR1	percent	CX3CR1+	NK1	1.31182	0.100739	0.228835
TNK-CR1:P25:M1	CCR1	MFI	NK2	Non-myeloid	1.02813	0.839807	0.9005
TNK-CR1:P25:M10	CD38	MFI	NK2	Non-myeloid	1.17047	0.129534	0.265636
TNK-CR1:P25:M7	CX3CR1	MFI	NK2	Non-myeloid	1.41237	0.951045	0.970461
TNK-CR1:P25:FM1	CCR1	percent	CCR1+	NK2	0.836184	0.351078	0.517538
TNK-CR1:P25:FM7	CX3CR1	percent	CX3CR1+	NK2	1.47646	0.438016	0.606061
TNK-CR1:P39:M18	CD161	MFI	Terminal NK	Non-myeloid	0.619903	0.0331017	0.108615
TNK-CR1:P39:M1	CCR1	MFI	Terminal NK	Non-myeloid	2.89457	0.00358737	0.0225657
TNK-CR1:P39:M19	CD95	MFI	Terminal NK	Non-myeloid	2.1151	0.0101664	0.0481844
TNK-CR1:P39:M10	CD38	MFI	Terminal NK	Non-myeloid	0.823159	0.930188	0.958014
TNK-CR1:P39:M4	CCR5	MFI	Terminal NK	Non-myeloid	1.83758	0.0255116	0.0902159
TNK-CR1:P39:M7	CX3CR1	MFI	Terminal NK	Non-myeloid	0.762186	0.000360778	0.00469012
TNK-CR1:P39:FM1	CCR1	percent	CCR1+	Terminal NK	2.88302	0.0062701	0.0340984
TNK-CR1:P39:FM4	CCR5	percent	CCR5+	Terminal NK	2.34496	0.368012	0.536499
TNK-CR1:P39:FM7	CX3CR1	percent	CX3CR1+	Terminal NK	0.712381	0.000197376	0.00336773
TNK-CR1:P46:M17	CD127	MFI	NKT cells	T cells	0.602562	0.0338257	0.11046
TNK-CR1:P46:M20	PD1	MFI	NKT cells	T cells	1.31504	0.874981	0.923428
TNK-CR1:P46:M18	CD161	MFI	NKT cells	T cells	0.919624	0.317028	0.484053
TNK-CR1:P46:M1	CCR1	MFI	NKT cells	T cells	3.11312	0.055365	0.151764
TNK-CR1:P46:M2	CCR2	MFI	NKT cells	T cells	1.55825	0.056005	0.153027
TNK-CR1:P46:M10	CD38	MFI	NKT cells	T cells	2.49131	0.0228868	0.0839797
TNK-CR1:P46:M4	CCR5	MFI	NKT cells	T cells	0.866998	0.313051	0.481753
TNK-CR1:P46:M7	CX3CR1	MFI	NKT cells	T cells	0.613869	0.717357	0.815993
TNK-CR1:P46:FM1	CCR1	percent	CCR1+	NKT cells	1.99049	0.321002	0.487395
TNK-CR1:P46:FM2	CCR2	percent	CCR2+	NKT cells	1.02233	0.407678	0.576067
TNK-CR1:P47:M17	CD127	MFI	CD4+ NKT	NKT cells	0.843697	0.891469	0.933171
TNK-CR1:P47:M20	PD1	MFI	CD4+ NKT	NKT cells	1.42448	0.707627	0.80897
TNK-CR1:P47:M18	CD161	MFI	CD4+ NKT	NKT cells	1.4649	0.879101	0.926257
TNK-CR1:P47:M1	CCR1	MFI	CD4+ NKT	NKT cells	2.29224	0.82193	0.88849
TNK-CR1:P47:M19	CD95	MFI	CD4+ NKT	NKT cells	1.48259	0.970027	0.978717
TNK-CR1:P47:M2	CCR2	MFI	CD4+ NKT	NKT cells	0.980074	0.347029	0.514513
TNK-CR1:P47:M10	CD38	MFI	CD4+ NKT	NKT cells	1.0179	0.913519	0.948254
TNK-CR1:P47:M4	CCR5	MFI	CD4+ NKT	NKT cells	1.46359	0.390894	0.558712
TNK-CR1:P47:M7	CX3CR1	MFI	CD4+ NKT	NKT cells	0.381243	0.534992	0.693054
TNK-CR1:P47:FM1	CCR1	percent	CCR1+	CD4+ NKT	1.48164	0.301942	0.473736
TNK-CR1:P47:FM2	CCR2	percent	CCR2+	CD4+ NKT	0.725231	0.111043	0.241857
TNK-CR1:P47:FM4	CCR5	percent	CCR5+	CD4+ NKT	0.83405	0.316607	0.484053
TNK-CR1:P47:FM16	CD39	percent	CD39+	CD4+ NKT	1.85541	0.0176691	0.0691847
TNK-CR1:P47:FM7	CX3CR1	percent	CX3CR1+	CD4+ NKT	1.17685	0.165023	0.308994
TNK-CR1:P49:M20	PD1	MFI	CD8+ NKT	NKT cells	1.19626	0.738478	0.831016
TNK-CR1:P49:M1	CCR1	MFI	CD8+ NKT	NKT cells	1.17301	0.151555	0.29178
TNK-CR1:P49:M19	CD95	MFI	CD8+ NKT	NKT cells	1.58459	0.741685	0.832242
TNK-CR1:P49:M2	CCR2	MFI	CD8+ NKT	NKT cells	0.575891	0.0848277	0.204215
TNK-CR1:P49:M10	CD38	MFI	CD8+ NKT	NKT cells	1.6359	0.639128	0.767437
TNK-CR1:P49:M4	CCR5	MFI	CD8+ NKT	NKT cells	1.63995	0.126721	0.261269
TNK-CR1:P49:FM1	CCR1	percent	CCR1+	CD8+ NKT	0.855635	0.0216381	0.0800432
TNK-CR1:P49:FM2	CCR2	percent	CCR2+	CD8+ NKT	0.660168	0.347532	0.514513
TNK-CR1:P49:FM4	CCR5	percent	CCR5+	CD8+ NKT	0.698434	0.269211	0.441675
TNK-CR1:P49:FM16	CD39	percent	CD39+	CD8+ NKT	0.967565	0.0916335	0.215284
TNK-CR1:P49:FM7	CX3CR1	percent	CX3CR1+	CD8+ NKT	2.05875	0.434321	0.603344
TNK-CR1:P46:FM16	CD39	percent	CD39+	NKT cells	1.66921	0.0382471	0.11981
TNK-CR1:P51:M17	CD127	MFI	DN NKT	NKT cells	0.478548	0.0886687	0.212152
TNK-CR1:P51:M18	CD161	MFI	DN NKT	NKT cells	0.588667	0.201236	0.359068
TNK-CR1:P51:M19	CD95	MFI	DN NKT	NKT cells	2.17883	0.0252119	0.0899978
TNK-CR1:P51:M2	CCR2	MFI	DN NKT	NKT cells	2.76559	0.00121366	0.0107574
TNK-CR1:P51:FM1	CCR1	percent	CCR1+	DN NKT	2.13087	0.22241	0.385755
TNK-CR1:P51:FM2	CCR2	percent	CCR2+	DN NKT	1.14763	0.0062092	0.0339022
TNK-CR1:P51:FM16	CD39	percent	CD39+	DN NKT	1.1817	0.000413108	0.00507515
TNK-CR1:P51:FM7	CX3CR1	percent	CX3CR1+	DN NKT	3.03777	0.465058	0.625423
TNK-CR1:P55:M17	CD127	MFI	Vd1+	Non-NKT	0.727062	0.163819	0.307161
TNK-CR1:P55:M1	CCR1	MFI	Vd1+	Non-NKT	2.29369	0.00341406	0.0221285
TNK-CR1:P55:M16	CD39	MFI	Vd1+	Non-NKT	3.95472	0.104613	0.23371
TNK-CR1:P55:M19	CD95	MFI	Vd1+	Non-NKT	1.36968	0.312555	0.481753
TNK-CR1:P55:M2	CCR2	MFI	Vd1+	Non-NKT	1.74711	0.854167	0.907589
TNK-CR1:P55:M4	CCR5	MFI	Vd1+	Non-NKT	1.35406	0.982365	0.985977
TNK-CR1:P55:FM1	CCR1	percent	CCR1+	Vd1+	1.68814	0.148313	0.288026
TNK-CR1:P55:FM2	CCR2	percent	CCR2+	Vd1+	1.4457	0.968131	0.978717
TNK-CR1:P55:FM4	CCR5	percent	CCR5+	Vd1+	1.54924	0.702077	0.804647
TNK-CR1:P55:FM16	CD39	percent	CD39+	Vd1+	2.27395	0.616025	0.752124
TNK-CR1:P55:FM7	CX3CR1	percent	CX3CR1+	Vd1+	1.15114	0.792714	0.871921
TNK-CR1:P71:M20	PD1	MFI	Vd1+Vg9+	Vd1+Vg9+ impure	0.718872	0.151353	0.29178
TNK-CR1:P71:M1	CCR1	MFI	Vd1+Vg9+	Vd1+Vg9+ impure	3.42334	0.00812696	0.0406555
TNK-CR1:P71:M16	CD39	MFI	Vd1+Vg9+	Vd1+Vg9+ impure	4.85085	0.113976	0.243904
TNK-CR1:P71:M19	CD95	MFI	Vd1+Vg9+	Vd1+Vg9+ impure	1.45687	0.0943473	0.220521
TNK-CR1:P71:M2	CCR2	MFI	Vd1+Vg9+	Vd1+Vg9+ impure	2.43373	0.97083	0.978717
TNK-CR1:P71:M7	CX3CR1	MFI	Vd1+Vg9+	Vd1+Vg9+ impure	1.33957	0.673516	0.785305
TNK-CR1:P71:FM1	CCR1	percent	CCR1+	Vd1+Vg9+	2.34605	0.0689365	0.176877
TNK-CR1:P71:FM2	CCR2	percent	CCR2+	Vd1+Vg9+	2.20554	0.864054	0.915709
TNK-CR1:P71:FM16	CD39	percent	CD39+	Vd1+Vg9+	3.07862	0.897174	0.937397
TNK-CR1:P87:M17	CD127	MFI	Conv CD4	Conventional T cells	1.01539	0.66256	0.776971
TNK-CR1:P87:M16	CD39	MFI	Conv CD4	Conventional T cells	3.11383	0.00388544	0.0232615
TNK-CR1:P87:M19	CD95	MFI	Conv CD4	Conventional T cells	1.27705	0.15613	0.296592
TNK-CR1:P87:M10	CD38	MFI	Conv CD4	Conventional T cells	0.612814	0.0015243	0.0128436
TNK-CR1:P87:M4	CCR5	MFI	Conv CD4	Conventional T cells	1.54044	0.00780751	0.0399148
TNK-CR1:P87:FM4	CCR5	percent	CCR5+	Conv CD4	1.5854	0.0210889	0.0786514
TNK-CR1:P90:M17	CD127	MFI	CD4 CM*	CD4:R7+RA+	1.03245	0.237627	0.401226
TNK-CR1:P90:M20	PD1	MFI	CD4 CM*	CD4:R7+RA+	0.910624	0.0614777	0.162002
TNK-CR1:P90:M18	CD161	MFI	CD4 CM*	CD4:R7+RA+	0.822153	0.0835246	0.202506
TNK-CR1:P90:M1	CCR1	MFI	CD4 CM*	CD4:R7+RA+	1.29027	0.736916	0.829942
TNK-CR1:P90:M16	CD39	MFI	CD4 CM*	CD4:R7+RA+	0.775914	0.125732	0.25986
TNK-CR1:P90:M19	CD95	MFI	CD4 CM*	CD4:R7+RA+	0.900925	0.0769301	0.192751
TNK-CR1:P90:M2	CCR2	MFI	CD4 CM*	CD4:R7+RA+	0.718812	0.00353299	0.0224304
TNK-CR1:P90:M10	CD38	MFI	CD4 CM*	CD4:R7+RA+	0.632997	0.00907159	0.0443825
TNK-CR1:P90:M4	CCR5	MFI	CD4 CM*	CD4:R7+RA+	0.91872	0.14504	0.286098
TNK-CR1:P90:M7	CX3CR1	MFI	CD4 CM*	CD4:R7+RA+	0.707672	0.000699945	0.00729332
TNK-CR1:P90:FM1	CCR1	percent	CCR1+	CD4 CM*	0.964017	0.428954	0.598694
TNK-CR1:P90:FM2	CCR2	percent	CCR2+	CD4 CM*	0.792467	0.0117364	0.0535794
TNK-CR1:P90:FM4	CCR5	percent	CCR5+	CD4 CM*	0.890238	0.0544952	0.150275
TNK-CR1:P90:FM7	CX3CR1	percent	CX3CR1+	CD4 CM*	0.523982	0.000117245	0.0026236
TNK-CR1:P100:M17	CD127	MFI	CD4:Naive	CD4:R7+RA+	0.91338	0.216282	0.378979
TNK-CR1:P100:M20	PD1	MFI	CD4:Naive	CD4:R7+RA+	-0.0454496	3.72409e-05	0.00165451
TNK-CR1:P100:M1	CCR1	MFI	CD4:Naive	CD4:R7+RA+	4.2368	2.01583e-05	0.00165451
TNK-CR1:P100:M19	CD95	MFI	CD4:Naive	CD4:R7+RA+	1.80136	0.00352602	0.0224304
TNK-CR1:P100:M4	CCR5	MFI	CD4:Naive	CD4:R7+RA+	1.96503	1.45899e-05	0.00165451
TNK-CR1:P100:FM1	CCR1	percent	CCR1+	CD4:Naive	3.19398	0.000497114	0.00565467
TNK-CR1:P100:FM4	CCR5	percent	CCR5+	CD4:Naive	0.860656	0.0208371	0.0781391
TNK-CR1:P100:FM16	CD39	percent	CD39+	CD4:Naive	1.19673	0.393573	0.56078
TNK-CR1:P100:FM7	CX3CR1	percent	CX3CR1+	CD4:Naive	0.732884	0.000292493	0.00409625
TNK-CR1:P110:M17	CD127	MFI	CD4:TSCM	CD4:R7+RA+	1.09798	0.42321	0.592493
TNK-CR1:P110:M20	PD1	MFI	CD4:TSCM	CD4:R7+RA+	0.657621	0.00197845	0.0151718
TNK-CR1:P110:M18	CD161	MFI	CD4:TSCM	CD4:R7+RA+	0.832086	0.287871	0.460122
TNK-CR1:P110:M1	CCR1	MFI	CD4:TSCM	CD4:R7+RA+	0.961941	0.488653	0.647583
TNK-CR1:P110:M16	CD39	MFI	CD4:TSCM	CD4:R7+RA+	0.809562	0.116388	0.246691
TNK-CR1:P110:M10	CD38	MFI	CD4:TSCM	CD4:R7+RA+	0.499091	0.00043856	0.00520552
TNK-CR1:P110:M4	CCR5	MFI	CD4:TSCM	CD4:R7+RA+	0.666406	0.00656119	0.03526
TNK-CR1:P110:M7	CX3CR1	MFI	CD4:TSCM	CD4:R7+RA+	0.287291	3.32937e-05	0.00165451
TNK-CR1:P110:FM1	CCR1	percent	CCR1+	CD4:TSCM	0.656069	0.0029966	0.0200508
TNK-CR1:P110:FM4	CCR5	percent	CCR5+	CD4:TSCM	0.5458	0.000673776	0.00712949
TNK-CR1:P110:FM16	CD39	percent	CD39+	CD4:TSCM	0.794629	0.0263702	0.092533
TNK-CR1:P110:FM7	CX3CR1	percent	CX3CR1+	CD4:TSCM	0.286575	3.37757e-05	0.00165451
TNK-CR1:P121:M17	CD127	MFI	CD4 CM	CD4:R7+RA-	1.15914	0.0282625	0.0962539
TNK-CR1:P121:M20	PD1	MFI	CD4 CM	CD4:R7+RA-	1.47711	0.272706	0.445547
TNK-CR1:P121:M18	CD161	MFI	CD4 CM	CD4:R7+RA-	1.4865	0.000628592	0.00675612
TNK-CR1:P121:M16	CD39	MFI	CD4 CM	CD4:R7+RA-	3.73968	0.0068118	0.0360392
TNK-CR1:P121:M19	CD95	MFI	CD4 CM	CD4:R7+RA-	1.25117	0.0252521	0.0899978
TNK-CR1:P121:M2	CCR2	MFI	CD4 CM	CD4:R7+RA-	1.14869	0.677178	0.788015
TNK-CR1:P121:M10	CD38	MFI	CD4 CM	CD4:R7+RA-	0.563049	0.000930825	0.00888099
TNK-CR1:P121:M4	CCR5	MFI	CD4 CM	CD4:R7+RA-	1.44458	0.000929754	0.00888099
TNK-CR1:P121:FM1	CCR1	percent	CCR1+	CD4 CM	2.74516	3.85741e-05	0.00165451
TNK-CR1:P121:FM2	CCR2	percent	CCR2+	CD4 CM	0.973792	0.51016	0.66702
TNK-CR1:P121:FM4	CCR5	percent	CCR5+	CD4 CM	1.25931	0.146215	0.28717
TNK-CR1:P121:FM16	CD39	percent	CD39+	CD4 CM	1.87068	0.262247	0.433374
TNK-CR1:P121:FM7	CX3CR1	percent	CX3CR1+	CD4 CM	1.78699	0.653798	0.774408
TNK-CR1:P131:M17	CD127	MFI	CD4 TM*	CD4:R7+RA-	0.896965	0.969473	0.978717
TNK-CR1:P131:M1	CCR1	MFI	CD4 TM*	CD4:R7+RA-	3.10909	9.47388e-05	0.00253875
TNK-CR1:P131:M16	CD39	MFI	CD4 TM*	CD4:R7+RA-	3.49044	0.00803442	0.0404686
TNK-CR1:P131:M19	CD95	MFI	CD4 TM*	CD4:R7+RA-	0.950577	0.23198	0.395945
TNK-CR1:P131:M2	CCR2	MFI	CD4 TM*	CD4:R7+RA-	0.871372	0.11709	0.24703
TNK-CR1:P131:M4	CCR5	MFI	CD4 TM*	CD4:R7+RA-	1.08446	0.693245	0.799223
TNK-CR1:P131:FM1	CCR1	percent	CCR1+	CD4 TM*	2.37091	0.114774	0.244791
TNK-CR1:P131:FM2	CCR2	percent	CCR2+	CD4 TM*	0.829316	0.110411	0.241857
TNK-CR1:P131:FM4	CCR5	percent	CCR5+	CD4 TM*	1.01558	0.949407	0.970461
TNK-CR1:P131:FM16	CD39	percent	CD39+	CD4 TM*	1.8903	0.312872	0.481753
TNK-CR1:P131:FM7	CX3CR1	percent	CX3CR1+	CD4 TM*	1.40006	0.127544	0.262196
TNK-CR1:P150:M17	CD127	MFI	CD4 TE	CD4:R7-RA+	1.04093	0.808711	0.881702
TNK-CR1:P150:M20	PD1	MFI	CD4 TE	CD4:R7-RA+	1.29941	0.0572153	0.154516
TNK-CR1:P150:M18	CD161	MFI	CD4 TE	CD4:R7-RA+	0.96416	0.640655	0.767437
TNK-CR1:P150:M1	CCR1	MFI	CD4 TE	CD4:R7-RA+	1.94368	0.0208185	0.0781391
TNK-CR1:P150:M16	CD39	MFI	CD4 TE	CD4:R7-RA+	1.20447	0.384966	0.554303
TNK-CR1:P150:M19	CD95	MFI	CD4 TE	CD4:R7-RA+	0.896961	0.325341	0.490914
TNK-CR1:P150:M2	CCR2	MFI	CD4 TE	CD4:R7-RA+	0.714664	0.0899369	0.213874
TNK-CR1:P150:M10	CD38	MFI	CD4 TE	CD4:R7-RA+	1.34035	0.90761	0.945493
TNK-CR1:P150:M4	CCR5	MFI	CD4 TE	CD4:R7-RA+	0.946065	0.799121	0.874803
TNK-CR1:P150:FM2	CCR2	percent	CCR2+	CD4 TE	0.733354	0.172295	0.318676
TNK-CR1:P150:FM4	CCR5	percent	CCR5+	CD4 TE	1.10456	0.655322	0.774454
TNK-CR1:P150:FM16	CD39	percent	CD39+	CD4 TE	1.17133	0.633474	0.763862
TNK-CR1:P150:FM7	CX3CR1	percent	CX3CR1+	CD4 TE	0.786319	0.0589209	0.158321
TNK-CR1:P160:M20	PD1	MFI	CD4 TE*	CD4:R7-RA+	1.03708	0.0785949	0.19577
TNK-CR1:P160:M16	CD39	MFI	CD4 TE*	CD4:R7-RA+	1.02287	0.180783	0.33051
TNK-CR1:P160:M19	CD95	MFI	CD4 TE*	CD4:R7-RA+	0.868844	0.00380182	0.0232615
TNK-CR1:P160:M2	CCR2	MFI	CD4 TE*	CD4:R7-RA+	0.678814	0.000442949	0.00521075
TNK-CR1:P160:M10	CD38	MFI	CD4 TE*	CD4:R7-RA+	0.971371	0.22636	0.391115
TNK-CR1:P160:M4	CCR5	MFI	CD4 TE*	CD4:R7-RA+	0.806744	0.0322277	0.106774
TNK-CR1:P160:M7	CX3CR1	MFI	CD4 TE*	CD4:R7-RA+	0.893777	0.0045946	0.0266878
TNK-CR1:P160:FM2	CCR2	percent	CCR2+	CD4 TE*	0.725483	0.00529728	0.0301485
TNK-CR1:P160:FM4	CCR5	percent	CCR5+	CD4 TE*	0.933849	0.0953022	0.221268
TNK-CR1:P160:FM16	CD39	percent	CD39+	CD4 TE*	0.940216	0.0191366	0.0733749
TNK-CR1:P160:FM7	CX3CR1	percent	CX3CR1+	CD4 TE*	0.906956	0.00164173	0.0134189
TNK-CR1:P179:M17	CD127	MFI	CD4 EM	CD4:R7-RA-	0.873332	0.875397	0.923428
TNK-CR1:P179:M20	PD1	MFI	CD4 EM	CD4:R7-RA-	1.47027	0.0132436	0.0575716
TNK-CR1:P179:M18	CD161	MFI	CD4 EM	CD4:R7-RA-	1.09709	0.132766	0.268881
TNK-CR1:P179:M16	CD39	MFI	CD4 EM	CD4:R7-RA-	2.72924	0.0253853	0.0901263
TNK-CR1:P179:M19	CD95	MFI	CD4 EM	CD4:R7-RA-	1.02036	0.837272	0.898488
TNK-CR1:P179:M2	CCR2	MFI	CD4 EM	CD4:R7-RA-	0.859822	0.574269	0.719923
TNK-CR1:P179:M4	CCR5	MFI	CD4 EM	CD4:R7-RA-	1.12445	0.299142	0.472603
TNK-CR1:P179:M7	CX3CR1	MFI	CD4 EM	CD4:R7-RA-	1.02389	0.751703	0.836246
TNK-CR1:P179:FM2	CCR2	percent	CCR2+	CD4 EM	0.847657	0.622417	0.757894
TNK-CR1:P179:FM4	CCR5	percent	CCR5+	CD4 EM	1.12892	0.478329	0.64114
TNK-CR1:P179:FM16	CD39	percent	CD39+	CD4 EM	1.8629	0.0596565	0.159045
TNK-CR1:P179:FM7	CX3CR1	percent	CX3CR1+	CD4 EM	0.898291	0.316787	0.484053
TNK-CR1:P189:M17	CD127	MFI	CD4 TM	CD4:R7-RA-	0.868943	0.562224	0.715224
TNK-CR1:P189:M1	CCR1	MFI	CD4 TM	CD4:R7-RA-	3.32578	9.45965e-06	0.00165451
TNK-CR1:P189:M16	CD39	MFI	CD4 TM	CD4:R7-RA-	1.85463	0.0593065	0.158579
TNK-CR1:P189:M19	CD95	MFI	CD4 TM	CD4:R7-RA-	1.02545	0.200212	0.357709
TNK-CR1:P189:M4	CCR5	MFI	CD4 TM	CD4:R7-RA-	0.973979	0.656442	0.774454
TNK-CR1:P189:FM4	CCR5	percent	CCR5+	CD4 TM	1.00732	0.628653	0.759391
TNK-CR1:P189:FM16	CD39	percent	CD39+	CD4 TM	1.54528	0.147724	0.288026
TNK-CR1:P189:FM7	CX3CR1	percent	CX3CR1+	CD4 TM	1.59626	0.681373	0.790879
TNK-CR1:P87:FM16	CD39	percent	CD39+	Conv CD4	1.83275	0.0508071	0.142406
TNK-CR1:P87:FM7	CX3CR1	percent	CX3CR1+	Conv CD4	1.71768	0.852211	0.906678
TNK-CR1:P200:M17	CD127	MFI	PD-1 TFH	CXCR5+	1.04175	0.985892	0.987339
TNK-CR1:P200:M20	PD1	MFI	PD-1 TFH	CXCR5+	0.706991	0.00339582	0.0221285
TNK-CR1:P200:M18	CD161	MFI	PD-1 TFH	CXCR5+	1.18753	0.0643143	0.167758
TNK-CR1:P200:M1	CCR1	MFI	PD-1 TFH	CXCR5+	6.45726	1.08331e-05	0.00165451
TNK-CR1:P200:M19	CD95	MFI	PD-1 TFH	CXCR5+	0.986518	0.235159	0.398665
TNK-CR1:P200:M10	CD38	MFI	PD-1 TFH	CXCR5+	0.642751	0.00350847	0.0224304
TNK-CR1:P200:M4	CCR5	MFI	PD-1 TFH	CXCR5+	1.87926	0.000151105	0.00286469
TNK-CR1:P200:FM2	CCR2	percent	CCR2+	PD-1 TFH	2.41669	0.73142	0.826681
TNK-CR1:P200:FM4	CCR5	percent	CCR5+	PD-1 TFH	3.17161	0.103472	0.23283
TNK-CR1:P200:FM16	CD39	percent	CD39+	PD-1 TFH	1.41172	0.10428	0.23371
TNK-CR1:P202:M20	PD1	MFI	PD1+ TFH	CXCR5+	1.28108	0.551988	0.708473
TNK-CR1:P202:M18	CD161	MFI	PD1+ TFH	CXCR5+	1.0845	0.301556	0.473736
TNK-CR1:P202:M1	CCR1	MFI	PD1+ TFH	CXCR5+	5.95629	0.000297091	0.00409625
TNK-CR1:P202:M16	CD39	MFI	PD1+ TFH	CXCR5+	2.39693	0.161072	0.30326
TNK-CR1:P202:M4	CCR5	MFI	PD1+ TFH	CXCR5+	1.48795	0.276422	0.449665
TNK-CR1:P202:M7	CX3CR1	MFI	PD1+ TFH	CXCR5+	69.6815	0.00993288	0.0475031
TNK-CR1:P202:FM1	CCR1	percent	CCR1+	PD1+ TFH	4.49442	0.0568163	0.154316
TNK-CR1:P202:FM2	CCR2	percent	CCR2+	PD1+ TFH	1.81216	0.235402	0.398665
TNK-CR1:P202:FM4	CCR5	percent	CCR5+	PD1+ TFH	1.58196	0.911714	0.9471
TNK-CR1:P202:FM16	CD39	percent	CD39+	PD1+ TFH	1.86191	0.823222	0.88849
TNK-CR1:P202:FM7	CX3CR1	percent	CX3CR1+	PD1+ TFH	3.33235	0.608441	0.745531
TNK-CR1:P204:M17	CD127	MFI	Conv CD8	Conventional T cells	0.706084	0.0159602	0.065032
TNK-CR1:P204:M20	PD1	MFI	Conv CD8	Conventional T cells	1.22086	0.919036	0.951999
TNK-CR1:P204:M18	CD161	MFI	Conv CD8	Conventional T cells	1.33258	0.573558	0.719923
TNK-CR1:P204:M19	CD95	MFI	Conv CD8	Conventional T cells	1.52247	0.452115	0.616071
TNK-CR1:P204:M10	CD38	MFI	Conv CD8	Conventional T cells	1.82134	0.00195432	0.0150714
TNK-CR1:P204:M4	CCR5	MFI	Conv CD8	Conventional T cells	1.49469	0.259035	0.429045
TNK-CR1:P204:M7	CX3CR1	MFI	Conv CD8	Conventional T cells	1.27045	0.438679	0.606069
TNK-CR1:P204:FM2	CCR2	percent	CCR2+	Conv CD8	1.13314	0.138048	0.275894
TNK-CR1:P208:M17	CD127	MFI	CD8 CM*	CD8:R7+RA+	0.969141	0.0362953	0.115485
TNK-CR1:P208:M18	CD161	MFI	CD8 CM*	CD8:R7+RA+	0.704157	0.0436629	0.130415
TNK-CR1:P208:M1	CCR1	MFI	CD8 CM*	CD8:R7+RA+	2.12932	0.444613	0.611175
TNK-CR1:P208:M16	CD39	MFI	CD8 CM*	CD8:R7+RA+	0.589748	0.0346697	0.112176
TNK-CR1:P208:M19	CD95	MFI	CD8 CM*	CD8:R7+RA+	1.1739	0.237524	0.401226
TNK-CR1:P208:M2	CCR2	MFI	CD8 CM*	CD8:R7+RA+	0.979334	0.0277231	0.0952087
TNK-CR1:P208:M10	CD38	MFI	CD8 CM*	CD8:R7+RA+	0.599979	0.0120187	0.0541435
TNK-CR1:P208:M4	CCR5	MFI	CD8 CM*	CD8:R7+RA+	1.26332	0.22949	0.393147
TNK-CR1:P208:FM1	CCR1	percent	CCR1+	CD8 CM*	1.45186	0.8162	0.886327
TNK-CR1:P208:FM2	CCR2	percent	CCR2+	CD8 CM*	0.958765	0.0128899	0.0564631
TNK-CR1:P208:FM4	CCR5	percent	CCR5+	CD8 CM*	1.16808	0.222295	0.385755
TNK-CR1:P208:FM16	CD39	percent	CD39+	CD8 CM*	0.552163	0.0157899	0.065032
TNK-CR1:P208:FM7	CX3CR1	percent	CX3CR1+	CD8 CM*	0.731382	0.0146008	0.061703
TNK-CR1:P218:M17	CD127	MFI	CD8:Naive	CD8:R7+RA+	0.931033	0.304231	0.47502
TNK-CR1:P218:M20	PD1	MFI	CD8:Naive	CD8:R7+RA+	0.659838	9.68911e-05	0.00254339
TNK-CR1:P218:M18	CD161	MFI	CD8:Naive	CD8:R7+RA+	1.53975	2.83442e-05	0.00165451
TNK-CR1:P218:M19	CD95	MFI	CD8:Naive	CD8:R7+RA+	-3.488	0.000420031	0.00507515
TNK-CR1:P218:M4	CCR5	MFI	CD8:Naive	CD8:R7+RA+	1.61608	0.000502022	0.00566331
TNK-CR1:P218:FM1	CCR1	percent	CCR1+	CD8:Naive	4.02433	0.000136585	0.00276464
TNK-CR1:P218:FM4	CCR5	percent	CCR5+	CD8:Naive	1.67337	0.756567	0.84076
TNK-CR1:P218:FM16	CD39	percent	CD39+	CD8:Naive	2.22818	0.539869	0.697182
TNK-CR1:P218:FM7	CX3CR1	percent	CX3CR1+	CD8:Naive	1.18757	0.027686	0.0952087
TNK-CR1:P220:M17	CD127	MFI	CD8:TSCM	CD8:R7+RA+	1.02578	0.551068	0.708294
TNK-CR1:P220:M20	PD1	MFI	CD8:TSCM	CD8:R7+RA+	0.694892	0.000325078	0.00443732
TNK-CR1:P220:M18	CD161	MFI	CD8:TSCM	CD8:R7+RA+	0.903031	0.137335	0.27487
TNK-CR1:P220:M16	CD39	MFI	CD8:TSCM	CD8:R7+RA+	1.66464	0.830202	0.895123
TNK-CR1:P220:M19	CD95	MFI	CD8:TSCM	CD8:R7+RA+	1.01058	0.0119208	0.0540594
TNK-CR1:P220:M10	CD38	MFI	CD8:TSCM	CD8:R7+RA+	0.684034	0.639994	0.767437
TNK-CR1:P220:M4	CCR5	MFI	CD8:TSCM	CD8:R7+RA+	0.755481	0.00190176	0.0148301
TNK-CR1:P220:FM2	CCR2	percent	CCR2+	CD8:TSCM	0.948649	0.0141028	0.0603459
TNK-CR1:P220:FM4	CCR5	percent	CCR5+	CD8:TSCM	0.703138	0.00229683	0.0166764
TNK-CR1:P220:FM16	CD39	percent	CD39+	CD8:TSCM	1.29418	0.798567	0.874803
TNK-CR1:P220:FM7	CX3CR1	percent	CX3CR1+	CD8:TSCM	0.461822	0.00387036	0.0232615
TNK-CR1:P223:M17	CD127	MFI	CD8 CM	CD8:R7+RA-	1.04239	0.896186	0.93739
TNK-CR1:P223:M20	PD1	MFI	CD8 CM	CD8:R7+RA-	0.976997	0.303897	0.47502
TNK-CR1:P223:M18	CD161	MFI	CD8 CM	CD8:R7+RA-	1.18481	0.102385	0.231289
TNK-CR1:P223:M16	CD39	MFI	CD8 CM	CD8:R7+RA-	3.20061	0.0342907	0.111445
TNK-CR1:P223:M19	CD95	MFI	CD8 CM	CD8:R7+RA-	1.29994	0.567864	0.71639
TNK-CR1:P223:M2	CCR2	MFI	CD8 CM	CD8:R7+RA-	1.58835	0.673694	0.785305
TNK-CR1:P223:M10	CD38	MFI	CD8 CM	CD8:R7+RA-	1.18998	0.290126	0.462642
TNK-CR1:P223:M4	CCR5	MFI	CD8 CM	CD8:R7+RA-	0.936303	0.442084	0.60954
TNK-CR1:P223:M7	CX3CR1	MFI	CD8 CM	CD8:R7+RA-	1.87309	0.00213305	0.0159702
TNK-CR1:P223:FM1	CCR1	percent	CCR1+	CD8 CM	2.84278	0.0076906	0.0394649
TNK-CR1:P223:FM2	CCR2	percent	CCR2+	CD8 CM	1.22642	0.111327	0.241857
TNK-CR1:P223:FM4	CCR5	percent	CCR5+	CD8 CM	0.903851	0.293827	0.466909
TNK-CR1:P223:FM16	CD39	percent	CD39+	CD8 CM	1.77017	0.350895	0.517538
TNK-CR1:P223:FM7	CX3CR1	percent	CX3CR1+	CD8 CM	1.21493	0.111819	0.242215
TNK-CR1:P233:M17	CD127	MFI	CD8 TM*	CD8:R7+RA-	1.00161	0.628411	0.759391
TNK-CR1:P233:M20	PD1	MFI	CD8 TM*	CD8:R7+RA-	0.911632	0.45574	0.617761
TNK-CR1:P233:M18	CD161	MFI	CD8 TM*	CD8:R7+RA-	0.831357	0.646927	0.769883
TNK-CR1:P233:M1	CCR1	MFI	CD8 TM*	CD8:R7+RA-	1.56364	0.484947	0.64455
TNK-CR1:P233:M19	CD95	MFI	CD8 TM*	CD8:R7+RA-	1.19371	0.68703	0.794652
TNK-CR1:P233:M2	CCR2	MFI	CD8 TM*	CD8:R7+RA-	0.876424	0.0568652	0.154316
TNK-CR1:P233:M10	CD38	MFI	CD8 TM*	CD8:R7+RA-	1.33151	0.95501	0.972102
TNK-CR1:P233:M4	CCR5	MFI	CD8 TM*	CD8:R7+RA-	1.00261	0.243194	0.407823
TNK-CR1:P233:M7	CX3CR1	MFI	CD8 TM*	CD8:R7+RA-	0.890898	0.376202	0.545133
TNK-CR1:P233:FM1	CCR1	percent	CCR1+	CD8 TM*	1.31594	0.789563	0.869857
TNK-CR1:P233:FM2	CCR2	percent	CCR2+	CD8 TM*	0.909526	0.0507759	0.142406
TNK-CR1:P233:FM4	CCR5	percent	CCR5+	CD8 TM*	0.948023	0.245466	0.410859
TNK-CR1:P233:FM7	CX3CR1	percent	CX3CR1+	CD8 TM*	0.81913	0.187567	0.340464
TNK-CR1:P252:M17	CD127	MFI	CD8 TE	CD8:R7-RA+	0.752269	0.185386	0.337403
TNK-CR1:P252:M20	PD1	MFI	CD8 TE	CD8:R7-RA+	0.92991	0.924451	0.955243
TNK-CR1:P252:M18	CD161	MFI	CD8 TE	CD8:R7-RA+	1.0852	0.659725	0.77582
TNK-CR1:P252:M10	CD38	MFI	CD8 TE	CD8:R7-RA+	1.98103	0.000167558	0.00309399
TNK-CR1:P252:M7	CX3CR1	MFI	CD8 TE	CD8:R7-RA+	0.853128	0.24959	0.415476
TNK-CR1:P252:FM1	CCR1	percent	CCR1+	CD8 TE	2.03369	0.0398691	0.122847
TNK-CR1:P252:FM16	CD39	percent	CD39+	CD8 TE	2.25631	0.432666	0.603258
TNK-CR1:P252:FM7	CX3CR1	percent	CX3CR1+	CD8 TE	0.791292	0.219782	0.383145
TNK-CR1:P262:M17	CD127	MFI	CD8 TE*	CD8:R7-RA+	1.12307	0.368671	0.536499
TNK-CR1:P262:M20	PD1	MFI	CD8 TE*	CD8:R7-RA+	1.27344	0.736175	0.829793
TNK-CR1:P262:M18	CD161	MFI	CD8 TE*	CD8:R7-RA+	1.20936	0.927496	0.956217
TNK-CR1:P262:M1	CCR1	MFI	CD8 TE*	CD8:R7-RA+	2.10852	0.000189237	0.00326973
TNK-CR1:P262:M19	CD95	MFI	CD8 TE*	CD8:R7-RA+	1.40547	0.574356	0.719923
TNK-CR1:P262:M2	CCR2	MFI	CD8 TE*	CD8:R7-RA+	1.05496	0.154963	0.296253
TNK-CR1:P262:M10	CD38	MFI	CD8 TE*	CD8:R7-RA+	2.63759	0.00036468	0.00469612
TNK-CR1:P262:M4	CCR5	MFI	CD8 TE*	CD8:R7-RA+	1.33952	0.559541	0.712475
TNK-CR1:P262:M7	CX3CR1	MFI	CD8 TE*	CD8:R7-RA+	0.874206	0.11114	0.241857
TNK-CR1:P262:FM1	CCR1	percent	CCR1+	CD8 TE*	2.31351	0.0304476	0.102216
TNK-CR1:P262:FM2	CCR2	percent	CCR2+	CD8 TE*	1.07519	0.60314	0.743038
TNK-CR1:P262:FM4	CCR5	percent	CCR5+	CD8 TE*	1.25701	0.887918	0.930167
TNK-CR1:P262:FM16	CD39	percent	CD39+	CD8 TE*	2.50682	0.270348	0.443007
TNK-CR1:P262:FM7	CX3CR1	percent	CX3CR1+	CD8 TE*	0.758267	0.0779065	0.19441
TNK-CR1:P281:M20	PD1	MFI	CD8 EM	CD8:R7-RA-	1.04565	0.161376	0.303414
TNK-CR1:P281:M18	CD161	MFI	CD8 EM	CD8:R7-RA-	0.817691	0.535657	0.693054
TNK-CR1:P281:M19	CD95	MFI	CD8 EM	CD8:R7-RA-	1.28834	0.246996	0.412164
TNK-CR1:P281:M2	CCR2	MFI	CD8 EM	CD8:R7-RA-	0.960309	0.327095	0.492222
TNK-CR1:P281:M4	CCR5	MFI	CD8 EM	CD8:R7-RA-	1.29404	0.147493	0.288026
TNK-CR1:P281:M7	CX3CR1	MFI	CD8 EM	CD8:R7-RA-	0.756811	0.162066	0.304292
TNK-CR1:P281:FM1	CCR1	percent	CCR1+	CD8 EM	2.58202	0.00217615	0.0159702
TNK-CR1:P281:FM2	CCR2	percent	CCR2+	CD8 EM	1.07542	0.799179	0.874803
TNK-CR1:P281:FM4	CCR5	percent	CCR5+	CD8 EM	1.3396	0.110663	0.241857
TNK-CR1:P281:FM16	CD39	percent	CD39+	CD8 EM	2.37899	0.0422031	0.127676
TNK-CR1:P281:FM7	CX3CR1	percent	CX3CR1+	CD8 EM	0.66416	0.0813425	0.199699
TNK-CR1:P291:M17	CD127	MFI	CD8 TM	CD8:R7-RA-	0.848887	0.0948192	0.221096
TNK-CR1:P291:M20	PD1	MFI	CD8 TM	CD8:R7-RA-	1.19192	0.0590943	0.158475
TNK-CR1:P291:M18	CD161	MFI	CD8 TM	CD8:R7-RA-	0.818298	0.509227	0.66702
TNK-CR1:P291:M16	CD39	MFI	CD8 TM	CD8:R7-RA-	4.59919	0.135841	0.273486
TNK-CR1:P291:M19	CD95	MFI	CD8 TM	CD8:R7-RA-	1.27264	0.179879	0.329576
TNK-CR1:P291:M2	CCR2	MFI	CD8 TM	CD8:R7-RA-	0.949434	0.154441	0.295668
TNK-CR1:P291:M4	CCR5	MFI	CD8 TM	CD8:R7-RA-	1.153	0.25802	0.427944
TNK-CR1:P291:M7	CX3CR1	MFI	CD8 TM	CD8:R7-RA-	0.906313	0.83577	0.898288
TNK-CR1:P291:FM2	CCR2	percent	CCR2+	CD8 TM	0.877119	0.0607882	0.160806
TNK-CR1:P291:FM4	CCR5	percent	CCR5+	CD8 TM	1.11917	0.206761	0.368444
TNK-CR1:P291:FM16	CD39	percent	CD39+	CD8 TM	2.01692	0.140647	0.279451
TNK-CR1:P291:FM7	CX3CR1	percent	CX3CR1+	CD8 TM	0.787626	0.639662	0.767437
TNK-CR1:P204:FM16	CD39	percent	CD39+	Conv CD8	1.88087	0.607023	0.744462
TNK-CR1:P204:FM7	CX3CR1	percent	CX3CR1+	Conv CD8	1.13709	0.911216	0.9471
TNK-CR1:P321:M17	CD127	MFI	MAIT	Vd1-Vg9-	0.863479	0.111449	0.241857
TNK-CR1:P321:M1	CCR1	MFI	MAIT	Vd1-Vg9-	0.975276	0.389725	0.558277
TNK-CR1:P321:M19	CD95	MFI	MAIT	Vd1-Vg9-	1.51013	0.0563849	0.153624
TNK-CR1:P321:M2	CCR2	MFI	MAIT	Vd1-Vg9-	0.812329	0.0974537	0.225083
TNK-CR1:P321:M10	CD38	MFI	MAIT	Vd1-Vg9-	3.52315	0.00759406	0.0391372
TNK-CR1:P321:M4	CCR5	MFI	MAIT	Vd1-Vg9-	0.719454	0.0506944	0.142406
TNK-CR1:P321:M7	CX3CR1	MFI	MAIT	Vd1-Vg9-	2.47448	0.724995	0.821942
TNK-CR1:P321:FM1	CCR1	percent	CCR1+	MAIT	0.826067	0.148228	0.288026
TNK-CR1:P321:FM2	CCR2	percent	CCR2+	MAIT	0.731419	0.000846533	0.00837332
TNK-CR1:P321:FM4	CCR5	percent	CCR5+	MAIT	0.856645	0.015852	0.065032
TNK-CR1:P322:M1	CCR1	MFI	CD4+ MAIT	MAIT	0.742997	0.0222447	0.0820648
TNK-CR1:P322:M16	CD39	MFI	CD4+ MAIT	MAIT	8.72354	0.223104	0.386469
TNK-CR1:P322:M19	CD95	MFI	CD4+ MAIT	MAIT	1.25109	0.227631	0.391824
TNK-CR1:P322:M10	CD38	MFI	CD4+ MAIT	MAIT	1.24054	0.55624	0.710925
TNK-CR1:P322:FM16	CD39	percent	CD39+	CD4+ MAIT	2.47233	0.731597	0.826681
TNK-CR1:P327:M17	CD127	MFI	CD8+ MAIT	MAIT	0.83238	0.189259	0.343078
TNK-CR1:P327:M19	CD95	MFI	CD8+ MAIT	MAIT	1.31746	0.344416	0.512122
TNK-CR1:P327:M2	CCR2	MFI	CD8+ MAIT	MAIT	0.824843	0.124971	0.259247
TNK-CR1:P327:M10	CD38	MFI	CD8+ MAIT	MAIT	5.28135	0.00202607	0.0153644
TNK-CR1:P327:M4	CCR5	MFI	CD8+ MAIT	MAIT	0.803944	0.167865	0.312175
TNK-CR1:P327:M7	CX3CR1	MFI	CD8+ MAIT	MAIT	2.97357	0.155888	0.296592
TNK-CR1:P327:FM1	CCR1	percent	CCR1+	CD8+ MAIT	0.946047	0.194487	0.350694
TNK-CR1:P327:FM2	CCR2	percent	CCR2+	CD8+ MAIT	0.72421	0.00533486	0.0302133
TNK-CR1:P327:FM4	CCR5	percent	CCR5+	CD8+ MAIT	0.930027	0.063301	0.165528
TNK-CR1:P327:FM16	CD39	percent	CD39+	CD8+ MAIT	6.9954	0.30082	0.473609
TNK-CR1:P327:FM7	CX3CR1	percent	CX3CR1+	CD8+ MAIT	1.52508	0.625518	0.759391
TNK-CR1:P321:FM16	CD39	percent	CD39+	MAIT	5.74785	0.10022	0.228382
TNK-CR1:P321:FM7	CX3CR1	percent	CX3CR1+	MAIT	1.2422	0.23398	0.398232
TNK-CR1:P332:M17	CD127	MFI	DN MAIT	MAIT	0.954453	0.55907	0.712475
TNK-CR1:P332:M1	CCR1	MFI	DN MAIT	MAIT	1.60812	0.330653	0.495435
TNK-CR1:P332:M19	CD95	MFI	DN MAIT	MAIT	1.20351	0.658409	0.77582
TNK-CR1:P332:M2	CCR2	MFI	DN MAIT	MAIT	0.928367	0.229402	0.393147
TNK-CR1:P332:M10	CD38	MFI	DN MAIT	MAIT	2.1746	0.0395612	0.12273
TNK-CR1:P332:M4	CCR5	MFI	DN MAIT	MAIT	0.918226	0.311857	0.481753
TNK-CR1:P332:FM1	CCR1	percent	CCR1+	DN MAIT	1.19898	0.933473	0.958179
TNK-CR1:P332:FM2	CCR2	percent	CCR2+	DN MAIT	0.877804	0.052015	0.144604
TNK-CR1:P332:FM4	CCR5	percent	CCR5+	DN MAIT	0.917711	0.848596	0.905218
TNK-CR1:P332:FM16	CD39	percent	CD39+	DN MAIT	3.58309	0.818032	0.887611
TNK-CR1:P332:FM7	CX3CR1	percent	CX3CR1+	DN MAIT	1.53088	0.0321274	0.106701
TNK-CR1:P337:M19	CD95	MFI	DP MAIT	MAIT	1.12306	0.800513	0.875561
TNK-CR1:P337:M2	CCR2	MFI	DP MAIT	MAIT	0.751232	0.0458509	0.135052
TNK-CR1:P337:M10	CD38	MFI	DP MAIT	MAIT	2.21977	0.308857	0.47908
TNK-CR1:P337:M4	CCR5	MFI	DP MAIT	MAIT	0.747982	0.0762044	0.192272
TNK-CR1:P337:M7	CX3CR1	MFI	DP MAIT	MAIT	2.72057	0.271194	0.443861
TNK-CR1:P337:FM2	CCR2	percent	CCR2+	DP MAIT	0.447562	0.00162309	0.0133465
TNK-CR1:P337:FM4	CCR5	percent	CCR5+	DP MAIT	0.586682	0.0265931	0.092765
TNK-CR1:P337:FM16	CD39	percent	CD39+	DP MAIT	3.05183	0.0225307	0.082896
TNK-CR1:P337:FM7	CX3CR1	percent	CX3CR1+	DP MAIT	1.55542	0.0328145	0.108193
TNK-CR1:P345:M17	CD127	MFI	Vg9+Vd2-	Vg9+	0.865776	0.322467	0.489075
TNK-CR1:P345:M20	PD1	MFI	Vg9+Vd2-	Vg9+	1.16582	0.934165	0.958179
TNK-CR1:P345:M1	CCR1	MFI	Vg9+Vd2-	Vg9+	1.53864	0.599469	0.739851
TNK-CR1:P345:M19	CD95	MFI	Vg9+Vd2-	Vg9+	1.45471	0.327787	0.492222
TNK-CR1:P345:M2	CCR2	MFI	Vg9+Vd2-	Vg9+	0.812659	0.0277294	0.0952087
TNK-CR1:P345:M4	CCR5	MFI	Vg9+Vd2-	Vg9+	0.620013	0.0847518	0.204215
TNK-CR1:P345:M7	CX3CR1	MFI	Vg9+Vd2-	Vg9+	0.976888	0.308756	0.47908
TNK-CR1:P345:FM1	CCR1	percent	CCR1+	Vg9+Vd2-	1.13529	0.368525	0.536499
TNK-CR1:P345:FM2	CCR2	percent	CCR2+	Vg9+Vd2-	0.651709	0.0201236	0.0758804
TNK-CR1:P345:FM4	CCR5	percent	CCR5+	Vg9+Vd2-	0.743255	0.147785	0.288026
TNK-CR1:P345:FM16	CD39	percent	CD39+	Vg9+Vd2-	2.28312	0.961023	0.975313
TNK-CR1:P345:FM7	CX3CR1	percent	CX3CR1+	Vg9+Vd2-	0.972057	0.207943	0.369105
TNK-CR1:P359:M17	CD127	MFI	Vg9+Vd2high	Vg9+	0.94564	0.304543	0.47502
TNK-CR1:P359:M20	PD1	MFI	Vg9+Vd2high	Vg9+	0.874428	0.779007	0.860311
TNK-CR1:P359:M1	CCR1	MFI	Vg9+Vd2high	Vg9+	1.14397	0.380577	0.549115
TNK-CR1:P359:M19	CD95	MFI	Vg9+Vd2high	Vg9+	1.04674	0.0804717	0.198274
TNK-CR1:P359:M2	CCR2	MFI	Vg9+Vd2high	Vg9+	0.648413	0.00113115	0.010158
TNK-CR1:P359:M10	CD38	MFI	Vg9+Vd2high	Vg9+	2.32948	0.00645551	0.0348291
TNK-CR1:P359:M4	CCR5	MFI	Vg9+Vd2high	Vg9+	0.916278	0.357091	0.524118
TNK-CR1:P359:M7	CX3CR1	MFI	Vg9+Vd2high	Vg9+	1.23866	0.627853	0.759391
TNK-CR1:P359:FM4	CCR5	percent	CCR5+	Vg9+Vd2high	1.01086	0.483337	0.644534
TNK-CR1:P359:FM16	CD39	percent	CD39+	Vg9+Vd2high	1.44973	0.145919	0.28717
TNK-CR1:P359:FM7	CX3CR1	percent	CX3CR1+	Vg9+Vd2high	1.63825	0.327438	0.492222
TNK-CR1:P373:M20	PD1	MFI	Vg9+Vd2low	Vg9+	0.965692	0.394377	0.561339
TNK-CR1:P373:M18	CD161	MFI	Vg9+Vd2low	Vg9+	0.813419	0.558217	0.712475
TNK-CR1:P373:M19	CD95	MFI	Vg9+Vd2low	Vg9+	1.19426	0.396163	0.563295
TNK-CR1:P373:M2	CCR2	MFI	Vg9+Vd2low	Vg9+	0.801266	0.0231859	0.0846225
TNK-CR1:P373:M10	CD38	MFI	Vg9+Vd2low	Vg9+	2.85821	0.0107345	0.0495019
TNK-CR1:P373:M4	CCR5	MFI	Vg9+Vd2low	Vg9+	0.824727	0.320264	0.487395
TNK-CR1:P373:M7	CX3CR1	MFI	Vg9+Vd2low	Vg9+	1.22051	0.0912784	0.214858
TNK-CR1:P373:FM2	CCR2	percent	CCR2+	Vg9+Vd2low	0.769627	0.0236366	0.0849276
TNK-CR1:P373:FM4	CCR5	percent	CCR5+	Vg9+Vd2low	1.00303	0.492634	0.650829
TNK-CR1:P373:FM16	CD39	percent	CD39+	Vg9+Vd2low	6.49724	0.483795	0.644534
TNK-CR1:P373:FM7	CX3CR1	percent	CX3CR1+	Vg9+Vd2low	1.30112	0.18694	0.339779
TNK-CR2:P7:M21	TIGIT	MFI	Early NK	Non-myeloid	1.7922	0.100033	0.228335
TNK-CR2:P7:FM13	CCR9	percent	CCR9+	Early NK	9.02319	0.0281994	0.0962539
TNK-CR2:P7:FM11	CXCR3	percent	CXCR3+	Early NK	0.75293	0.105375	0.235027
TNK-CR2:P7:FM21	TIGIT	percent	TIGIT+	Early NK	1.37278	0.65896	0.77582
TNK-CR2:P13:M21	TIGIT	MFI	Mature NK	Non-myeloid	0.919371	0.748979	0.836219
TNK-CR2:P13:M14	CCR4	MFI	Mature NK	Non-myeloid	1.83283	0.00135424	0.011626
TNK-CR2:P13:FM14	CCR4	percent	CCR4+	Mature NK	1.56098	0.363613	0.531974
TNK-CR2:P13:FM11	CXCR3	percent	CXCR3+	Mature NK	1.11638	0.406652	0.575212
TNK-CR2:P19:M11	CXCR3	MFI	NK1	Non-myeloid	0.943155	0.291571	0.463863
TNK-CR2:P19:M21	TIGIT	MFI	NK1	Non-myeloid	0.913941	0.552765	0.708473
TNK-CR2:P19:FM11	CXCR3	percent	CXCR3+	NK1	0.699103	0.0053565	0.0302133
TNK-CR2:P25:M11	CXCR3	MFI	NK2	Non-myeloid	0.700716	0.0492367	0.141957
TNK-CR2:P25:M13	CCR9	MFI	NK2	Non-myeloid	1.18631	0.711777	0.811675
TNK-CR2:P25:M14	CCR4	MFI	NK2	Non-myeloid	1.99429	0.0308038	0.102805
TNK-CR2:P25:FM14	CCR4	percent	CCR4+	NK2	2.4651	0.820649	0.88849
TNK-CR2:P25:FM13	CCR9	percent	CCR9+	NK2	1.39025	0.148283	0.288026
TNK-CR2:P25:FM11	CXCR3	percent	CXCR3+	NK2	0.566408	0.0164974	0.0662322
TNK-CR2:P25:FM21	TIGIT	percent	TIGIT+	NK2	0.837505	0.50757	0.666185
TNK-CR2:P39:M21	TIGIT	MFI	Terminal NK	Non-myeloid	1.15475	0.301912	0.473736
TNK-CR2:P39:M13	CCR9	MFI	Terminal NK	Non-myeloid	2.38488	0.000354074	0.00464722
TNK-CR2:P39:M14	CCR4	MFI	Terminal NK	Non-myeloid	2.80079	0.000167733	0.00309399
TNK-CR2:P39:FM14	CCR4	percent	CCR4+	Terminal NK	2.77483	0.000342375	0.0045373
TNK-CR2:P39:FM11	CXCR3	percent	CXCR3+	Terminal NK	2.68356	7.2384e-05	0.00219565
TNK-CR2:P39:FM21	TIGIT	percent	TIGIT+	Terminal NK	0.779035	0.345679	0.51344
TNK-CR2:P46:M21	TIGIT	MFI	NKT cells	T cells	3.44161	0.0502625	0.142219
TNK-CR2:P46:M13	CCR9	MFI	NKT cells	T cells	1.00847	0.82106	0.88849
TNK-CR2:P46:M14	CCR4	MFI	NKT cells	T cells	0.855865	0.0652138	0.169234
TNK-CR2:P46:M15	CXCR6	MFI	NKT cells	T cells	0.370417	0.000717267	0.0074172
TNK-CR2:P46:FM13	CCR9	percent	CCR9+	NKT cells	1.31963	0.641498	0.767437
TNK-CR2:P47:M11	CXCR3	MFI	CD4+ NKT	NKT cells	0.956513	0.82137	0.88849
TNK-CR2:P47:M21	TIGIT	MFI	CD4+ NKT	NKT cells	2.42535	0.0214433	0.0796384
TNK-CR2:P47:M13	CCR9	MFI	CD4+ NKT	NKT cells	0.664772	0.107986	0.2389
TNK-CR2:P47:M14	CCR4	MFI	CD4+ NKT	NKT cells	0.896155	0.576464	0.721259
TNK-CR2:P47:M15	CXCR6	MFI	CD4+ NKT	NKT cells	0.270152	0.0359714	0.11526
TNK-CR2:P47:FM14	CCR4	percent	CCR4+	CD4+ NKT	1.39721	0.790871	0.870596
TNK-CR2:P47:FM13	CCR9	percent	CCR9+	CD4+ NKT	0.682281	0.1204	0.251679
TNK-CR2:P47:FM11	CXCR3	percent	CXCR3+	CD4+ NKT	0.763458	0.132693	0.268881
TNK-CR2:P47:FM15	CXCR6	percent	CXCR6+	CD4+ NKT	1.02596	0.37557	0.544796
TNK-CR2:P47:FM21	TIGIT	percent	TIGIT+	CD4+ NKT	1.80692	0.264854	0.437154
TNK-CR2:P49:M11	CXCR3	MFI	CD8+ NKT	NKT cells	1.05479	0.0419658	0.12758
TNK-CR2:P49:M13	CCR9	MFI	CD8+ NKT	NKT cells	0.576929	0.09252	0.216993
TNK-CR2:P49:FM14	CCR4	percent	CCR4+	CD8+ NKT	1.22246	0.0902932	0.214348
TNK-CR2:P49:FM13	CCR9	percent	CCR9+	CD8+ NKT	0.812466	0.136473	0.274352
TNK-CR2:P49:FM11	CXCR3	percent	CXCR3+	CD8+ NKT	0.712205	0.0372928	0.117835
TNK-CR2:P49:FM15	CXCR6	percent	CXCR6+	CD8+ NKT	0.419562	0.00427745	0.0250589
TNK-CR2:P49:FM21	TIGIT	percent	TIGIT+	CD8+ NKT	1.32645	0.735852	0.829793
TNK-CR2:P46:FM11	CXCR3	percent	CXCR3+	NKT cells	0.940638	0.684191	0.793476
TNK-CR2:P46:FM15	CXCR6	percent	CXCR6+	NKT cells	0.675015	0.117438	0.247381
TNK-CR2:P51:M11	CXCR3	MFI	DN NKT	NKT cells	1.39489	0.688103	0.794652
TNK-CR2:P51:M21	TIGIT	MFI	DN NKT	NKT cells	1.57168	0.951265	0.970461
TNK-CR2:P51:M13	CCR9	MFI	DN NKT	NKT cells	1.94134	0.148339	0.288026
TNK-CR2:P51:M15	CXCR6	MFI	DN NKT	NKT cells	0.381663	0.0439209	0.1309
TNK-CR2:P51:FM14	CCR4	percent	CCR4+	DN NKT	2.24141	0.514127	0.671563
TNK-CR2:P51:FM13	CCR9	percent	CCR9+	DN NKT	2.08121	0.314887	0.482945
TNK-CR2:P51:FM11	CXCR3	percent	CXCR3+	DN NKT	0.965137	0.339555	0.505996
TNK-CR2:P51:FM15	CXCR6	percent	CXCR6+	DN NKT	0.824051	0.277838	0.449881
TNK-CR2:P51:FM21	TIGIT	percent	TIGIT+	DN NKT	1.39475	0.238567	0.401533
TNK-CR2:P46:FM21	TIGIT	percent	TIGIT+	NKT cells	1.94984	0.184375	0.336011
TNK-CR2:P55:M21	TIGIT	MFI	Vd1+	Non-NKT	1.04471	0.412546	0.581742
TNK-CR2:P55:M13	CCR9	MFI	Vd1+	Non-NKT	1.1122	0.884054	0.929687
TNK-CR2:P55:M14	CCR4	MFI	Vd1+	Non-NKT	1.60699	0.304848	0.47502
TNK-CR2:P55:M15	CXCR6	MFI	Vd1+	Non-NKT	1.67769	0.545155	0.701354
TNK-CR2:P55:FM14	CCR4	percent	CCR4+	Vd1+	1.64406	0.652447	0.773754
TNK-CR2:P55:FM13	CCR9	percent	CCR9+	Vd1+	1.03873	0.832608	0.896399
TNK-CR2:P55:FM11	CXCR3	percent	CXCR3+	Vd1+	1.07619	0.139056	0.277502
TNK-CR2:P55:FM15	CXCR6	percent	CXCR6+	Vd1+	2.65392	0.434518	0.603344
TNK-CR2:P55:FM21	TIGIT	percent	TIGIT+	Vd1+	1.04216	0.280768	0.452478
TNK-CR2:P71:M11	CXCR3	MFI	Vd1+Vg9+	Vd1+Vg9+ impure	1.29801	0.135183	0.272563
TNK-CR2:P71:M13	CCR9	MFI	Vd1+Vg9+	Vd1+Vg9+ impure	1.47389	0.358112	0.525051
TNK-CR2:P71:M14	CCR4	MFI	Vd1+Vg9+	Vd1+Vg9+ impure	1.54182	0.848849	0.905218
TNK-CR2:P71:M15	CXCR6	MFI	Vd1+Vg9+	Vd1+Vg9+ impure	1.42069	0.637895	0.767437
TNK-CR2:P71:FM14	CCR4	percent	CCR4+	Vd1+Vg9+	1.39324	0.564792	0.715326
TNK-CR2:P71:FM13	CCR9	percent	CCR9+	Vd1+Vg9+	1.21259	0.637171	0.767437
TNK-CR2:P71:FM11	CXCR3	percent	CXCR3+	Vd1+Vg9+	0.992012	0.708731	0.809555
TNK-CR2:P71:FM15	CXCR6	percent	CXCR6+	Vd1+Vg9+	1.99562	0.552744	0.708473
TNK-CR2:P71:FM21	TIGIT	percent	TIGIT+	Vd1+Vg9+	0.932943	0.134722	0.272035
TNK-CR2:P87:M21	TIGIT	MFI	Conv CD4	Conventional T cells	1.81203	0.00191216	0.0148301
TNK-CR2:P87:M12	CCR8	MFI	Conv CD4	Conventional T cells	0.866465	0.133859	0.270693
TNK-CR2:P87:M13	CCR9	MFI	Conv CD4	Conventional T cells	1.34017	0.0483256	0.14035
TNK-CR2:P87:M14	CCR4	MFI	Conv CD4	Conventional T cells	1.30813	0.0494792	0.142023
TNK-CR2:P87:M15	CXCR6	MFI	Conv CD4	Conventional T cells	1.05647	0.908089	0.945493
TNK-CR2:P87:FM14	CCR4	percent	CCR4+	Conv CD4	1.35383	0.0911412	0.214858
TNK-CR2:P87:FM12	CCR8	percent	CCR8+	Conv CD4	2.31682	0.0414634	0.1269
TNK-CR2:P87:FM13	CCR9	percent	CCR9+	Conv CD4	1.27727	0.0481649	0.140181
TNK-CR2:P90:M11	CXCR3	MFI	CD4 CM*	CD4:R7+RA+	1.30921	0.606711	0.744462
TNK-CR2:P90:M21	TIGIT	MFI	CD4 CM*	CD4:R7+RA+	1.1589	0.716755	0.815989
TNK-CR2:P90:M13	CCR9	MFI	CD4 CM*	CD4:R7+RA+	1.46485	0.150702	0.291371
TNK-CR2:P90:M14	CCR4	MFI	CD4 CM*	CD4:R7+RA+	0.784987	0.0684572	0.176262
TNK-CR2:P90:M15	CXCR6	MFI	CD4 CM*	CD4:R7+RA+	0.824403	0.0158119	0.065032
TNK-CR2:P90:FM14	CCR4	percent	CCR4+	CD4 CM*	0.535702	0.0025583	0.0180937
TNK-CR2:P90:FM12	CCR8	percent	CCR8+	CD4 CM*	0.614752	0.00916846	0.0445372
TNK-CR2:P90:FM13	CCR9	percent	CCR9+	CD4 CM*	1.24393	0.215627	0.378542
TNK-CR2:P90:FM11	CXCR3	percent	CXCR3+	CD4 CM*	0.849963	0.0912951	0.214858
TNK-CR2:P90:FM15	CXCR6	percent	CXCR6+	CD4 CM*	0.750977	0.00292225	0.0198383
TNK-CR2:P90:FM21	TIGIT	percent	TIGIT+	CD4 CM*	0.709517	0.0492949	0.141957
TNK-CR2:P100:M11	CXCR3	MFI	CD4:Naive	CD4:R7+RA+	3.33736	1.01063e-05	0.00165451
TNK-CR2:P100:M12	CCR8	MFI	CD4:Naive	CD4:R7+RA+	0.810805	0.0370353	0.117293
TNK-CR2:P100:M13	CCR9	MFI	CD4:Naive	CD4:R7+RA+	1.15805	0.0440657	0.131045
TNK-CR2:P100:M14	CCR4	MFI	CD4:Naive	CD4:R7+RA+	1.88468	1.94361e-05	0.00165451
TNK-CR2:P100:M15	CXCR6	MFI	CD4:Naive	CD4:R7+RA+	0.814843	0.0700708	0.179045
TNK-CR2:P100:FM14	CCR4	percent	CCR4+	CD4:Naive	0.977311	0.459981	0.61944
TNK-CR2:P100:FM12	CCR8	percent	CCR8+	CD4:Naive	3.31382	0.0354976	0.11401
TNK-CR2:P100:FM13	CCR9	percent	CCR9+	CD4:Naive	0.819079	0.229552	0.393147
TNK-CR2:P100:FM11	CXCR3	percent	CXCR3+	CD4:Naive	1.87167	0.125837	0.25986
TNK-CR2:P100:FM15	CXCR6	percent	CXCR6+	CD4:Naive	0.744905	0.00519664	0.02993
TNK-CR2:P100:FM21	TIGIT	percent	TIGIT+	CD4:Naive	2.07858	0.00379278	0.0232615
TNK-CR2:P110:M21	TIGIT	MFI	CD4:TSCM	CD4:R7+RA+	0.631379	0.000137293	0.00276464
TNK-CR2:P110:M12	CCR8	MFI	CD4:TSCM	CD4:R7+RA+	0.609365	0.00678619	0.0360392
TNK-CR2:P110:M13	CCR9	MFI	CD4:TSCM	CD4:R7+RA+	0.79819	0.000603564	0.00653861
TNK-CR2:P110:M14	CCR4	MFI	CD4:TSCM	CD4:R7+RA+	0.717774	0.000459598	0.00531654
TNK-CR2:P110:M15	CXCR6	MFI	CD4:TSCM	CD4:R7+RA+	0.405287	1.064e-05	0.00165451
TNK-CR2:P110:FM14	CCR4	percent	CCR4+	CD4:TSCM	0.627312	0.000150464	0.00286469
TNK-CR2:P110:FM12	CCR8	percent	CCR8+	CD4:TSCM	0.653409	0.0003989	0.00499539
TNK-CR2:P110:FM13	CCR9	percent	CCR9+	CD4:TSCM	0.62103	0.00312483	0.0208068
TNK-CR2:P110:FM11	CXCR3	percent	CXCR3+	CD4:TSCM	0.640911	0.000339596	0.0045373
TNK-CR2:P121:M11	CXCR3	MFI	CD4 CM	CD4:R7+RA-	0.902865	0.554889	0.709863
TNK-CR2:P121:M21	TIGIT	MFI	CD4 CM	CD4:R7+RA-	1.49835	0.0310288	0.103303
TNK-CR2:P121:M12	CCR8	MFI	CD4 CM	CD4:R7+RA-	0.965804	0.100755	0.228835
TNK-CR2:P121:M13	CCR9	MFI	CD4 CM	CD4:R7+RA-	1.21198	0.0607198	0.160806
TNK-CR2:P121:M14	CCR4	MFI	CD4 CM	CD4:R7+RA-	1.39233	0.0100077	0.0475977
TNK-CR2:P121:M15	CXCR6	MFI	CD4 CM	CD4:R7+RA-	1.01904	0.934312	0.958179
TNK-CR2:P121:FM14	CCR4	percent	CCR4+	CD4 CM	1.48067	0.00795326	0.0403576
TNK-CR2:P121:FM12	CCR8	percent	CCR8+	CD4 CM	3.28546	0.0118579	0.0539533
TNK-CR2:P121:FM13	CCR9	percent	CCR9+	CD4 CM	1.19311	0.0480396	0.140121
TNK-CR2:P121:FM11	CXCR3	percent	CXCR3+	CD4 CM	0.976551	0.92719	0.956217
TNK-CR2:P121:FM15	CXCR6	percent	CXCR6+	CD4 CM	1.22348	0.419202	0.58809
TNK-CR2:P121:FM21	TIGIT	percent	TIGIT+	CD4 CM	1.05131	0.492421	0.650829
TNK-CR2:P131:M11	CXCR3	MFI	CD4 TM*	CD4:R7+RA-	1.16871	0.275826	0.449287
TNK-CR2:P131:M21	TIGIT	MFI	CD4 TM*	CD4:R7+RA-	2.20932	7.08328e-05	0.00219565
TNK-CR2:P131:M12	CCR8	MFI	CD4 TM*	CD4:R7+RA-	0.187012	0.0646549	0.168103
TNK-CR2:P131:M14	CCR4	MFI	CD4 TM*	CD4:R7+RA-	0.936047	0.931853	0.958179
TNK-CR2:P131:M15	CXCR6	MFI	CD4 TM*	CD4:R7+RA-	1.00411	0.418187	0.587874
TNK-CR2:P131:FM14	CCR4	percent	CCR4+	CD4 TM*	0.998793	0.353439	0.519407
TNK-CR2:P131:FM12	CCR8	percent	CCR8+	CD4 TM*	0.961932	0.605302	0.743897
TNK-CR2:P131:FM11	CXCR3	percent	CXCR3+	CD4 TM*	0.844865	0.0949172	0.221096
TNK-CR2:P131:FM15	CXCR6	percent	CXCR6+	CD4 TM*	1.15818	0.409168	0.577574
TNK-CR2:P131:FM21	TIGIT	percent	TIGIT+	CD4 TM*	1.36658	0.312721	0.481753
TNK-CR2:P150:M11	CXCR3	MFI	CD4 TE	CD4:R7-RA+	0.962714	0.221867	0.385755
TNK-CR2:P150:M21	TIGIT	MFI	CD4 TE	CD4:R7-RA+	0.755491	0.404966	0.573422
TNK-CR2:P150:M12	CCR8	MFI	CD4 TE	CD4:R7-RA+	0.303598	0.00178554	0.0142925
TNK-CR2:P150:M13	CCR9	MFI	CD4 TE	CD4:R7-RA+	1.06265	0.39348	0.56078
TNK-CR2:P150:M14	CCR4	MFI	CD4 TE	CD4:R7-RA+	0.951055	0.438229	0.606061
TNK-CR2:P150:M15	CXCR6	MFI	CD4 TE	CD4:R7-RA+	0.566054	0.00146878	0.0125305
TNK-CR2:P150:FM14	CCR4	percent	CCR4+	CD4 TE	0.776501	0.232144	0.395945
TNK-CR2:P150:FM12	CCR8	percent	CCR8+	CD4 TE	0.411631	0.00123353	0.0107576
TNK-CR2:P150:FM13	CCR9	percent	CCR9+	CD4 TE	0.929364	0.195079	0.351297
TNK-CR2:P150:FM11	CXCR3	percent	CXCR3+	CD4 TE	0.722284	0.0103134	0.0486126
TNK-CR2:P150:FM15	CXCR6	percent	CXCR6+	CD4 TE	0.262794	0.000101412	0.00257097
TNK-CR2:P150:FM21	TIGIT	percent	TIGIT+	CD4 TE	0.616662	0.0173438	0.0688205
TNK-CR2:P160:M11	CXCR3	MFI	CD4 TE*	CD4:R7-RA+	0.856308	0.0908244	0.214858
TNK-CR2:P160:M12	CCR8	MFI	CD4 TE*	CD4:R7-RA+	0.854586	0.765504	0.848833
TNK-CR2:P160:M13	CCR9	MFI	CD4 TE*	CD4:R7-RA+	0.776016	0.00215125	0.0159702
TNK-CR2:P160:M14	CCR4	MFI	CD4 TE*	CD4:R7-RA+	0.966108	0.215755	0.378542
TNK-CR2:P160:M15	CXCR6	MFI	CD4 TE*	CD4:R7-RA+	0.732009	0.00284282	0.0197185
TNK-CR2:P160:FM14	CCR4	percent	CCR4+	CD4 TE*	0.889916	0.0326368	0.107867
TNK-CR2:P160:FM13	CCR9	percent	CCR9+	CD4 TE*	0.793372	0.00547344	0.0306198
TNK-CR2:P160:FM11	CXCR3	percent	CXCR3+	CD4 TE*	0.836215	0.0261097	0.0920923
TNK-CR2:P160:FM15	CXCR6	percent	CXCR6+	CD4 TE*	0.664651	0.000286302	0.00407086
TNK-CR2:P179:M21	TIGIT	MFI	CD4 EM	CD4:R7-RA-	2.15919	0.000101709	0.00257097
TNK-CR2:P179:M12	CCR8	MFI	CD4 EM	CD4:R7-RA-	0.733356	0.296726	0.469872
TNK-CR2:P179:M13	CCR9	MFI	CD4 EM	CD4:R7-RA-	1.38913	0.0621998	0.163589
TNK-CR2:P179:M14	CCR4	MFI	CD4 EM	CD4:R7-RA-	0.959931	0.579539	0.724197
TNK-CR2:P179:M15	CXCR6	MFI	CD4 EM	CD4:R7-RA-	0.903006	0.605472	0.743897
TNK-CR2:P179:FM14	CCR4	percent	CCR4+	CD4 EM	1.00846	0.465753	0.625741
TNK-CR2:P179:FM12	CCR8	percent	CCR8+	CD4 EM	0.946055	0.938642	0.961175
TNK-CR2:P179:FM13	CCR9	percent	CCR9+	CD4 EM	1.67234	0.0120612	0.0541564
TNK-CR2:P179:FM11	CXCR3	percent	CXCR3+	CD4 EM	0.79551	0.0434155	0.129961
TNK-CR2:P179:FM15	CXCR6	percent	CXCR6+	CD4 EM	0.863378	0.758252	0.841474
TNK-CR2:P179:FM21	TIGIT	percent	TIGIT+	CD4 EM	1.52087	0.0731519	0.185599
TNK-CR2:P189:M11	CXCR3	MFI	CD4 TM	CD4:R7-RA-	0.777451	0.118709	0.248849
TNK-CR2:P189:M21	TIGIT	MFI	CD4 TM	CD4:R7-RA-	1.21219	0.905559	0.944299
TNK-CR2:P189:M12	CCR8	MFI	CD4 TM	CD4:R7-RA-	1.0428	0.313011	0.481753
TNK-CR2:P189:M13	CCR9	MFI	CD4 TM	CD4:R7-RA-	1.27365	0.246726	0.412164
TNK-CR2:P189:M14	CCR4	MFI	CD4 TM	CD4:R7-RA-	1.04897	0.504449	0.663366
TNK-CR2:P189:M15	CXCR6	MFI	CD4 TM	CD4:R7-RA-	0.838277	0.0137045	0.0591056
TNK-CR2:P189:FM14	CCR4	percent	CCR4+	CD4 TM	1.17009	0.434377	0.603344
TNK-CR2:P189:FM12	CCR8	percent	CCR8+	CD4 TM	1.87264	0.314422	0.482774
TNK-CR2:P189:FM13	CCR9	percent	CCR9+	CD4 TM	1.26027	0.113381	0.243904
TNK-CR2:P189:FM11	CXCR3	percent	CXCR3+	CD4 TM	0.735709	0.0209827	0.0784695
TNK-CR2:P189:FM15	CXCR6	percent	CXCR6+	CD4 TM	0.827064	0.0251803	0.0899978
TNK-CR2:P189:FM21	TIGIT	percent	TIGIT+	CD4 TM	1.02603	0.0283638	0.0963098
TNK-CR2:P87:FM11	CXCR3	percent	CXCR3+	Conv CD4	0.975554	0.458227	0.618765
TNK-CR2:P200:M11	CXCR3	MFI	PD-1 TFH	CXCR5+	1.67743	0.175206	0.322313
TNK-CR2:P200:M21	TIGIT	MFI	PD-1 TFH	CXCR5+	2.29845	0.00153657	0.0128676
TNK-CR2:P200:M12	CCR8	MFI	PD-1 TFH	CXCR5+	1.04048	0.156472	0.296646
TNK-CR2:P200:M13	CCR9	MFI	PD-1 TFH	CXCR5+	1.63532	0.671634	0.784673
TNK-CR2:P200:M14	CCR4	MFI	PD-1 TFH	CXCR5+	1.21169	0.114179	0.243904
TNK-CR2:P200:M15	CXCR6	MFI	PD-1 TFH	CXCR5+	1.07153	0.0888123	0.212152
TNK-CR2:P200:FM14	CCR4	percent	CCR4+	PD-1 TFH	1.12341	0.672002	0.784673
TNK-CR2:P200:FM12	CCR8	percent	CCR8+	PD-1 TFH	2.63358	0.814799	0.88551
TNK-CR2:P200:FM13	CCR9	percent	CCR9+	PD-1 TFH	1.72535	0.251635	0.41837
TNK-CR2:P200:FM11	CXCR3	percent	CXCR3+	PD-1 TFH	1.06345	0.871459	0.922607
TNK-CR2:P200:FM15	CXCR6	percent	CXCR6+	PD-1 TFH	1.80468	0.486566	0.64551
TNK-CR2:P200:FM21	TIGIT	percent	TIGIT+	PD-1 TFH	1.34052	0.8838	0.929687
TNK-CR2:P202:M21	TIGIT	MFI	PD1+ TFH	CXCR5+	1.34646	0.989106	0.989106
TNK-CR2:P202:M12	CCR8	MFI	PD1+ TFH	CXCR5+	1.30744	0.768289	0.851229
TNK-CR2:P202:M13	CCR9	MFI	PD1+ TFH	CXCR5+	1.44452	0.779866	0.860564
TNK-CR2:P202:M14	CCR4	MFI	PD1+ TFH	CXCR5+	1.21798	0.0819475	0.200104
TNK-CR2:P202:M15	CXCR6	MFI	PD1+ TFH	CXCR5+	1.03415	0.0861339	0.20663
TNK-CR2:P202:FM14	CCR4	percent	CCR4+	PD1+ TFH	1.19121	0.221677	0.385755
TNK-CR2:P202:FM12	CCR8	percent	CCR8+	PD1+ TFH	2.17792	0.29113	0.463701
TNK-CR2:P202:FM13	CCR9	percent	CCR9+	PD1+ TFH	1.51169	0.648413	0.770308
TNK-CR2:P202:FM11	CXCR3	percent	CXCR3+	PD1+ TFH	0.917751	0.0383569	0.11981
TNK-CR2:P202:FM15	CXCR6	percent	CXCR6+	PD1+ TFH	1.3934	0.156227	0.296592
TNK-CR2:P202:FM21	TIGIT	percent	TIGIT+	PD1+ TFH	1.01856	0.0632865	0.165528
TNK-CR2:P87:FM15	CXCR6	percent	CXCR6+	Conv CD4	1.20745	0.919219	0.951999
TNK-CR2:P87:FM21	TIGIT	percent	TIGIT+	Conv CD4	1.15561	0.643391	0.768407
TNK-CR2:P204:M11	CXCR3	MFI	Conv CD8	Conventional T cells	0.705821	0.0167634	0.0671027
TNK-CR2:P204:M21	TIGIT	MFI	Conv CD8	Conventional T cells	1.20918	0.460155	0.61944
TNK-CR2:P204:M12	CCR8	MFI	Conv CD8	Conventional T cells	0.705495	0.00216666	0.0159702
TNK-CR2:P204:M13	CCR9	MFI	Conv CD8	Conventional T cells	1.46883	0.0199737	0.0755237
TNK-CR2:P204:M14	CCR4	MFI	Conv CD8	Conventional T cells	2.05434	0.00286719	0.0197185
TNK-CR2:P204:FM14	CCR4	percent	CCR4+	Conv CD8	1.6818	0.23098	0.395097
TNK-CR2:P204:FM12	CCR8	percent	CCR8+	Conv CD8	1.03585	0.166733	0.310916
TNK-CR2:P204:FM13	CCR9	percent	CCR9+	Conv CD8	1.56123	0.0139053	0.0596876
TNK-CR2:P208:M21	TIGIT	MFI	CD8 CM*	CD8:R7+RA+	1.09924	0.851644	0.906678
TNK-CR2:P208:M12	CCR8	MFI	CD8 CM*	CD8:R7+RA+	0.845042	0.531823	0.690056
TNK-CR2:P208:FM15	CXCR6	percent	CXCR6+	CD8 CM*	0.670716	0.000936895	0.00888099
TNK-CR2:P208:FM21	TIGIT	percent	TIGIT+	CD8 CM*	0.703961	0.0112873	0.0517021
TNK-CR2:P218:M11	CXCR3	MFI	CD8:Naive	CD8:R7+RA+	0.987805	0.520758	0.677631
TNK-CR2:P218:M12	CCR8	MFI	CD8:Naive	CD8:R7+RA+	0.670751	7.93945e-05	0.00222335
TNK-CR2:P218:M13	CCR9	MFI	CD8:Naive	CD8:R7+RA+	1.46514	0.0010443	0.0095904
TNK-CR2:P218:M14	CCR4	MFI	CD8:Naive	CD8:R7+RA+	9.83217	6.92841e-05	0.00219565
TNK-CR2:P218:FM14	CCR4	percent	CCR4+	CD8:Naive	1.73347	0.328726	0.493089
TNK-CR2:P218:FM12	CCR8	percent	CCR8+	CD8:Naive	1.61792	0.2432	0.407823
TNK-CR2:P218:FM13	CCR9	percent	CCR9+	CD8:Naive	1.13913	0.0107326	0.0495019
TNK-CR2:P218:FM11	CXCR3	percent	CXCR3+	CD8:Naive	0.964863	0.953879	0.971675
TNK-CR2:P218:FM15	CXCR6	percent	CXCR6+	CD8:Naive	1.16554	0.580313	0.724197
TNK-CR2:P218:FM21	TIGIT	percent	TIGIT+	CD8:Naive	2.26454	0.844279	0.903167
TNK-CR2:P220:M11	CXCR3	MFI	CD8:TSCM	CD8:R7+RA+	0.630337	0.00530084	0.0301485
TNK-CR2:P220:M21	TIGIT	MFI	CD8:TSCM	CD8:R7+RA+	0.378888	3.30848e-05	0.00165451
TNK-CR2:P220:M12	CCR8	MFI	CD8:TSCM	CD8:R7+RA+	0.651428	0.00199356	0.0152023
TNK-CR2:P220:M13	CCR9	MFI	CD8:TSCM	CD8:R7+RA+	0.950138	0.709386	0.809625
TNK-CR2:P220:M14	CCR4	MFI	CD8:TSCM	CD8:R7+RA+	1.39867	0.169832	0.314546
TNK-CR2:P220:M15	CXCR6	MFI	CD8:TSCM	CD8:R7+RA+	1.0242	0.83447	0.897598
TNK-CR2:P220:FM14	CCR4	percent	CCR4+	CD8:TSCM	1.21194	0.592197	0.734196
TNK-CR2:P220:FM12	CCR8	percent	CCR8+	CD8:TSCM	0.368212	0.000115876	0.0026236
TNK-CR2:P220:FM13	CCR9	percent	CCR9+	CD8:TSCM	1.01658	0.863018	0.915322
TNK-CR2:P220:FM11	CXCR3	percent	CXCR3+	CD8:TSCM	0.80777	0.0071117	0.0373364
TNK-CR2:P220:FM15	CXCR6	percent	CXCR6+	CD8:TSCM	0.722309	0.00742715	0.0386949
TNK-CR2:P220:FM21	TIGIT	percent	TIGIT+	CD8:TSCM	0.391467	2.61164e-05	0.00165451
TNK-CR2:P223:M11	CXCR3	MFI	CD8 CM	CD8:R7+RA-	0.563329	0.00525088	0.0301154
TNK-CR2:P223:M21	TIGIT	MFI	CD8 CM	CD8:R7+RA-	0.775006	0.007262	0.0379794
TNK-CR2:P223:M12	CCR8	MFI	CD8 CM	CD8:R7+RA-	0.870525	0.0500099	0.142219
TNK-CR2:P223:M13	CCR9	MFI	CD8 CM	CD8:R7+RA-	1.0366	0.235173	0.398665
TNK-CR2:P223:M14	CCR4	MFI	CD8 CM	CD8:R7+RA-	1.93528	0.0170423	0.0678212
TNK-CR2:P223:FM14	CCR4	percent	CCR4+	CD8 CM	1.91421	0.0661058	0.171223
TNK-CR2:P223:FM11	CXCR3	percent	CXCR3+	CD8 CM	0.752603	0.00550988	0.0306979
TNK-CR2:P223:FM15	CXCR6	percent	CXCR6+	CD8 CM	1.18368	0.314289	0.482774
TNK-CR2:P223:FM21	TIGIT	percent	TIGIT+	CD8 CM	0.638203	0.000240287	0.0036853
TNK-CR2:P233:M11	CXCR3	MFI	CD8 TM*	CD8:R7+RA-	0.698506	0.0703062	0.179045
TNK-CR2:P233:M21	TIGIT	MFI	CD8 TM*	CD8:R7+RA-	1.07449	0.569783	0.718148
TNK-CR2:P233:M12	CCR8	MFI	CD8 TM*	CD8:R7+RA-	0.938594	0.213798	0.377534
TNK-CR2:P233:M14	CCR4	MFI	CD8 TM*	CD8:R7+RA-	1.234	0.841448	0.901552
TNK-CR2:P233:FM14	CCR4	percent	CCR4+	CD8 TM*	1.34326	0.6906	0.796846
TNK-CR2:P233:FM12	CCR8	percent	CCR8+	CD8 TM*	0.895245	0.0329968	0.108532
TNK-CR2:P233:FM11	CXCR3	percent	CXCR3+	CD8 TM*	0.80402	0.0828188	0.201511
TNK-CR2:P233:FM15	CXCR6	percent	CXCR6+	CD8 TM*	0.929647	0.0303315	0.102216
TNK-CR2:P233:FM21	TIGIT	percent	TIGIT+	CD8 TM*	0.764989	0.0125572	0.0556514
TNK-CR2:P252:M21	TIGIT	MFI	CD8 TE	CD8:R7-RA+	0.724662	0.102512	0.231289
TNK-CR2:P252:M12	CCR8	MFI	CD8 TE	CD8:R7-RA+	0.724236	0.00401298	0.0239202
TNK-CR2:P252:M13	CCR9	MFI	CD8 TE	CD8:R7-RA+	1.78287	0.00216769	0.0159702
TNK-CR2:P252:FM12	CCR8	percent	CCR8+	CD8 TE	5.42136	0.151991	0.292208
TNK-CR2:P252:FM13	CCR9	percent	CCR9+	CD8 TE	3.10866	0.000216816	0.00353897
TNK-CR2:P262:M11	CXCR3	MFI	CD8 TE*	CD8:R7-RA+	0.782471	0.57066	0.71825
TNK-CR2:P262:M12	CCR8	MFI	CD8 TE*	CD8:R7-RA+	0.765164	0.0011166	0.0100938
TNK-CR2:P262:M13	CCR9	MFI	CD8 TE*	CD8:R7-RA+	1.64398	0.000854314	0.00838949
TNK-CR2:P262:M14	CCR4	MFI	CD8 TE*	CD8:R7-RA+	4.36025	0.000111442	0.00262273
TNK-CR2:P262:M15	CXCR6	MFI	CD8 TE*	CD8:R7-RA+	1.40164	0.142763	0.282422
TNK-CR2:P262:FM14	CCR4	percent	CCR4+	CD8 TE*	2.83423	0.0147634	0.0621977
TNK-CR2:P262:FM12	CCR8	percent	CCR8+	CD8 TE*	1.80645	0.297069	0.469872
TNK-CR2:P262:FM13	CCR9	percent	CCR9+	CD8 TE*	2.17696	0.057568	0.154991
TNK-CR2:P262:FM11	CXCR3	percent	CXCR3+	CD8 TE*	0.905689	0.218885	0.382069
TNK-CR2:P262:FM15	CXCR6	percent	CXCR6+	CD8 TE*	1.93354	0.515792	0.673094
TNK-CR2:P262:FM21	TIGIT	percent	TIGIT+	CD8 TE*	0.78373	0.00123732	0.0107576
TNK-CR2:P281:M11	CXCR3	MFI	CD8 EM	CD8:R7-RA-	1.10252	0.434938	0.603344
TNK-CR2:P281:M21	TIGIT	MFI	CD8 EM	CD8:R7-RA-	0.96953	0.923377	0.955243
TNK-CR2:P281:M12	CCR8	MFI	CD8 EM	CD8:R7-RA-	0.724247	0.017689	0.0691847
TNK-CR2:P281:M13	CCR9	MFI	CD8 EM	CD8:R7-RA-	1.1271	0.0990384	0.227132
TNK-CR2:P281:M14	CCR4	MFI	CD8 EM	CD8:R7-RA-	1.69268	0.00168219	0.0136678
TNK-CR2:P281:M15	CXCR6	MFI	CD8 EM	CD8:R7-RA-	1.15184	0.426847	0.596363
TNK-CR2:P281:FM14	CCR4	percent	CCR4+	CD8 EM	1.43398	0.0383195	0.11981
TNK-CR2:P281:FM13	CCR9	percent	CCR9+	CD8 EM	1.44166	0.0097239	0.0467364
TNK-CR2:P281:FM11	CXCR3	percent	CXCR3+	CD8 EM	0.896246	0.121368	0.252687
TNK-CR2:P281:FM15	CXCR6	percent	CXCR6+	CD8 EM	1.46738	0.445894	0.612319
TNK-CR2:P281:FM21	TIGIT	percent	TIGIT+	CD8 EM	0.673274	0.019477	0.0742628
TNK-CR2:P291:M11	CXCR3	MFI	CD8 TM	CD8:R7-RA-	0.751297	0.175684	0.322758
TNK-CR2:P291:M21	TIGIT	MFI	CD8 TM	CD8:R7-RA-	0.874012	0.107519	0.238252
TNK-CR2:P291:M12	CCR8	MFI	CD8 TM	CD8:R7-RA-	0.852508	0.0154401	0.064523
TNK-CR2:P291:M13	CCR9	MFI	CD8 TM	CD8:R7-RA-	1.30664	0.0154572	0.064523
TNK-CR2:P291:M14	CCR4	MFI	CD8 TM	CD8:R7-RA-	1.93711	0.000186357	0.00326124
TNK-CR2:P291:FM14	CCR4	percent	CCR4+	CD8 TM	1.86151	0.00172425	0.0139266
TNK-CR2:P291:FM12	CCR8	percent	CCR8+	CD8 TM	0.949389	0.0794766	0.197246
TNK-CR2:P291:FM13	CCR9	percent	CCR9+	CD8 TM	1.52944	0.00316216	0.0209531
TNK-CR2:P291:FM11	CXCR3	percent	CXCR3+	CD8 TM	0.833488	0.0424843	0.128016
TNK-CR2:P291:FM15	CXCR6	percent	CXCR6+	CD8 TM	1.59554	0.661036	0.77585
TNK-CR2:P204:FM11	CXCR3	percent	CXCR3+	Conv CD8	0.817797	0.0490892	0.141957
TNK-CR2:P204:FM15	CXCR6	percent	CXCR6+	Conv CD8	1.86668	0.903576	0.942952
TNK-CR2:P204:FM21	TIGIT	percent	TIGIT+	Conv CD8	0.966281	0.0395191	0.12273
TNK-CR2:P321:M11	CXCR3	MFI	MAIT	Vd1-Vg9-	0.896682	0.149936	0.290302
TNK-CR2:P321:M21	TIGIT	MFI	MAIT	Vd1-Vg9-	18.8599	9.17356e-06	0.00165451
TNK-CR2:P321:M12	CCR8	MFI	MAIT	Vd1-Vg9-	0.584783	1.09456e-05	0.00165451
TNK-CR2:P321:M13	CCR9	MFI	MAIT	Vd1-Vg9-	3.50459	0.00104686	0.0095904
TNK-CR2:P321:M15	CXCR6	MFI	MAIT	Vd1-Vg9-	0.816432	0.0272925	0.0947945
TNK-CR2:P321:FM14	CCR4	percent	CCR4+	MAIT	5.35892	0.0467848	0.137041
TNK-CR2:P321:FM12	CCR8	percent	CCR8+	MAIT	1.86241	0.000380841	0.00485839
TNK-CR2:P321:FM13	CCR9	percent	CCR9+	MAIT	2.79319	0.00412985	0.0244036
TNK-CR2:P322:M11	CXCR3	MFI	CD4+ MAIT	MAIT	0.725346	0.0603951	0.160388
TNK-CR2:P322:M21	TIGIT	MFI	CD4+ MAIT	MAIT	1.38611	0.0467028	0.137041
TNK-CR2:P322:M12	CCR8	MFI	CD4+ MAIT	MAIT	1.28863	0.801518	0.875958
TNK-CR2:P322:M13	CCR9	MFI	CD4+ MAIT	MAIT	1.8986	0.937462	0.960687
TNK-CR2:P322:M14	CCR4	MFI	CD4+ MAIT	MAIT	1.61891	0.16924	0.313877
TNK-CR2:P322:FM14	CCR4	percent	CCR4+	CD4+ MAIT	1.5558	0.61819	0.754092
TNK-CR2:P322:FM13	CCR9	percent	CCR9+	CD4+ MAIT	1.21544	0.693914	0.799319
TNK-CR2:P322:FM21	TIGIT	percent	TIGIT+	CD4+ MAIT	1.02786	0.641164	0.767437
TNK-CR2:P327:M11	CXCR3	MFI	CD8+ MAIT	MAIT	0.748421	0.0185509	0.0719375
TNK-CR2:P327:M12	CCR8	MFI	CD8+ MAIT	MAIT	0.660931	7.24557e-06	0.00165451
TNK-CR2:P327:M15	CXCR6	MFI	CD8+ MAIT	MAIT	0.951512	0.109064	0.240894
TNK-CR2:P327:FM14	CCR4	percent	CCR4+	CD8+ MAIT	4.55394	0.103537	0.23283
TNK-CR2:P327:FM12	CCR8	percent	CCR8+	CD8+ MAIT	0.126028	1.60404e-06	0.00165451
TNK-CR2:P327:FM13	CCR9	percent	CCR9+	CD8+ MAIT	3.15357	0.797251	0.874803
TNK-CR2:P327:FM11	CXCR3	percent	CXCR3+	CD8+ MAIT	0.572416	0.000748005	0.00767689
TNK-CR2:P327:FM15	CXCR6	percent	CXCR6+	CD8+ MAIT	0.75086	0.0387594	0.120791
TNK-CR2:P327:FM21	TIGIT	percent	TIGIT+	CD8+ MAIT	4.07181	0.751093	0.836246
TNK-CR2:P321:FM15	CXCR6	percent	CXCR6+	MAIT	0.688121	0.00830278	0.041212
TNK-CR2:P332:M11	CXCR3	MFI	DN MAIT	MAIT	1.70494	0.695412	0.800369
TNK-CR2:P332:M21	TIGIT	MFI	DN MAIT	MAIT	6.61372	0.00298173	0.0200496
TNK-CR2:P332:M12	CCR8	MFI	DN MAIT	MAIT	0.479035	4.12112e-05	0.00165451
TNK-CR2:P332:M13	CCR9	MFI	DN MAIT	MAIT	2.22489	0.00574085	0.0317258
TNK-CR2:P332:M14	CCR4	MFI	DN MAIT	MAIT	5.76578	0.00277072	0.019395
TNK-CR2:P332:M15	CXCR6	MFI	DN MAIT	MAIT	1.00275	0.571443	0.71825
TNK-CR2:P332:FM14	CCR4	percent	CCR4+	DN MAIT	1.16745	0.30365	0.47502
TNK-CR2:P332:FM12	CCR8	percent	CCR8+	DN MAIT	0.374031	5.11662e-05	0.00187459
TNK-CR2:P332:FM13	CCR9	percent	CCR9+	DN MAIT	1.68879	0.273546	0.446106
TNK-CR2:P332:FM15	CXCR6	percent	CXCR6+	DN MAIT	0.812482	0.113688	0.243904
TNK-CR2:P332:FM21	TIGIT	percent	TIGIT+	DN MAIT	1.87972	0.480852	0.642233
TNK-CR2:P337:M12	CCR8	MFI	DP MAIT	MAIT	0.873219	0.535454	0.693054
TNK-CR2:P337:M13	CCR9	MFI	DP MAIT	MAIT	1.43044	0.0572784	0.154516
TNK-CR2:P337:M15	CXCR6	MFI	DP MAIT	MAIT	0.773725	0.0365008	0.115869
TNK-CR2:P337:FM14	CCR4	percent	CCR4+	DP MAIT	0.765042	0.00160759	0.0133465
TNK-CR2:P337:FM12	CCR8	percent	CCR8+	DP MAIT	0.161736	0.00024926	0.00378045
TNK-CR2:P337:FM13	CCR9	percent	CCR9+	DP MAIT	0.652982	7.98125e-05	0.00222335
TNK-CR2:P337:FM15	CXCR6	percent	CXCR6+	DP MAIT	0.340958	0.00100064	0.00929163
TNK-CR2:P337:FM21	TIGIT	percent	TIGIT+	DP MAIT	0.5732	0.000663862	0.00707946
TNK-CR2:P321:FM21	TIGIT	percent	TIGIT+	MAIT	3.07169	0.0499238	0.142219
TNK-CR2:P345:M11	CXCR3	MFI	Vg9+Vd2-	Vg9+	1.52916	0.130421	0.265708
TNK-CR2:P345:M21	TIGIT	MFI	Vg9+Vd2-	Vg9+	1.99704	0.320586	0.487395
TNK-CR2:P345:M13	CCR9	MFI	Vg9+Vd2-	Vg9+	1.45569	0.131162	0.26682
TNK-CR2:P345:M14	CCR4	MFI	Vg9+Vd2-	Vg9+	2.0999	0.113603	0.243904
TNK-CR2:P345:M15	CXCR6	MFI	Vg9+Vd2-	Vg9+	0.998656	0.851098	0.906678
TNK-CR2:P345:FM14	CCR4	percent	CCR4+	Vg9+Vd2-	1.341	0.565885	0.715326
TNK-CR2:P345:FM15	CXCR6	percent	CXCR6+	Vg9+Vd2-	0.674403	0.0542134	0.1498
TNK-CR2:P345:FM21	TIGIT	percent	TIGIT+	Vg9+Vd2-	1.17743	0.719701	0.817297
TNK-CR2:P359:M11	CXCR3	MFI	Vg9+Vd2high	Vg9+	0.84278	0.0560538	0.153027
TNK-CR2:P359:M21	TIGIT	MFI	Vg9+Vd2high	Vg9+	1.12026	0.734188	0.828922
TNK-CR2:P359:M13	CCR9	MFI	Vg9+Vd2high	Vg9+	0.917219	0.0307339	0.102805
TNK-CR2:P359:M14	CCR4	MFI	Vg9+Vd2high	Vg9+	1.47285	0.110455	0.241857
TNK-CR2:P359:M15	CXCR6	MFI	Vg9+Vd2high	Vg9+	0.836791	0.122685	0.254893
TNK-CR2:P359:FM13	CCR9	percent	CCR9+	Vg9+Vd2high	1.71168	0.478624	0.64114
TNK-CR2:P359:FM11	CXCR3	percent	CXCR3+	Vg9+Vd2high	0.809028	0.295563	0.46912
TNK-CR2:P359:FM21	TIGIT	percent	TIGIT+	Vg9+Vd2high	1.02954	0.0802168	0.198004
TNK-CR2:P373:M21	TIGIT	MFI	Vg9+Vd2low	Vg9+	7.30544	4.08697e-05	0.00165451
TNK-CR2:P373:M14	CCR4	MFI	Vg9+Vd2low	Vg9+	7.06263	2.94612e-05	0.00165451
TNK-CR2:P373:M15	CXCR6	MFI	Vg9+Vd2low	Vg9+	0.849273	0.558934	0.712475
TNK-CR2:P373:FM14	CCR4	percent	CCR4+	Vg9+Vd2low	3.68878	9.48544e-05	0.00253875
TNK-CR2:P373:FM11	CXCR3	percent	CXCR3+	Vg9+Vd2low	0.975926	0.0480416	0.140121
BDC-CR1:P8:F	NA	Freq_subset	CD38+	Basophils	0.957509	0.088902	0.212152
BDC-CR1:P13:F	NA	Freq_subset	B cells	HLA-DR+	0.730418	0.448918	0.614
BDC-CR1:P14:F	NA	Freq_subset	B cells	Viable cells	1.18561	0.268164	0.441549
BDC-CR1:P15:F	NA	Freq_subset	MZ	B cells	0.392846	0.000121793	0.00263884
BDC-CR1:P17:F	NA	Freq_subset	CD11c+CD21- MZ	MZ	2.11016	0.146096	0.28717
BDC-CR1:P19:F	NA	Freq_subset	CD21-CD11c- MZ	MZ	2.58107	0.00325265	0.0214486
BDC-CR1:P28:F	NA	Freq_subset	CD38+ memory	Memory B cells	0.938206	0.951203	0.970461
BDC-CR1:P30:F	NA	Freq_subset	CD11c+CD38+ AM	CD38+ AM	0.950125	0.0983597	0.22641
BDC-CR1:P31:F	NA	Freq_subset	CD38+ IM	CD38+ memory	1.12805	0.0233134	0.0848606
BDC-CR1:P32:F	NA	Freq_subset	CD11c+CD38+ IM	CD38+ IM	3.24306	0.832699	0.896399
BDC-CR1:P34:F	NA	Freq_subset	CD11c+CD38+ RM	CD38+ RM	4.08791	0.0188171	0.0727629
BDC-CR1:P36:F	NA	Freq_subset	CD11c+CD38+ TLM	CD38+ TLM	1.05498	0.176265	0.32339
BDC-CR1:P37:F	NA	Freq_subset	CD38low memory	Memory B cells	1.06969	0.704597	0.806859
BDC-CR1:P38:F	NA	Freq_subset	CD38low AM	CD38low memory	1.4956	0.144613	0.285667
BDC-CR1:P39:F	NA	Freq_subset	CD11c+CD38low AM	CD38low AM	0.925603	0.280115	0.452115
BDC-CR1:P40:F	NA	Freq_subset	CD38low IM	CD38low memory	0.89294	0.887628	0.930167
BDC-CR1:P41:F	NA	Freq_subset	CD11c+CD38low IM	CD38low IM	0.797524	0.116684	0.24674
BDC-CR1:P47:F	NA	Freq_subset	Plasmablasts_early	B cells	4.39677	0.836967	0.898488
BDC-CR1:P49:F	NA	Freq_subset	Monocytes	Myeloid	1.03361	0.28288	0.454665
BDC-CR1:P50:F	NA	Freq_subset	Monocytes	Viable cells	1.95111	0.0427094	0.128411
BDC-CR1:P51:F	NA	Freq_subset	cMo	Monocytes	1.05742	0.106639	0.236686
BDC-CR1:P53:F	NA	Freq_subset	iMo	Monocytes	0.732948	0.136947	0.274497
BDC-CR1:P55:F	NA	Freq_subset	ncMo	Monocytes	0.74121	0.057033	0.154464
BDC-CR1:P66:F	NA	Freq_subset	pDCs	Myeloid	0.260867	3.17758e-05	0.00165451
BDC-CR1:P69:F	NA	Freq_subset	pre-DCs	DCs	1.18431	0.580973	0.724227
BDC-CR1:P70:F	NA	Freq_subset	pre-DCs	Myeloid	0.709694	0.0519958	0.144604
BDC-CR1:P77:F	NA	Freq_subset	CD5+ cDC2s	Myeloid	0.88281	0.846773	0.904417
BDC-CR1:P80:F	NA	Freq_subset	CD5- cDC2s	DCs	1.39164	0.0265166	0.092765
BDC-CR1:P82:F	NA	Freq_subset	CD5- cDC2s	Myeloid	1.01559	0.914343	0.948388
BDC-CR1:P87:F	NA	Freq_subset	DC3s	Myeloid	0.220811	5.21863e-05	0.00187459
BDC-CR1:P90:F	NA	Freq_subset	CD14+ DC3s	DCs	0.461567	7.43594e-05	0.0021959
BDC-CR1:P92:F	NA	Freq_subset	CD14+ DC3s	Myeloid	0.302378	2.26114e-05	0.00165451
BDC-CR1:P103:F	NA	Freq_subset	Late plasmablasts	HLA-DR+	2.56271	0.019093	0.0733749
BDC-CR1:P105:F	NA	Freq_subset	Late plasmablasts	Viable cells	4.18608	0.00287471	0.0197185
TNK-CR1:P9:F	NA	Freq_subset	EarlyNK:CD161+CD38-	Early NK	0.472638	0.000120422	0.00263884
TNK-CR1:P11:F	NA	Freq_subset	EarlyNK:CD161-CD38-	Early NK	0.739458	0.00109568	0.00997065
TNK-CR1:P12:F	NA	Freq_subset	Mature NK	Non-myeloid	0.8044	0.130167	0.265636
TNK-CR1:P14:F	NA	Freq_subset	MatureNK:CD161+CD38+	Mature NK	0.987358	0.595308	0.736714
TNK-CR1:P15:F	NA	Freq_subset	MatureNK:CD161+CD38-	Mature NK	0.56556	0.00751323	0.0389945
TNK-CR1:P16:F	NA	Freq_subset	MatureNK:CD161-CD38+	Mature NK	1.35475	0.0383008	0.11981
TNK-CR1:P17:F	NA	Freq_subset	MatureNK:CD161-CD38-	Mature NK	0.920453	0.457944	0.618765
TNK-CR1:P18:F	NA	Freq_subset	NK1	Non-myeloid	2.37666	0.00117466	0.0104798
TNK-CR1:P20:F	NA	Freq_subset	NK1:CD161+CD38+	NK1	1.01901	0.332748	0.497482
TNK-CR1:P21:F	NA	Freq_subset	NK1:CD161+CD38-	NK1	0.294076	2.93766e-05	0.00165451
TNK-CR1:P22:F	NA	Freq_subset	NK1:CD161-CD38+	NK1	1.67487	0.0809503	0.199094
TNK-CR1:P23:F	NA	Freq_subset	NK1:CD161-CD38-	NK1	0.408476	0.000969049	0.00912243
TNK-CR1:P27:F	NA	Freq_subset	NK2:CD161+CD38-	NK2	0.971402	0.106174	0.236039
TNK-CR1:P28:F	NA	Freq_subset	NK2:CD161-CD38+	NK2	0.874287	0.44665	0.612447
TNK-CR1:P29:F	NA	Freq_subset	NK2:CD161-CD38-	NK2	1.28258	0.172683	0.318961
TNK-CR1:P33:F	NA	Freq_subset	ILCs	CD3- cells	0.351327	0.00023906	0.0036853
TNK-CR1:P34:F	NA	Freq_subset	CD27+CD161+	ILCs	0.655878	0.0277605	0.0952087
TNK-CR1:P35:F	NA	Freq_subset	CD27+CD161-	ILCs	0.439777	0.0491908	0.141957
TNK-CR1:P36:F	NA	Freq_subset	CD27-CD161+	ILCs	0.940139	0.147003	0.288026
TNK-CR1:P37:F	NA	Freq_subset	CD27-CD161-	ILCs	1.33965	0.227184	0.391548
TNK-CR1:P38:F	NA	Freq_subset	Terminal NK	Non-myeloid	1.33409	0.347218	0.514513
TNK-CR1:P40:F	NA	Freq_subset	TerminalNK:CD161+CD38+	Terminal NK	0.681181	0.0991811	0.227132
TNK-CR1:P41:F	NA	Freq_subset	TerminalNK:CD161+CD38-	Terminal NK	1.15797	0.325028	0.490914
TNK-CR1:P42:F	NA	Freq_subset	TerminalNK:CD161-CD38+	Terminal NK	2.88862	0.000277656	0.00398947
TNK-CR1:P43:F	NA	Freq_subset	TerminalNK:CD161-CD38-	Terminal NK	0.955867	0.0733644	0.185793
TNK-CR1:P46:F	NA	Freq_subset	NKT cells	T cells	0.480839	0.351092	0.517538
TNK-CR1:P47:F	NA	Freq_subset	CD4+ NKT	NKT cells	1.05714	0.932502	0.958179
TNK-CR1:P48:F	NA	Freq_subset	CD4+ NKT:CD56+	CD4+ NKT	0.851653	0.0845455	0.204215
TNK-CR1:P49:F	NA	Freq_subset	CD8+ NKT	NKT cells	0.86461	0.00637962	0.0345563
TNK-CR1:P51:F	NA	Freq_subset	DN NKT	NKT cells	0.897359	0.743218	0.832712
TNK-CR1:P55:F	NA	Freq_subset	Vd1+	T cells	1.41408	0.0528743	0.146694
TNK-CR1:P56:F	NA	Freq_subset	Vd1+:CD27+CD161+	Vd1+	0.972739	0.214238	0.377824
TNK-CR1:P57:F	NA	Freq_subset	Vd1+CD27+CD161+:CD16+	Vd1+:CD27+CD161+	1.18666	0.296268	0.469693
TNK-CR1:P58:F	NA	Freq_subset	Vd1+CD27+CD161+:CD16-	Vd1+:CD27+CD161+	0.917202	0.439755	0.606941
TNK-CR1:P59:F	NA	Freq_subset	Vd1+:CD27+CD161-	Vd1+	0.734379	0.232346	0.395945
TNK-CR1:P60:F	NA	Freq_subset	Vd1+CD27+CD161-:CD16+	Vd1+:CD27+CD161-	2.39407	0.687841	0.794652
TNK-CR1:P61:F	NA	Freq_subset	Vd1+CD27+CD161-:CD16-	Vd1+:CD27+CD161-	0.938267	0.597131	0.738301
TNK-CR1:P63:F	NA	Freq_subset	Vd1+CD27-CD161+:CD16+	Vd1+:CD27-CD161+	0.805345	0.208541	0.369687
TNK-CR1:P64:F	NA	Freq_subset	Vd1+CD27-CD161+:CD16-	Vd1+:CD27-CD161+	1.0152	0.872636	0.922656
TNK-CR1:P65:F	NA	Freq_subset	Vd1+:CD27-CD161-	Vd1+	1.55267	0.0515858	0.143997
TNK-CR1:P66:F	NA	Freq_subset	Vd1+CD27-CD161-:CD16+	Vd1+:CD27-CD161-	1.48565	0.332594	0.497482
TNK-CR1:P67:F	NA	Freq_subset	Vd1+CD27-CD161-:CD16-	Vd1+:CD27-CD161-	0.960669	0.337951	0.504156
TNK-CR1:P71:F	NA	Freq_subset	Vd1+Vg9+	T cells	0.962241	0.118229	0.24828
TNK-CR1:P72:F	NA	Freq_subset	Vd1+Vg9+:CD27+CD161+	Vd1+Vg9+	0.954776	0.16755	0.312013
TNK-CR1:P73:F	NA	Freq_subset	Vd1+Vg9+CD27+CD161+:CD16+	Vd1+Vg9+:CD27+CD161+	0.976152	0.241483	0.405941
TNK-CR1:P74:F	NA	Freq_subset	Vd1+Vg9+CD27+CD161+:CD16-	Vd1+Vg9+:CD27+CD161+	0.761996	0.299953	0.473135
TNK-CR1:P76:F	NA	Freq_subset	Vd1+Vg9+CD27+CD161-:CD16+	Vd1+Vg9+:CD27+CD161-	1.86421	0.0830191	0.201639
TNK-CR1:P81:F	NA	Freq_subset	Vd1+Vg9+:CD27-CD161-	Vd1+Vg9+	1.28199	0.0988153	0.227075
TNK-CR1:P87:F	NA	Freq_subset	Conv CD4	T cells	1.01736	0.325542	0.490914
TNK-CR1:P92:F	NA	Freq_subset	CD4 CM*:CD38+DR-	CD4 CM*	0.772233	0.0683378	0.176262
TNK-CR1:P93:F	NA	Freq_subset	CD4 CM*:CD38-DR+	CD4 CM*	0.588063	0.0161344	0.0653513
TNK-CR1:P94:F	NA	Freq_subset	CD4 CM*:CD38-DR-	CD4 CM*	1.23179	0.026348	0.092533
TNK-CR1:P95:F	NA	Freq_subset	CD4 CM*:CD56+CD161+	CD4 CM*	0.464212	0.0002604	0.0038329
TNK-CR1:P96:F	NA	Freq_subset	CD4 CM*:CD56+CD161-	CD4 CM*	1.10784	0.0339156	0.110489
TNK-CR1:P97:F	NA	Freq_subset	CD4 CM*:CD56-CD161+	CD4 CM*	0.802304	0.197394	0.354998
TNK-CR1:P98:F	NA	Freq_subset	CD4 CM*:CD56-CD161-	CD4 CM*	0.637564	0.000295205	0.00409625
TNK-CR1:P100:F	NA	Freq_subset	CD4:Naive	Conv CD4	0.797536	0.659976	0.77582
TNK-CR1:P101:F	NA	Freq_subset	CD4 naive:CD38+DR+	CD4:Naive	0.663804	0.0123467	0.0550759
TNK-CR1:P103:F	NA	Freq_subset	CD4 naive:CD38-DR+	CD4:Naive	1.44423	0.374226	0.543424
TNK-CR1:P105:F	NA	Freq_subset	CD4 naive:CD56+CD161+	CD4:Naive	0.201728	1.98784e-05	0.00165451
TNK-CR1:P106:F	NA	Freq_subset	CD4 naive:CD56+CD161-	CD4:Naive	0.986576	0.00123011	0.0107576
TNK-CR1:P107:F	NA	Freq_subset	CD4 naive:CD56-CD161+	CD4:Naive	3.72031	0.000420141	0.00507515
TNK-CR1:P110:F	NA	Freq_subset	CD4:TSCM	Conv CD4	1.85829	0.086083	0.20663
TNK-CR1:P111:F	NA	Freq_subset	CD4 TSCM:CD38+DR+	CD4:TSCM	0.551779	0.00291526	0.0198383
TNK-CR1:P112:F	NA	Freq_subset	CD4 TSCM:CD38+DR-	CD4:TSCM	0.655121	0.000427257	0.00511584
TNK-CR1:P113:F	NA	Freq_subset	CD4 TSCM:CD38-DR+	CD4:TSCM	0.428357	0.000108295	0.00262273
TNK-CR1:P114:F	NA	Freq_subset	CD4 TSCM:CD38-DR-	CD4:TSCM	1.45897	0.000261142	0.0038329
TNK-CR1:P115:F	NA	Freq_subset	CD4 TSCM:CD56+CD161+	CD4:TSCM	0.196145	1.49553e-05	0.00165451
TNK-CR1:P118:F	NA	Freq_subset	CD4 TSCM:CD56-CD161-	CD4:TSCM	0.35465	0.00607276	0.0332904
TNK-CR1:P121:F	NA	Freq_subset	CD4 CM	Conv CD4	0.817939	0.00033644	0.0045373
TNK-CR1:P122:F	NA	Freq_subset	CD4 CM:CD38+DR+	CD4 CM	1.79256	0.312791	0.481753
TNK-CR1:P123:F	NA	Freq_subset	CD4 CM:CD38+DR-	CD4 CM	0.529242	5.07973e-05	0.00187459
TNK-CR1:P124:F	NA	Freq_subset	CD4 CM:CD38-DR+	CD4 CM	1.58142	0.0175649	0.0691847
TNK-CR1:P125:F	NA	Freq_subset	CD4 CM:CD38-DR-	CD4 CM	1.26384	6.32598e-05	0.00210609
TNK-CR1:P126:F	NA	Freq_subset	CD4 CM:CD56+CD161+	CD4 CM	1.44775	0.580418	0.724197
TNK-CR1:P127:F	NA	Freq_subset	CD4 CM:CD56+CD161-	CD4 CM	0.892159	0.000221483	0.00355675
TNK-CR1:P128:F	NA	Freq_subset	CD4 CM:CD56-CD161+	CD4 CM	1.38952	0.000235084	0.0036853
TNK-CR1:P129:F	NA	Freq_subset	CD4 CM:CD56-CD161-	CD4 CM	1.72972	0.696946	0.801459
TNK-CR1:P131:F	NA	Freq_subset	CD4 TM*	Conv CD4	1.47048	0.576479	0.721259
TNK-CR1:P132:F	NA	Freq_subset	CD4 TM*:CD38+DR+	CD4 TM*	2.59288	0.739415	0.831385
TNK-CR1:P136:F	NA	Freq_subset	CD4 TM*:CD56+CD161+	CD4 TM*	2.66668	0.447449	0.612606
TNK-CR1:P139:F	NA	Freq_subset	CD4 TM*:CD56-CD161-	CD4 TM*	1.50344	0.159981	0.301622
TNK-CR1:P150:F	NA	Freq_subset	CD4 TE	Conv CD4	4.29796	0.0180906	0.0703522
TNK-CR1:P151:F	NA	Freq_subset	CD4 TE:CD38+DR+	CD4 TE	1.80982	0.433981	0.603344
TNK-CR1:P154:F	NA	Freq_subset	CD4 TE:CD38-DR-	CD4 TE	0.969941	0.529949	0.688933
TNK-CR1:P155:F	NA	Freq_subset	CD4 TE:CD56+CD161+	CD4 TE	1.08926	0.744255	0.832712
TNK-CR1:P157:F	NA	Freq_subset	CD4 TE:CD56-CD161+	CD4 TE	1.08649	0.152906	0.293554
TNK-CR1:P158:F	NA	Freq_subset	CD4 TE:CD56-CD161-	CD4 TE	0.852263	0.493461	0.650829
TNK-CR1:P160:F	NA	Freq_subset	CD4 TE*	Conv CD4	2.28799	3.17226e-05	0.00165451
TNK-CR1:P161:F	NA	Freq_subset	CD4 TE*:CD38+DR+	CD4 TE*	1.28291	0.443257	0.610541
TNK-CR1:P162:F	NA	Freq_subset	CD4 TE*:CD38+DR-	CD4 TE*	0.859933	0.771898	0.854054
TNK-CR1:P164:F	NA	Freq_subset	CD4 TE*:CD38-DR-	CD4 TE*	1.08646	0.644731	0.769208
TNK-CR1:P165:F	NA	Freq_subset	CD4 TE*:CD56+CD161+	CD4 TE*	0.420592	2.3914e-05	0.00165451
TNK-CR1:P167:F	NA	Freq_subset	CD4 TE*:CD56-CD161+	CD4 TE*	1.06327	0.645797	0.769208
TNK-CR1:P168:F	NA	Freq_subset	CD4 TE*:CD56-CD161-	CD4 TE*	0.746866	0.0038094	0.0232615
TNK-CR1:P179:F	NA	Freq_subset	CD4 EM	Conv CD4	1.70098	0.0930425	0.217844
TNK-CR1:P186:F	NA	Freq_subset	CD4 EM:CD56-CD161+	CD4 EM	1.08689	0.174725	0.322297
TNK-CR1:P187:F	NA	Freq_subset	CD4 EM:CD56-CD161-	CD4 EM	0.824752	0.358805	0.525503
TNK-CR1:P189:F	NA	Freq_subset	CD4 TM	Conv CD4	1.30213	0.00186745	0.0146498
TNK-CR1:P198:F	NA	Freq_subset	CXCR5+	Conv CD4	0.737979	0.320884	0.487395
TNK-CR1:P200:F	NA	Freq_subset	PD-1 TFH	Conv CD4	0.767369	0.425711	0.595384
TNK-CR1:P202:F	NA	Freq_subset	PD1+ TFH	Conv CD4	0.597739	0.0769525	0.192751
TNK-CR1:P204:F	NA	Freq_subset	Conv CD8	T cells	1.08321	0.0953153	0.221268
TNK-CR1:P205:F	NA	Freq_subset	CD8:CXCR5+	Conv CD8	1.01972	0.98698	0.987703
TNK-CR1:P208:F	NA	Freq_subset	CD8 CM*	Conv CD8	2.29496	0.643435	0.768407
TNK-CR1:P218:F	NA	Freq_subset	CD8:Naive	Conv CD8	0.567135	0.419148	0.58809
TNK-CR1:P220:F	NA	Freq_subset	CD8:TSCM	Conv CD8	1.28896	0.698442	0.801828
TNK-CR1:P223:F	NA	Freq_subset	CD8 CM	Conv CD8	0.509367	7.56096e-05	0.0021959
TNK-CR1:P224:F	NA	Freq_subset	CD8 CM:CD38+DR+	CD8 CM	3.85339	0.379822	0.548631
TNK-CR1:P225:F	NA	Freq_subset	CD8 CM:CD38+DR-	CD8 CM	0.90777	0.603739	0.743105
TNK-CR1:P226:F	NA	Freq_subset	CD8 CM:CD38-DR+	CD8 CM	1.59471	0.798337	0.874803
TNK-CR1:P227:F	NA	Freq_subset	CD8 CM:CD38-DR-	CD8 CM	0.988896	0.272877	0.445547
TNK-CR1:P228:F	NA	Freq_subset	CD8 CM:CD56+CD161+	CD8 CM	2.05074	0.217885	0.381298
TNK-CR1:P229:F	NA	Freq_subset	CD8 CM:CD56+CD161-	CD8 CM	0.980692	0.114054	0.243904
TNK-CR1:P230:F	NA	Freq_subset	CD8 CM:CD56-CD161+	CD8 CM	1.12254	0.365324	0.533333
TNK-CR1:P233:F	NA	Freq_subset	CD8 TM*	Conv CD8	1.60583	0.385551	0.55456
TNK-CR1:P234:F	NA	Freq_subset	CD8 TM*:CD38+DR+	CD8 TM*	2.98969	0.281974	0.453886
TNK-CR1:P235:F	NA	Freq_subset	CD8 TM*:CD38+DR-	CD8 TM*	1.14595	0.486615	0.64551
TNK-CR1:P236:F	NA	Freq_subset	CD8 TM*:CD38-DR+	CD8 TM*	0.901399	0.102177	0.231289
TNK-CR1:P238:F	NA	Freq_subset	CD8 TM*:CD56+CD161+	CD8 TM*	0.865142	0.116772	0.24674
TNK-CR1:P240:F	NA	Freq_subset	CD8 TM*:CD56-CD161+	CD8 TM*	0.68417	0.141564	0.280866
TNK-CR1:P241:F	NA	Freq_subset	CD8 TM*:CD56-CD161-	CD8 TM*	0.841657	0.0416701	0.127174
TNK-CR1:P252:F	NA	Freq_subset	CD8 TE	Conv CD8	2.13107	0.0454481	0.134278
TNK-CR1:P253:F	NA	Freq_subset	CD8 TE:CD38+DR+	CD8 TE	6.89454	0.000114554	0.0026236
TNK-CR1:P254:F	NA	Freq_subset	CD8 TE:CD38+DR-	CD8 TE	1.95152	0.0236314	0.0849276
TNK-CR1:P255:F	NA	Freq_subset	CD8 TE:CD38-DR+	CD8 TE	4.75396	0.000140555	0.00276464
TNK-CR1:P256:F	NA	Freq_subset	CD8 TE:CD38-DR-	CD8 TE	0.8754	3.45854e-05	0.00165451
TNK-CR1:P258:F	NA	Freq_subset	CD8 TE:CD56+CD161-	CD8 TE	0.917082	0.493648	0.650829
TNK-CR1:P259:F	NA	Freq_subset	CD8 TE:CD56-CD161+	CD8 TE	0.894514	0.748296	0.836219
TNK-CR1:P262:F	NA	Freq_subset	CD8 TE*	Conv CD8	1.72713	0.325837	0.490914
TNK-CR1:P263:F	NA	Freq_subset	CD8 TE*:CD38+DR+	CD8 TE*	8.00424	0.0123107	0.0550759
TNK-CR1:P264:F	NA	Freq_subset	CD8 TE*:CD38+DR-	CD8 TE*	1.604	0.0124196	0.0552205
TNK-CR1:P265:F	NA	Freq_subset	CD8 TE*:CD38-DR+	CD8 TE*	3.85411	0.0105903	0.0493369
TNK-CR1:P266:F	NA	Freq_subset	CD8 TE*:CD38-DR-	CD8 TE*	0.872944	0.000559432	0.00614974
TNK-CR1:P267:F	NA	Freq_subset	CD8 TE*:CD56+CD161+	CD8 TE*	1.80767	0.62553	0.759391
TNK-CR1:P268:F	NA	Freq_subset	CD8 TE*:CD56+CD161-	CD8 TE*	0.959614	0.879435	0.926257
TNK-CR1:P269:F	NA	Freq_subset	CD8 TE*:CD56-CD161+	CD8 TE*	1.04055	0.968467	0.978717
TNK-CR1:P270:F	NA	Freq_subset	CD8 TE*:CD56-CD161-	CD8 TE*	1.03967	0.887589	0.930167
TNK-CR1:P284:F	NA	Freq_subset	CD8 EM:CD38-DR+	CD8 EM	4.05397	0.000563163	0.00614974
TNK-CR1:P288:F	NA	Freq_subset	CD8 EM:CD56-CD161+	CD8 EM	0.748558	0.479215	0.641302
TNK-CR1:P291:F	NA	Freq_subset	CD8 TM	Conv CD8	0.954588	0.0495259	0.142023
TNK-CR1:P292:F	NA	Freq_subset	CD8 TM:CD38+DR+	CD8 TM	8.08178	0.000558744	0.00614974
TNK-CR1:P294:F	NA	Freq_subset	CD8 TM:CD38-DR+	CD8 TM	1.9923	0.105625	0.235201
TNK-CR1:P296:F	NA	Freq_subset	CD8 TM:CD56+CD161+	CD8 TM	1.32851	0.80628	0.879754
TNK-CR1:P297:F	NA	Freq_subset	CD8 TM:CD56+CD161-	CD8 TM	1.03711	0.541473	0.698592
TNK-CR1:P298:F	NA	Freq_subset	CD8 TM:CD56-CD161+	CD8 TM	0.807286	0.39018	0.558277
TNK-CR1:P322:F	NA	Freq_subset	CD4+ MAIT	MAIT	3.74432	0.0129058	0.0564631
TNK-CR1:P326:F	NA	Freq_subset	CD4+ MAIT:CD56-CD27-	CD4+ MAIT	0.87698	0.132202	0.268535
TNK-CR1:P327:F	NA	Freq_subset	CD8+ MAIT	MAIT	0.734539	0.00385755	0.0232615
TNK-CR1:P329:F	NA	Freq_subset	CD8+ MAIT:CD56+CD27-	CD8+ MAIT	1.47951	0.353501	0.519407
TNK-CR1:P331:F	NA	Freq_subset	CD8+ MAIT:CD56-CD27-	CD8+ MAIT	2.12811	0.00483118	0.027943
TNK-CR1:P332:F	NA	Freq_subset	DN MAIT	MAIT	0.989018	0.446884	0.612447
TNK-CR1:P336:F	NA	Freq_subset	DN MAIT:CD56-CD27-	DN MAIT	1.31932	0.700972	0.804056
TNK-CR1:P337:F	NA	Freq_subset	DP MAIT	MAIT	0.61192	0.000914013	0.00887768
TNK-CR1:P341:F	NA	Freq_subset	DP MAIT:CD56-CD27-	DP MAIT	1.24145	0.654912	0.774454
TNK-CR1:P343:F	NA	Freq_subset	Vg9+	T cells	0.685113	0.3901	0.558277
TNK-CR1:P346:F	NA	Freq_subset	Vd2-:CD27+CD161+	Vg9+Vd2-	0.695195	0.111274	0.241857
TNK-CR1:P348:F	NA	Freq_subset	Vd2-CD27+CD161+:CD16-	Vd2-:CD27+CD161+	0.777413	0.51658	0.673478
TNK-CR1:P349:F	NA	Freq_subset	Vd2-:CD27+CD161-	Vg9+Vd2-	0.992185	0.773086	0.854463
TNK-CR1:P350:F	NA	Freq_subset	Vd2-CD27+CD161-:CD16+	Vd2-:CD27+CD161-	1.38871	0.0459077	0.135052
TNK-CR1:P351:F	NA	Freq_subset	Vd2-CD27+CD161-:CD16-	Vd2-:CD27+CD161-	0.810148	0.95307	0.971577
TNK-CR1:P352:F	NA	Freq_subset	Vd2-:CD27-CD161+	Vg9+Vd2-	0.836368	0.142706	0.282422
TNK-CR1:P353:F	NA	Freq_subset	Vd2-CD27-CD161+:CD16+	Vd2-:CD27-CD161+	0.589892	0.369344	0.536906
TNK-CR1:P354:F	NA	Freq_subset	Vd2-CD27-CD161+:CD16-	Vd2-:CD27-CD161+	0.638419	0.042278	0.127676
TNK-CR1:P355:F	NA	Freq_subset	Vd2-:CD27-CD161-	Vg9+Vd2-	1.83499	0.794453	0.87313
TNK-CR1:P356:F	NA	Freq_subset	Vd2-CD27-CD161-:CD16+	Vd2-:CD27-CD161-	0.632364	0.11212	0.242215
TNK-CR1:P357:F	NA	Freq_subset	Vd2-CD27-CD161-:CD16-	Vd2-:CD27-CD161-	0.751399	0.377924	0.547048
TNK-CR1:P359:F	NA	Freq_subset	Vg9+Vd2high	T cells	0.450664	0.193779	0.34988
TNK-CR1:P360:F	NA	Freq_subset	Vd2high:CD27+CD161+	Vg9+Vd2high	0.741122	0.280212	0.452115
TNK-CR1:P361:F	NA	Freq_subset	Vd2highCD27+CD161+:CD16+	Vd2high:CD27+CD161+	1.39801	0.544102	0.70066
TNK-CR1:P362:F	NA	Freq_subset	Vd2highCD27+CD161+:CD16-	Vd2high:CD27+CD161+	0.80172	0.804453	0.878463
TNK-CR1:P363:F	NA	Freq_subset	Vd2high:CD27+CD161-	Vg9+Vd2high	0.923634	0.200132	0.357709
TNK-CR1:P364:F	NA	Freq_subset	Vd2highCD27+CD161-:CD16+	Vd2high:CD27+CD161-	0.082474	0.000698666	0.00729332
TNK-CR1:P365:F	NA	Freq_subset	Vd2highCD27+CD161-:CD16-	Vd2high:CD27+CD161-	0.713447	0.982288	0.985977
TNK-CR1:P366:F	NA	Freq_subset	Vd2high:CD27-CD161+	Vg9+Vd2high	1.51887	0.325056	0.490914
TNK-CR1:P368:F	NA	Freq_subset	Vd2highCD27-CD161+:CD16-	Vd2high:CD27-CD161+	0.873598	0.854397	0.907589
TNK-CR1:P369:F	NA	Freq_subset	Vd2high:CD27-CD161-	Vg9+Vd2high	1.55104	0.096742	0.223818
TNK-CR1:P371:F	NA	Freq_subset	Vd2highCD27-CD161-:CD16-	Vd2high:CD27-CD161-	0.617349	0.0158469	0.065032
TNK-CR1:P373:F	NA	Freq_subset	Vg9+Vd2low	T cells	0.630945	0.543213	0.700176
TNK-CR1:P374:F	NA	Freq_subset	Vd2low:CD27+CD161+	Vg9+Vd2low	0.736097	0.198162	0.355441
TNK-CR1:P375:F	NA	Freq_subset	Vd2lowCD27+CD161+:CD16+	Vd2low:CD27+CD161+	1.542	0.92439	0.955243
TNK-CR1:P376:F	NA	Freq_subset	Vd2lowCD27+CD161+:CD16-	Vd2low:CD27+CD161+	0.970029	0.908967	0.945686
TNK-CR1:P377:F	NA	Freq_subset	Vd2low:CD27+CD161-	Vg9+Vd2low	1.15304	0.679838	0.789769
TNK-CR1:P378:F	NA	Freq_subset	Vd2lowCD27+CD161-:CD16+	Vd2low:CD27+CD161-	1.11466	0.00803083	0.0404686
TNK-CR1:P379:F	NA	Freq_subset	Vd2lowCD27+CD161-:CD16-	Vd2low:CD27+CD161-	0.968996	0.0128632	0.0564631
TNK-CR1:P381:F	NA	Freq_subset	Vd2lowCD27-CD161+:CD16+	Vd2low:CD27-CD161+	0.945495	0.483991	0.644534
TNK-CR1:P382:F	NA	Freq_subset	Vd2lowCD27-CD161+:CD16-	Vd2low:CD27-CD161+	0.942177	0.615037	0.751589
TNK-CR1:P383:F	NA	Freq_subset	Vd2low:CD27-CD161-	Vg9+Vd2low	1.75291	0.207314	0.368949
TNK-CR1:P384:F	NA	Freq_subset	Vd2lowCD27-CD161-:CD16+	Vd2low:CD27-CD161-	0.776874	0.926495	0.956217
TNK-CR1:P385:F	NA	Freq_subset	Vd2lowCD27-CD161-:CD16-	Vd2low:CD27-CD161-	0.927766	0.480636	0.642233
TNK-CR1:P386:F	NA	Freq_subset	CD4 TM:CD38+DR+	CD4 TM	2.44105	0.0180495	0.0703522
TNK-CR1:P389:F	NA	Freq_subset	CD4 TM:CD38-DR-	CD4 TM	0.932174	0.036185	0.115403
TNK-CR1:P393:F	NA	Freq_subset	CD4 TM:CD56-CD161-	CD4 TM	1.26422	0.0420883	0.127668
TNK-CR1:P394:F	NA	Freq_subset	CD8 CM*:CD38+DR+	CD8 CM*	0.399849	0.0103636	0.0486126
TNK-CR1:P395:F	NA	Freq_subset	CD8 CM*:CD38+DR-	CD8 CM*	0.542523	0.00293577	0.0198383
TNK-CR1:P397:F	NA	Freq_subset	CD8 CM*:CD38-DR-	CD8 CM*	1.02971	0.207784	0.369105
TNK-CR1:P398:F	NA	Freq_subset	CD8 CM*:CD56+CD161+	CD8 CM*	0.578713	0.0034206	0.0221285
TNK-CR1:P399:F	NA	Freq_subset	CD8 CM*:CD56+CD161-	CD8 CM*	0.950992	0.436945	0.605512
TNK-CR1:P400:F	NA	Freq_subset	CD8 CM*:CD56-CD161+	CD8 CM*	0.866131	0.0137264	0.0591056
TNK-CR1:P401:F	NA	Freq_subset	CD8 CM*:CD56-CD161-	CD8 CM*	0.917911	0.198103	0.355441
TNK-CR1:P404:F	NA	Freq_subset	CD8 naive:CD38-DR+	CD8:Naive	4.37568	0.00331192	0.0217345
TNK-CR1:P406:F	NA	Freq_subset	CD8 naive:CD56+CD161+	CD8:Naive	1.94308	0.218859	0.382069
TNK-CR1:P407:F	NA	Freq_subset	CD8 naive:CD56+CD161-	CD8:Naive	0.989152	0.000261003	0.0038329
TNK-CR1:P408:F	NA	Freq_subset	CD8 naive:CD56-CD161+	CD8:Naive	1.70166	0.00911909	0.0444556
TNK-CR1:P410:F	NA	Freq_subset	CD8 TSCM:CD38+DR+	CD8:TSCM	1.13423	0.165933	0.310164
TNK-CR1:P411:F	NA	Freq_subset	CD8 TSCM:CD38+DR-	CD8:TSCM	0.574618	0.285958	0.4576
TNK-CR1:P412:F	NA	Freq_subset	CD8 TSCM:CD38-DR+	CD8:TSCM	1.54423	0.671413	0.784673
TNK-CR1:P413:F	NA	Freq_subset	CD8 TSCM:CD38-DR-	CD8:TSCM	1.07418	0.443924	0.610844
TNK-CR1:P414:F	NA	Freq_subset	CD8 TSCM:CD56+CD161+	CD8:TSCM	0.71216	0.0108855	0.0500294
TNK-CR1:P415:F	NA	Freq_subset	CD8 TSCM:CD56+CD161-	CD8:TSCM	1.02819	0.0158811	0.065032
TNK-CR1:P416:F	NA	Freq_subset	CD8 TSCM:CD56-CD161+	CD8:TSCM	0.695891	0.00356221	0.0225112
TNK-CR1:P417:F	NA	Freq_subset	CD8 TSCM:CD56-CD161-	CD8:TSCM	0.859895	0.452237	0.616071
