# Supplementary material for: Immune phenotypes that are associated with subsequent COVID-19 severity inferred from post-recovery samples
Source: Nat Commun. 2022 Nov 25;13:7255. doi: 10.1038/s41467-022-34638-2 (PMC9700777; doi:10.1038/s41467-022-34638-2)
Supplement: Supplementary file 4 — Source Data [file 41467_2022_34638_MOESM4_ESM.zip › 220923_Source Data_Supplementary Figure 9.xlsx]

## Sheet: Supplementary Figure 9a and b
Source Data for Supplementary Figure 9a and b
Trait ID	Trait type	Marker	Subset	Parent	Fold change (Severe/Non-severe)	p value	p value (FDR corrected)
BDC-CR1:P7:M8	MFI	IFNAR2	Basophils	Non-NK	1.23525	0.147254	0.333336
BDC-CR1:P7:M1	MFI	CCR1	Basophils	Non-NK	1.09338	0.932399	0.967852
BDC-CR1:P7:M5	MFI	CD40	Basophils	Non-NK	1.50656	0.0206823	0.0904848
BDC-CR1:P7:FM1	percent	CCR1	CCR1+	Basophils	1.12514	0.710292	0.836074
BDC-CR1:P7:FM5	percent	CD40	CD40+	Basophils	3.00052	0.0335824	0.125311
BDC-CR1:P7:FM8	percent	IFNAR2	IFNAR2+	Basophils	1.31246	0.269433	0.482012
BDC-CR1:P14:M4	MFI	CCR5	B cells	CD20+	1.15588	0.0318555	0.121122
BDC-CR1:P15:M8	MFI	IFNAR2	MZ	B cells	1.14936	0.0251696	0.102252
BDC-CR1:P15:M10	MFI	CD38	MZ	B cells	1.4149	0.13057	0.31029
BDC-CR1:P15:M4	MFI	CCR5	MZ	B cells	1.29939	0.00650828	0.0430821
BDC-CR1:P15:M6	MFI	CD86	MZ	B cells	1.06005	0.258562	0.47121
BDC-CR1:P15:FM4	percent	CCR5	CCR5+	MZ	1.2026	0.897125	0.947081
BDC-CR1:P15:FM6	percent	CD86	CD86+	MZ	2.21247	0.79875	0.88931
BDC-CR1:P20:M8	MFI	IFNAR2	Naive	B cells	1.06848	0.115811	0.292293
BDC-CR1:P20:M6	MFI	CD86	Naive	B cells	0.844932	0.0401048	0.141821
BDC-CR1:P20:FM4	percent	CCR5	CCR5+	Naive	0.717056	0.0990514	0.263962
BDC-CR1:P20:FM6	percent	CD86	CD86+	Naive	0.799547	0.0131179	0.0690392
BDC-CR1:P20:FM8	percent	IFNAR2	IFNAR2+	Naive	1.25068	0.139065	0.32228
BDC-CR1:P29:M8	MFI	IFNAR2	CD38+ AM	CD38+ memory	1.10356	0.0643313	0.193846
BDC-CR1:P29:M4	MFI	CCR5	CD38+ AM	CD38+ memory	1.18055	0.337145	0.541113
BDC-CR1:P29:FM4	percent	CCR5	CCR5+	CD38+ AM	1.24761	0.523865	0.699523
BDC-CR1:P29:FM5	percent	CD40	CD40+	CD38+ AM	0.974144	0.769199	0.876424
BDC-CR1:P29:FM8	percent	IFNAR2	IFNAR2+	CD38+ AM	1.08434	0.14862	0.334008
BDC-CR1:P31:M8	MFI	IFNAR2	CD38+ IM	CD38+ memory	1.14891	0.0105922	0.0595414
BDC-CR1:P31:M4	MFI	CCR5	CD38+ IM	CD38+ memory	1.22543	0.0495781	0.163464
BDC-CR1:P31:M6	MFI	CD86	CD38+ IM	CD38+ memory	1.61921	0.458571	0.64798
BDC-CR1:P31:FM4	percent	CCR5	CCR5+	CD38+ IM	1.19455	0.691658	0.823115
BDC-CR1:P31:FM5	percent	CD40	CD40+	CD38+ IM	0.971044	0.353117	0.552757
BDC-CR1:P31:FM6	percent	CD86	CD86+	CD38+ IM	2.17957	0.53793	0.710131
BDC-CR1:P31:FM8	percent	IFNAR2	IFNAR2+	CD38+ IM	1.71422	0.0132009	0.0690392
BDC-CR1:P33:M8	MFI	IFNAR2	CD38+ RM	CD38+ memory	1.11478	0.0524613	0.170373
BDC-CR1:P33:M4	MFI	CCR5	CD38+ RM	CD38+ memory	1.20055	0.127769	0.307012
BDC-CR1:P33:M6	MFI	CD86	CD38+ RM	CD38+ memory	1.20078	0.863498	0.929554
BDC-CR1:P33:FM4	percent	CCR5	CCR5+	CD38+ RM	1.30015	0.714416	0.837062
BDC-CR1:P33:FM5	percent	CD40	CD40+	CD38+ RM	0.981777	0.437538	0.630664
BDC-CR1:P33:FM6	percent	CD86	CD86+	CD38+ RM	1.45469	0.160136	0.348065
BDC-CR1:P33:FM8	percent	IFNAR2	IFNAR2+	CD38+ RM	1.34913	0.0846441	0.238225
BDC-CR1:P35:M8	MFI	IFNAR2	CD38+ TLM	CD38+ memory	1.09168	0.102812	0.270402
BDC-CR1:P35:M5	MFI	CD40	CD38+ TLM	CD38+ memory	1.06741	0.401404	0.597965
BDC-CR1:P35:M6	MFI	CD86	CD38+ TLM	CD38+ memory	1.30383	0.886444	0.945167
BDC-CR1:P35:FM4	percent	CCR5	CCR5+	CD38+ TLM	1.49291	0.954256	0.983097
BDC-CR1:P35:FM5	percent	CD40	CD40+	CD38+ TLM	1.02585	0.414564	0.610442
BDC-CR1:P35:FM6	percent	CD86	CD86+	CD38+ TLM	1.13308	0.422714	0.617117
BDC-CR1:P38:M6	MFI	CD86	CD38low AM	CD38low memory	1.08735	0.567157	0.734847
BDC-CR1:P38:FM4	percent	CCR5	CCR5+	CD38low AM	1.32604	0.54744	0.717136
BDC-CR1:P38:FM5	percent	CD40	CD40+	CD38low AM	1.01403	0.0335998	0.125311
BDC-CR1:P38:FM6	percent	CD86	CD86+	CD38low AM	1.09923	0.989487	0.994977
BDC-CR1:P40:M8	MFI	IFNAR2	CD38low IM	CD38low memory	0.993327	0.962154	0.984513
BDC-CR1:P40:M4	MFI	CCR5	CD38low IM	CD38low memory	1.23003	0.178249	0.373749
BDC-CR1:P40:M6	MFI	CD86	CD38low IM	CD38low memory	1.14649	0.790109	0.885736
BDC-CR1:P40:FM5	percent	CD40	CD40+	CD38low IM	0.980714	0.00839597	0.0509356
BDC-CR1:P40:FM6	percent	CD86	CD86+	CD38low IM	1.23571	0.495336	0.682274
BDC-CR1:P40:FM8	percent	IFNAR2	IFNAR2+	CD38low IM	1.17446	0.943913	0.976186
BDC-CR1:P42:M8	MFI	IFNAR2	CD38low RM	CD38low memory	0.977279	0.88246	0.942424
BDC-CR1:P42:M4	MFI	CCR5	CD38low RM	CD38low memory	1.0877	0.330654	0.535806
BDC-CR1:P42:M6	MFI	CD86	CD38low RM	CD38low memory	1.02547	0.485025	0.672141
BDC-CR1:P42:FM4	percent	CCR5	CCR5+	CD38low RM	1.08931	0.796296	0.888026
BDC-CR1:P42:FM6	percent	CD86	CD86+	CD38low RM	1.04652	0.927594	0.966878
BDC-CR1:P42:FM8	percent	IFNAR2	IFNAR2+	CD38low RM	0.911788	0.420589	0.615416
BDC-CR1:P44:M8	MFI	IFNAR2	CD38low TLM	CD38low memory	0.986868	0.653421	0.794937
BDC-CR1:P44:M5	MFI	CD40	CD38low TLM	CD38low memory	0.989389	0.994174	0.997096
BDC-CR1:P44:M4	MFI	CCR5	CD38low TLM	CD38low memory	1.6542	0.0140069	0.0695253
BDC-CR1:P44:M6	MFI	CD86	CD38low TLM	CD38low memory	1.37372	0.378558	0.579946
BDC-CR1:P44:FM4	percent	CCR5	CCR5+	CD38low TLM	1.49236	0.402888	0.597965
BDC-CR1:P44:FM5	percent	CD40	CD40+	CD38low TLM	0.907396	0.339202	0.542384
BDC-CR1:P44:FM6	percent	CD86	CD86+	CD38low TLM	1.55149	0.966569	0.985337
BDC-CR1:P47:M8	MFI	IFNAR2	Plasmablasts_early	Switched	1.01553	0.251612	0.462258
BDC-CR1:P47:M10	MFI	CD38	Plasmablasts_early	Switched	0.994337	0.892732	0.945462
BDC-CR1:P47:M6	MFI	CD86	Plasmablasts_early	Switched	0.900467	0.0544037	0.174322
BDC-CR1:P47:FM6	percent	CD86	CD86+	Plasmablasts_early	0.834594	0.77692	0.879492
BDC-CR1:P47:FM8	percent	IFNAR2	IFNAR2+	Plasmablasts_early	0.920535	0.277803	0.491748
BDC-CR1:P50:M8	MFI	IFNAR2	Monocytes	Myeloid	1.49937	0.000295957	0.0100362
BDC-CR1:P50:M1	MFI	CCR1	Monocytes	Myeloid	0.738631	0.000583542	0.0116719
BDC-CR1:P50:M5	MFI	CD40	Monocytes	Myeloid	1.00751	0.276022	0.489948
BDC-CR1:P50:M2	MFI	CCR2	Monocytes	Myeloid	0.777743	0.000831767	0.0138776
BDC-CR1:P50:M10	MFI	CD38	Monocytes	Myeloid	0.942574	0.116061	0.292293
BDC-CR1:P50:M4	MFI	CCR5	Monocytes	Myeloid	1.27142	0.326251	0.533504
BDC-CR1:P50:M6	MFI	CD86	Monocytes	Myeloid	1.13508	0.00667773	0.0432961
BDC-CR1:P50:M7	MFI	CX3CR1	Monocytes	Myeloid	1.06067	0.549602	0.718588
BDC-CR1:P50:FM1	percent	CCR1	CCR1+	Monocytes	0.962087	0.305901	0.517473
BDC-CR1:P50:FM2	percent	CCR2	CCR2+	Monocytes	0.988748	0.519546	0.695275
BDC-CR1:P50:FM4	percent	CCR5	CCR5+	Monocytes	1.59987	0.123172	0.299164
BDC-CR1:P50:FM5	percent	CD40	CD40+	Monocytes	1.12399	0.540624	0.712069
BDC-CR1:P52:M8	MFI	IFNAR2	cMo	Monocytes	1.57313	0.000146924	0.0100362
BDC-CR1:P52:M1	MFI	CCR1	cMo	Monocytes	0.717076	0.000266861	0.0100362
BDC-CR1:P52:M5	MFI	CD40	cMo	Monocytes	1.03515	0.339829	0.542384
BDC-CR1:P52:M2	MFI	CCR2	cMo	Monocytes	0.751821	0.000308805	0.0100362
BDC-CR1:P52:M10	MFI	CD38	cMo	Monocytes	0.901887	0.00570569	0.0414269
BDC-CR1:P52:M4	MFI	CCR5	cMo	Monocytes	1.25906	0.278477	0.491748
BDC-CR1:P52:M6	MFI	CD86	cMo	Monocytes	1.1399	0.0032024	0.0299403
BDC-CR1:P52:M7	MFI	CX3CR1	cMo	Monocytes	1.16257	0.591447	0.752807
BDC-CR1:P52:FM1	percent	CCR1	CCR1+	cMo	0.934418	0.00163148	0.0190591
BDC-CR1:P52:FM2	percent	CCR2	CCR2+	cMo	0.967693	0.000412511	0.0108284
BDC-CR1:P52:FM4	percent	CCR5	CCR5+	cMo	1.6165	0.101271	0.26833
BDC-CR1:P52:FM5	percent	CD40	CD40+	cMo	1.16813	0.63062	0.781577
BDC-CR1:P52:FM7	percent	CX3CR1	CX3CR1+	cMo	1.37018	0.603674	0.759709
BDC-CR1:P52:FM8	percent	IFNAR2	IFNAR2+	cMo	1.76528	0.000164278	0.0100362
BDC-CR1:P50:FM7	percent	CX3CR1	CX3CR1+	Monocytes	1.12135	0.584999	0.748382
BDC-CR1:P50:FM8	percent	IFNAR2	IFNAR2+	Monocytes	1.6154	0.000285279	0.0100362
BDC-CR1:P54:M8	MFI	IFNAR2	iMo	Monocytes	1.31727	0.0151726	0.073442
BDC-CR1:P54:M5	MFI	CD40	iMo	Monocytes	1.11644	0.803415	0.892761
BDC-CR1:P54:M2	MFI	CCR2	iMo	Monocytes	0.595075	0.000576581	0.0116719
BDC-CR1:P54:M4	MFI	CCR5	iMo	Monocytes	0.759938	0.0145975	0.0714542
BDC-CR1:P54:M6	MFI	CD86	iMo	Monocytes	1.23966	0.00649422	0.0430821
BDC-CR1:P54:M7	MFI	CX3CR1	iMo	Monocytes	1.09254	0.894937	0.946392
BDC-CR1:P54:FM2	percent	CCR2	CCR2+	iMo	0.778011	0.000245174	0.0100362
BDC-CR1:P54:FM4	percent	CCR5	CCR5+	iMo	0.826568	0.0540821	0.173922
BDC-CR1:P54:FM5	percent	CD40	CD40+	iMo	1.24453	0.942142	0.976186
BDC-CR1:P54:FM6	percent	CD86	CD86+	iMo	0.996002	0.184599	0.382669
BDC-CR1:P54:FM7	percent	CX3CR1	CX3CR1+	iMo	1.02641	0.871495	0.935948
BDC-CR1:P54:FM8	percent	IFNAR2	IFNAR2+	iMo	1.22679	0.00614133	0.0422768
BDC-CR1:P56:M8	MFI	IFNAR2	ncMo	Monocytes	1.35506	0.00894101	0.053063
BDC-CR1:P56:M1	MFI	CCR1	ncMo	Monocytes	1.12112	0.826327	0.906207
BDC-CR1:P56:M5	MFI	CD40	ncMo	Monocytes	0.998505	0.451531	0.642691
BDC-CR1:P56:M2	MFI	CCR2	ncMo	Monocytes	1.06638	0.63955	0.787183
BDC-CR1:P56:M10	MFI	CD38	ncMo	Monocytes	0.895943	0.119341	0.29292
BDC-CR1:P56:M4	MFI	CCR5	ncMo	Monocytes	-0.336578	0.048449	0.162091
BDC-CR1:P56:M6	MFI	CD86	ncMo	Monocytes	1.17283	0.0359206	0.130751
BDC-CR1:P56:FM1	percent	CCR1	CCR1+	ncMo	1.08447	0.200652	0.403752
BDC-CR1:P56:FM2	percent	CCR2	CCR2+	ncMo	1.34365	0.262609	0.475412
BDC-CR1:P56:FM4	percent	CCR5	CCR5+	ncMo	1.03369	0.351251	0.5511
BDC-CR1:P56:FM5	percent	CD40	CD40+	ncMo	1.17005	0.733412	0.854187
BDC-CR1:P56:FM6	percent	CD86	CD86+	ncMo	1.00676	0.671804	0.807229
BDC-CR1:P56:FM8	percent	IFNAR2	IFNAR2+	ncMo	1.27316	0.0332259	0.125286
BDC-CR1:P61:M8	MFI	IFNAR2	cDC1s	DCs	1.10022	0.279854	0.492241
BDC-CR1:P61:M1	MFI	CCR1	cDC1s	DCs	2.23692	0.000383054	0.0104574
BDC-CR1:P61:M9	MFI	XCR1	cDC1s	DCs	1.07216	0.956449	0.983097
BDC-CR1:P61:M5	MFI	CD40	cDC1s	DCs	1.19718	0.152362	0.339272
BDC-CR1:P61:M2	MFI	CCR2	cDC1s	DCs	0.871151	0.0511223	0.16726
BDC-CR1:P61:M10	MFI	CD38	cDC1s	DCs	0.890505	0.0194027	0.085989
BDC-CR1:P61:M4	MFI	CCR5	cDC1s	DCs	0.983789	0.964011	0.985073
BDC-CR1:P61:M6	MFI	CD86	cDC1s	DCs	0.988228	0.867632	0.932534
BDC-CR1:P61:M7	MFI	CX3CR1	cDC1s	DCs	2.0075	9.15101e-05	0.0100362
BDC-CR1:P61:FM1	percent	CCR1	CCR1+	cDC1s	2.75042	0.0234352	0.0966438
BDC-CR1:P61:FM2	percent	CCR2	CCR2+	cDC1s	0.837721	0.0285693	0.112061
BDC-CR1:P61:FM4	percent	CCR5	CCR5+	cDC1s	0.920568	0.213813	0.419935
BDC-CR1:P61:FM5	percent	CD40	CD40+	cDC1s	1.20472	0.429665	0.623928
BDC-CR1:P61:FM6	percent	CD86	CD86+	cDC1s	0.957129	0.692309	0.823173
BDC-CR1:P61:FM7	percent	CX3CR1	CX3CR1+	cDC1s	1.50111	0.902864	0.9502
BDC-CR1:P67:M8	MFI	IFNAR2	pDCs	CD123+	0.993785	0.998732	0.998732
BDC-CR1:P67:M1	MFI	CCR1	pDCs	CD123+	0.854002	0.0916817	0.251296
BDC-CR1:P67:M5	MFI	CD40	pDCs	CD123+	1.35794	0.119557	0.29292
BDC-CR1:P67:M10	MFI	CD38	pDCs	CD123+	1.14687	0.286528	0.49943
BDC-CR1:P67:M4	MFI	CCR5	pDCs	CD123+	0.852399	0.515244	0.692914
BDC-CR1:P67:M6	MFI	CD86	pDCs	CD123+	1.34704	0.760406	0.872891
BDC-CR1:P67:M7	MFI	CX3CR1	pDCs	CD123+	1.55993	8.13811e-05	0.0100362
BDC-CR1:P67:FM1	percent	CCR1	CCR1+	pDCs	0.770298	0.0941313	0.254939
BDC-CR1:P67:FM4	percent	CCR5	CCR5+	pDCs	0.891687	0.63466	0.783416
BDC-CR1:P67:FM5	percent	CD40	CD40+	pDCs	2.77469	0.286852	0.49943
BDC-CR1:P67:FM6	percent	CD86	CD86+	pDCs	1.33962	0.470221	0.660057
BDC-CR1:P71:M8	MFI	IFNAR2	pre-DCs	CD123+	1.16319	0.0185409	0.0838025
BDC-CR1:P71:M1	MFI	CCR1	pre-DCs	CD123+	1.02685	0.519363	0.695275
BDC-CR1:P71:M5	MFI	CD40	pre-DCs	CD123+	1.32266	0.0887614	0.245131
BDC-CR1:P71:M10	MFI	CD38	pre-DCs	CD123+	0.906678	0.0696604	0.206261
BDC-CR1:P71:M4	MFI	CCR5	pre-DCs	CD123+	0.988788	0.509479	0.691968
BDC-CR1:P71:M6	MFI	CD86	pre-DCs	CD123+	0.786154	0.110204	0.282215
BDC-CR1:P71:FM1	percent	CCR1	CCR1+	pre-DCs	0.928364	0.155654	0.343798
BDC-CR1:P71:FM2	percent	CCR2	CCR2+	pre-DCs	0.997387	0.929509	0.966878
BDC-CR1:P71:FM4	percent	CCR5	CCR5+	pre-DCs	0.883606	0.170817	0.362622
BDC-CR1:P71:FM5	percent	CD40	CD40+	pre-DCs	2.2994	0.266865	0.480243
BDC-CR1:P71:FM6	percent	CD86	CD86+	pre-DCs	0.706418	0.0061179	0.0422768
BDC-CR1:P71:FM8	percent	IFNAR2	IFNAR2+	pre-DCs	1.01456	0.318719	0.527975
BDC-CR1:P78:M8	MFI	IFNAR2	CD5+ cDC2s	cDC2s and DC3s	1.224	0.0137287	0.0692367
BDC-CR1:P78:M1	MFI	CCR1	CD5+ cDC2s	cDC2s and DC3s	1.22084	0.220434	0.426193
BDC-CR1:P78:M5	MFI	CD40	CD5+ cDC2s	cDC2s and DC3s	0.895243	0.0188045	0.0841576
BDC-CR1:P78:M2	MFI	CCR2	CD5+ cDC2s	cDC2s and DC3s	1.05267	0.629784	0.781505
BDC-CR1:P78:M10	MFI	CD38	CD5+ cDC2s	cDC2s and DC3s	0.937489	0.244553	0.454789
BDC-CR1:P78:M4	MFI	CCR5	CD5+ cDC2s	cDC2s and DC3s	0.935099	0.537238	0.709903
BDC-CR1:P78:M6	MFI	CD86	CD5+ cDC2s	cDC2s and DC3s	0.850921	0.173076	0.365597
BDC-CR1:P78:M7	MFI	CX3CR1	CD5+ cDC2s	cDC2s and DC3s	1.24591	0.104506	0.272756
BDC-CR1:P78:FM1	percent	CCR1	CCR1+	CD5+ cDC2s	1.54663	0.628646	0.780803
BDC-CR1:P78:FM2	percent	CCR2	CCR2+	CD5+ cDC2s	1.07432	0.0182055	0.0832218
BDC-CR1:P78:FM4	percent	CCR5	CCR5+	CD5+ cDC2s	1.0157	0.496709	0.682856
BDC-CR1:P78:FM5	percent	CD40	CD40+	CD5+ cDC2s	0.805804	0.0198518	0.0874122
BDC-CR1:P78:FM6	percent	CD86	CD86+	CD5+ cDC2s	0.922956	0.121221	0.295476
BDC-CR1:P78:FM7	percent	CX3CR1	CX3CR1+	CD5+ cDC2s	1.71141	0.157593	0.344904
BDC-CR1:P78:FM8	percent	IFNAR2	IFNAR2+	CD5+ cDC2s	1.25481	0.00538027	0.0396977
BDC-CR1:P83:M8	MFI	IFNAR2	CD5- cDC2s	cDC2s and DC3s	1.26709	0.0016476	0.0190591
BDC-CR1:P83:M1	MFI	CCR1	CD5- cDC2s	cDC2s and DC3s	1.54522	0.0129834	0.0690392
BDC-CR1:P83:M2	MFI	CCR2	CD5- cDC2s	cDC2s and DC3s	1.27973	0.00924185	0.0536814
BDC-CR1:P83:M10	MFI	CD38	CD5- cDC2s	cDC2s and DC3s	0.908595	0.0612168	0.186696
BDC-CR1:P83:M4	MFI	CCR5	CD5- cDC2s	cDC2s and DC3s	0.823713	0.117441	0.29292
BDC-CR1:P83:M6	MFI	CD86	CD5- cDC2s	cDC2s and DC3s	1.03413	0.191823	0.392561
BDC-CR1:P83:FM1	percent	CCR1	CCR1+	CD5- cDC2s	1.9478	0.0111856	0.0613188
BDC-CR1:P83:FM2	percent	CCR2	CCR2+	CD5- cDC2s	1.02339	0.0110857	0.0611203
BDC-CR1:P83:FM4	percent	CCR5	CCR5+	CD5- cDC2s	0.939718	0.279079	0.492109
BDC-CR1:P83:FM5	percent	CD40	CD40+	CD5- cDC2s	1.1286	0.110405	0.282215
BDC-CR1:P83:FM6	percent	CD86	CD86+	CD5- cDC2s	0.995929	0.498589	0.683307
BDC-CR1:P83:FM8	percent	IFNAR2	IFNAR2+	CD5- cDC2s	1.61465	0.000667809	0.0123184
BDC-CR1:P93:M8	MFI	IFNAR2	CD14+ DC3s	DC3s	1.36274	0.000560713	0.0116719
BDC-CR1:P93:M1	MFI	CCR1	CD14+ DC3s	DC3s	0.782932	0.000706666	0.0125273
BDC-CR1:P93:M5	MFI	CD40	CD14+ DC3s	DC3s	1.25932	0.426817	0.620586
BDC-CR1:P93:M2	MFI	CCR2	CD14+ DC3s	DC3s	0.928403	0.0392088	0.140105
BDC-CR1:P93:M10	MFI	CD38	CD14+ DC3s	DC3s	0.945984	0.134519	0.314416
BDC-CR1:P93:M4	MFI	CCR5	CD14+ DC3s	DC3s	1.21346	0.225226	0.429977
BDC-CR1:P93:M6	MFI	CD86	CD14+ DC3s	DC3s	0.945516	0.984447	0.994649
BDC-CR1:P93:M7	MFI	CX3CR1	CD14+ DC3s	DC3s	0.949007	0.159571	0.347391
BDC-CR1:P93:FM1	percent	CCR1	CCR1+	CD14+ DC3s	0.857201	0.0131368	0.0690392
BDC-CR1:P93:FM4	percent	CCR5	CCR5+	CD14+ DC3s	1.12623	0.29245	0.50465
BDC-CR1:P93:FM5	percent	CD40	CD40+	CD14+ DC3s	1.60125	0.344229	0.546112
BDC-CR1:P93:FM6	percent	CD86	CD86+	CD14+ DC3s	0.930005	0.817547	0.901267
BDC-CR1:P93:FM8	percent	IFNAR2	IFNAR2+	CD14+ DC3s	1.47977	0.00207499	0.0219563
BDC-CR1:P98:M8	MFI	IFNAR2	CD14- DC3s	DC3s	1.36242	0.00126394	0.0170768
BDC-CR1:P98:M1	MFI	CCR1	CD14- DC3s	DC3s	0.864053	0.007986	0.0491031
BDC-CR1:P98:M5	MFI	CD40	CD14- DC3s	DC3s	1.4086	0.12729	0.306438
BDC-CR1:P98:M2	MFI	CCR2	CD14- DC3s	DC3s	0.938903	0.051088	0.16726
BDC-CR1:P98:M10	MFI	CD38	CD14- DC3s	DC3s	0.967294	0.475531	0.665744
BDC-CR1:P98:M4	MFI	CCR5	CD14- DC3s	DC3s	1.08245	0.596633	0.754777
BDC-CR1:P98:M6	MFI	CD86	CD14- DC3s	DC3s	0.890396	0.197513	0.399415
BDC-CR1:P98:M7	MFI	CX3CR1	CD14- DC3s	DC3s	0.935394	0.0135155	0.0692367
BDC-CR1:P98:FM1	percent	CCR1	CCR1+	CD14- DC3s	0.75486	0.00211242	0.0221804
BDC-CR1:P98:FM2	percent	CCR2	CCR2+	CD14- DC3s	1.00067	0.0136389	0.0692367
BDC-CR1:P98:FM4	percent	CCR5	CCR5+	CD14- DC3s	1.03725	0.216673	0.421909
BDC-CR1:P98:FM5	percent	CD40	CD40+	CD14- DC3s	3.6025	0.787244	0.884435
BDC-CR1:P98:FM6	percent	CD86	CD86+	CD14- DC3s	0.957674	0.673313	0.807857
BDC-CR1:P98:FM7	percent	CX3CR1	CX3CR1+	CD14- DC3s	0.955022	0.0106346	0.0595414
BDC-CR1:P98:FM8	percent	IFNAR2	IFNAR2+	CD14- DC3s	1.94688	0.000691951	0.0125273
BDC-CR1:P105:M8	MFI	IFNAR2	Late plasmablasts	Clean-up_PBs1	1.19821	0.00581851	0.0416506
BDC-CR1:P105:FM4	percent	CCR5	CCR5+	Late plasmablasts	0.493091	0.0123993	0.0666341
BDC-CR1:P105:FM5	percent	CD40	CD40+	Late plasmablasts	0.795088	0.0690399	0.205315
BDC-CR1:P105:FM6	percent	CD86	CD86+	Late plasmablasts	0.976042	0.807975	0.895606
BDC-CR1:P105:FM8	percent	IFNAR2	IFNAR2+	Late plasmablasts	1.11934	0.0166008	0.0778698
BDC-CR2:P7:M11	MFI	CXCR3	Basophils	Non-NK	2.07194	0.00333612	0.0303587
BDC-CR2:P7:FM14	percent	CCR4	CCR4+	Basophils	4.75807	0.147507	0.333356
BDC-CR2:P7:FM11	percent	CXCR3	CXCR3+	Basophils	2.82767	0.00649326	0.0430821
BDC-CR2:P14:FM11	percent	CXCR3	CXCR3+	B cells	0.834966	0.0341053	0.126505
BDC-CR2:P15:M11	MFI	CXCR3	MZ	B cells	1.55202	0.101631	0.26833
BDC-CR2:P15:M13	MFI	CCR9	MZ	B cells	1.23165	0.0980749	0.261981
BDC-CR2:P15:FM13	percent	CCR9	CCR9+	MZ	1.24357	0.133755	0.314361
BDC-CR2:P15:FM11	percent	CXCR3	CXCR3+	MZ	1.23081	0.709176	0.836074
BDC-CR2:P20:M11	MFI	CXCR3	Naive	B cells	1.20466	0.317789	0.527715
BDC-CR2:P20:FM11	percent	CXCR3	CXCR3+	Naive	0.905012	0.0633508	0.192164
BDC-CR2:P29:M11	MFI	CXCR3	CD38+ AM	CD38+ memory	0.815453	0.046063	0.155634
BDC-CR2:P29:M13	MFI	CCR9	CD38+ AM	CD38+ memory	0.896994	0.119067	0.29292
BDC-CR2:P29:FM13	percent	CCR9	CCR9+	CD38+ AM	1.00567	0.874064	0.93797
BDC-CR2:P29:FM11	percent	CXCR3	CXCR3+	CD38+ AM	0.690655	0.0113922	0.0619538
BDC-CR2:P31:M11	MFI	CXCR3	CD38+ IM	CD38+ memory	0.720444	0.0218376	0.0928607
BDC-CR2:P31:M13	MFI	CCR9	CD38+ IM	CD38+ memory	1.17481	0.784243	0.883244
BDC-CR2:P31:FM13	percent	CCR9	CCR9+	CD38+ IM	1.09206	0.593739	0.753136
BDC-CR2:P31:FM11	percent	CXCR3	CXCR3+	CD38+ IM	0.62944	0.0055994	0.0410923
BDC-CR2:P33:M11	MFI	CXCR3	CD38+ RM	CD38+ memory	0.864508	0.146025	0.331103
BDC-CR2:P33:M13	MFI	CCR9	CD38+ RM	CD38+ memory	0.957114	0.380375	0.580125
BDC-CR2:P33:FM13	percent	CCR9	CCR9+	CD38+ RM	0.952731	0.588008	0.750824
BDC-CR2:P33:FM11	percent	CXCR3	CXCR3+	CD38+ RM	0.928093	0.108416	0.279751
BDC-CR2:P35:M11	MFI	CXCR3	CD38+ TLM	CD38+ memory	0.894999	0.0773614	0.223252
BDC-CR2:P35:M13	MFI	CCR9	CD38+ TLM	CD38+ memory	1.02876	0.979114	0.990727
BDC-CR2:P35:FM11	percent	CXCR3	CXCR3+	CD38+ TLM	0.733762	0.0134655	0.0692367
BDC-CR2:P38:M11	MFI	CXCR3	CD38low AM	CD38low memory	0.93455	0.257448	0.470293
BDC-CR2:P38:M13	MFI	CCR9	CD38low AM	CD38low memory	1.12938	0.769163	0.876424
BDC-CR2:P38:FM13	percent	CCR9	CCR9+	CD38low AM	1.08032	0.997956	0.998732
BDC-CR2:P38:FM11	percent	CXCR3	CXCR3+	CD38low AM	0.73989	0.0219094	0.0928767
BDC-CR2:P40:M13	MFI	CCR9	CD38low IM	CD38low memory	1.20986	0.477756	0.668173
BDC-CR2:P40:FM13	percent	CCR9	CCR9+	CD38low IM	1.55438	0.529255	0.702656
BDC-CR2:P40:FM11	percent	CXCR3	CXCR3+	CD38low IM	0.631464	0.00456023	0.0349703
BDC-CR2:P42:M11	MFI	CXCR3	CD38low RM	CD38low memory	0.745087	0.0545502	0.174382
BDC-CR2:P42:M13	MFI	CCR9	CD38low RM	CD38low memory	0.9528	0.140936	0.323324
BDC-CR2:P42:FM13	percent	CCR9	CCR9+	CD38low RM	0.773175	0.0134291	0.0692367
BDC-CR2:P42:FM11	percent	CXCR3	CXCR3+	CD38low RM	0.668946	0.0174102	0.0805591
BDC-CR2:P44:M13	MFI	CCR9	CD38low TLM	CD38low memory	1.0493	0.354404	0.554138
BDC-CR2:P44:FM11	percent	CXCR3	CXCR3+	CD38low TLM	0.641252	0.0138578	0.0692367
BDC-CR2:P47:M11	MFI	CXCR3	Plasmablasts_early	Switched	0.986589	0.960626	0.984058
BDC-CR2:P47:M13	MFI	CCR9	Plasmablasts_early	Switched	0.559811	0.233409	0.440332
BDC-CR2:P47:FM13	percent	CCR9	CCR9+	Plasmablasts_early	0.778533	0.483215	0.670995
BDC-CR2:P50:M11	MFI	CXCR3	Monocytes	Myeloid	1.0447	0.982585	0.993503
BDC-CR2:P50:M14	MFI	CCR4	Monocytes	Myeloid	1.24519	0.196039	0.398797
BDC-CR2:P52:M11	MFI	CXCR3	cMo	Monocytes	0.94516	0.255063	0.466704
BDC-CR2:P52:M14	MFI	CCR4	cMo	Monocytes	1.1949	0.337353	0.541113
BDC-CR2:P52:FM11	percent	CXCR3	CXCR3+	cMo	0.753116	0.0528441	0.170929
BDC-CR2:P50:FM11	percent	CXCR3	CXCR3+	Monocytes	0.826045	0.0564551	0.177971
BDC-CR2:P54:M13	MFI	CCR9	iMo	Monocytes	1.38286	0.0832216	0.235363
BDC-CR2:P54:M14	MFI	CCR4	iMo	Monocytes	1.26991	0.0713463	0.209788
BDC-CR2:P54:M15	MFI	CXCR6	iMo	Monocytes	1.00738	0.392643	0.592982
BDC-CR2:P54:FM14	percent	CCR4	CCR4+	iMo	6.08117	0.240084	0.44863
BDC-CR2:P54:FM13	percent	CCR9	CCR9+	iMo	1.09902	0.344632	0.546112
BDC-CR2:P54:FM15	percent	CXCR6	CXCR6+	iMo	1.32677	0.956108	0.983097
BDC-CR2:P56:M11	MFI	CXCR3	ncMo	Monocytes	1.31959	0.0254498	0.103083
BDC-CR2:P56:M14	MFI	CCR4	ncMo	Monocytes	1.55539	0.0119773	0.0646208
BDC-CR2:P56:M15	MFI	CXCR6	ncMo	Monocytes	1.01863	0.704283	0.833056
BDC-CR2:P56:FM11	percent	CXCR3	CXCR3+	ncMo	1.26485	0.0864391	0.241782
BDC-CR2:P56:FM15	percent	CXCR6	CXCR6+	ncMo	1.68315	0.114453	0.290386
BDC-CR2:P61:M13	MFI	CCR9	cDC1s	DCs	1.06448	0.311954	0.522476
BDC-CR2:P61:M14	MFI	CCR4	cDC1s	DCs	1.47208	0.0141567	0.0700141
BDC-CR2:P61:M15	MFI	CXCR6	cDC1s	DCs	1.3615	0.000742971	0.0128374
BDC-CR2:P61:FM13	percent	CCR9	CCR9+	cDC1s	1.07079	0.393068	0.592982
BDC-CR2:P61:FM11	percent	CXCR3	CXCR3+	cDC1s	0.722146	0.00173513	0.0193583
BDC-CR2:P61:FM15	percent	CXCR6	CXCR6+	cDC1s	2.86313	0.0856121	0.240454
BDC-CR2:P67:M13	MFI	CCR9	pDCs	CD123+	1.47967	0.000665776	0.0123184
BDC-CR2:P67:M14	MFI	CCR4	pDCs	CD123+	1.76646	0.0516698	0.168328
BDC-CR2:P67:M15	MFI	CXCR6	pDCs	CD123+	1.15513	0.0046981	0.0358263
BDC-CR2:P67:FM14	percent	CCR4	CCR4+	pDCs	1.58863	0.474012	0.664298
BDC-CR2:P67:FM13	percent	CCR9	CCR9+	pDCs	3.02566	0.00101886	0.0156264
BDC-CR2:P67:FM11	percent	CXCR3	CXCR3+	pDCs	0.962578	0.649342	0.792465
BDC-CR2:P67:FM15	percent	CXCR6	CXCR6+	pDCs	2.04484	0.234029	0.44062
BDC-CR2:P71:M11	MFI	CXCR3	pre-DCs	CD123+	0.843445	0.077758	0.223452
BDC-CR2:P71:M13	MFI	CCR9	pre-DCs	CD123+	1.60253	0.00111796	0.0162341
BDC-CR2:P71:M14	MFI	CCR4	pre-DCs	CD123+	1.495	0.119743	0.29292
BDC-CR2:P71:M15	MFI	CXCR6	pre-DCs	CD123+	1.10006	0.0165609	0.0778698
BDC-CR2:P71:FM11	percent	CXCR3	CXCR3+	pre-DCs	0.881953	0.00916855	0.0534832
BDC-CR2:P71:FM15	percent	CXCR6	CXCR6+	pre-DCs	2.06158	0.0929653	0.252784
BDC-CR2:P78:M11	MFI	CXCR3	CD5+ cDC2s	cDC2s and DC3s	0.80099	0.0611352	0.186696
BDC-CR2:P78:M13	MFI	CCR9	CD5+ cDC2s	cDC2s and DC3s	1.50851	0.00271017	0.0266143
BDC-CR2:P78:M14	MFI	CCR4	CD5+ cDC2s	cDC2s and DC3s	1.52118	0.000828209	0.0138776
BDC-CR2:P78:M15	MFI	CXCR6	CD5+ cDC2s	cDC2s and DC3s	1.25335	0.0493282	0.16343
BDC-CR2:P78:FM13	percent	CCR9	CCR9+	CD5+ cDC2s	2.16826	0.0163991	0.0774558
BDC-CR2:P78:FM11	percent	CXCR3	CXCR3+	CD5+ cDC2s	0.65689	0.0155115	0.0742918
BDC-CR2:P78:FM15	percent	CXCR6	CXCR6+	CD5+ cDC2s	2.16837	0.0541514	0.173922
BDC-CR2:P83:M11	MFI	CXCR3	CD5- cDC2s	cDC2s and DC3s	0.760722	0.0485786	0.162127
BDC-CR2:P83:M13	MFI	CCR9	CD5- cDC2s	cDC2s and DC3s	1.72509	0.000448639	0.0109722
BDC-CR2:P83:M14	MFI	CCR4	CD5- cDC2s	cDC2s and DC3s	1.73284	0.0017163	0.0193583
BDC-CR2:P83:M15	MFI	CXCR6	CD5- cDC2s	cDC2s and DC3s	1.35653	0.0011329	0.0162759
BDC-CR2:P83:FM14	percent	CCR4	CCR4+	CD5- cDC2s	1.34566	0.584447	0.748378
BDC-CR2:P83:FM11	percent	CXCR3	CXCR3+	CD5- cDC2s	0.460178	0.0011566	0.0162759
BDC-CR2:P83:FM15	percent	CXCR6	CXCR6+	CD5- cDC2s	1.87791	0.79011	0.885736
BDC-CR2:P93:M11	MFI	CXCR3	CD14+ DC3s	DC3s	1.07937	0.985905	0.994649
BDC-CR2:P93:M14	MFI	CCR4	CD14+ DC3s	DC3s	1.5376	0.00828003	0.0504564
BDC-CR2:P93:FM13	percent	CCR9	CCR9+	CD14+ DC3s	0.956357	0.148334	0.334008
BDC-CR2:P93:FM11	percent	CXCR3	CXCR3+	CD14+ DC3s	0.672393	0.0106869	0.0595414
BDC-CR2:P98:M11	MFI	CXCR3	CD14- DC3s	DC3s	1.54417	0.0308067	0.118121
BDC-CR2:P98:M14	MFI	CCR4	CD14- DC3s	DC3s	1.95893	0.00157625	0.0190591
BDC-CR2:P98:M15	MFI	CXCR6	CD14- DC3s	DC3s	1.15336	0.445194	0.63833
BDC-CR2:P98:FM14	percent	CCR4	CCR4+	CD14- DC3s	6.6845	0.712583	0.836722
BDC-CR2:P98:FM13	percent	CCR9	CCR9+	CD14- DC3s	1.96747	0.782445	0.881947
BDC-CR2:P98:FM11	percent	CXCR3	CXCR3+	CD14- DC3s	2.00178	0.411542	0.607303
BDC-CR2:P98:FM15	percent	CXCR6	CXCR6+	CD14- DC3s	2.11352	0.294387	0.506731
BDC-CR2:P105:M11	MFI	CXCR3	Late plasmablasts	Clean-up_PBs1	1.06005	0.57704	0.743075
BDC-CR2:P105:M13	MFI	CCR9	Late plasmablasts	Clean-up_PBs1	0.806908	0.397536	0.595513
BDC-CR2:P105:FM13	percent	CCR9	CCR9+	Late plasmablasts	0.925218	0.418602	0.615061
BDC-CR2:P105:FM11	percent	CXCR3	CXCR3+	Late plasmablasts	0.916973	0.513623	0.692914
TNK-CR1:P7:M18	MFI	CD161	Early NK	Non-myeloid	1.14259	0.130697	0.31029
TNK-CR1:P7:M1	MFI	CCR1	Early NK	Non-myeloid	1.08049	0.818073	0.901267
TNK-CR1:P7:M10	MFI	CD38	Early NK	Non-myeloid	1.22168	0.00670132	0.0432961
TNK-CR1:P7:M7	MFI	CX3CR1	Early NK	Non-myeloid	3.0207	0.000351169	0.0101989
TNK-CR1:P7:FM1	percent	CCR1	CCR1+	Early NK	0.97926	0.420505	0.615416
TNK-CR1:P7:FM7	percent	CX3CR1	CX3CR1+	Early NK	3.18719	0.00164147	0.0190591
TNK-CR1:P13:M18	MFI	CD161	Mature NK	Non-myeloid	1.06501	0.777501	0.879492
TNK-CR1:P13:M1	MFI	CCR1	Mature NK	Non-myeloid	1.14227	0.741271	0.860134
TNK-CR1:P13:M4	MFI	CCR5	Mature NK	Non-myeloid	1.03017	0.118403	0.29292
TNK-CR1:P13:M7	MFI	CX3CR1	Mature NK	Non-myeloid	0.834745	0.0185193	0.0838025
TNK-CR1:P13:FM1	percent	CCR1	CCR1+	Mature NK	0.969186	0.250843	0.462258
TNK-CR1:P13:FM7	percent	CX3CR1	CX3CR1+	Mature NK	0.812589	0.0134035	0.0692367
TNK-CR1:P19:M18	MFI	CD161	NK1	Non-myeloid	0.997306	0.821087	0.903137
TNK-CR1:P19:M1	MFI	CCR1	NK1	Non-myeloid	0.971131	0.0566198	0.178078
TNK-CR1:P19:M10	MFI	CD38	NK1	Non-myeloid	1.20003	0.0557335	0.176103
TNK-CR1:P19:M7	MFI	CX3CR1	NK1	Non-myeloid	1.20442	0.0438729	0.149343
TNK-CR1:P19:FM1	percent	CCR1	CCR1+	NK1	0.845994	0.0230972	0.0957838
TNK-CR1:P19:FM7	percent	CX3CR1	CX3CR1+	NK1	1.22098	0.0946338	0.255287
TNK-CR1:P25:M1	MFI	CCR1	NK2	Non-myeloid	0.890307	0.187526	0.386786
TNK-CR1:P25:M10	MFI	CD38	NK2	Non-myeloid	1.02918	0.54586	0.715753
TNK-CR1:P25:M7	MFI	CX3CR1	NK2	Non-myeloid	1.0429	0.220924	0.426537
TNK-CR1:P25:FM1	percent	CCR1	CCR1+	NK2	0.87366	0.323078	0.530687
TNK-CR1:P25:FM7	percent	CX3CR1	CX3CR1+	NK2	1.13428	0.337048	0.541113
TNK-CR1:P39:M18	MFI	CD161	Terminal NK	Non-myeloid	0.809578	0.361309	0.560439
TNK-CR1:P39:M1	MFI	CCR1	Terminal NK	Non-myeloid	1.89148	0.0660177	0.198053
TNK-CR1:P39:M19	MFI	CD95	Terminal NK	Non-myeloid	1.96126	0.0884525	0.245131
TNK-CR1:P39:M10	MFI	CD38	Terminal NK	Non-myeloid	0.896644	0.832008	0.907827
TNK-CR1:P39:M4	MFI	CCR5	Terminal NK	Non-myeloid	1.47883	0.245059	0.455109
TNK-CR1:P39:M7	MFI	CX3CR1	Terminal NK	Non-myeloid	0.72972	0.00150108	0.018798
TNK-CR1:P39:FM1	percent	CCR1	CCR1+	Terminal NK	2.27332	0.10331	0.271188
TNK-CR1:P39:FM4	percent	CCR5	CCR5+	Terminal NK	1.78075	0.849656	0.918274
TNK-CR1:P39:FM7	percent	CX3CR1	CX3CR1+	Terminal NK	0.736242	0.0013658	0.0179262
TNK-CR1:P46:M17	MFI	CD127	NKT cells	T cells	0.743259	0.266055	0.479742
TNK-CR1:P46:M20	MFI	PD1	NKT cells	T cells	0.649079	0.8272	0.906207
TNK-CR1:P46:M18	MFI	CD161	NKT cells	T cells	1.10282	0.763999	0.874882
TNK-CR1:P46:M1	MFI	CCR1	NKT cells	T cells	2.27719	0.149574	0.334154
TNK-CR1:P46:M2	MFI	CCR2	NKT cells	T cells	1.42179	0.106416	0.275632
TNK-CR1:P46:M10	MFI	CD38	NKT cells	T cells	1.4899	0.362032	0.560924
TNK-CR1:P46:M4	MFI	CCR5	NKT cells	T cells	1.08108	0.964844	0.985073
TNK-CR1:P46:M7	MFI	CX3CR1	NKT cells	T cells	0.54857	0.634829	0.783416
TNK-CR1:P46:FM1	percent	CCR1	CCR1+	NKT cells	1.62845	0.514877	0.692914
TNK-CR1:P46:FM2	percent	CCR2	CCR2+	NKT cells	1.08124	0.318242	0.527826
TNK-CR1:P47:M17	MFI	CD127	CD4+ NKT	NKT cells	0.994757	0.379202	0.580125
TNK-CR1:P47:M20	MFI	PD1	CD4+ NKT	NKT cells	0.578114	0.540964	0.712069
TNK-CR1:P47:M18	MFI	CD161	CD4+ NKT	NKT cells	1.63331	0.315384	0.526308
TNK-CR1:P47:M1	MFI	CCR1	CD4+ NKT	NKT cells	2.12188	0.79362	0.887216
TNK-CR1:P47:M19	MFI	CD95	CD4+ NKT	NKT cells	1.43692	0.917703	0.960632
TNK-CR1:P47:M2	MFI	CCR2	CD4+ NKT	NKT cells	1.00684	0.592318	0.752807
TNK-CR1:P47:M10	MFI	CD38	CD4+ NKT	NKT cells	0.69898	0.183415	0.381649
TNK-CR1:P47:M4	MFI	CCR5	CD4+ NKT	NKT cells	2.21608	0.765441	0.875087
TNK-CR1:P47:M7	MFI	CX3CR1	CD4+ NKT	NKT cells	0.206363	0.683488	0.816447
TNK-CR1:P47:FM1	percent	CCR1	CCR1+	CD4+ NKT	1.27075	0.334602	0.539873
TNK-CR1:P47:FM2	percent	CCR2	CCR2+	CD4+ NKT	1.03805	0.930155	0.966878
TNK-CR1:P47:FM4	percent	CCR5	CCR5+	CD4+ NKT	1.13668	0.545065	0.715398
TNK-CR1:P47:FM16	percent	CD39	CD39+	CD4+ NKT	1.20063	0.0259775	0.1046
TNK-CR1:P47:FM7	percent	CX3CR1	CX3CR1+	CD4+ NKT	1.67347	0.599002	0.756471
TNK-CR1:P49:M20	MFI	PD1	CD8+ NKT	NKT cells	1.01945	0.998701	0.998732
TNK-CR1:P49:M1	MFI	CCR1	CD8+ NKT	NKT cells	0.665237	0.0673089	0.200604
TNK-CR1:P49:M19	MFI	CD95	CD8+ NKT	NKT cells	1.31613	0.959521	0.984032
TNK-CR1:P49:M2	MFI	CCR2	CD8+ NKT	NKT cells	0.713272	0.333352	0.539065
TNK-CR1:P49:M10	MFI	CD38	CD8+ NKT	NKT cells	1.21431	0.443235	0.636859
TNK-CR1:P49:M4	MFI	CCR5	CD8+ NKT	NKT cells	1.49747	0.233553	0.440332
TNK-CR1:P49:FM1	percent	CCR1	CCR1+	CD8+ NKT	0.890077	0.0368188	0.132957
TNK-CR1:P49:FM2	percent	CCR2	CCR2+	CD8+ NKT	0.806603	0.844349	0.916166
TNK-CR1:P49:FM4	percent	CCR5	CCR5+	CD8+ NKT	0.684955	0.109748	0.281977
TNK-CR1:P49:FM16	percent	CD39	CD39+	CD8+ NKT	0.987089	0.209518	0.415403
TNK-CR1:P49:FM7	percent	CX3CR1	CX3CR1+	CD8+ NKT	2.11058	0.755593	0.870416
TNK-CR1:P46:FM16	percent	CD39	CD39+	NKT cells	0.938017	0.0272227	0.108652
TNK-CR1:P51:M17	MFI	CD127	DN NKT	NKT cells	0.631275	0.297127	0.508882
TNK-CR1:P51:M18	MFI	CD161	DN NKT	NKT cells	0.778105	0.4576	0.64795
TNK-CR1:P51:M19	MFI	CD95	DN NKT	NKT cells	1.84086	0.115891	0.292293
TNK-CR1:P51:M2	MFI	CCR2	DN NKT	NKT cells	2.84788	0.0028379	0.0270891
TNK-CR1:P51:FM1	percent	CCR1	CCR1+	DN NKT	1.95852	0.148774	0.334008
TNK-CR1:P51:FM2	percent	CCR2	CCR2+	DN NKT	1.24054	0.00371814	0.0321219
TNK-CR1:P51:FM16	percent	CD39	CD39+	DN NKT	0.314785	0.000532922	0.0116719
TNK-CR1:P51:FM7	percent	CX3CR1	CX3CR1+	DN NKT	2.66745	0.436223	0.630101
TNK-CR1:P55:M17	MFI	CD127	Vd1+	Non-NKT	0.858788	0.358984	0.558101
TNK-CR1:P55:M1	MFI	CCR1	Vd1+	Non-NKT	2.05811	0.0226219	0.095182
TNK-CR1:P55:M16	MFI	CD39	Vd1+	Non-NKT	2.65039	0.403933	0.598663
TNK-CR1:P55:M19	MFI	CD95	Vd1+	Non-NKT	1.27021	0.645725	0.791811
TNK-CR1:P55:M2	MFI	CCR2	Vd1+	Non-NKT	1.41299	0.682568	0.816447
TNK-CR1:P55:M4	MFI	CCR5	Vd1+	Non-NKT	1.2747	0.944004	0.976186
TNK-CR1:P55:FM1	percent	CCR1	CCR1+	Vd1+	1.53076	0.420647	0.615416
TNK-CR1:P55:FM2	percent	CCR2	CCR2+	Vd1+	1.35054	0.728611	0.849382
TNK-CR1:P55:FM4	percent	CCR5	CCR5+	Vd1+	1.40134	0.785707	0.884163
TNK-CR1:P55:FM16	percent	CD39	CD39+	Vd1+	1.5305	0.669403	0.805053
TNK-CR1:P55:FM7	percent	CX3CR1	CX3CR1+	Vd1+	0.979373	0.957909	0.983118
TNK-CR1:P71:M20	MFI	PD1	Vd1+Vg9+	Vd1+Vg9+ impure	0.764687	0.344227	0.546112
TNK-CR1:P71:M1	MFI	CCR1	Vd1+Vg9+	Vd1+Vg9+ impure	3.5982	0.00614461	0.0422768
TNK-CR1:P71:M16	MFI	CD39	Vd1+Vg9+	Vd1+Vg9+ impure	3.96626	0.119523	0.29292
TNK-CR1:P71:M19	MFI	CD95	Vd1+Vg9+	Vd1+Vg9+ impure	1.44735	0.10211	0.269075
TNK-CR1:P71:M2	MFI	CCR2	Vd1+Vg9+	Vd1+Vg9+ impure	2.27959	0.797266	0.888382
TNK-CR1:P71:M7	MFI	CX3CR1	Vd1+Vg9+	Vd1+Vg9+ impure	1.2335	0.713246	0.836722
TNK-CR1:P71:FM1	percent	CCR1	CCR1+	Vd1+Vg9+	2.16382	0.0406805	0.142748
TNK-CR1:P71:FM2	percent	CCR2	CCR2+	Vd1+Vg9+	2.09988	0.478995	0.668563
TNK-CR1:P71:FM16	percent	CD39	CD39+	Vd1+Vg9+	2.62887	0.267036	0.480243
TNK-CR1:P87:M17	MFI	CD127	Conv CD4	Conventional T cells	1.08728	0.323619	0.530938
TNK-CR1:P87:M16	MFI	CD39	Conv CD4	Conventional T cells	2.49241	0.0075051	0.0467784
TNK-CR1:P87:M19	MFI	CD95	Conv CD4	Conventional T cells	1.25596	0.171765	0.364067
TNK-CR1:P87:M10	MFI	CD38	Conv CD4	Conventional T cells	0.561808	0.000584569	0.0116719
TNK-CR1:P87:M4	MFI	CCR5	Conv CD4	Conventional T cells	1.56498	0.0109965	0.0610173
TNK-CR1:P87:FM4	percent	CCR5	CCR5+	Conv CD4	1.64887	0.0229023	0.0955408
TNK-CR1:P90:M17	MFI	CD127	CD4 CM*	CD4:R7+RA+	1.28275	0.792509	0.886895
TNK-CR1:P90:M20	MFI	PD1	CD4 CM*	CD4:R7+RA+	0.893914	0.0979118	0.261981
TNK-CR1:P90:M18	MFI	CD161	CD4 CM*	CD4:R7+RA+	1.05232	0.583556	0.748184
TNK-CR1:P90:M1	MFI	CCR1	CD4 CM*	CD4:R7+RA+	1.17843	0.854852	0.9217
TNK-CR1:P90:M16	MFI	CD39	CD4 CM*	CD4:R7+RA+	0.880102	0.583748	0.748184
TNK-CR1:P90:M19	MFI	CD95	CD4 CM*	CD4:R7+RA+	1.01756	0.236313	0.443087
TNK-CR1:P90:M2	MFI	CCR2	CD4 CM*	CD4:R7+RA+	0.812282	0.0184218	0.0838025
TNK-CR1:P90:M10	MFI	CD38	CD4 CM*	CD4:R7+RA+	0.566568	0.00350382	0.0312596
TNK-CR1:P90:M4	MFI	CCR5	CD4 CM*	CD4:R7+RA+	0.908222	0.272282	0.486368
TNK-CR1:P90:M7	MFI	CX3CR1	CD4 CM*	CD4:R7+RA+	0.735948	0.00419451	0.0330491
TNK-CR1:P90:FM1	percent	CCR1	CCR1+	CD4 CM*	1.00897	0.877915	0.939885
TNK-CR1:P90:FM2	percent	CCR2	CCR2+	CD4 CM*	0.892884	0.0186831	0.0838897
TNK-CR1:P90:FM4	percent	CCR5	CCR5+	CD4 CM*	0.9615	0.209075	0.415403
TNK-CR1:P90:FM7	percent	CX3CR1	CX3CR1+	CD4 CM*	0.65837	0.00159215	0.0190591
TNK-CR1:P100:M17	MFI	CD127	CD4:Naive	CD4:R7+RA+	0.942645	0.297729	0.509052
TNK-CR1:P100:M20	MFI	PD1	CD4:Naive	CD4:R7+RA+	0.0655426	0.000439993	0.0109722
TNK-CR1:P100:M1	MFI	CCR1	CD4:Naive	CD4:R7+RA+	3.62469	0.00011639	0.0100362
TNK-CR1:P100:M19	MFI	CD95	CD4:Naive	CD4:R7+RA+	1.65882	0.0138659	0.0692367
TNK-CR1:P100:M4	MFI	CCR5	CD4:Naive	CD4:R7+RA+	1.93352	0.000115293	0.0100362
TNK-CR1:P100:FM1	percent	CCR1	CCR1+	CD4:Naive	2.56488	0.00331226	0.0303439
TNK-CR1:P100:FM4	percent	CCR5	CCR5+	CD4:Naive	0.775978	0.0444402	0.150898
TNK-CR1:P100:FM16	percent	CD39	CD39+	CD4:Naive	1.053	0.218779	0.423888
TNK-CR1:P100:FM7	percent	CX3CR1	CX3CR1+	CD4:Naive	0.620122	0.000260834	0.0100362
TNK-CR1:P110:M17	MFI	CD127	CD4:TSCM	CD4:R7+RA+	1.15409	0.142314	0.324846
TNK-CR1:P110:M20	MFI	PD1	CD4:TSCM	CD4:R7+RA+	0.643085	0.003926	0.0329271
TNK-CR1:P110:M18	MFI	CD161	CD4:TSCM	CD4:R7+RA+	0.830279	0.3172	0.527379
TNK-CR1:P110:M1	MFI	CCR1	CD4:TSCM	CD4:R7+RA+	0.96157	0.803176	0.892761
TNK-CR1:P110:M16	MFI	CD39	CD4:TSCM	CD4:R7+RA+	0.931172	0.426909	0.620586
TNK-CR1:P110:M10	MFI	CD38	CD4:TSCM	CD4:R7+RA+	0.578547	0.00070024	0.0125273
TNK-CR1:P110:M4	MFI	CCR5	CD4:TSCM	CD4:R7+RA+	0.71446	0.0472693	0.158923
TNK-CR1:P110:M7	MFI	CX3CR1	CD4:TSCM	CD4:R7+RA+	0.424029	0.000651333	0.0123184
TNK-CR1:P110:FM1	percent	CCR1	CCR1+	CD4:TSCM	0.671573	0.00755774	0.0468923
TNK-CR1:P110:FM4	percent	CCR5	CCR5+	CD4:TSCM	0.607532	0.00478437	0.0360886
TNK-CR1:P110:FM16	percent	CD39	CD39+	CD4:TSCM	0.94038	0.242648	0.452174
TNK-CR1:P110:FM7	percent	CX3CR1	CX3CR1+	CD4:TSCM	0.342	0.000163918	0.0100362
TNK-CR1:P121:M17	MFI	CD127	CD4 CM	CD4:R7+RA-	1.20539	0.0102734	0.0584299
TNK-CR1:P121:M20	MFI	PD1	CD4 CM	CD4:R7+RA-	1.03367	0.922026	0.964418
TNK-CR1:P121:M18	MFI	CD161	CD4 CM	CD4:R7+RA-	1.35964	0.00361531	0.0316243
TNK-CR1:P121:M16	MFI	CD39	CD4 CM	CD4:R7+RA-	2.97965	0.00908157	0.0534325
TNK-CR1:P121:M19	MFI	CD95	CD4 CM	CD4:R7+RA-	1.22547	0.0554708	0.175679
TNK-CR1:P121:M2	MFI	CCR2	CD4 CM	CD4:R7+RA-	1.22829	0.417767	0.614496
TNK-CR1:P121:M10	MFI	CD38	CD4 CM	CD4:R7+RA-	0.520736	0.000399179	0.0106839
TNK-CR1:P121:M4	MFI	CCR5	CD4 CM	CD4:R7+RA-	1.36464	0.00340288	0.0307611
TNK-CR1:P121:FM1	percent	CCR1	CCR1+	CD4 CM	2.30915	0.000521888	0.0116719
TNK-CR1:P121:FM2	percent	CCR2	CCR2+	CD4 CM	1.1384	0.89036	0.945462
TNK-CR1:P121:FM4	percent	CCR5	CCR5+	CD4 CM	1.12305	0.264757	0.478034
TNK-CR1:P121:FM16	percent	CD39	CD39+	CD4 CM	1.64694	0.306285	0.517473
TNK-CR1:P121:FM7	percent	CX3CR1	CX3CR1+	CD4 CM	1.44003	0.990275	0.994977
TNK-CR1:P131:M17	MFI	CD127	CD4 TM*	CD4:R7+RA-	1.02005	0.306909	0.517837
TNK-CR1:P131:M1	MFI	CCR1	CD4 TM*	CD4:R7+RA-	2.32061	0.000194895	0.0100362
TNK-CR1:P131:M16	MFI	CD39	CD4 TM*	CD4:R7+RA-	2.82927	0.0132617	0.0690924
TNK-CR1:P131:M19	MFI	CD95	CD4 TM*	CD4:R7+RA-	0.995815	0.39259	0.592982
TNK-CR1:P131:M2	MFI	CCR2	CD4 TM*	CD4:R7+RA-	1.02756	0.662289	0.799421
TNK-CR1:P131:M4	MFI	CCR5	CD4 TM*	CD4:R7+RA-	1.09235	0.446279	0.638543
TNK-CR1:P131:FM1	percent	CCR1	CCR1+	CD4 TM*	1.68908	0.0612745	0.186696
TNK-CR1:P131:FM2	percent	CCR2	CCR2+	CD4 TM*	1.01482	0.735305	0.855101
TNK-CR1:P131:FM4	percent	CCR5	CCR5+	CD4 TM*	1.04003	0.697404	0.827068
TNK-CR1:P131:FM16	percent	CD39	CD39+	CD4 TM*	1.71325	0.273339	0.486451
TNK-CR1:P131:FM7	percent	CX3CR1	CX3CR1+	CD4 TM*	1.49474	0.529198	0.702656
TNK-CR1:P150:M17	MFI	CD127	CD4 TE	CD4:R7-RA+	1.11104	0.640506	0.78765
TNK-CR1:P150:M20	MFI	PD1	CD4 TE	CD4:R7-RA+	0.958527	0.367341	0.567217
TNK-CR1:P150:M18	MFI	CD161	CD4 TE	CD4:R7-RA+	0.955305	0.515878	0.693084
TNK-CR1:P150:M1	MFI	CCR1	CD4 TE	CD4:R7-RA+	1.4821	0.0716135	0.209788
TNK-CR1:P150:M16	MFI	CD39	CD4 TE	CD4:R7-RA+	1.21124	0.344871	0.546112
TNK-CR1:P150:M19	MFI	CD95	CD4 TE	CD4:R7-RA+	0.914545	0.34807	0.549266
TNK-CR1:P150:M2	MFI	CCR2	CD4 TE	CD4:R7-RA+	0.800025	0.157188	0.344904
TNK-CR1:P150:M10	MFI	CD38	CD4 TE	CD4:R7-RA+	0.666805	0.327601	0.533622
TNK-CR1:P150:M4	MFI	CCR5	CD4 TE	CD4:R7-RA+	0.854349	0.456407	0.647723
TNK-CR1:P150:FM2	percent	CCR2	CCR2+	CD4 TE	0.86948	0.383063	0.583573
TNK-CR1:P150:FM4	percent	CCR5	CCR5+	CD4 TE	1.00834	0.675592	0.809642
TNK-CR1:P150:FM16	percent	CD39	CD39+	CD4 TE	1.12882	0.765461	0.875087
TNK-CR1:P150:FM7	percent	CX3CR1	CX3CR1+	CD4 TE	0.807543	0.140534	0.322945
TNK-CR1:P160:M20	MFI	PD1	CD4 TE*	CD4:R7-RA+	0.741637	0.00290497	0.0275367
TNK-CR1:P160:M16	MFI	CD39	CD4 TE*	CD4:R7-RA+	0.928019	0.225002	0.429977
TNK-CR1:P160:M19	MFI	CD95	CD4 TE*	CD4:R7-RA+	0.773111	0.000466881	0.011166
TNK-CR1:P160:M2	MFI	CCR2	CD4 TE*	CD4:R7-RA+	0.687818	0.00214892	0.0223914
TNK-CR1:P160:M10	MFI	CD38	CD4 TE*	CD4:R7-RA+	0.746916	0.0231565	0.0957838
TNK-CR1:P160:M4	MFI	CCR5	CD4 TE*	CD4:R7-RA+	0.725016	0.0266664	0.107058
TNK-CR1:P160:M7	MFI	CX3CR1	CD4 TE*	CD4:R7-RA+	1.02657	0.0237166	0.0975096
TNK-CR1:P160:FM2	percent	CCR2	CCR2+	CD4 TE*	0.762155	0.0181922	0.0832218
TNK-CR1:P160:FM4	percent	CCR5	CCR5+	CD4 TE*	0.840894	0.0382961	0.137564
TNK-CR1:P160:FM16	percent	CD39	CD39+	CD4 TE*	0.867553	0.0335402	0.125311
TNK-CR1:P160:FM7	percent	CX3CR1	CX3CR1+	CD4 TE*	1.13832	0.00714326	0.0451415
TNK-CR1:P179:M17	MFI	CD127	CD4 EM	CD4:R7-RA-	0.943469	0.957326	0.983118
TNK-CR1:P179:M20	MFI	PD1	CD4 EM	CD4:R7-RA-	1.05669	0.23066	0.436686
TNK-CR1:P179:M18	MFI	CD161	CD4 EM	CD4:R7-RA-	1.02481	0.312464	0.522688
TNK-CR1:P179:M16	MFI	CD39	CD4 EM	CD4:R7-RA-	2.1124	0.0596953	0.185191
TNK-CR1:P179:M19	MFI	CD95	CD4 EM	CD4:R7-RA-	0.9724	0.438749	0.631743
TNK-CR1:P179:M2	MFI	CCR2	CD4 EM	CD4:R7-RA-	0.99873	0.968094	0.986155
TNK-CR1:P179:M4	MFI	CCR5	CD4 EM	CD4:R7-RA-	1.10831	0.393357	0.592982
TNK-CR1:P179:M7	MFI	CX3CR1	CD4 EM	CD4:R7-RA-	1.02364	0.78684	0.884435
TNK-CR1:P179:FM2	percent	CCR2	CCR2+	CD4 EM	1.00271	0.895779	0.946392
TNK-CR1:P179:FM4	percent	CCR5	CCR5+	CD4 EM	1.09139	0.707523	0.835441
TNK-CR1:P179:FM16	percent	CD39	CD39+	CD4 EM	1.61712	0.109899	0.281977
TNK-CR1:P179:FM7	percent	CX3CR1	CX3CR1+	CD4 EM	0.916468	0.326356	0.533504
TNK-CR1:P189:M17	MFI	CD127	CD4 TM	CD4:R7-RA-	0.973276	0.508415	0.69191
TNK-CR1:P189:M1	MFI	CCR1	CD4 TM	CD4:R7-RA-	2.5683	0.000196567	0.0100362
TNK-CR1:P189:M16	MFI	CD39	CD4 TM	CD4:R7-RA-	1.47829	0.153874	0.341441
TNK-CR1:P189:M19	MFI	CD95	CD4 TM	CD4:R7-RA-	0.953854	0.02389	0.0976341
TNK-CR1:P189:M4	MFI	CCR5	CD4 TM	CD4:R7-RA-	0.967454	0.754751	0.870416
TNK-CR1:P189:FM4	percent	CCR5	CCR5+	CD4 TM	0.991611	0.833633	0.908873
TNK-CR1:P189:FM16	percent	CD39	CD39+	CD4 TM	1.29385	0.342203	0.544415
TNK-CR1:P189:FM7	percent	CX3CR1	CX3CR1+	CD4 TM	1.82311	0.300873	0.512724
TNK-CR1:P87:FM16	percent	CD39	CD39+	Conv CD4	1.60467	0.0716198	0.209788
TNK-CR1:P87:FM7	percent	CX3CR1	CX3CR1+	Conv CD4	2.21465	0.605207	0.759709
TNK-CR1:P200:M17	MFI	CD127	PD-1 TFH	CXCR5+	1.04495	0.977224	0.990727
TNK-CR1:P200:M20	MFI	PD1	PD-1 TFH	CXCR5+	0.763979	0.00587595	0.0417743
TNK-CR1:P200:M18	MFI	CD161	PD-1 TFH	CXCR5+	1.06831	0.301335	0.51287
TNK-CR1:P200:M1	MFI	CCR1	PD-1 TFH	CXCR5+	4.68359	9.15279e-05	0.0100362
TNK-CR1:P200:M19	MFI	CD95	PD-1 TFH	CXCR5+	0.972142	0.176494	0.370637
TNK-CR1:P200:M10	MFI	CD38	PD-1 TFH	CXCR5+	0.675052	0.00568143	0.0414269
TNK-CR1:P200:M4	MFI	CCR5	PD-1 TFH	CXCR5+	1.75849	0.00162301	0.0190591
TNK-CR1:P200:FM2	percent	CCR2	CCR2+	PD-1 TFH	1.6285	0.289342	0.503124
TNK-CR1:P200:FM4	percent	CCR5	CCR5+	PD-1 TFH	2.82596	0.157038	0.344904
TNK-CR1:P200:FM16	percent	CD39	CD39+	PD-1 TFH	1.02976	0.221548	0.426552
TNK-CR1:P202:M20	MFI	PD1	PD1+ TFH	CXCR5+	1.01753	0.535271	0.70799
TNK-CR1:P202:M18	MFI	CD161	PD1+ TFH	CXCR5+	1.1803	0.0605669	0.186696
TNK-CR1:P202:M1	MFI	CCR1	PD1+ TFH	CXCR5+	2.66626	0.000350469	0.0101989
TNK-CR1:P202:M16	MFI	CD39	PD1+ TFH	CXCR5+	1.6081	0.140283	0.322945
TNK-CR1:P202:M4	MFI	CCR5	PD1+ TFH	CXCR5+	1.05129	0.892821	0.945462
TNK-CR1:P202:M7	MFI	CX3CR1	PD1+ TFH	CXCR5+	21.8644	0.0197648	0.0873106
TNK-CR1:P202:FM1	percent	CCR1	CCR1+	PD1+ TFH	2.21117	0.0763399	0.220879
TNK-CR1:P202:FM2	percent	CCR2	CCR2+	PD1+ TFH	1.25214	0.163339	0.352913
TNK-CR1:P202:FM4	percent	CCR5	CCR5+	PD1+ TFH	1.07927	0.402467	0.597965
TNK-CR1:P202:FM16	percent	CD39	CD39+	PD1+ TFH	1.4007	0.497356	0.682856
TNK-CR1:P202:FM7	percent	CX3CR1	CX3CR1+	PD1+ TFH	1.25786	0.649895	0.792465
TNK-CR1:P204:M17	MFI	CD127	Conv CD8	Conventional T cells	0.788598	0.029344	0.114116
TNK-CR1:P204:M20	MFI	PD1	Conv CD8	Conventional T cells	1.00228	0.518548	0.695275
TNK-CR1:P204:M18	MFI	CD161	Conv CD8	Conventional T cells	1.52211	0.292679	0.50465
TNK-CR1:P204:M19	MFI	CD95	Conv CD8	Conventional T cells	1.32685	0.973287	0.989968
TNK-CR1:P204:M10	MFI	CD38	Conv CD8	Conventional T cells	1.07797	0.0825892	0.234375
TNK-CR1:P204:M4	MFI	CCR5	Conv CD8	Conventional T cells	1.35134	0.479901	0.669116
TNK-CR1:P204:M7	MFI	CX3CR1	Conv CD8	Conventional T cells	1.36214	0.215173	0.42079
TNK-CR1:P204:FM2	percent	CCR2	CCR2+	Conv CD8	1.13393	0.280198	0.492241
TNK-CR1:P208:M17	MFI	CD127	CD8 CM*	CD8:R7+RA+	1.20312	0.283819	0.496874
TNK-CR1:P208:M18	MFI	CD161	CD8 CM*	CD8:R7+RA+	0.863121	0.184589	0.382669
TNK-CR1:P208:M1	MFI	CCR1	CD8 CM*	CD8:R7+RA+	2.74716	0.462068	0.651573
TNK-CR1:P208:M16	MFI	CD39	CD8 CM*	CD8:R7+RA+	0.626119	0.0617801	0.187817
TNK-CR1:P208:M19	MFI	CD95	CD8 CM*	CD8:R7+RA+	1.26195	0.487626	0.674377
TNK-CR1:P208:M2	MFI	CCR2	CD8 CM*	CD8:R7+RA+	1.19936	0.0895232	0.246369
TNK-CR1:P208:M10	MFI	CD38	CD8 CM*	CD8:R7+RA+	0.631238	0.0214427	0.0919378
TNK-CR1:P208:M4	MFI	CCR5	CD8 CM*	CD8:R7+RA+	1.45592	0.570916	0.737202
TNK-CR1:P208:FM1	percent	CCR1	CCR1+	CD8 CM*	1.33625	0.420641	0.615416
TNK-CR1:P208:FM2	percent	CCR2	CCR2+	CD8 CM*	1.11425	0.0923049	0.251992
TNK-CR1:P208:FM4	percent	CCR5	CCR5+	CD8 CM*	1.37962	0.661424	0.799421
TNK-CR1:P208:FM16	percent	CD39	CD39+	CD8 CM*	0.657783	0.0495462	0.163464
TNK-CR1:P208:FM7	percent	CX3CR1	CX3CR1+	CD8 CM*	0.864891	0.031204	0.11931
TNK-CR1:P218:M17	MFI	CD127	CD8:Naive	CD8:R7+RA+	0.934306	0.260208	0.472947
TNK-CR1:P218:M20	MFI	PD1	CD8:Naive	CD8:R7+RA+	0.705276	0.000293498	0.0100362
TNK-CR1:P218:M18	MFI	CD161	CD8:Naive	CD8:R7+RA+	1.5267	0.000336671	0.0101989
TNK-CR1:P218:M19	MFI	CD95	CD8:Naive	CD8:R7+RA+	-2.51087	0.00224389	0.0232038
TNK-CR1:P218:M4	MFI	CCR5	CD8:Naive	CD8:R7+RA+	1.57751	0.00124044	0.0170768
TNK-CR1:P218:FM1	percent	CCR1	CCR1+	CD8:Naive	2.88163	0.000556416	0.0116719
TNK-CR1:P218:FM4	percent	CCR5	CCR5+	CD8:Naive	1.79991	0.448421	0.640249
TNK-CR1:P218:FM16	percent	CD39	CD39+	CD8:Naive	2.69082	0.993636	0.997096
TNK-CR1:P218:FM7	percent	CX3CR1	CX3CR1+	CD8:Naive	1.49092	0.131322	0.311049
TNK-CR1:P220:M17	MFI	CD127	CD8:TSCM	CD8:R7+RA+	1.05305	0.977813	0.990727
TNK-CR1:P220:M20	MFI	PD1	CD8:TSCM	CD8:R7+RA+	0.695657	0.000952554	0.015119
TNK-CR1:P220:M18	MFI	CD161	CD8:TSCM	CD8:R7+RA+	0.990424	0.446053	0.638543
TNK-CR1:P220:M16	MFI	CD39	CD8:TSCM	CD8:R7+RA+	2.07594	0.322433	0.530266
TNK-CR1:P220:M19	MFI	CD95	CD8:TSCM	CD8:R7+RA+	1.01044	0.00678501	0.0434814
TNK-CR1:P220:M10	MFI	CD38	CD8:TSCM	CD8:R7+RA+	0.711871	0.574572	0.740596
TNK-CR1:P220:M4	MFI	CCR5	CD8:TSCM	CD8:R7+RA+	0.750604	0.0065649	0.0430821
TNK-CR1:P220:FM2	percent	CCR2	CCR2+	CD8:TSCM	0.976131	0.0421552	0.145308
TNK-CR1:P220:FM4	percent	CCR5	CCR5+	CD8:TSCM	0.661964	0.00399093	0.0329271
TNK-CR1:P220:FM16	percent	CD39	CD39+	CD8:TSCM	1.4777	0.540015	0.712069
TNK-CR1:P220:FM7	percent	CX3CR1	CX3CR1+	CD8:TSCM	0.562262	0.0274885	0.108787
TNK-CR1:P223:M17	MFI	CD127	CD8 CM	CD8:R7+RA-	1.11472	0.388503	0.58923
TNK-CR1:P223:M20	MFI	PD1	CD8 CM	CD8:R7+RA-	0.852432	0.116567	0.29292
TNK-CR1:P223:M18	MFI	CD161	CD8 CM	CD8:R7+RA-	1.13789	0.0776616	0.223452
TNK-CR1:P223:M16	MFI	CD39	CD8 CM	CD8:R7+RA-	1.97421	0.0945911	0.255287
TNK-CR1:P223:M19	MFI	CD95	CD8 CM	CD8:R7+RA-	1.23851	0.852387	0.920497
TNK-CR1:P223:M2	MFI	CCR2	CD8 CM	CD8:R7+RA-	1.47794	0.59428	0.753136
TNK-CR1:P223:M10	MFI	CD38	CD8 CM	CD8:R7+RA-	0.729469	0.489647	0.675803
TNK-CR1:P223:M4	MFI	CCR5	CD8 CM	CD8:R7+RA-	0.89821	0.510278	0.691968
TNK-CR1:P223:M7	MFI	CX3CR1	CD8 CM	CD8:R7+RA-	1.93087	0.000345365	0.0101989
TNK-CR1:P223:FM1	percent	CCR1	CCR1+	CD8 CM	1.86548	0.00204755	0.0218352
TNK-CR1:P223:FM2	percent	CCR2	CCR2+	CD8 CM	1.29782	0.561986	0.729277
TNK-CR1:P223:FM4	percent	CCR5	CCR5+	CD8 CM	0.830868	0.234841	0.441539
TNK-CR1:P223:FM16	percent	CD39	CD39+	CD8 CM	1.40224	0.626437	0.778768
TNK-CR1:P223:FM7	percent	CX3CR1	CX3CR1+	CD8 CM	1.06119	0.114667	0.290391
TNK-CR1:P233:M17	MFI	CD127	CD8 TM*	CD8:R7+RA-	1.09397	0.92414	0.965889
TNK-CR1:P233:M20	MFI	PD1	CD8 TM*	CD8:R7+RA-	0.898013	0.587655	0.750824
TNK-CR1:P233:M18	MFI	CD161	CD8 TM*	CD8:R7+RA-	0.898996	0.756857	0.870416
TNK-CR1:P233:M1	MFI	CCR1	CD8 TM*	CD8:R7+RA-	1.45992	0.380231	0.580125
TNK-CR1:P233:M19	MFI	CD95	CD8 TM*	CD8:R7+RA-	1.20514	0.491576	0.677778
TNK-CR1:P233:M2	MFI	CCR2	CD8 TM*	CD8:R7+RA-	0.896904	0.17329	0.365597
TNK-CR1:P233:M10	MFI	CD38	CD8 TM*	CD8:R7+RA-	0.81736	0.781477	0.881947
TNK-CR1:P233:M4	MFI	CCR5	CD8 TM*	CD8:R7+RA-	0.984463	0.431745	0.625618
TNK-CR1:P233:M7	MFI	CX3CR1	CD8 TM*	CD8:R7+RA-	0.88411	0.48497	0.672141
TNK-CR1:P233:FM1	percent	CCR1	CCR1+	CD8 TM*	1.23494	0.947532	0.978352
TNK-CR1:P233:FM2	percent	CCR2	CCR2+	CD8 TM*	1.01441	0.281632	0.494122
TNK-CR1:P233:FM4	percent	CCR5	CCR5+	CD8 TM*	0.988206	0.529694	0.702656
TNK-CR1:P233:FM7	percent	CX3CR1	CX3CR1+	CD8 TM*	0.747693	0.35518	0.554714
TNK-CR1:P252:M17	MFI	CD127	CD8 TE	CD8:R7-RA+	1.39938	0.562051	0.729277
TNK-CR1:P252:M20	MFI	PD1	CD8 TE	CD8:R7-RA+	0.778644	0.548322	0.717603
TNK-CR1:P252:M18	MFI	CD161	CD8 TE	CD8:R7-RA+	1.11565	0.535217	0.70799
TNK-CR1:P252:M10	MFI	CD38	CD8 TE	CD8:R7-RA+	1.52472	0.00148153	0.0187249
TNK-CR1:P252:M7	MFI	CX3CR1	CD8 TE	CD8:R7-RA+	0.962413	0.888137	0.945167
TNK-CR1:P252:FM1	percent	CCR1	CCR1+	CD8 TE	1.24102	0.279403	0.492109
TNK-CR1:P252:FM16	percent	CD39	CD39+	CD8 TE	1.58456	0.409532	0.604991
TNK-CR1:P252:FM7	percent	CX3CR1	CX3CR1+	CD8 TE	0.925813	0.792682	0.886895
TNK-CR1:P262:M17	MFI	CD127	CD8 TE*	CD8:R7-RA+	1.09595	0.434137	0.628417
TNK-CR1:P262:M20	MFI	PD1	CD8 TE*	CD8:R7-RA+	0.928009	0.329552	0.535806
TNK-CR1:P262:M18	MFI	CD161	CD8 TE*	CD8:R7-RA+	1.31004	0.630987	0.781577
TNK-CR1:P262:M1	MFI	CCR1	CD8 TE*	CD8:R7-RA+	1.62179	0.0035544	0.0315049
TNK-CR1:P262:M19	MFI	CD95	CD8 TE*	CD8:R7-RA+	1.14591	0.363699	0.562868
TNK-CR1:P262:M2	MFI	CCR2	CD8 TE*	CD8:R7-RA+	0.964471	0.137718	0.320248
TNK-CR1:P262:M10	MFI	CD38	CD8 TE*	CD8:R7-RA+	1.36291	0.0156771	0.0745619
TNK-CR1:P262:M4	MFI	CCR5	CD8 TE*	CD8:R7-RA+	1.2011	0.91199	0.956118
TNK-CR1:P262:M7	MFI	CX3CR1	CD8 TE*	CD8:R7-RA+	0.923326	0.222514	0.426886
TNK-CR1:P262:FM1	percent	CCR1	CCR1+	CD8 TE*	1.36997	0.217443	0.422583
TNK-CR1:P262:FM2	percent	CCR2	CCR2+	CD8 TE*	1.15324	0.98905	0.994977
TNK-CR1:P262:FM4	percent	CCR5	CCR5+	CD8 TE*	1.14269	0.718301	0.839987
TNK-CR1:P262:FM16	percent	CD39	CD39+	CD8 TE*	1.53806	0.683662	0.816447
TNK-CR1:P262:FM7	percent	CX3CR1	CX3CR1+	CD8 TE*	0.859678	0.203114	0.406526
TNK-CR1:P281:M20	MFI	PD1	CD8 EM	CD8:R7-RA-	0.921868	0.394018	0.592982
TNK-CR1:P281:M18	MFI	CD161	CD8 EM	CD8:R7-RA-	0.959104	0.965631	0.985117
TNK-CR1:P281:M19	MFI	CD95	CD8 EM	CD8:R7-RA-	1.22311	0.63532	0.783416
TNK-CR1:P281:M2	MFI	CCR2	CD8 EM	CD8:R7-RA-	0.929615	0.43568	0.629982
TNK-CR1:P281:M4	MFI	CCR5	CD8 EM	CD8:R7-RA-	1.18042	0.348507	0.549322
TNK-CR1:P281:M7	MFI	CX3CR1	CD8 EM	CD8:R7-RA-	0.823922	0.370306	0.570505
TNK-CR1:P281:FM1	percent	CCR1	CCR1+	CD8 EM	1.63368	0.00901708	0.0532828
TNK-CR1:P281:FM2	percent	CCR2	CCR2+	CD8 EM	1.12314	0.693068	0.823357
TNK-CR1:P281:FM4	percent	CCR5	CCR5+	CD8 EM	1.22823	0.326957	0.533622
TNK-CR1:P281:FM16	percent	CD39	CD39+	CD8 EM	1.8659	0.134165	0.314361
TNK-CR1:P281:FM7	percent	CX3CR1	CX3CR1+	CD8 EM	0.737265	0.208266	0.415403
TNK-CR1:P291:M17	MFI	CD127	CD8 TM	CD8:R7-RA-	1.0106	0.605541	0.759709
TNK-CR1:P291:M20	MFI	PD1	CD8 TM	CD8:R7-RA-	1.00869	0.45092	0.642491
TNK-CR1:P291:M18	MFI	CD161	CD8 TM	CD8:R7-RA-	0.921947	0.90734	0.953364
TNK-CR1:P291:M16	MFI	CD39	CD8 TM	CD8:R7-RA-	2.05624	0.375811	0.577032
TNK-CR1:P291:M19	MFI	CD95	CD8 TM	CD8:R7-RA-	1.10349	0.614859	0.768574
TNK-CR1:P291:M2	MFI	CCR2	CD8 TM	CD8:R7-RA-	0.949128	0.213317	0.419743
TNK-CR1:P291:M4	MFI	CCR5	CD8 TM	CD8:R7-RA-	1.05569	0.659472	0.799421
TNK-CR1:P291:M7	MFI	CX3CR1	CD8 TM	CD8:R7-RA-	0.961897	0.65214	0.794086
TNK-CR1:P291:FM2	percent	CCR2	CCR2+	CD8 TM	0.976784	0.249852	0.462126
TNK-CR1:P291:FM4	percent	CCR5	CCR5+	CD8 TM	1.03277	0.760982	0.872891
TNK-CR1:P291:FM16	percent	CD39	CD39+	CD8 TM	1.24984	0.647688	0.791811
TNK-CR1:P291:FM7	percent	CX3CR1	CX3CR1+	CD8 TM	0.828652	0.803811	0.892761
TNK-CR1:P204:FM16	percent	CD39	CD39+	Conv CD8	1.35468	0.929405	0.966878
TNK-CR1:P204:FM7	percent	CX3CR1	CX3CR1+	Conv CD8	1.25021	0.571399	0.737202
TNK-CR1:P321:M17	MFI	CD127	MAIT	Vd1-Vg9-	0.917458	0.254712	0.466704
TNK-CR1:P321:M1	MFI	CCR1	MAIT	Vd1-Vg9-	0.911105	0.30221	0.513719
TNK-CR1:P321:M19	MFI	CD95	MAIT	Vd1-Vg9-	1.3919	0.149067	0.334116
TNK-CR1:P321:M2	MFI	CCR2	MAIT	Vd1-Vg9-	0.876815	0.297972	0.509052
TNK-CR1:P321:M10	MFI	CD38	MAIT	Vd1-Vg9-	2.62665	0.00672438	0.0432961
TNK-CR1:P321:M4	MFI	CCR5	MAIT	Vd1-Vg9-	0.783299	0.203467	0.406637
TNK-CR1:P321:M7	MFI	CX3CR1	MAIT	Vd1-Vg9-	2.25567	0.3369	0.541113
TNK-CR1:P321:FM1	percent	CCR1	CCR1+	MAIT	0.825424	0.167044	0.35739
TNK-CR1:P321:FM2	percent	CCR2	CCR2+	MAIT	0.815453	0.00478537	0.0360886
TNK-CR1:P321:FM4	percent	CCR5	CCR5+	MAIT	0.912265	0.021278	0.0919128
TNK-CR1:P322:M1	MFI	CCR1	CD4+ MAIT	MAIT	0.742483	0.0410143	0.14292
TNK-CR1:P322:M16	MFI	CD39	CD4+ MAIT	MAIT	6.79145	0.170029	0.361511
TNK-CR1:P322:M19	MFI	CD95	CD4+ MAIT	MAIT	1.22205	0.229296	0.435918
TNK-CR1:P322:M10	MFI	CD38	CD4+ MAIT	MAIT	1.16968	0.6046	0.759709
TNK-CR1:P322:FM16	percent	CD39	CD39+	CD4+ MAIT	2.5163	0.196788	0.399133
TNK-CR1:P327:M17	MFI	CD127	CD8+ MAIT	MAIT	0.910197	0.364897	0.564082
TNK-CR1:P327:M19	MFI	CD95	CD8+ MAIT	MAIT	1.16661	0.709843	0.836074
TNK-CR1:P327:M2	MFI	CCR2	CD8+ MAIT	MAIT	0.930761	0.393836	0.592982
TNK-CR1:P327:M10	MFI	CD38	CD8+ MAIT	MAIT	3.38016	0.00619744	0.0422768
TNK-CR1:P327:M4	MFI	CCR5	CD8+ MAIT	MAIT	0.843714	0.34719	0.548511
TNK-CR1:P327:M7	MFI	CX3CR1	CD8+ MAIT	MAIT	3.28797	0.00722612	0.0454546
TNK-CR1:P327:FM1	percent	CCR1	CCR1+	CD8+ MAIT	0.887664	0.18822	0.387512
TNK-CR1:P327:FM2	percent	CCR2	CCR2+	CD8+ MAIT	0.85243	0.0131748	0.0690392
TNK-CR1:P327:FM4	percent	CCR5	CCR5+	CD8+ MAIT	0.988954	0.202558	0.406009
TNK-CR1:P327:FM16	percent	CD39	CD39+	CD8+ MAIT	5.4322	0.0887587	0.245131
TNK-CR1:P327:FM7	percent	CX3CR1	CX3CR1+	CD8+ MAIT	1.51994	0.847272	0.91715
TNK-CR1:P321:FM16	percent	CD39	CD39+	MAIT	4.98688	0.0301233	0.116483
TNK-CR1:P321:FM7	percent	CX3CR1	CX3CR1+	MAIT	1.19311	0.217638	0.422583
TNK-CR1:P332:M17	MFI	CD127	DN MAIT	MAIT	0.952044	0.398181	0.595513
TNK-CR1:P332:M1	MFI	CCR1	DN MAIT	MAIT	1.58635	0.0952668	0.256487
TNK-CR1:P332:M19	MFI	CD95	DN MAIT	MAIT	1.12152	0.997691	0.998732
TNK-CR1:P332:M2	MFI	CCR2	DN MAIT	MAIT	0.934675	0.290444	0.503756
TNK-CR1:P332:M10	MFI	CD38	DN MAIT	MAIT	1.98866	0.0153931	0.074246
TNK-CR1:P332:M4	MFI	CCR5	DN MAIT	MAIT	0.924317	0.482916	0.670995
TNK-CR1:P332:FM1	percent	CCR1	CCR1+	DN MAIT	1.20698	0.542644	0.713593
TNK-CR1:P332:FM2	percent	CCR2	CCR2+	DN MAIT	0.948182	0.156893	0.344904
TNK-CR1:P332:FM4	percent	CCR5	CCR5+	DN MAIT	0.984783	0.777407	0.879492
TNK-CR1:P332:FM16	percent	CD39	CD39+	DN MAIT	2.29319	0.662538	0.799421
TNK-CR1:P332:FM7	percent	CX3CR1	CX3CR1+	DN MAIT	1.15653	0.00778294	0.0480711
TNK-CR1:P337:M19	MFI	CD95	DP MAIT	MAIT	1.06733	0.67351	0.807857
TNK-CR1:P337:M2	MFI	CCR2	DP MAIT	MAIT	0.849219	0.179285	0.375119
TNK-CR1:P337:M10	MFI	CD38	DP MAIT	MAIT	1.84938	0.259183	0.471713
TNK-CR1:P337:M4	MFI	CCR5	DP MAIT	MAIT	0.76996	0.118353	0.29292
TNK-CR1:P337:M7	MFI	CX3CR1	DP MAIT	MAIT	2.18709	0.260775	0.473348
TNK-CR1:P337:FM2	percent	CCR2	CCR2+	DP MAIT	0.656154	0.0116111	0.0628935
TNK-CR1:P337:FM4	percent	CCR5	CCR5+	DP MAIT	0.789679	0.196527	0.399133
TNK-CR1:P337:FM16	percent	CD39	CD39+	DP MAIT	2.80869	0.0409541	0.14292
TNK-CR1:P337:FM7	percent	CX3CR1	CX3CR1+	DP MAIT	1.57643	0.272717	0.486368
TNK-CR1:P345:M17	MFI	CD127	Vg9+Vd2-	Vg9+	0.952031	0.551502	0.720383
TNK-CR1:P345:M20	MFI	PD1	Vg9+Vd2-	Vg9+	1.08879	0.622774	0.777045
TNK-CR1:P345:M1	MFI	CCR1	Vg9+Vd2-	Vg9+	1.08759	0.827119	0.906207
TNK-CR1:P345:M19	MFI	CD95	Vg9+Vd2-	Vg9+	1.31089	0.711123	0.836074
TNK-CR1:P345:M2	MFI	CCR2	Vg9+Vd2-	Vg9+	0.636801	0.0191953	0.085626
TNK-CR1:P345:M4	MFI	CCR5	Vg9+Vd2-	Vg9+	0.563675	0.0760987	0.220879
TNK-CR1:P345:M7	MFI	CX3CR1	Vg9+Vd2-	Vg9+	0.871623	0.254779	0.466704
TNK-CR1:P345:FM1	percent	CCR1	CCR1+	Vg9+Vd2-	0.810135	0.0977946	0.261981
TNK-CR1:P345:FM2	percent	CCR2	CCR2+	Vg9+Vd2-	0.53867	0.0146049	0.0714542
TNK-CR1:P345:FM4	percent	CCR5	CCR5+	Vg9+Vd2-	0.635271	0.0714563	0.209788
TNK-CR1:P345:FM16	percent	CD39	CD39+	Vg9+Vd2-	1.3958	0.964867	0.985073
TNK-CR1:P345:FM7	percent	CX3CR1	CX3CR1+	Vg9+Vd2-	0.94063	0.315399	0.526308
TNK-CR1:P359:M17	MFI	CD127	Vg9+Vd2high	Vg9+	1.02305	0.756784	0.870416
TNK-CR1:P359:M20	MFI	PD1	Vg9+Vd2high	Vg9+	0.926346	0.525023	0.699523
TNK-CR1:P359:M1	MFI	CCR1	Vg9+Vd2high	Vg9+	1.12105	0.488997	0.675588
TNK-CR1:P359:M19	MFI	CD95	Vg9+Vd2high	Vg9+	1.02654	0.284735	0.497649
TNK-CR1:P359:M2	MFI	CCR2	Vg9+Vd2high	Vg9+	0.907978	0.040379	0.142055
TNK-CR1:P359:M10	MFI	CD38	Vg9+Vd2high	Vg9+	1.59934	0.0318214	0.121122
TNK-CR1:P359:M4	MFI	CCR5	Vg9+Vd2high	Vg9+	0.97086	0.842113	0.915195
TNK-CR1:P359:M7	MFI	CX3CR1	Vg9+Vd2high	Vg9+	0.996452	0.989013	0.994977
TNK-CR1:P359:FM4	percent	CCR5	CCR5+	Vg9+Vd2high	1.02526	0.609613	0.763415
TNK-CR1:P359:FM16	percent	CD39	CD39+	Vg9+Vd2high	1.85002	0.767193	0.876333
TNK-CR1:P359:FM7	percent	CX3CR1	CX3CR1+	Vg9+Vd2high	0.833394	0.200386	0.403752
TNK-CR1:P373:M20	MFI	PD1	Vg9+Vd2low	Vg9+	0.938863	0.579767	0.745884
TNK-CR1:P373:M18	MFI	CD161	Vg9+Vd2low	Vg9+	0.85675	0.505572	0.689417
TNK-CR1:P373:M19	MFI	CD95	Vg9+Vd2low	Vg9+	1.09507	0.338232	0.541886
TNK-CR1:P373:M2	MFI	CCR2	Vg9+Vd2low	Vg9+	0.875352	0.110793	0.282235
TNK-CR1:P373:M10	MFI	CD38	Vg9+Vd2low	Vg9+	1.67164	0.0821094	0.233499
TNK-CR1:P373:M4	MFI	CCR5	Vg9+Vd2low	Vg9+	0.906799	0.776421	0.879492
TNK-CR1:P373:M7	MFI	CX3CR1	Vg9+Vd2low	Vg9+	1.32156	0.0397105	0.140792
TNK-CR1:P373:FM2	percent	CCR2	CCR2+	Vg9+Vd2low	0.933466	0.214524	0.420122
TNK-CR1:P373:FM4	percent	CCR5	CCR5+	Vg9+Vd2low	1.04292	0.830414	0.907538
TNK-CR1:P373:FM16	percent	CD39	CD39+	Vg9+Vd2low	2.66953	0.77506	0.879492
TNK-CR1:P373:FM7	percent	CX3CR1	CX3CR1+	Vg9+Vd2low	1.47688	0.0512197	0.16726
TNK-CR2:P7:M21	MFI	TIGIT	Early NK	Non-myeloid	2.17896	0.0416762	0.144753
TNK-CR2:P7:FM13	percent	CCR9	CCR9+	Early NK	2.71656	0.290427	0.503756
TNK-CR2:P7:FM11	percent	CXCR3	CXCR3+	Early NK	0.825063	0.209653	0.415403
TNK-CR2:P7:FM21	percent	TIGIT	TIGIT+	Early NK	1.72155	0.150156	0.334906
TNK-CR2:P13:M21	MFI	TIGIT	Mature NK	Non-myeloid	0.919514	0.895604	0.946392
TNK-CR2:P13:M14	MFI	CCR4	Mature NK	Non-myeloid	1.51869	0.0176544	0.0814129
TNK-CR2:P13:FM14	percent	CCR4	CCR4+	Mature NK	1.21695	0.954353	0.983097
TNK-CR2:P13:FM11	percent	CXCR3	CXCR3+	Mature NK	1.07677	0.763843	0.874882
TNK-CR2:P19:M11	MFI	CXCR3	NK1	Non-myeloid	0.868128	0.158125	0.344904
TNK-CR2:P19:M21	MFI	TIGIT	NK1	Non-myeloid	0.907784	0.454384	0.646078
TNK-CR2:P19:FM11	percent	CXCR3	CXCR3+	NK1	0.629891	0.00449296	0.0346491
TNK-CR2:P25:M11	MFI	CXCR3	NK2	Non-myeloid	0.856221	0.197486	0.399415
TNK-CR2:P25:M13	MFI	CCR9	NK2	Non-myeloid	1.0055	0.990603	0.994977
TNK-CR2:P25:M14	MFI	CCR4	NK2	Non-myeloid	1.4749	0.046635	0.157177
TNK-CR2:P25:FM14	percent	CCR4	CCR4+	NK2	1.55077	0.891404	0.945462
TNK-CR2:P25:FM13	percent	CCR9	CCR9+	NK2	1.32586	0.32132	0.529073
TNK-CR2:P25:FM11	percent	CXCR3	CXCR3+	NK2	0.741267	0.169878	0.361511
TNK-CR2:P25:FM21	percent	TIGIT	TIGIT+	NK2	1.00878	0.837023	0.911114
TNK-CR2:P39:M21	MFI	TIGIT	Terminal NK	Non-myeloid	1.11032	0.306314	0.517473
TNK-CR2:P39:M13	MFI	CCR9	Terminal NK	Non-myeloid	1.84876	0.0131161	0.0690392
TNK-CR2:P39:M14	MFI	CCR4	Terminal NK	Non-myeloid	2.26298	0.00582804	0.0416506
TNK-CR2:P39:FM14	percent	CCR4	CCR4+	Terminal NK	2.12961	0.0135961	0.0692367
TNK-CR2:P39:FM11	percent	CXCR3	CXCR3+	Terminal NK	1.95447	0.0010631	0.015821
TNK-CR2:P39:FM21	percent	TIGIT	TIGIT+	Terminal NK	0.818957	0.44184	0.635523
TNK-CR2:P46:M21	MFI	TIGIT	NKT cells	T cells	2.7414	0.0039355	0.0329271
TNK-CR2:P46:M13	MFI	CCR9	NKT cells	T cells	0.87802	0.831741	0.907827
TNK-CR2:P46:M14	MFI	CCR4	NKT cells	T cells	0.994769	0.156671	0.344904
TNK-CR2:P46:M15	MFI	CXCR6	NKT cells	T cells	0.493397	0.00363738	0.0316243
TNK-CR2:P46:FM13	percent	CCR9	CCR9+	NKT cells	1.04979	0.841121	0.914845
TNK-CR2:P47:M11	MFI	CXCR3	CD4+ NKT	NKT cells	1.08323	0.403024	0.597965
TNK-CR2:P47:M21	MFI	TIGIT	CD4+ NKT	NKT cells	2.80219	0.00414948	0.0330491
TNK-CR2:P47:M13	MFI	CCR9	CD4+ NKT	NKT cells	0.618437	0.138578	0.321699
TNK-CR2:P47:M14	MFI	CCR4	CD4+ NKT	NKT cells	0.714842	0.422278	0.617117
TNK-CR2:P47:M15	MFI	CXCR6	CD4+ NKT	NKT cells	0.254444	0.0403323	0.142055
TNK-CR2:P47:FM14	percent	CCR4	CCR4+	CD4+ NKT	1.23557	0.588853	0.7512
TNK-CR2:P47:FM13	percent	CCR9	CCR9+	CD4+ NKT	0.773163	0.340061	0.542384
TNK-CR2:P47:FM11	percent	CXCR3	CXCR3+	CD4+ NKT	0.957543	0.513858	0.692914
TNK-CR2:P47:FM15	percent	CXCR6	CXCR6+	CD4+ NKT	1.18547	0.811724	0.896442
TNK-CR2:P47:FM21	percent	TIGIT	TIGIT+	CD4+ NKT	1.76566	0.0226624	0.095182
TNK-CR2:P49:M11	MFI	CXCR3	CD8+ NKT	NKT cells	0.766768	0.0410438	0.14292
TNK-CR2:P49:M13	MFI	CCR9	CD8+ NKT	NKT cells	0.481581	0.125763	0.304551
TNK-CR2:P49:FM14	percent	CCR4	CCR4+	CD8+ NKT	0.817149	0.0305265	0.117708
TNK-CR2:P49:FM13	percent	CCR9	CCR9+	CD8+ NKT	0.696793	0.189399	0.389301
TNK-CR2:P49:FM11	percent	CXCR3	CXCR3+	CD8+ NKT	0.771988	0.0809715	0.231226
TNK-CR2:P49:FM15	percent	CXCR6	CXCR6+	CD8+ NKT	0.299963	0.00630269	0.04259
TNK-CR2:P49:FM21	percent	TIGIT	TIGIT+	CD8+ NKT	1.55242	0.202355	0.406009
TNK-CR2:P46:FM11	percent	CXCR3	CXCR3+	NKT cells	0.945632	0.552033	0.720388
TNK-CR2:P46:FM15	percent	CXCR6	CXCR6+	NKT cells	0.68062	0.162778	0.352913
TNK-CR2:P51:M11	MFI	CXCR3	DN NKT	NKT cells	1.58925	0.430425	0.624367
TNK-CR2:P51:M21	MFI	TIGIT	DN NKT	NKT cells	2.37878	0.333707	0.539065
TNK-CR2:P51:M13	MFI	CCR9	DN NKT	NKT cells	1.83141	0.0763773	0.220879
TNK-CR2:P51:M15	MFI	CXCR6	DN NKT	NKT cells	0.338332	0.0609592	0.186696
TNK-CR2:P51:FM14	percent	CCR4	CCR4+	DN NKT	1.3049	0.240255	0.44863
TNK-CR2:P51:FM13	percent	CCR9	CCR9+	DN NKT	1.91476	0.134759	0.314437
TNK-CR2:P51:FM11	percent	CXCR3	CXCR3+	DN NKT	0.937527	0.544712	0.715398
TNK-CR2:P51:FM15	percent	CXCR6	CXCR6+	DN NKT	0.793375	0.286293	0.49943
TNK-CR2:P51:FM21	percent	TIGIT	TIGIT+	DN NKT	1.32742	0.647951	0.791811
TNK-CR2:P46:FM21	percent	TIGIT	TIGIT+	NKT cells	1.86712	0.0351529	0.128643
TNK-CR2:P55:M21	MFI	TIGIT	Vd1+	Non-NKT	1.05349	0.659109	0.799421
TNK-CR2:P55:M13	MFI	CCR9	Vd1+	Non-NKT	1.19131	0.626306	0.778768
TNK-CR2:P55:M14	MFI	CCR4	Vd1+	Non-NKT	1.58073	0.397245	0.595513
TNK-CR2:P55:M15	MFI	CXCR6	Vd1+	Non-NKT	1.57783	0.975828	0.990727
TNK-CR2:P55:FM14	percent	CCR4	CCR4+	Vd1+	1.60416	0.621806	0.776546
TNK-CR2:P55:FM13	percent	CCR9	CCR9+	Vd1+	1.04755	0.740809	0.860134
TNK-CR2:P55:FM11	percent	CXCR3	CXCR3+	Vd1+	1.15868	0.0394308	0.14053
TNK-CR2:P55:FM15	percent	CXCR6	CXCR6+	Vd1+	2.21871	0.131712	0.311049
TNK-CR2:P55:FM21	percent	TIGIT	TIGIT+	Vd1+	1.03316	0.456661	0.647723
TNK-CR2:P71:M11	MFI	CXCR3	Vd1+Vg9+	Vd1+Vg9+ impure	1.41382	0.0525474	0.170373
TNK-CR2:P71:M13	MFI	CCR9	Vd1+Vg9+	Vd1+Vg9+ impure	1.37583	0.302697	0.513908
TNK-CR2:P71:M14	MFI	CCR4	Vd1+Vg9+	Vd1+Vg9+ impure	1.61864	0.525283	0.699523
TNK-CR2:P71:M15	MFI	CXCR6	Vd1+Vg9+	Vd1+Vg9+ impure	1.34802	0.591939	0.752807
TNK-CR2:P71:FM14	percent	CCR4	CCR4+	Vd1+Vg9+	1.4838	0.917569	0.960632
TNK-CR2:P71:FM13	percent	CCR9	CCR9+	Vd1+Vg9+	1.1496	0.84648	0.91702
TNK-CR2:P71:FM11	percent	CXCR3	CXCR3+	Vd1+Vg9+	1.05962	0.424275	0.618074
TNK-CR2:P71:FM15	percent	CXCR6	CXCR6+	Vd1+Vg9+	1.5276	0.400954	0.597965
TNK-CR2:P71:FM21	percent	TIGIT	TIGIT+	Vd1+Vg9+	0.967032	0.238574	0.446712
TNK-CR2:P87:M21	MFI	TIGIT	Conv CD4	Conventional T cells	1.69278	0.0068368	0.0436085
TNK-CR2:P87:M12	MFI	CCR8	Conv CD4	Conventional T cells	0.811654	0.0208475	0.0906392
TNK-CR2:P87:M13	MFI	CCR9	Conv CD4	Conventional T cells	1.17047	0.0965234	0.259359
TNK-CR2:P87:M14	MFI	CCR4	Conv CD4	Conventional T cells	1.31775	0.0815496	0.232391
TNK-CR2:P87:M15	MFI	CXCR6	Conv CD4	Conventional T cells	1.011	0.807995	0.895606
TNK-CR2:P87:FM14	percent	CCR4	CCR4+	Conv CD4	1.35872	0.114145	0.290146
TNK-CR2:P87:FM12	percent	CCR8	CCR8+	Conv CD4	2.41565	0.221869	0.426552
TNK-CR2:P87:FM13	percent	CCR9	CCR9+	Conv CD4	1.07907	0.200342	0.403752
TNK-CR2:P90:M11	MFI	CXCR3	CD4 CM*	CD4:R7+RA+	1.28207	0.810232	0.896195
TNK-CR2:P90:M21	MFI	TIGIT	CD4 CM*	CD4:R7+RA+	1.25462	0.437259	0.630664
TNK-CR2:P90:M13	MFI	CCR9	CD4 CM*	CD4:R7+RA+	1.49295	0.330904	0.535806
TNK-CR2:P90:M14	MFI	CCR4	CD4 CM*	CD4:R7+RA+	0.837403	0.105421	0.274095
TNK-CR2:P90:M15	MFI	CXCR6	CD4 CM*	CD4:R7+RA+	0.761764	0.00408278	0.0330491
TNK-CR2:P90:FM14	percent	CCR4	CCR4+	CD4 CM*	0.71609	0.0344182	0.126693
TNK-CR2:P90:FM12	percent	CCR8	CCR8+	CD4 CM*	0.603718	0.0154788	0.0742918
TNK-CR2:P90:FM13	percent	CCR9	CCR9+	CD4 CM*	1.07222	0.713512	0.836722
TNK-CR2:P90:FM11	percent	CXCR3	CXCR3+	CD4 CM*	0.864127	0.109456	0.2819
TNK-CR2:P90:FM15	percent	CXCR6	CXCR6+	CD4 CM*	0.601655	0.00179977	0.0196535
TNK-CR2:P90:FM21	percent	TIGIT	TIGIT+	CD4 CM*	0.804782	0.126059	0.304551
TNK-CR2:P100:M11	MFI	CXCR3	CD4:Naive	CD4:R7+RA+	3.16126	7.32925e-05	0.0100362
TNK-CR2:P100:M12	MFI	CCR8	CD4:Naive	CD4:R7+RA+	0.831505	0.0186686	0.0838897
TNK-CR2:P100:M13	MFI	CCR9	CD4:Naive	CD4:R7+RA+	0.90715	0.192223	0.39279
TNK-CR2:P100:M14	MFI	CCR4	CD4:Naive	CD4:R7+RA+	1.79058	8.56831e-05	0.0100362
TNK-CR2:P100:M15	MFI	CXCR6	CD4:Naive	CD4:R7+RA+	0.798522	0.0607379	0.186696
TNK-CR2:P100:FM14	percent	CCR4	CCR4+	CD4:Naive	0.870316	0.409047	0.604929
TNK-CR2:P100:FM12	percent	CCR8	CCR8+	CD4:Naive	3.5568	0.104291	0.272714
TNK-CR2:P100:FM13	percent	CCR9	CCR9+	CD4:Naive	0.69311	0.705277	0.833509
TNK-CR2:P100:FM11	percent	CXCR3	CXCR3+	CD4:Naive	1.75599	0.147868	0.33362
TNK-CR2:P100:FM15	percent	CXCR6	CXCR6+	CD4:Naive	0.623652	0.00139964	0.0180237
TNK-CR2:P100:FM21	percent	TIGIT	TIGIT+	CD4:Naive	1.95268	0.0172714	0.0801886
TNK-CR2:P110:M21	MFI	TIGIT	CD4:TSCM	CD4:R7+RA+	0.748557	0.00358194	0.0315442
TNK-CR2:P110:M12	MFI	CCR8	CD4:TSCM	CD4:R7+RA+	0.635084	0.00577094	0.0416506
TNK-CR2:P110:M13	MFI	CCR9	CD4:TSCM	CD4:R7+RA+	0.745474	0.0032479	0.0301591
TNK-CR2:P110:M14	MFI	CCR4	CD4:TSCM	CD4:R7+RA+	0.768516	0.00655224	0.0430821
TNK-CR2:P110:M15	MFI	CXCR6	CD4:TSCM	CD4:R7+RA+	0.507465	0.000120319	0.0100362
TNK-CR2:P110:FM14	percent	CCR4	CCR4+	CD4:TSCM	0.719872	0.00407564	0.0330491
TNK-CR2:P110:FM12	percent	CCR8	CCR8+	CD4:TSCM	0.927766	0.00421286	0.0330491
TNK-CR2:P110:FM13	percent	CCR9	CCR9+	CD4:TSCM	0.777706	0.0299783	0.116251
TNK-CR2:P110:FM11	percent	CXCR3	CXCR3+	CD4:TSCM	0.705496	0.00395347	0.0329271
TNK-CR2:P121:M11	MFI	CXCR3	CD4 CM	CD4:R7+RA-	0.980961	0.930753	0.966878
TNK-CR2:P121:M21	MFI	TIGIT	CD4 CM	CD4:R7+RA-	1.45273	0.0536487	0.173122
TNK-CR2:P121:M12	MFI	CCR8	CD4 CM	CD4:R7+RA-	0.872655	0.0106802	0.0595414
TNK-CR2:P121:M13	MFI	CCR9	CD4 CM	CD4:R7+RA-	1.12977	0.055335	0.175656
TNK-CR2:P121:M14	MFI	CCR4	CD4 CM	CD4:R7+RA-	1.39813	0.0138504	0.0692367
TNK-CR2:P121:M15	MFI	CXCR6	CD4 CM	CD4:R7+RA-	0.960309	0.504679	0.68918
TNK-CR2:P121:FM14	percent	CCR4	CCR4+	CD4 CM	1.47321	0.0100353	0.0573144
TNK-CR2:P121:FM12	percent	CCR8	CCR8+	CD4 CM	3.6273	0.0639055	0.193165
TNK-CR2:P121:FM13	percent	CCR9	CCR9+	CD4 CM	1.0664	0.0929056	0.252784
TNK-CR2:P121:FM11	percent	CXCR3	CXCR3+	CD4 CM	1.04601	0.580912	0.745949
TNK-CR2:P121:FM15	percent	CXCR6	CXCR6+	CD4 CM	0.991872	0.158166	0.344904
TNK-CR2:P121:FM21	percent	TIGIT	TIGIT+	CD4 CM	1.06135	0.624297	0.778234
TNK-CR2:P131:M11	MFI	CXCR3	CD4 TM*	CD4:R7+RA-	1.10565	0.385425	0.586516
TNK-CR2:P131:M21	MFI	TIGIT	CD4 TM*	CD4:R7+RA-	1.89068	0.000450142	0.0109722
TNK-CR2:P131:M12	MFI	CCR8	CD4 TM*	CD4:R7+RA-	0.119879	0.0201831	0.0885848
TNK-CR2:P131:M14	MFI	CCR4	CD4 TM*	CD4:R7+RA-	0.980906	0.904045	0.95071
TNK-CR2:P131:M15	MFI	CXCR6	CD4 TM*	CD4:R7+RA-	0.918558	0.0568826	0.178494
TNK-CR2:P131:FM14	percent	CCR4	CCR4+	CD4 TM*	1.05053	0.369746	0.570287
TNK-CR2:P131:FM12	percent	CCR8	CCR8+	CD4 TM*	1.01013	0.723084	0.84432
TNK-CR2:P131:FM11	percent	CXCR3	CXCR3+	CD4 TM*	0.896295	0.341192	0.543439
TNK-CR2:P131:FM15	percent	CXCR6	CXCR6+	CD4 TM*	1.04985	0.218931	0.423888
TNK-CR2:P131:FM21	percent	TIGIT	TIGIT+	CD4 TM*	1.2203	0.594784	0.753136
TNK-CR2:P150:M11	MFI	CXCR3	CD4 TE	CD4:R7-RA+	0.909385	0.172079	0.364167
TNK-CR2:P150:M21	MFI	TIGIT	CD4 TE	CD4:R7-RA+	0.743445	0.447019	0.638933
TNK-CR2:P150:M12	MFI	CCR8	CD4 TE	CD4:R7-RA+	0.407367	0.00610416	0.0422768
TNK-CR2:P150:M13	MFI	CCR9	CD4 TE	CD4:R7-RA+	0.961179	0.20968	0.415403
TNK-CR2:P150:M14	MFI	CCR4	CD4 TE	CD4:R7-RA+	1.05171	0.448878	0.640249
TNK-CR2:P150:M15	MFI	CXCR6	CD4 TE	CD4:R7-RA+	0.667467	0.00942699	0.0545248
TNK-CR2:P150:FM14	percent	CCR4	CCR4+	CD4 TE	0.848319	0.26183	0.474631
TNK-CR2:P150:FM12	percent	CCR8	CCR8+	CD4 TE	0.340785	0.00172807	0.0193583
TNK-CR2:P150:FM13	percent	CCR9	CCR9+	CD4 TE	0.882785	0.155147	0.343234
TNK-CR2:P150:FM11	percent	CXCR3	CXCR3+	CD4 TE	0.796326	0.0483814	0.162091
TNK-CR2:P150:FM15	percent	CXCR6	CXCR6+	CD4 TE	0.248605	0.000482634	0.011166
TNK-CR2:P150:FM21	percent	TIGIT	TIGIT+	CD4 TE	0.674843	0.0492878	0.16343
TNK-CR2:P160:M11	MFI	CXCR3	CD4 TE*	CD4:R7-RA+	0.937636	0.194482	0.396221
TNK-CR2:P160:M12	MFI	CCR8	CD4 TE*	CD4:R7-RA+	1.01082	0.907965	0.953364
TNK-CR2:P160:M13	MFI	CCR9	CD4 TE*	CD4:R7-RA+	0.821446	0.0112308	0.0613201
TNK-CR2:P160:M14	MFI	CCR4	CD4 TE*	CD4:R7-RA+	0.920395	0.222982	0.426886
TNK-CR2:P160:M15	MFI	CXCR6	CD4 TE*	CD4:R7-RA+	0.683723	0.00169272	0.0193583
TNK-CR2:P160:FM14	percent	CCR4	CCR4+	CD4 TE*	0.809093	0.0150825	0.0733799
TNK-CR2:P160:FM13	percent	CCR9	CCR9+	CD4 TE*	0.713552	0.026903	0.107691
TNK-CR2:P160:FM11	percent	CXCR3	CXCR3+	CD4 TE*	0.869116	0.080246	0.229635
TNK-CR2:P160:FM15	percent	CXCR6	CXCR6+	CD4 TE*	0.444704	0.000105212	0.0100362
TNK-CR2:P179:M21	MFI	TIGIT	CD4 EM	CD4:R7-RA-	1.79988	0.00110979	0.0162341
TNK-CR2:P179:M12	MFI	CCR8	CD4 EM	CD4:R7-RA-	0.694274	0.0886286	0.245131
TNK-CR2:P179:M13	MFI	CCR9	CD4 EM	CD4:R7-RA-	1.10642	0.501497	0.685916
TNK-CR2:P179:M14	MFI	CCR4	CD4 EM	CD4:R7-RA-	0.962961	0.888811	0.945167
TNK-CR2:P179:M15	MFI	CXCR6	CD4 EM	CD4:R7-RA-	0.830919	0.267495	0.480436
TNK-CR2:P179:FM14	percent	CCR4	CCR4+	CD4 EM	0.994607	0.821094	0.903137
TNK-CR2:P179:FM12	percent	CCR8	CCR8+	CD4 EM	0.943958	0.517191	0.694165
TNK-CR2:P179:FM13	percent	CCR9	CCR9+	CD4 EM	1.23117	0.166107	0.357066
TNK-CR2:P179:FM11	percent	CXCR3	CXCR3+	CD4 EM	0.845532	0.145836	0.331103
TNK-CR2:P179:FM15	percent	CXCR6	CXCR6+	CD4 EM	0.715761	0.3588	0.558101
TNK-CR2:P179:FM21	percent	TIGIT	TIGIT+	CD4 EM	1.33999	0.295552	0.507109
TNK-CR2:P189:M11	MFI	CXCR3	CD4 TM	CD4:R7-RA-	0.807618	0.263859	0.477044
TNK-CR2:P189:M21	MFI	TIGIT	CD4 TM	CD4:R7-RA-	1.0994	0.631733	0.781791
TNK-CR2:P189:M12	MFI	CCR8	CD4 TM	CD4:R7-RA-	1.03627	0.132002	0.311196
TNK-CR2:P189:M13	MFI	CCR9	CD4 TM	CD4:R7-RA-	1.13753	0.235691	0.442528
TNK-CR2:P189:M14	MFI	CCR4	CD4 TM	CD4:R7-RA-	0.977919	0.242816	0.452174
TNK-CR2:P189:M15	MFI	CXCR6	CD4 TM	CD4:R7-RA-	0.690798	0.00268737	0.0266143
TNK-CR2:P189:FM14	percent	CCR4	CCR4+	CD4 TM	1.06583	0.888955	0.945167
TNK-CR2:P189:FM12	percent	CCR8	CCR8+	CD4 TM	1.834	0.925	0.966048
TNK-CR2:P189:FM13	percent	CCR9	CCR9+	CD4 TM	1.1259	0.211884	0.417951
TNK-CR2:P189:FM11	percent	CXCR3	CXCR3+	CD4 TM	0.815023	0.117217	0.29292
TNK-CR2:P189:FM15	percent	CXCR6	CXCR6+	CD4 TM	0.609556	0.00889725	0.0530338
TNK-CR2:P189:FM21	percent	TIGIT	TIGIT+	CD4 TM	0.956535	0.0143356	0.0706431
TNK-CR2:P87:FM11	percent	CXCR3	CXCR3+	Conv CD4	1.08722	0.881093	0.941985
TNK-CR2:P200:M11	MFI	CXCR3	PD-1 TFH	CXCR5+	1.39268	0.378492	0.579946
TNK-CR2:P200:M21	MFI	TIGIT	PD-1 TFH	CXCR5+	1.72569	0.00621671	0.0422768
TNK-CR2:P200:M12	MFI	CCR8	PD-1 TFH	CXCR5+	0.769828	0.0250051	0.101886
TNK-CR2:P200:M13	MFI	CCR9	PD-1 TFH	CXCR5+	1.34485	0.742299	0.860134
TNK-CR2:P200:M14	MFI	CCR4	PD-1 TFH	CXCR5+	1.14933	0.221628	0.426552
TNK-CR2:P200:M15	MFI	CXCR6	PD-1 TFH	CXCR5+	0.971252	0.0335441	0.125311
TNK-CR2:P200:FM14	percent	CCR4	CCR4+	PD-1 TFH	1.06134	0.943678	0.976186
TNK-CR2:P200:FM12	percent	CCR8	CCR8+	PD-1 TFH	1.94854	0.163529	0.352913
TNK-CR2:P200:FM13	percent	CCR9	CCR9+	PD-1 TFH	1.37539	0.345749	0.546869
TNK-CR2:P200:FM11	percent	CXCR3	CXCR3+	PD-1 TFH	1.03445	0.978521	0.990727
TNK-CR2:P200:FM15	percent	CXCR6	CXCR6+	PD-1 TFH	1.28143	0.356974	0.556243
TNK-CR2:P200:FM21	percent	TIGIT	TIGIT+	PD-1 TFH	1.17036	0.728664	0.849382
TNK-CR2:P202:M21	MFI	TIGIT	PD1+ TFH	CXCR5+	1.06067	0.340133	0.542384
TNK-CR2:P202:M12	MFI	CCR8	PD1+ TFH	CXCR5+	0.902083	0.14028	0.322945
TNK-CR2:P202:M13	MFI	CCR9	PD1+ TFH	CXCR5+	1.17409	0.703192	0.832487
TNK-CR2:P202:M14	MFI	CCR4	PD1+ TFH	CXCR5+	1.12186	0.27396	0.486922
TNK-CR2:P202:M15	MFI	CXCR6	PD1+ TFH	CXCR5+	0.920131	0.0343869	0.126693
TNK-CR2:P202:FM14	percent	CCR4	CCR4+	PD1+ TFH	1.09835	0.524102	0.699523
TNK-CR2:P202:FM12	percent	CCR8	CCR8+	PD1+ TFH	1.14947	0.16319	0.352913
TNK-CR2:P202:FM13	percent	CCR9	CCR9+	PD1+ TFH	1.12208	0.747857	0.864374
TNK-CR2:P202:FM11	percent	CXCR3	CXCR3+	PD1+ TFH	0.902519	0.0639637	0.193165
TNK-CR2:P202:FM15	percent	CXCR6	CXCR6+	PD1+ TFH	0.877464	0.0878606	0.244754
TNK-CR2:P202:FM21	percent	TIGIT	TIGIT+	PD1+ TFH	0.989712	0.0694297	0.206025
TNK-CR2:P87:FM15	percent	CXCR6	CXCR6+	Conv CD4	1.06104	0.686758	0.819427
TNK-CR2:P87:FM21	percent	TIGIT	TIGIT+	Conv CD4	1.13462	0.741695	0.860134
TNK-CR2:P204:M11	MFI	CXCR3	Conv CD8	Conventional T cells	0.743935	0.0435875	0.149115
TNK-CR2:P204:M21	MFI	TIGIT	Conv CD8	Conventional T cells	1.12528	0.463016	0.652236
TNK-CR2:P204:M12	MFI	CCR8	Conv CD8	Conventional T cells	0.713764	0.00282097	0.0270891
TNK-CR2:P204:M13	MFI	CCR9	Conv CD8	Conventional T cells	1.23134	0.110826	0.282235
TNK-CR2:P204:M14	MFI	CCR4	Conv CD8	Conventional T cells	1.84969	0.0214886	0.0919378
TNK-CR2:P204:FM14	percent	CCR4	CCR4+	Conv CD8	1.49968	0.687763	0.81991
TNK-CR2:P204:FM12	percent	CCR8	CCR8+	Conv CD8	1.1491	0.179453	0.375119
TNK-CR2:P204:FM13	percent	CCR9	CCR9+	Conv CD8	1.12632	0.133851	0.314361
TNK-CR2:P208:M21	MFI	TIGIT	CD8 CM*	CD8:R7+RA+	1.2343	0.510468	0.691968
TNK-CR2:P208:M12	MFI	CCR8	CD8 CM*	CD8:R7+RA+	0.616781	0.308486	0.519215
TNK-CR2:P208:FM15	percent	CXCR6	CXCR6+	CD8 CM*	0.646032	0.00649842	0.0430821
TNK-CR2:P208:FM21	percent	TIGIT	TIGIT+	CD8 CM*	0.814239	0.0492832	0.16343
TNK-CR2:P218:M11	MFI	CXCR3	CD8:Naive	CD8:R7+RA+	1.14803	0.810843	0.896195
TNK-CR2:P218:M12	MFI	CCR8	CD8:Naive	CD8:R7+RA+	0.722589	0.000186464	0.0100362
TNK-CR2:P218:M13	MFI	CCR9	CD8:Naive	CD8:R7+RA+	1.33053	0.00853786	0.0515671
TNK-CR2:P218:M14	MFI	CCR4	CD8:Naive	CD8:R7+RA+	7.35003	0.000381825	0.0104574
TNK-CR2:P218:FM14	percent	CCR4	CCR4+	CD8:Naive	1.16477	0.835801	0.910509
TNK-CR2:P218:FM12	percent	CCR8	CCR8+	CD8:Naive	1.62279	0.268914	0.481717
TNK-CR2:P218:FM13	percent	CCR9	CCR9+	CD8:Naive	0.89555	0.0420519	0.145308
TNK-CR2:P218:FM11	percent	CXCR3	CXCR3+	CD8:Naive	1.08273	0.308358	0.519215
TNK-CR2:P218:FM15	percent	CXCR6	CXCR6+	CD8:Naive	1.14829	0.504894	0.68918
TNK-CR2:P218:FM21	percent	TIGIT	TIGIT+	CD8:Naive	2.03251	0.956161	0.983097
TNK-CR2:P220:M11	MFI	CXCR3	CD8:TSCM	CD8:R7+RA+	0.74561	0.0431014	0.148195
TNK-CR2:P220:M21	MFI	TIGIT	CD8:TSCM	CD8:R7+RA+	0.423707	0.00026244	0.0100362
TNK-CR2:P220:M12	MFI	CCR8	CD8:TSCM	CD8:R7+RA+	0.734084	0.00417424	0.0330491
TNK-CR2:P220:M13	MFI	CCR9	CD8:TSCM	CD8:R7+RA+	0.96	0.625905	0.778768
TNK-CR2:P220:M14	MFI	CCR4	CD8:TSCM	CD8:R7+RA+	1.36727	0.351765	0.551273
TNK-CR2:P220:M15	MFI	CXCR6	CD8:TSCM	CD8:R7+RA+	1.03419	0.607128	0.761001
TNK-CR2:P220:FM14	percent	CCR4	CCR4+	CD8:TSCM	1.20042	0.526957	0.701069
TNK-CR2:P220:FM12	percent	CCR8	CCR8+	CD8:TSCM	0.570973	0.0008896	0.0146302
TNK-CR2:P220:FM13	percent	CCR9	CCR9+	CD8:TSCM	1.04573	0.977134	0.990727
TNK-CR2:P220:FM11	percent	CXCR3	CXCR3+	CD8:TSCM	0.895769	0.101496	0.26833
TNK-CR2:P220:FM15	percent	CXCR6	CXCR6+	CD8:TSCM	0.383272	0.000609657	0.0118174
TNK-CR2:P220:FM21	percent	TIGIT	TIGIT+	CD8:TSCM	0.452917	0.000271867	0.0100362
TNK-CR2:P223:M11	MFI	CXCR3	CD8 CM	CD8:R7+RA-	0.66834	0.0432653	0.148385
TNK-CR2:P223:M21	MFI	TIGIT	CD8 CM	CD8:R7+RA-	0.777255	0.0095375	0.0549312
TNK-CR2:P223:M12	MFI	CCR8	CD8 CM	CD8:R7+RA-	0.891579	0.0584184	0.182474
TNK-CR2:P223:M13	MFI	CCR9	CD8 CM	CD8:R7+RA-	1.22695	0.187584	0.386786
TNK-CR2:P223:M14	MFI	CCR4	CD8 CM	CD8:R7+RA-	1.74882	0.0330743	0.12506
TNK-CR2:P223:FM14	percent	CCR4	CCR4+	CD8 CM	1.71203	0.119136	0.29292
TNK-CR2:P223:FM11	percent	CXCR3	CXCR3+	CD8 CM	0.8367	0.0753402	0.219742
TNK-CR2:P223:FM15	percent	CXCR6	CXCR6+	CD8 CM	0.917828	0.349881	0.550217
TNK-CR2:P223:FM21	percent	TIGIT	TIGIT+	CD8 CM	0.669327	0.00131883	0.0174777
TNK-CR2:P233:M11	MFI	CXCR3	CD8 TM*	CD8:R7+RA-	0.775351	0.272936	0.486368
TNK-CR2:P233:M21	MFI	TIGIT	CD8 TM*	CD8:R7+RA-	1.07288	0.756069	0.870416
TNK-CR2:P233:M12	MFI	CCR8	CD8 TM*	CD8:R7+RA-	1.02478	0.31962	0.528185
TNK-CR2:P233:M14	MFI	CCR4	CD8 TM*	CD8:R7+RA-	1.31087	0.695599	0.825646
TNK-CR2:P233:FM14	percent	CCR4	CCR4+	CD8 TM*	1.37649	0.661577	0.799421
TNK-CR2:P233:FM12	percent	CCR8	CCR8+	CD8 TM*	0.932882	0.0587187	0.182993
TNK-CR2:P233:FM11	percent	CXCR3	CXCR3+	CD8 TM*	0.903785	0.479014	0.668563
TNK-CR2:P233:FM15	percent	CXCR6	CXCR6+	CD8 TM*	0.525785	0.00815155	0.0498962
TNK-CR2:P233:FM21	percent	TIGIT	TIGIT+	CD8 TM*	0.775533	0.00992074	0.0568984
TNK-CR2:P252:M21	MFI	TIGIT	CD8 TE	CD8:R7-RA+	0.813709	0.216545	0.421909
TNK-CR2:P252:M12	MFI	CCR8	CD8 TE	CD8:R7-RA+	0.687051	0.00377894	0.0324419
TNK-CR2:P252:M13	MFI	CCR9	CD8 TE	CD8:R7-RA+	1.4437	0.0172403	0.0801886
TNK-CR2:P252:FM12	percent	CCR8	CCR8+	CD8 TE	5.4549	0.250548	0.462258
TNK-CR2:P252:FM13	percent	CCR9	CCR9+	CD8 TE	2.06691	0.00414371	0.0330491
TNK-CR2:P262:M11	MFI	CXCR3	CD8 TE*	CD8:R7-RA+	0.855874	0.718758	0.839987
TNK-CR2:P262:M12	MFI	CCR8	CD8 TE*	CD8:R7-RA+	0.748619	0.000902668	0.0146684
TNK-CR2:P262:M13	MFI	CCR9	CD8 TE*	CD8:R7-RA+	1.34857	0.00447335	0.0346491
TNK-CR2:P262:M14	MFI	CCR4	CD8 TE*	CD8:R7-RA+	3.07494	0.000934023	0.0149993
TNK-CR2:P262:M15	MFI	CXCR6	CD8 TE*	CD8:R7-RA+	1.26071	0.320878	0.528984
TNK-CR2:P262:FM14	percent	CCR4	CCR4+	CD8 TE*	1.85071	0.117818	0.29292
TNK-CR2:P262:FM12	percent	CCR8	CCR8+	CD8 TE*	2.32962	0.402149	0.597965
TNK-CR2:P262:FM13	percent	CCR9	CCR9+	CD8 TE*	1.54203	0.0877374	0.244754
TNK-CR2:P262:FM11	percent	CXCR3	CXCR3+	CD8 TE*	0.966305	0.487496	0.674377
TNK-CR2:P262:FM15	percent	CXCR6	CXCR6+	CD8 TE*	1.48502	0.249038	0.46187
TNK-CR2:P262:FM21	percent	TIGIT	TIGIT+	CD8 TE*	0.801309	0.00433382	0.0338038
TNK-CR2:P281:M11	MFI	CXCR3	CD8 EM	CD8:R7-RA-	1.05263	0.647025	0.791811
TNK-CR2:P281:M21	MFI	TIGIT	CD8 EM	CD8:R7-RA-	0.90106	0.716604	0.838906
TNK-CR2:P281:M12	MFI	CCR8	CD8 EM	CD8:R7-RA-	0.808826	0.0220385	0.0931348
TNK-CR2:P281:M13	MFI	CCR9	CD8 EM	CD8:R7-RA-	1.01728	0.37368	0.574407
TNK-CR2:P281:M14	MFI	CCR4	CD8 EM	CD8:R7-RA-	1.68994	0.0111046	0.0611203
TNK-CR2:P281:M15	MFI	CXCR6	CD8 EM	CD8:R7-RA-	1.10454	0.744479	0.861198
TNK-CR2:P281:FM14	percent	CCR4	CCR4+	CD8 EM	1.48886	0.134266	0.314361
TNK-CR2:P281:FM13	percent	CCR9	CCR9+	CD8 EM	1.14703	0.0832822	0.235363
TNK-CR2:P281:FM11	percent	CXCR3	CXCR3+	CD8 EM	0.963896	0.397636	0.595513
TNK-CR2:P281:FM15	percent	CXCR6	CXCR6+	CD8 EM	1.2492	0.929891	0.966878
TNK-CR2:P281:FM21	percent	TIGIT	TIGIT+	CD8 EM	0.691388	0.0552197	0.175656
TNK-CR2:P291:M11	MFI	CXCR3	CD8 TM	CD8:R7-RA-	0.72427	0.116787	0.29292
TNK-CR2:P291:M21	MFI	TIGIT	CD8 TM	CD8:R7-RA-	0.834372	0.0665246	0.1987
TNK-CR2:P291:M12	MFI	CCR8	CD8 TM	CD8:R7-RA-	0.881476	0.0151061	0.0733799
TNK-CR2:P291:M13	MFI	CCR9	CD8 TM	CD8:R7-RA-	1.11696	0.105394	0.274095
TNK-CR2:P291:M14	MFI	CCR4	CD8 TM	CD8:R7-RA-	1.70913	0.00616157	0.0422768
TNK-CR2:P291:FM14	percent	CCR4	CCR4+	CD8 TM	1.59746	0.0287931	0.112615
TNK-CR2:P291:FM12	percent	CCR8	CCR8+	CD8 TM	1.12576	0.120427	0.294067
TNK-CR2:P291:FM13	percent	CCR9	CCR9+	CD8 TM	1.16388	0.03841	0.137611
TNK-CR2:P291:FM11	percent	CXCR3	CXCR3+	CD8 TM	0.848327	0.0936099	0.254031
TNK-CR2:P291:FM15	percent	CXCR6	CXCR6+	CD8 TM	0.982814	0.468077	0.658686
TNK-CR2:P204:FM11	percent	CXCR3	CXCR3+	Conv CD8	0.894935	0.19133	0.39214
TNK-CR2:P204:FM15	percent	CXCR6	CXCR6+	Conv CD8	1.30031	0.278081	0.491748
TNK-CR2:P204:FM21	percent	TIGIT	TIGIT+	Conv CD8	0.975714	0.103752	0.271825
TNK-CR2:P321:M11	MFI	CXCR3	MAIT	Vd1-Vg9-	0.932546	0.292661	0.50465
TNK-CR2:P321:M21	MFI	TIGIT	MAIT	Vd1-Vg9-	14.9965	0.000112302	0.0100362
TNK-CR2:P321:M12	MFI	CCR8	MAIT	Vd1-Vg9-	0.553048	1.85723e-05	0.0100362
TNK-CR2:P321:M13	MFI	CCR9	MAIT	Vd1-Vg9-	4.51255	0.000614679	0.0118174
TNK-CR2:P321:M15	MFI	CXCR6	MAIT	Vd1-Vg9-	0.82216	0.0919788	0.251605
TNK-CR2:P321:FM14	percent	CCR4	CCR4+	MAIT	3.5004	0.0274656	0.108787
TNK-CR2:P321:FM12	percent	CCR8	CCR8+	MAIT	0.709757	0.00175855	0.0193583
TNK-CR2:P321:FM13	percent	CCR9	CCR9+	MAIT	2.88771	0.000152671	0.0100362
TNK-CR2:P322:M11	MFI	CXCR3	CD4+ MAIT	MAIT	0.798098	0.118537	0.29292
TNK-CR2:P322:M21	MFI	TIGIT	CD4+ MAIT	MAIT	1.33666	0.0611695	0.186696
TNK-CR2:P322:M12	MFI	CCR8	CD4+ MAIT	MAIT	1.23977	0.77081	0.876796
TNK-CR2:P322:M13	MFI	CCR9	CD4+ MAIT	MAIT	2.78095	0.283928	0.496874
TNK-CR2:P322:M14	MFI	CCR4	CD4+ MAIT	MAIT	1.37305	0.268039	0.48078
TNK-CR2:P322:FM14	percent	CCR4	CCR4+	CD4+ MAIT	1.40176	0.330251	0.535806
TNK-CR2:P322:FM13	percent	CCR9	CCR9+	CD4+ MAIT	1.81895	0.0783045	0.22455
TNK-CR2:P322:FM21	percent	TIGIT	TIGIT+	CD4+ MAIT	1.13514	0.710597	0.836074
TNK-CR2:P327:M11	MFI	CXCR3	CD8+ MAIT	MAIT	0.66692	0.0255553	0.103204
TNK-CR2:P327:M12	MFI	CCR8	CD8+ MAIT	MAIT	0.633127	1.66999e-05	0.0100362
TNK-CR2:P327:M15	MFI	CXCR6	CD8+ MAIT	MAIT	0.966365	0.350745	0.55094
TNK-CR2:P327:FM14	percent	CCR4	CCR4+	CD8+ MAIT	4.14991	0.0839071	0.236639
TNK-CR2:P327:FM12	percent	CCR8	CCR8+	CD8+ MAIT	0.217322	2.59977e-05	0.0100362
TNK-CR2:P327:FM13	percent	CCR9	CCR9+	CD8+ MAIT	1.72924	0.555063	0.72365
TNK-CR2:P327:FM11	percent	CXCR3	CXCR3+	CD8+ MAIT	0.642606	0.003435	0.0308472
TNK-CR2:P327:FM15	percent	CXCR6	CXCR6+	CD8+ MAIT	0.853898	0.15306	0.340271
TNK-CR2:P327:FM21	percent	TIGIT	TIGIT+	CD8+ MAIT	2.57949	0.445099	0.63833
TNK-CR2:P321:FM15	percent	CXCR6	CXCR6+	MAIT	0.760431	0.0367699	0.132957
TNK-CR2:P332:M11	MFI	CXCR3	DN MAIT	MAIT	1.86547	0.227415	0.432944
TNK-CR2:P332:M21	MFI	TIGIT	DN MAIT	MAIT	6.5947	0.00138212	0.0179676
TNK-CR2:P332:M12	MFI	CCR8	DN MAIT	MAIT	0.539349	0.000149544	0.0100362
TNK-CR2:P332:M13	MFI	CCR9	DN MAIT	MAIT	2.27041	0.0182295	0.0832218
TNK-CR2:P332:M14	MFI	CCR4	DN MAIT	MAIT	5.76385	0.00186224	0.0201742
TNK-CR2:P332:M15	MFI	CXCR6	DN MAIT	MAIT	0.966598	0.590412	0.752486
TNK-CR2:P332:FM14	percent	CCR4	CCR4+	DN MAIT	1.31768	0.7679	0.876407
TNK-CR2:P332:FM12	percent	CCR8	CCR8+	DN MAIT	0.243804	0.000318501	0.0101106
TNK-CR2:P332:FM13	percent	CCR9	CCR9+	DN MAIT	1.83651	0.0858787	0.240707
TNK-CR2:P332:FM15	percent	CXCR6	CXCR6+	DN MAIT	0.896798	0.210224	0.415878
TNK-CR2:P332:FM21	percent	TIGIT	TIGIT+	DN MAIT	2.11393	0.105749	0.274424
TNK-CR2:P337:M12	MFI	CCR8	DP MAIT	MAIT	0.47302	0.300498	0.512724
TNK-CR2:P337:M13	MFI	CCR9	DP MAIT	MAIT	1.22536	0.0702701	0.207616
TNK-CR2:P337:M15	MFI	CXCR6	DP MAIT	MAIT	0.864004	0.13648	0.317911
TNK-CR2:P337:FM14	percent	CCR4	CCR4+	DP MAIT	0.797596	0.00664875	0.0432961
TNK-CR2:P337:FM12	percent	CCR8	CCR8+	DP MAIT	0.138992	0.00244435	0.0247151
TNK-CR2:P337:FM13	percent	CCR9	CCR9+	DP MAIT	0.531043	0.000437172	0.0109722
TNK-CR2:P337:FM15	percent	CXCR6	CXCR6+	DP MAIT	0.564056	0.0214385	0.0919378
TNK-CR2:P337:FM21	percent	TIGIT	TIGIT+	DP MAIT	0.595787	0.00330067	0.0303439
TNK-CR2:P321:FM21	percent	TIGIT	TIGIT+	MAIT	2.5848	0.00523722	0.039042
TNK-CR2:P345:M11	MFI	CXCR3	Vg9+Vd2-	Vg9+	1.48774	0.200841	0.403752
TNK-CR2:P345:M21	MFI	TIGIT	Vg9+Vd2-	Vg9+	1.8314	0.319288	0.528185
TNK-CR2:P345:M13	MFI	CCR9	Vg9+Vd2-	Vg9+	1.38892	0.460578	0.650144
TNK-CR2:P345:M14	MFI	CCR4	Vg9+Vd2-	Vg9+	1.8408	0.215533	0.420891
TNK-CR2:P345:M15	MFI	CXCR6	Vg9+Vd2-	Vg9+	0.940183	0.666141	0.801836
TNK-CR2:P345:FM14	percent	CCR4	CCR4+	Vg9+Vd2-	1.17535	0.827282	0.906207
TNK-CR2:P345:FM15	percent	CXCR6	CXCR6+	Vg9+Vd2-	0.558302	0.0215532	0.0919378
TNK-CR2:P345:FM21	percent	TIGIT	TIGIT+	Vg9+Vd2-	1.15767	0.77769	0.879492
TNK-CR2:P359:M11	MFI	CXCR3	Vg9+Vd2high	Vg9+	0.962186	0.309282	0.519914
TNK-CR2:P359:M21	MFI	TIGIT	Vg9+Vd2high	Vg9+	0.877353	0.827518	0.906207
TNK-CR2:P359:M13	MFI	CCR9	Vg9+Vd2high	Vg9+	0.80744	0.0353002	0.128836
TNK-CR2:P359:M14	MFI	CCR4	Vg9+Vd2high	Vg9+	1.23774	0.251071	0.462258
TNK-CR2:P359:M15	MFI	CXCR6	Vg9+Vd2high	Vg9+	0.777326	0.189659	0.389301
TNK-CR2:P359:FM13	percent	CCR9	CCR9+	Vg9+Vd2high	1.47737	0.743859	0.861198
TNK-CR2:P359:FM11	percent	CXCR3	CXCR3+	Vg9+Vd2high	0.996163	0.827868	0.906207
TNK-CR2:P359:FM21	percent	TIGIT	TIGIT+	Vg9+Vd2high	0.537841	0.0103813	0.0587989
TNK-CR2:P373:M21	MFI	TIGIT	Vg9+Vd2low	Vg9+	6.19962	0.000215212	0.0100362
TNK-CR2:P373:M14	MFI	CCR4	Vg9+Vd2low	Vg9+	5.98782	0.000305447	0.0100362
TNK-CR2:P373:M15	MFI	CXCR6	Vg9+Vd2low	Vg9+	0.905669	0.892382	0.945462
TNK-CR2:P373:FM14	percent	CCR4	CCR4+	Vg9+Vd2low	2.93553	0.00106632	0.015821
TNK-CR2:P373:FM11	percent	CXCR3	CXCR3+	Vg9+Vd2low	1.04006	0.309869	0.52026
BDC-CR1:P8:F	Freq_subset	NA	CD38+	Basophils	0.965158	0.130319	0.31029
BDC-CR1:P13:F	Freq_subset	NA	B cells	HLA-DR+	0.714594	0.0396752	0.140792
BDC-CR1:P14:F	Freq_subset	NA	B cells	Viable cells	0.915262	0.657729	0.799421
BDC-CR1:P15:F	Freq_subset	NA	MZ	B cells	0.426353	0.00127607	0.0170768
BDC-CR1:P17:F	Freq_subset	NA	CD11c+CD21- MZ	MZ	1.58489	0.169783	0.361511
BDC-CR1:P19:F	Freq_subset	NA	CD21-CD11c- MZ	MZ	1.64545	0.0721051	0.210757
BDC-CR1:P28:F	Freq_subset	NA	CD38+ memory	Memory B cells	0.983963	0.853651	0.921133
BDC-CR1:P30:F	Freq_subset	NA	CD11c+CD38+ AM	CD38+ AM	0.99362	0.330425	0.535806
BDC-CR1:P31:F	Freq_subset	NA	CD38+ IM	CD38+ memory	1.33117	0.000995195	0.0154368
BDC-CR1:P32:F	Freq_subset	NA	CD11c+CD38+ IM	CD38+ IM	3.31437	0.211534	0.417864
BDC-CR1:P34:F	Freq_subset	NA	CD11c+CD38+ RM	CD38+ RM	6.2083	0.00120211	0.0167436
BDC-CR1:P36:F	Freq_subset	NA	CD11c+CD38+ TLM	CD38+ TLM	1.17855	0.901879	0.9502
BDC-CR1:P37:F	Freq_subset	NA	CD38low memory	Memory B cells	1.00373	0.662963	0.799421
BDC-CR1:P38:F	Freq_subset	NA	CD38low AM	CD38low memory	1.04998	0.635342	0.783416
BDC-CR1:P39:F	Freq_subset	NA	CD11c+CD38low AM	CD38low AM	0.992887	0.642618	0.788826
BDC-CR1:P40:F	Freq_subset	NA	CD38low IM	CD38low memory	1.04546	0.423859	0.618074
BDC-CR1:P41:F	Freq_subset	NA	CD11c+CD38low IM	CD38low IM	1.28355	0.881256	0.941985
BDC-CR1:P47:F	Freq_subset	NA	Plasmablasts_early	B cells	2.56971	0.604889	0.759709
BDC-CR1:P49:F	Freq_subset	NA	Monocytes	Myeloid	1.02291	0.184747	0.382669
BDC-CR1:P50:F	Freq_subset	NA	Monocytes	Viable cells	1.6335	0.0275715	0.108787
BDC-CR1:P51:F	Freq_subset	NA	cMo	Monocytes	1.05059	0.187301	0.386786
BDC-CR1:P53:F	Freq_subset	NA	iMo	Monocytes	0.777198	0.121851	0.296483
BDC-CR1:P55:F	Freq_subset	NA	ncMo	Monocytes	0.783951	0.130708	0.31029
BDC-CR1:P66:F	Freq_subset	NA	pDCs	Myeloid	0.377754	0.000209034	0.0100362
BDC-CR1:P69:F	Freq_subset	NA	pre-DCs	DCs	1.22417	0.756911	0.870416
BDC-CR1:P70:F	Freq_subset	NA	pre-DCs	Myeloid	0.849687	0.154086	0.341441
BDC-CR1:P77:F	Freq_subset	NA	CD5+ cDC2s	Myeloid	1.09674	0.295721	0.507109
BDC-CR1:P80:F	Freq_subset	NA	CD5- cDC2s	DCs	1.69942	0.000833675	0.0138776
BDC-CR1:P82:F	Freq_subset	NA	CD5- cDC2s	Myeloid	1.46009	0.125862	0.304551
BDC-CR1:P87:F	Freq_subset	NA	DC3s	Myeloid	0.295974	0.000183834	0.0100362
BDC-CR1:P90:F	Freq_subset	NA	CD14+ DC3s	DCs	0.595654	0.00242378	0.02469
BDC-CR1:P92:F	Freq_subset	NA	CD14+ DC3s	Myeloid	0.415992	0.000501462	0.0114082
BDC-CR1:P103:F	Freq_subset	NA	Late plasmablasts	HLA-DR+	2.00426	0.059357	0.184561
BDC-CR1:P105:F	Freq_subset	NA	Late plasmablasts	Viable cells	2.88093	0.0238594	0.0976341
TNK-CR1:P9:F	Freq_subset	NA	EarlyNK:CD161+CD38-	Early NK	0.6444	0.00277343	0.0268492
TNK-CR1:P11:F	Freq_subset	NA	EarlyNK:CD161-CD38-	Early NK	0.899517	0.0068897	0.0437416
TNK-CR1:P12:F	Freq_subset	NA	Mature NK	Non-myeloid	0.98174	0.960989	0.984058
TNK-CR1:P14:F	Freq_subset	NA	MatureNK:CD161+CD38+	Mature NK	1.02888	0.650228	0.792465
TNK-CR1:P15:F	Freq_subset	NA	MatureNK:CD161+CD38-	Mature NK	0.536368	0.00732132	0.0458422
TNK-CR1:P16:F	Freq_subset	NA	MatureNK:CD161-CD38+	Mature NK	1.05281	0.316372	0.526644
TNK-CR1:P17:F	Freq_subset	NA	MatureNK:CD161-CD38-	Mature NK	1.15161	0.397561	0.595513
TNK-CR1:P18:F	Freq_subset	NA	NK1	Non-myeloid	2.28994	0.00159098	0.0190591
TNK-CR1:P20:F	Freq_subset	NA	NK1:CD161+CD38+	NK1	1.20381	0.00395601	0.0329271
TNK-CR1:P21:F	Freq_subset	NA	NK1:CD161+CD38-	NK1	0.375124	0.000293593	0.0100362
TNK-CR1:P22:F	Freq_subset	NA	NK1:CD161-CD38+	NK1	1.08342	0.883047	0.942424
TNK-CR1:P23:F	Freq_subset	NA	NK1:CD161-CD38-	NK1	0.540737	0.0156283	0.0745619
TNK-CR1:P27:F	Freq_subset	NA	NK2:CD161+CD38-	NK2	0.995712	0.641963	0.78873
TNK-CR1:P28:F	Freq_subset	NA	NK2:CD161-CD38+	NK2	0.905839	0.510485	0.691968
TNK-CR1:P29:F	Freq_subset	NA	NK2:CD161-CD38-	NK2	1.46172	0.166418	0.357171
TNK-CR1:P33:F	Freq_subset	NA	ILCs	CD3- cells	0.446368	0.00175486	0.0193583
TNK-CR1:P34:F	Freq_subset	NA	CD27+CD161+	ILCs	0.759287	0.174618	0.367829
TNK-CR1:P35:F	Freq_subset	NA	CD27+CD161-	ILCs	0.436222	0.0420377	0.145308
TNK-CR1:P36:F	Freq_subset	NA	CD27-CD161+	ILCs	1.08116	0.0281007	0.11054
TNK-CR1:P37:F	Freq_subset	NA	CD27-CD161-	ILCs	1.10259	0.128889	0.308655
TNK-CR1:P38:F	Freq_subset	NA	Terminal NK	Non-myeloid	0.870066	0.251617	0.462258
TNK-CR1:P40:F	Freq_subset	NA	TerminalNK:CD161+CD38+	Terminal NK	0.852376	0.561396	0.729277
TNK-CR1:P41:F	Freq_subset	NA	TerminalNK:CD161+CD38-	Terminal NK	0.882948	0.232409	0.439388
TNK-CR1:P42:F	Freq_subset	NA	TerminalNK:CD161-CD38+	Terminal NK	2.21054	0.00914964	0.0534832
TNK-CR1:P43:F	Freq_subset	NA	TerminalNK:CD161-CD38-	Terminal NK	0.907364	0.0888937	0.245131
TNK-CR1:P46:F	Freq_subset	NA	NKT cells	T cells	0.388582	0.3797	0.580125
TNK-CR1:P47:F	Freq_subset	NA	CD4+ NKT	NKT cells	1.07228	0.679764	0.813927
TNK-CR1:P48:F	Freq_subset	NA	CD4+ NKT:CD56+	CD4+ NKT	1.29645	0.398317	0.595513
TNK-CR1:P49:F	Freq_subset	NA	CD8+ NKT	NKT cells	0.93687	0.0208503	0.0906392
TNK-CR1:P51:F	Freq_subset	NA	DN NKT	NKT cells	0.921434	0.909733	0.954486
TNK-CR1:P55:F	Freq_subset	NA	Vd1+	T cells	1.46426	0.117836	0.29292
TNK-CR1:P56:F	Freq_subset	NA	Vd1+:CD27+CD161+	Vd1+	0.981501	0.349792	0.550217
TNK-CR1:P57:F	Freq_subset	NA	Vd1+CD27+CD161+:CD16+	Vd1+:CD27+CD161+	1.1412	0.222788	0.426886
TNK-CR1:P58:F	Freq_subset	NA	Vd1+CD27+CD161+:CD16-	Vd1+:CD27+CD161+	0.983065	0.166807	0.35739
TNK-CR1:P59:F	Freq_subset	NA	Vd1+:CD27+CD161-	Vd1+	0.827975	0.456965	0.647723
TNK-CR1:P60:F	Freq_subset	NA	Vd1+CD27+CD161-:CD16+	Vd1+:CD27+CD161-	1.61799	0.772437	0.877915
TNK-CR1:P61:F	Freq_subset	NA	Vd1+CD27+CD161-:CD16-	Vd1+:CD27+CD161-	0.980801	0.84844	0.917686
TNK-CR1:P63:F	Freq_subset	NA	Vd1+CD27-CD161+:CD16+	Vd1+:CD27-CD161+	0.695445	0.0550565	0.175589
TNK-CR1:P64:F	Freq_subset	NA	Vd1+CD27-CD161+:CD16-	Vd1+:CD27-CD161+	1.05233	0.327259	0.533622
TNK-CR1:P65:F	Freq_subset	NA	Vd1+:CD27-CD161-	Vd1+	1.39855	0.142889	0.325614
TNK-CR1:P66:F	Freq_subset	NA	Vd1+CD27-CD161-:CD16+	Vd1+:CD27-CD161-	1.13422	0.926233	0.966597
TNK-CR1:P67:F	Freq_subset	NA	Vd1+CD27-CD161-:CD16-	Vd1+:CD27-CD161-	0.989403	0.902409	0.9502
TNK-CR1:P71:F	Freq_subset	NA	Vd1+Vg9+	T cells	0.498131	0.405162	0.599833
TNK-CR1:P72:F	Freq_subset	NA	Vd1+Vg9+:CD27+CD161+	Vd1+Vg9+	0.864582	0.295691	0.507109
TNK-CR1:P73:F	Freq_subset	NA	Vd1+Vg9+CD27+CD161+:CD16+	Vd1+Vg9+:CD27+CD161+	0.595013	0.0755762	0.219961
TNK-CR1:P74:F	Freq_subset	NA	Vd1+Vg9+CD27+CD161+:CD16-	Vd1+Vg9+:CD27+CD161+	0.873629	0.782107	0.881947
TNK-CR1:P76:F	Freq_subset	NA	Vd1+Vg9+CD27+CD161-:CD16+	Vd1+Vg9+:CD27+CD161-	0.616848	0.00861105	0.0517801
TNK-CR1:P81:F	Freq_subset	NA	Vd1+Vg9+:CD27-CD161-	Vd1+Vg9+	1.32123	0.0161511	0.0765493
TNK-CR1:P87:F	Freq_subset	NA	Conv CD4	T cells	1.0014	0.336957	0.541113
TNK-CR1:P92:F	Freq_subset	NA	CD4 CM*:CD38+DR-	CD4 CM*	0.727227	0.0229578	0.0955408
TNK-CR1:P93:F	Freq_subset	NA	CD4 CM*:CD38-DR+	CD4 CM*	0.596389	0.0170717	0.0798045
TNK-CR1:P94:F	Freq_subset	NA	CD4 CM*:CD38-DR-	CD4 CM*	1.22341	0.00503158	0.0377369
TNK-CR1:P95:F	Freq_subset	NA	CD4 CM*:CD56+CD161+	CD4 CM*	0.542686	0.00115578	0.0162759
TNK-CR1:P96:F	Freq_subset	NA	CD4 CM*:CD56+CD161-	CD4 CM*	1.03442	0.278413	0.491748
TNK-CR1:P97:F	Freq_subset	NA	CD4 CM*:CD56-CD161+	CD4 CM*	1.00518	0.84397	0.916166
TNK-CR1:P98:F	Freq_subset	NA	CD4 CM*:CD56-CD161-	CD4 CM*	0.967309	0.00616956	0.0422768
TNK-CR1:P100:F	Freq_subset	NA	CD4:Naive	Conv CD4	0.699268	0.141559	0.323664
TNK-CR1:P101:F	Freq_subset	NA	CD4 naive:CD38+DR+	CD4:Naive	0.813524	0.037204	0.133993
TNK-CR1:P103:F	Freq_subset	NA	CD4 naive:CD38-DR+	CD4:Naive	1.32194	0.229801	0.43627
TNK-CR1:P105:F	Freq_subset	NA	CD4 naive:CD56+CD161+	CD4:Naive	0.309477	0.000201205	0.0100362
TNK-CR1:P106:F	Freq_subset	NA	CD4 naive:CD56+CD161-	CD4:Naive	0.992522	0.00622538	0.0422768
TNK-CR1:P107:F	Freq_subset	NA	CD4 naive:CD56-CD161+	CD4:Naive	2.55626	0.00201284	0.021634
TNK-CR1:P110:F	Freq_subset	NA	CD4:TSCM	Conv CD4	1.34837	0.77004	0.876651
TNK-CR1:P111:F	Freq_subset	NA	CD4 TSCM:CD38+DR+	CD4:TSCM	0.701571	0.0329224	0.124831
TNK-CR1:P112:F	Freq_subset	NA	CD4 TSCM:CD38+DR-	CD4:TSCM	0.700945	0.00059001	0.0116719
TNK-CR1:P113:F	Freq_subset	NA	CD4 TSCM:CD38-DR+	CD4:TSCM	0.5772	0.00163111	0.0190591
TNK-CR1:P114:F	Freq_subset	NA	CD4 TSCM:CD38-DR-	CD4:TSCM	1.38948	0.000379679	0.0104574
TNK-CR1:P115:F	Freq_subset	NA	CD4 TSCM:CD56+CD161+	CD4:TSCM	0.283985	0.000105188	0.0100362
TNK-CR1:P118:F	Freq_subset	NA	CD4 TSCM:CD56-CD161-	CD4:TSCM	0.491076	0.0307359	0.118121
TNK-CR1:P121:F	Freq_subset	NA	CD4 CM	Conv CD4	0.8518	0.00400432	0.0329271
TNK-CR1:P122:F	Freq_subset	NA	CD4 CM:CD38+DR+	CD4 CM	1.23845	0.58043	0.745949
TNK-CR1:P123:F	Freq_subset	NA	CD4 CM:CD38+DR-	CD4 CM	0.51773	0.000250303	0.0100362
TNK-CR1:P124:F	Freq_subset	NA	CD4 CM:CD38-DR+	CD4 CM	1.43696	0.0228597	0.0955408
TNK-CR1:P125:F	Freq_subset	NA	CD4 CM:CD38-DR-	CD4 CM	1.27333	0.000275748	0.0100362
TNK-CR1:P126:F	Freq_subset	NA	CD4 CM:CD56+CD161+	CD4 CM	1.58745	0.514832	0.692914
TNK-CR1:P127:F	Freq_subset	NA	CD4 CM:CD56+CD161-	CD4 CM	0.914229	0.00146822	0.0187249
TNK-CR1:P128:F	Freq_subset	NA	CD4 CM:CD56-CD161+	CD4 CM	1.30908	0.00157027	0.0190591
TNK-CR1:P129:F	Freq_subset	NA	CD4 CM:CD56-CD161-	CD4 CM	1.92695	0.169302	0.361511
TNK-CR1:P131:F	Freq_subset	NA	CD4 TM*	Conv CD4	1.40748	0.32062	0.528984
TNK-CR1:P132:F	Freq_subset	NA	CD4 TM*:CD38+DR+	CD4 TM*	1.55829	0.813248	0.8974
TNK-CR1:P136:F	Freq_subset	NA	CD4 TM*:CD56+CD161+	CD4 TM*	4.37423	0.845764	0.916972
TNK-CR1:P139:F	Freq_subset	NA	CD4 TM*:CD56-CD161-	CD4 TM*	1.50154	0.292808	0.50465
TNK-CR1:P150:F	Freq_subset	NA	CD4 TE	Conv CD4	5.06346	0.0446253	0.15115
TNK-CR1:P151:F	Freq_subset	NA	CD4 TE:CD38+DR+	CD4 TE	1.36602	0.483142	0.670995
TNK-CR1:P154:F	Freq_subset	NA	CD4 TE:CD38-DR-	CD4 TE	1.01671	0.795209	0.88754
TNK-CR1:P155:F	Freq_subset	NA	CD4 TE:CD56+CD161+	CD4 TE	0.912438	0.660465	0.799421
TNK-CR1:P157:F	Freq_subset	NA	CD4 TE:CD56-CD161+	CD4 TE	1.10031	0.164912	0.355054
TNK-CR1:P158:F	Freq_subset	NA	CD4 TE:CD56-CD161-	CD4 TE	0.665636	0.388216	0.58923
TNK-CR1:P160:F	Freq_subset	NA	CD4 TE*	Conv CD4	1.68492	0.00048149	0.011166
TNK-CR1:P161:F	Freq_subset	NA	CD4 TE*:CD38+DR+	CD4 TE*	0.988931	0.257714	0.470293
TNK-CR1:P162:F	Freq_subset	NA	CD4 TE*:CD38+DR-	CD4 TE*	0.846104	0.56943	0.736053
TNK-CR1:P164:F	Freq_subset	NA	CD4 TE*:CD38-DR-	CD4 TE*	1.11005	0.315815	0.526359
TNK-CR1:P165:F	Freq_subset	NA	CD4 TE*:CD56+CD161+	CD4 TE*	0.56081	0.000256218	0.0100362
TNK-CR1:P167:F	Freq_subset	NA	CD4 TE*:CD56-CD161+	CD4 TE*	1.03893	0.567421	0.734847
TNK-CR1:P168:F	Freq_subset	NA	CD4 TE*:CD56-CD161-	CD4 TE*	1.00051	0.0344345	0.126693
TNK-CR1:P179:F	Freq_subset	NA	CD4 EM	Conv CD4	2.04239	0.0364907	0.132473
TNK-CR1:P186:F	Freq_subset	NA	CD4 EM:CD56-CD161+	CD4 EM	1.07706	0.230289	0.43659
TNK-CR1:P187:F	Freq_subset	NA	CD4 EM:CD56-CD161-	CD4 EM	0.604403	0.326079	0.533504
TNK-CR1:P189:F	Freq_subset	NA	CD4 TM	Conv CD4	1.30674	0.00397717	0.0329271
TNK-CR1:P198:F	Freq_subset	NA	CXCR5+	Conv CD4	0.886483	0.690555	0.82252
TNK-CR1:P200:F	Freq_subset	NA	PD-1 TFH	Conv CD4	0.948868	0.946704	0.978237
TNK-CR1:P202:F	Freq_subset	NA	PD1+ TFH	Conv CD4	0.682158	0.208919	0.415403
TNK-CR1:P204:F	Freq_subset	NA	Conv CD8	T cells	1.12342	0.11917	0.29292
TNK-CR1:P205:F	Freq_subset	NA	CD8:CXCR5+	Conv CD8	0.729786	0.402189	0.597965
TNK-CR1:P208:F	Freq_subset	NA	CD8 CM*	Conv CD8	1.59279	0.735449	0.855101
TNK-CR1:P218:F	Freq_subset	NA	CD8:Naive	Conv CD8	0.608095	0.193358	0.39452
TNK-CR1:P220:F	Freq_subset	NA	CD8:TSCM	Conv CD8	1.15713	0.794339	0.887294
TNK-CR1:P223:F	Freq_subset	NA	CD8 CM	Conv CD8	0.601326	0.000736147	0.0128374
TNK-CR1:P224:F	Freq_subset	NA	CD8 CM:CD38+DR+	CD8 CM	1.2714	0.866101	0.931622
TNK-CR1:P225:F	Freq_subset	NA	CD8 CM:CD38+DR-	CD8 CM	0.704624	0.481401	0.670522
TNK-CR1:P226:F	Freq_subset	NA	CD8 CM:CD38-DR+	CD8 CM	1.51987	0.901316	0.9502
TNK-CR1:P227:F	Freq_subset	NA	CD8 CM:CD38-DR-	CD8 CM	1.01978	0.781683	0.881947
TNK-CR1:P228:F	Freq_subset	NA	CD8 CM:CD56+CD161+	CD8 CM	2.59756	0.0192696	0.0856775
TNK-CR1:P229:F	Freq_subset	NA	CD8 CM:CD56+CD161-	CD8 CM	0.985083	0.139881	0.322945
TNK-CR1:P230:F	Freq_subset	NA	CD8 CM:CD56-CD161+	CD8 CM	1.05837	0.370907	0.570787
TNK-CR1:P233:F	Freq_subset	NA	CD8 TM*	Conv CD8	1.48447	0.531785	0.704744
TNK-CR1:P234:F	Freq_subset	NA	CD8 TM*:CD38+DR+	CD8 TM*	1.4179	0.291411	0.50465
TNK-CR1:P235:F	Freq_subset	NA	CD8 TM*:CD38+DR-	CD8 TM*	0.954118	0.88908	0.945167
TNK-CR1:P236:F	Freq_subset	NA	CD8 TM*:CD38-DR+	CD8 TM*	0.9917	0.158176	0.344904
TNK-CR1:P238:F	Freq_subset	NA	CD8 TM*:CD56+CD161+	CD8 TM*	1.29265	0.468857	0.659103
TNK-CR1:P240:F	Freq_subset	NA	CD8 TM*:CD56-CD161+	CD8 TM*	0.783336	0.310541	0.520748
TNK-CR1:P241:F	Freq_subset	NA	CD8 TM*:CD56-CD161-	CD8 TM*	0.920783	0.149369	0.334154
TNK-CR1:P252:F	Freq_subset	NA	CD8 TE	Conv CD8	1.94865	0.0655377	0.197046
TNK-CR1:P253:F	Freq_subset	NA	CD8 TE:CD38+DR+	CD8 TE	3.63313	0.00058337	0.0116719
TNK-CR1:P254:F	Freq_subset	NA	CD8 TE:CD38+DR-	CD8 TE	1.54344	0.0497877	0.16376
TNK-CR1:P255:F	Freq_subset	NA	CD8 TE:CD38-DR+	CD8 TE	4.30813	0.000232482	0.0100362
TNK-CR1:P256:F	Freq_subset	NA	CD8 TE:CD38-DR-	CD8 TE	0.921783	0.000209574	0.0100362
TNK-CR1:P258:F	Freq_subset	NA	CD8 TE:CD56+CD161-	CD8 TE	0.961057	0.953307	0.983097
TNK-CR1:P259:F	Freq_subset	NA	CD8 TE:CD56-CD161+	CD8 TE	0.931787	0.877146	0.939885
TNK-CR1:P262:F	Freq_subset	NA	CD8 TE*	Conv CD8	1.79473	0.214484	0.420122
TNK-CR1:P263:F	Freq_subset	NA	CD8 TE*:CD38+DR+	CD8 TE*	2.64812	0.100457	0.266778
TNK-CR1:P264:F	Freq_subset	NA	CD8 TE*:CD38+DR-	CD8 TE*	1.09125	0.129131	0.308693
TNK-CR1:P265:F	Freq_subset	NA	CD8 TE*:CD38-DR+	CD8 TE*	3.29762	0.00865572	0.0518205
TNK-CR1:P266:F	Freq_subset	NA	CD8 TE*:CD38-DR-	CD8 TE*	0.954527	0.00526281	0.039042
TNK-CR1:P267:F	Freq_subset	NA	CD8 TE*:CD56+CD161+	CD8 TE*	1.74971	0.829179	0.906915
TNK-CR1:P268:F	Freq_subset	NA	CD8 TE*:CD56+CD161-	CD8 TE*	0.927945	0.858842	0.925272
TNK-CR1:P269:F	Freq_subset	NA	CD8 TE*:CD56-CD161+	CD8 TE*	1.18071	0.556179	0.724413
TNK-CR1:P270:F	Freq_subset	NA	CD8 TE*:CD56-CD161-	CD8 TE*	1.04102	0.97776	0.990727
TNK-CR1:P284:F	Freq_subset	NA	CD8 EM:CD38-DR+	CD8 EM	3.67665	0.00105434	0.015821
TNK-CR1:P288:F	Freq_subset	NA	CD8 EM:CD56-CD161+	CD8 EM	0.849658	0.790349	0.885736
TNK-CR1:P291:F	Freq_subset	NA	CD8 TM	Conv CD8	0.935503	0.0908796	0.249599
TNK-CR1:P292:F	Freq_subset	NA	CD8 TM:CD38+DR+	CD8 TM	2.49513	0.0212432	0.0919128
TNK-CR1:P294:F	Freq_subset	NA	CD8 TM:CD38-DR+	CD8 TM	2.06477	0.0291894	0.113839
TNK-CR1:P296:F	Freq_subset	NA	CD8 TM:CD56+CD161+	CD8 TM	1.59123	0.515127	0.692914
TNK-CR1:P297:F	Freq_subset	NA	CD8 TM:CD56+CD161-	CD8 TM	1.00771	0.877778	0.939885
TNK-CR1:P298:F	Freq_subset	NA	CD8 TM:CD56-CD161+	CD8 TM	0.918443	0.970177	0.98754
TNK-CR1:P322:F	Freq_subset	NA	CD4+ MAIT	MAIT	3.23923	0.00269281	0.0266143
TNK-CR1:P326:F	Freq_subset	NA	CD4+ MAIT:CD56-CD27-	CD4+ MAIT	1.02871	0.760662	0.872891
TNK-CR1:P327:F	Freq_subset	NA	CD8+ MAIT	MAIT	0.754823	0.00275714	0.0268492
TNK-CR1:P329:F	Freq_subset	NA	CD8+ MAIT:CD56+CD27-	CD8+ MAIT	1.49885	0.182892	0.381142
TNK-CR1:P331:F	Freq_subset	NA	CD8+ MAIT:CD56-CD27-	CD8+ MAIT	1.82899	0.0023877	0.0245053
TNK-CR1:P332:F	Freq_subset	NA	DN MAIT	MAIT	1.05427	0.145601	0.331103
TNK-CR1:P336:F	Freq_subset	NA	DN MAIT:CD56-CD27-	DN MAIT	1.28264	0.604226	0.759709
TNK-CR1:P337:F	Freq_subset	NA	DP MAIT	MAIT	0.750751	0.00306477	0.0288511
TNK-CR1:P341:F	Freq_subset	NA	DP MAIT:CD56-CD27-	DP MAIT	1.72236	0.506851	0.690471
TNK-CR1:P343:F	Freq_subset	NA	Vg9+	T cells	0.710745	0.360553	0.559904
TNK-CR1:P346:F	Freq_subset	NA	Vd2-:CD27+CD161+	Vg9+Vd2-	0.824999	0.249428	0.461967
TNK-CR1:P348:F	Freq_subset	NA	Vd2-CD27+CD161+:CD16-	Vd2-:CD27+CD161+	0.87539	0.808998	0.895606
TNK-CR1:P349:F	Freq_subset	NA	Vd2-:CD27+CD161-	Vg9+Vd2-	1.12527	0.660293	0.799421
TNK-CR1:P350:F	Freq_subset	NA	Vd2-CD27+CD161-:CD16+	Vd2-:CD27+CD161-	0.336417	0.0138981	0.0692367
TNK-CR1:P351:F	Freq_subset	NA	Vd2-CD27+CD161-:CD16-	Vd2-:CD27+CD161-	0.972334	0.0992033	0.263962
TNK-CR1:P352:F	Freq_subset	NA	Vd2-:CD27-CD161+	Vg9+Vd2-	0.929686	0.388311	0.58923
TNK-CR1:P353:F	Freq_subset	NA	Vd2-CD27-CD161+:CD16+	Vd2-:CD27-CD161+	0.506245	0.226601	0.431998
TNK-CR1:P354:F	Freq_subset	NA	Vd2-CD27-CD161+:CD16-	Vd2-:CD27-CD161+	0.811964	0.511289	0.69237
TNK-CR1:P355:F	Freq_subset	NA	Vd2-:CD27-CD161-	Vg9+Vd2-	1.28963	0.989462	0.994977
TNK-CR1:P356:F	Freq_subset	NA	Vd2-CD27-CD161-:CD16+	Vd2-:CD27-CD161-	0.755628	0.141503	0.323664
TNK-CR1:P357:F	Freq_subset	NA	Vd2-CD27-CD161-:CD16-	Vd2-:CD27-CD161-	0.806171	0.611855	0.76552
TNK-CR1:P359:F	Freq_subset	NA	Vg9+Vd2high	T cells	0.496847	0.182089	0.380049
TNK-CR1:P360:F	Freq_subset	NA	Vd2high:CD27+CD161+	Vg9+Vd2high	0.833081	0.512665	0.692914
TNK-CR1:P361:F	Freq_subset	NA	Vd2highCD27+CD161+:CD16+	Vd2high:CD27+CD161+	1.35027	0.808805	0.895606
TNK-CR1:P362:F	Freq_subset	NA	Vd2highCD27+CD161+:CD16-	Vd2high:CD27+CD161+	0.887876	0.939087	0.974053
TNK-CR1:P363:F	Freq_subset	NA	Vd2high:CD27+CD161-	Vg9+Vd2high	1.02511	0.701646	0.831377
TNK-CR1:P364:F	Freq_subset	NA	Vd2highCD27+CD161-:CD16+	Vd2high:CD27+CD161-	0.118635	0.0041452	0.0330491
TNK-CR1:P365:F	Freq_subset	NA	Vd2highCD27+CD161-:CD16-	Vd2high:CD27+CD161-	0.884497	0.163659	0.352913
TNK-CR1:P366:F	Freq_subset	NA	Vd2high:CD27-CD161+	Vg9+Vd2high	1.27358	0.389817	0.590566
TNK-CR1:P368:F	Freq_subset	NA	Vd2highCD27-CD161+:CD16-	Vd2high:CD27-CD161+	1.01655	0.599081	0.756471
TNK-CR1:P369:F	Freq_subset	NA	Vd2high:CD27-CD161-	Vg9+Vd2high	1.34337	0.131553	0.311049
TNK-CR1:P371:F	Freq_subset	NA	Vd2highCD27-CD161-:CD16-	Vd2high:CD27-CD161-	0.781115	0.175396	0.368899
TNK-CR1:P373:F	Freq_subset	NA	Vg9+Vd2low	T cells	0.731756	0.497759	0.682856
TNK-CR1:P374:F	Freq_subset	NA	Vd2low:CD27+CD161+	Vg9+Vd2low	0.833666	0.593343	0.753136
TNK-CR1:P375:F	Freq_subset	NA	Vd2lowCD27+CD161+:CD16+	Vd2low:CD27+CD161+	0.797091	0.524391	0.699523
TNK-CR1:P376:F	Freq_subset	NA	Vd2lowCD27+CD161+:CD16-	Vd2low:CD27+CD161+	1.0033	0.600258	0.757257
TNK-CR1:P377:F	Freq_subset	NA	Vd2low:CD27+CD161-	Vg9+Vd2low	1.11354	0.64762	0.791811
TNK-CR1:P378:F	Freq_subset	NA	Vd2lowCD27+CD161-:CD16+	Vd2low:CD27+CD161-	1.79161	0.107806	0.278704
TNK-CR1:P379:F	Freq_subset	NA	Vd2lowCD27+CD161-:CD16-	Vd2low:CD27+CD161-	0.976924	0.0583294	0.182474
TNK-CR1:P381:F	Freq_subset	NA	Vd2lowCD27-CD161+:CD16+	Vd2low:CD27-CD161+	0.402127	0.0336999	0.125342
TNK-CR1:P382:F	Freq_subset	NA	Vd2lowCD27-CD161+:CD16-	Vd2low:CD27-CD161+	1.0809	0.0663776	0.198696
TNK-CR1:P383:F	Freq_subset	NA	Vd2low:CD27-CD161-	Vg9+Vd2low	1.55285	0.304443	0.516229
TNK-CR1:P384:F	Freq_subset	NA	Vd2lowCD27-CD161-:CD16+	Vd2low:CD27-CD161-	0.628504	0.985318	0.994649
TNK-CR1:P385:F	Freq_subset	NA	Vd2lowCD27-CD161-:CD16-	Vd2low:CD27-CD161-	0.974215	0.561021	0.729277
TNK-CR1:P386:F	Freq_subset	NA	CD4 TM:CD38+DR+	CD4 TM	1.47609	0.140311	0.322945
TNK-CR1:P389:F	Freq_subset	NA	CD4 TM:CD38-DR-	CD4 TM	0.987576	0.412133	0.607518
TNK-CR1:P393:F	Freq_subset	NA	CD4 TM:CD56-CD161-	CD4 TM	1.5674	0.213408	0.419743
TNK-CR1:P394:F	Freq_subset	NA	CD8 CM*:CD38+DR+	CD8 CM*	0.437575	0.0275754	0.108787
TNK-CR1:P395:F	Freq_subset	NA	CD8 CM*:CD38+DR-	CD8 CM*	0.618259	0.0137834	0.0692367
TNK-CR1:P397:F	Freq_subset	NA	CD8 CM*:CD38-DR-	CD8 CM*	1.07262	0.127978	0.307012
TNK-CR1:P398:F	Freq_subset	NA	CD8 CM*:CD56+CD161+	CD8 CM*	0.754761	0.0346927	0.1273
TNK-CR1:P399:F	Freq_subset	NA	CD8 CM*:CD56+CD161-	CD8 CM*	0.960637	0.497373	0.682856
TNK-CR1:P400:F	Freq_subset	NA	CD8 CM*:CD56-CD161+	CD8 CM*	0.8929	0.0437836	0.149343
TNK-CR1:P401:F	Freq_subset	NA	CD8 CM*:CD56-CD161-	CD8 CM*	0.977188	0.355969	0.555312
TNK-CR1:P404:F	Freq_subset	NA	CD8 naive:CD38-DR+	CD8:Naive	4.56126	0.000967995	0.0151875
TNK-CR1:P406:F	Freq_subset	NA	CD8 naive:CD56+CD161+	CD8:Naive	2.8481	0.56883	0.735975
TNK-CR1:P407:F	Freq_subset	NA	CD8 naive:CD56+CD161-	CD8:Naive	0.988505	0.0012629	0.0170768
TNK-CR1:P408:F	Freq_subset	NA	CD8 naive:CD56-CD161+	CD8:Naive	1.71298	0.00252154	0.0253081
TNK-CR1:P410:F	Freq_subset	NA	CD8 TSCM:CD38+DR+	CD8:TSCM	1.35172	0.501175	0.685916
TNK-CR1:P411:F	Freq_subset	NA	CD8 TSCM:CD38+DR-	CD8:TSCM	0.675406	0.458096	0.64798
TNK-CR1:P412:F	Freq_subset	NA	CD8 TSCM:CD38-DR+	CD8:TSCM	1.68792	0.470502	0.660057
TNK-CR1:P413:F	Freq_subset	NA	CD8 TSCM:CD38-DR-	CD8:TSCM	1.05168	0.638906	0.7871
TNK-CR1:P414:F	Freq_subset	NA	CD8 TSCM:CD56+CD161+	CD8:TSCM	1.07219	0.126375	0.304773
TNK-CR1:P415:F	Freq_subset	NA	CD8 TSCM:CD56+CD161-	CD8:TSCM	1.01645	0.0603957	0.186696
TNK-CR1:P416:F	Freq_subset	NA	CD8 TSCM:CD56-CD161+	CD8:TSCM	0.767669	0.0126383	0.0676521
TNK-CR1:P417:F	Freq_subset	NA	CD8 TSCM:CD56-CD161-	CD8:TSCM	0.920938	0.664436	0.80049

## Sheet: Supplementary Figure 9c
Source Data for Supplementary Figure 9c
Trait ID	Marker	Trait type	Subset	Parent	p value (FDR corrected) - All	p value (FDR corrected) - Non-hospitalized
BDC-CR1:P7:M8	IFNAR2	MFI	Basophils	Non-NK	0.0849276	0.333336
BDC-CR1:P7:M1	CCR1	MFI	Basophils	Non-NK	0.981265	0.967852
BDC-CR1:P7:M5	CD40	MFI	Basophils	Non-NK	0.0184469	0.0904848
BDC-CR1:P7:FM1	CCR1	Frequency_functional	CCR1+	Basophils	0.71825	0.836074
BDC-CR1:P8:F	NA	Frequency	CD38+	Basophils	0.212152	0.31029
BDC-CR1:P7:FM5	CD40	Frequency_functional	CD40+	Basophils	0.0962539	0.125311
BDC-CR1:P7:FM8	IFNAR2	Frequency_functional	IFNAR2+	Basophils	0.165249	0.482012
BDC-CR1:P13:F	NA	Frequency	B cells	HLA-DR+	0.614	0.140792
BDC-CR1:P14:F	NA	Frequency	B cells	Viable cells	0.441549	0.799421
BDC-CR1:P14:M4	CCR5	MFI	B cells	CD20+	0.388752	0.121122
BDC-CR1:P15:F	NA	Frequency	MZ	B cells	0.00263884	0.0170768
BDC-CR1:P15:M8	IFNAR2	MFI	MZ	B cells	0.0661605	0.102252
BDC-CR1:P15:M10	CD38	MFI	MZ	B cells	0.298765	0.31029
BDC-CR1:P15:M4	CCR5	MFI	MZ	B cells	0.0575743	0.0430821
BDC-CR1:P15:M6	CD86	MFI	MZ	B cells	0.334577	0.47121
BDC-CR1:P15:FM4	CCR5	Frequency_functional	CCR5+	MZ	0.761639	0.947081
BDC-CR1:P17:F	NA	Frequency	CD11c+CD21- MZ	MZ	0.28717	0.361511
BDC-CR1:P19:F	NA	Frequency	CD21-CD11c- MZ	MZ	0.0214486	0.210757
BDC-CR1:P15:FM6	CD86	Frequency_functional	CD86+	MZ	0.782082	0.88931
BDC-CR1:P20:M8	IFNAR2	MFI	Naive	B cells	0.452115	0.292293
BDC-CR1:P20:M6	CD86	MFI	Naive	B cells	0.0330545	0.141821
BDC-CR1:P20:FM4	CCR5	Frequency_functional	CCR5+	Naive	0.161728	0.263962
BDC-CR1:P20:FM6	CD86	Frequency_functional	CD86+	Naive	0.00821655	0.0690392
BDC-CR1:P20:FM8	IFNAR2	Frequency_functional	IFNAR2+	Naive	0.6167	0.32228
BDC-CR1:P28:F	NA	Frequency	CD38+ memory	Memory B cells	0.970461	0.921133
BDC-CR1:P29:M8	IFNAR2	MFI	CD38+ AM	CD38+ memory	0.190843	0.193846
BDC-CR1:P29:M4	CCR5	MFI	CD38+ AM	CD38+ memory	0.715326	0.541113
BDC-CR1:P29:FM4	CCR5	Frequency_functional	CCR5+	CD38+ AM	0.650829	0.699523
BDC-CR1:P30:F	NA	Frequency	CD11c+CD38+ AM	CD38+ AM	0.22641	0.535806
BDC-CR1:P29:FM5	CD40	Frequency_functional	CD40+	CD38+ AM	0.727313	0.876424
BDC-CR1:P29:FM8	IFNAR2	Frequency_functional	IFNAR2+	CD38+ AM	0.616071	0.334008
BDC-CR1:P31:F	NA	Frequency	CD38+ IM	CD38+ memory	0.0848606	0.0154368
BDC-CR1:P31:M8	IFNAR2	MFI	CD38+ IM	CD38+ memory	0.127174	0.0595414
BDC-CR1:P31:M4	CCR5	MFI	CD38+ IM	CD38+ memory	0.113752	0.163464
BDC-CR1:P31:M6	CD86	MFI	CD38+ IM	CD38+ memory	0.884506	0.64798
BDC-CR1:P31:FM4	CCR5	Frequency_functional	CCR5+	CD38+ IM	0.84076	0.823115
BDC-CR1:P32:F	NA	Frequency	CD11c+CD38+ IM	CD38+ IM	0.896399	0.417864
BDC-CR1:P31:FM5	CD40	Frequency_functional	CD40+	CD38+ IM	0.715326	0.552757
BDC-CR1:P31:FM6	CD86	Frequency_functional	CD86+	CD38+ IM	0.901582	0.710131
BDC-CR1:P31:FM8	IFNAR2	Frequency_functional	IFNAR2+	CD38+ IM	0.112176	0.0690392
BDC-CR1:P33:M8	IFNAR2	MFI	CD38+ RM	CD38+ memory	0.122761	0.170373
BDC-CR1:P33:M4	CCR5	MFI	CD38+ RM	CD38+ memory	0.345792	0.307012
BDC-CR1:P33:M6	CD86	MFI	CD38+ RM	CD38+ memory	0.656347	0.929554
BDC-CR1:P33:FM4	CCR5	Frequency_functional	CCR5+	CD38+ RM	0.808829	0.837062
BDC-CR1:P34:F	NA	Frequency	CD11c+CD38+ RM	CD38+ RM	0.0727629	0.0167436
BDC-CR1:P33:FM5	CD40	Frequency_functional	CD40+	CD38+ RM	0.245715	0.630664
BDC-CR1:P33:FM6	CD86	Frequency_functional	CD86+	CD38+ RM	0.7801	0.348065
BDC-CR1:P33:FM8	IFNAR2	Frequency_functional	IFNAR2+	CD38+ RM	0.122847	0.238225
BDC-CR1:P35:M8	IFNAR2	MFI	CD38+ TLM	CD38+ memory	0.507657	0.270402
BDC-CR1:P35:M5	CD40	MFI	CD38+ TLM	CD38+ memory	0.958014	0.597965
BDC-CR1:P35:M6	CD86	MFI	CD38+ TLM	CD38+ memory	0.227132	0.945167
BDC-CR1:P35:FM4	CCR5	Frequency_functional	CCR5+	CD38+ TLM	0.533333	0.983097
BDC-CR1:P36:F	NA	Frequency	CD11c+CD38+ TLM	CD38+ TLM	0.32339	0.9502
BDC-CR1:P35:FM5	CD40	Frequency_functional	CD40+	CD38+ TLM	0.715326	0.610442
BDC-CR1:P35:FM6	CD86	Frequency_functional	CD86+	CD38+ TLM	0.142219	0.617117
BDC-CR1:P37:F	NA	Frequency	CD38low memory	Memory B cells	0.806859	0.799421
BDC-CR1:P38:F	NA	Frequency	CD38low AM	CD38low memory	0.285667	0.783416
BDC-CR1:P38:M6	CD86	MFI	CD38low AM	CD38low memory	0.748983	0.734847
BDC-CR1:P38:FM4	CCR5	Frequency_functional	CCR5+	CD38low AM	0.755474	0.717136
BDC-CR1:P39:F	NA	Frequency	CD11c+CD38low AM	CD38low AM	0.452115	0.788826
BDC-CR1:P38:FM5	CD40	Frequency_functional	CD40+	CD38low AM	0.391548	0.125311
BDC-CR1:P38:FM6	CD86	Frequency_functional	CD86+	CD38low AM	0.649767	0.994977
BDC-CR1:P40:F	NA	Frequency	CD38low IM	CD38low memory	0.930167	0.618074
BDC-CR1:P40:M8	IFNAR2	MFI	CD38low IM	CD38low memory	0.56635	0.984513
BDC-CR1:P40:M4	CCR5	MFI	CD38low IM	CD38low memory	0.566389	0.373749
BDC-CR1:P40:M6	CD86	MFI	CD38low IM	CD38low memory	0.64455	0.885736
BDC-CR1:P41:F	NA	Frequency	CD11c+CD38low IM	CD38low IM	0.24674	0.941985
BDC-CR1:P40:FM5	CD40	Frequency_functional	CD40+	CD38low IM	0.241857	0.0509356
BDC-CR1:P40:FM6	CD86	Frequency_functional	CD86+	CD38low IM	0.33051	0.682274
BDC-CR1:P40:FM8	IFNAR2	Frequency_functional	IFNAR2+	CD38low IM	0.245715	0.976186
BDC-CR1:P42:M8	IFNAR2	MFI	CD38low RM	CD38low memory	0.61671	0.942424
BDC-CR1:P42:M4	CCR5	MFI	CD38low RM	CD38low memory	0.663905	0.535806
BDC-CR1:P42:M6	CD86	MFI	CD38low RM	CD38low memory	0.972686	0.672141
BDC-CR1:P42:FM4	CCR5	Frequency_functional	CCR5+	CD38low RM	0.963194	0.888026
BDC-CR1:P42:FM6	CD86	Frequency_functional	CD86+	CD38low RM	0.836246	0.966878
BDC-CR1:P42:FM8	IFNAR2	Frequency_functional	IFNAR2+	CD38low RM	0.23371	0.615416
BDC-CR1:P44:M8	IFNAR2	MFI	CD38low TLM	CD38low memory	0.794652	0.794937
BDC-CR1:P44:M5	CD40	MFI	CD38low TLM	CD38low memory	0.503923	0.997096
BDC-CR1:P44:M4	CCR5	MFI	CD38low TLM	CD38low memory	0.0391372	0.0695253
BDC-CR1:P44:M6	CD86	MFI	CD38low TLM	CD38low memory	0.715326	0.579946
BDC-CR1:P44:FM4	CCR5	Frequency_functional	CCR5+	CD38low TLM	0.767437	0.597965
BDC-CR1:P44:FM5	CD40	Frequency_functional	CD40+	CD38low TLM	0.252687	0.542384
BDC-CR1:P44:FM6	CD86	Frequency_functional	CD86+	CD38low TLM	0.617988	0.985337
BDC-CR1:P47:F	NA	Frequency	Plasmablasts_early	B cells	0.898488	0.759709
BDC-CR1:P47:M8	IFNAR2	MFI	Plasmablasts_early	Switched	0.629974	0.462258
BDC-CR1:P47:M10	CD38	MFI	Plasmablasts_early	Switched	0.759391	0.945462
BDC-CR1:P47:M6	CD86	MFI	Plasmablasts_early	Switched	0.0655451	0.174322
BDC-CR1:P47:FM6	CD86	Frequency_functional	CD86+	Plasmablasts_early	0.617259	0.879492
BDC-CR1:P47:FM8	IFNAR2	Frequency_functional	IFNAR2+	Plasmablasts_early	0.291513	0.491748
BDC-CR1:P49:F	NA	Frequency	Monocytes	Myeloid	0.454665	0.382669
BDC-CR1:P50:F	NA	Frequency	Monocytes	Viable cells	0.128411	0.108787
BDC-CR1:P50:M8	IFNAR2	MFI	Monocytes	Myeloid	0.00165451	0.0100362
BDC-CR1:P50:M1	CCR1	MFI	Monocytes	Myeloid	0.00165451	0.0116719
BDC-CR1:P50:M5	CD40	MFI	Monocytes	Myeloid	0.192751	0.489948
BDC-CR1:P50:M2	CCR2	MFI	Monocytes	Myeloid	0.0027573	0.0138776
BDC-CR1:P50:M10	CD38	MFI	Monocytes	Myeloid	0.55898	0.292293
BDC-CR1:P50:M4	CCR5	MFI	Monocytes	Myeloid	0.265636	0.533504
BDC-CR1:P50:M6	CD86	MFI	Monocytes	Myeloid	0.454665	0.0432961
BDC-CR1:P50:M7	CX3CR1	MFI	Monocytes	Myeloid	0.393147	0.718588
BDC-CR1:P50:FM1	CCR1	Frequency_functional	CCR1+	Monocytes	0.477286	0.517473
BDC-CR1:P50:FM2	CCR2	Frequency_functional	CCR2+	Monocytes	0.738832	0.695275
BDC-CR1:P50:FM4	CCR5	Frequency_functional	CCR5+	Monocytes	0.142219	0.299164
BDC-CR1:P50:FM5	CD40	Frequency_functional	CD40+	Monocytes	0.410859	0.712069
BDC-CR1:P51:F	NA	Frequency	cMo	Monocytes	0.236686	0.386786
BDC-CR1:P52:M8	IFNAR2	MFI	cMo	Monocytes	0.00165451	0.0100362
BDC-CR1:P52:M1	CCR1	MFI	cMo	Monocytes	0.00165451	0.0100362
BDC-CR1:P52:M5	CD40	MFI	cMo	Monocytes	0.243541	0.542384
BDC-CR1:P52:M2	CCR2	MFI	cMo	Monocytes	0.00189042	0.0100362
BDC-CR1:P52:M10	CD38	MFI	cMo	Monocytes	0.0614335	0.0414269
BDC-CR1:P52:M4	CCR5	MFI	cMo	Monocytes	0.247705	0.491748
BDC-CR1:P52:M6	CD86	MFI	cMo	Monocytes	0.429045	0.0299403
BDC-CR1:P52:M7	CX3CR1	MFI	cMo	Monocytes	0.801828	0.752807
BDC-CR1:P52:FM1	CCR1	Frequency_functional	CCR1+	cMo	0.00262273	0.0190591
BDC-CR1:P52:FM2	CCR2	Frequency_functional	CCR2+	cMo	0.0021802	0.0108284
BDC-CR1:P52:FM4	CCR5	Frequency_functional	CCR5+	cMo	0.133803	0.26833
BDC-CR1:P52:FM5	CD40	Frequency_functional	CD40+	cMo	0.490914	0.781577
BDC-CR1:P52:FM7	CX3CR1	Frequency_functional	CX3CR1+	cMo	0.759391	0.759709
BDC-CR1:P52:FM8	IFNAR2	Frequency_functional	IFNAR2+	cMo	0.00165451	0.0100362
BDC-CR1:P50:FM7	CX3CR1	Frequency_functional	CX3CR1+	Monocytes	0.348608	0.748382
BDC-CR1:P50:FM8	IFNAR2	Frequency_functional	IFNAR2+	Monocytes	0.00167752	0.0100362
BDC-CR1:P53:F	NA	Frequency	iMo	Monocytes	0.274497	0.296483
BDC-CR1:P54:M8	IFNAR2	MFI	iMo	Monocytes	0.0142925	0.073442
BDC-CR1:P54:M5	CD40	MFI	iMo	Monocytes	0.836246	0.892761
BDC-CR1:P54:M2	CCR2	MFI	iMo	Monocytes	0.00318816	0.0116719
BDC-CR1:P54:M4	CCR5	MFI	iMo	Monocytes	0.149752	0.0714542
BDC-CR1:P54:M6	CD86	MFI	iMo	Monocytes	0.179045	0.0430821
BDC-CR1:P54:M7	CX3CR1	MFI	iMo	Monocytes	0.770308	0.946392
BDC-CR1:P54:FM2	CCR2	Frequency_functional	CCR2+	iMo	0.00210609	0.0100362
BDC-CR1:P54:FM4	CCR5	Frequency_functional	CCR5+	iMo	0.252079	0.173922
BDC-CR1:P54:FM5	CD40	Frequency_functional	CD40+	iMo	0.715326	0.976186
BDC-CR1:P54:FM6	CD86	Frequency_functional	CD86+	iMo	0.922607	0.382669
BDC-CR1:P54:FM7	CX3CR1	Frequency_functional	CX3CR1+	iMo	0.61944	0.935948
BDC-CR1:P54:FM8	IFNAR2	Frequency_functional	IFNAR2+	iMo	0.00917793	0.0422768
BDC-CR1:P55:F	NA	Frequency	ncMo	Monocytes	0.154464	0.31029
BDC-CR1:P56:M8	IFNAR2	MFI	ncMo	Monocytes	0.00818937	0.053063
BDC-CR1:P56:M1	CCR1	MFI	ncMo	Monocytes	0.77582	0.906207
BDC-CR1:P56:M5	CD40	MFI	ncMo	Monocytes	0.230416	0.642691
BDC-CR1:P56:M2	CCR2	MFI	ncMo	Monocytes	0.483887	0.787183
BDC-CR1:P56:M10	CD38	MFI	ncMo	Monocytes	0.735455	0.29292
BDC-CR1:P56:M4	CCR5	MFI	ncMo	Monocytes	0.449665	0.162091
BDC-CR1:P56:M6	CD86	MFI	ncMo	Monocytes	0.201511	0.130751
BDC-CR1:P56:FM1	CCR1	Frequency_functional	CCR1+	ncMo	0.614939	0.403752
BDC-CR1:P56:FM2	CCR2	Frequency_functional	CCR2+	ncMo	0.261269	0.475412
BDC-CR1:P56:FM4	CCR5	Frequency_functional	CCR5+	ncMo	0.77085	0.5511
BDC-CR1:P56:FM5	CD40	Frequency_functional	CD40+	ncMo	0.401403	0.854187
BDC-CR1:P56:FM6	CD86	Frequency_functional	CD86+	ncMo	0.66702	0.807229
BDC-CR1:P56:FM8	IFNAR2	Frequency_functional	IFNAR2+	ncMo	0.0228163	0.125286
BDC-CR1:P61:M8	IFNAR2	MFI	cDC1s	DCs	0.322313	0.492241
BDC-CR1:P61:M1	CCR1	MFI	cDC1s	DCs	0.017517	0.0104574
BDC-CR1:P61:M9	XCR1	MFI	cDC1s	DCs	0.727073	0.983097
BDC-CR1:P61:M5	CD40	MFI	cDC1s	DCs	0.740212	0.339272
BDC-CR1:P61:M2	CCR2	MFI	cDC1s	DCs	0.0849276	0.16726
BDC-CR1:P61:M10	CD38	MFI	cDC1s	DCs	0.0430022	0.085989
BDC-CR1:P61:M4	CCR5	MFI	cDC1s	DCs	0.978717	0.985073
BDC-CR1:P61:M6	CD86	MFI	cDC1s	DCs	0.987339	0.932534
BDC-CR1:P61:M7	CX3CR1	MFI	cDC1s	DCs	0.00393207	0.0100362
BDC-CR1:P61:FM1	CCR1	Frequency_functional	CCR1+	cDC1s	0.823364	0.0966438
BDC-CR1:P61:FM2	CCR2	Frequency_functional	CCR2+	cDC1s	0.0746164	0.112061
BDC-CR1:P61:FM4	CCR5	Frequency_functional	CCR5+	cDC1s	0.398665	0.419935
BDC-CR1:P61:FM5	CD40	Frequency_functional	CD40+	cDC1s	0.978717	0.623928
BDC-CR1:P61:FM6	CD86	Frequency_functional	CD86+	cDC1s	0.618765	0.823173
BDC-CR1:P61:FM7	CX3CR1	Frequency_functional	CX3CR1+	cDC1s	0.462266	0.9502
BDC-CR1:P66:F	NA	Frequency	pDCs	Myeloid	0.00165451	0.0100362
BDC-CR1:P67:M8	IFNAR2	MFI	pDCs	CD123+	0.581869	0.998732
BDC-CR1:P67:M1	CCR1	MFI	pDCs	CD123+	0.200104	0.251296
BDC-CR1:P67:M5	CD40	MFI	pDCs	CD123+	0.437683	0.29292
BDC-CR1:P67:M10	CD38	MFI	pDCs	CD123+	0.485715	0.49943
BDC-CR1:P67:M4	CCR5	MFI	pDCs	CD123+	0.676066	0.692914
BDC-CR1:P67:M6	CD86	MFI	pDCs	CD123+	0.88849	0.872891
BDC-CR1:P67:M7	CX3CR1	MFI	pDCs	CD123+	0.0036853	0.0100362
BDC-CR1:P67:FM1	CCR1	Frequency_functional	CCR1+	pDCs	0.132613	0.254939
BDC-CR1:P67:FM4	CCR5	Frequency_functional	CCR5+	pDCs	0.930167	0.783416
BDC-CR1:P67:FM5	CD40	Frequency_functional	CD40+	pDCs	0.759391	0.49943
BDC-CR1:P67:FM6	CD86	Frequency_functional	CD86+	pDCs	0.592493	0.660057
BDC-CR1:P69:F	NA	Frequency	pre-DCs	DCs	0.724227	0.870416
BDC-CR1:P70:F	NA	Frequency	pre-DCs	Myeloid	0.144604	0.341441
BDC-CR1:P71:M8	IFNAR2	MFI	pre-DCs	CD123+	0.0486126	0.0838025
BDC-CR1:P71:M1	CCR1	MFI	pre-DCs	CD123+	0.449665	0.695275
BDC-CR1:P71:M5	CD40	MFI	pre-DCs	CD123+	0.694711	0.245131
BDC-CR1:P71:M10	CD38	MFI	pre-DCs	CD123+	0.373814	0.206261
BDC-CR1:P71:M4	CCR5	MFI	pre-DCs	CD123+	0.427944	0.691968
BDC-CR1:P71:M6	CD86	MFI	pre-DCs	CD123+	0.0755237	0.282215
BDC-CR1:P71:FM1	CCR1	Frequency_functional	CCR1+	pre-DCs	0.151764	0.343798
BDC-CR1:P71:FM2	CCR2	Frequency_functional	CCR2+	pre-DCs	0.774408	0.966878
BDC-CR1:P71:FM4	CCR5	Frequency_functional	CCR5+	pre-DCs	0.514544	0.362622
BDC-CR1:P71:FM5	CD40	Frequency_functional	CD40+	pre-DCs	0.883772	0.480243
BDC-CR1:P71:FM6	CD86	Frequency_functional	CD86+	pre-DCs	0.0231049	0.0422768
BDC-CR1:P71:FM8	IFNAR2	Frequency_functional	IFNAR2+	pre-DCs	0.413071	0.527975
BDC-CR1:P77:F	NA	Frequency	CD5+ cDC2s	Myeloid	0.904417	0.507109
BDC-CR1:P78:M8	IFNAR2	MFI	CD5+ cDC2s	cDC2s and DC3s	0.0173504	0.0692367
BDC-CR1:P78:M1	CCR1	MFI	CD5+ cDC2s	cDC2s and DC3s	0.47908	0.426193
BDC-CR1:P78:M5	CD40	MFI	CD5+ cDC2s	cDC2s and DC3s	0.065032	0.0841576
BDC-CR1:P78:M2	CCR2	MFI	CD5+ cDC2s	cDC2s and DC3s	0.727581	0.781505
BDC-CR1:P78:M10	CD38	MFI	CD5+ cDC2s	cDC2s and DC3s	0.142219	0.454789
BDC-CR1:P78:M4	CCR5	MFI	CD5+ cDC2s	cDC2s and DC3s	0.884756	0.709903
BDC-CR1:P78:M6	CD86	MFI	CD5+ cDC2s	cDC2s and DC3s	0.221336	0.365597
BDC-CR1:P78:M7	CX3CR1	MFI	CD5+ cDC2s	cDC2s and DC3s	0.296592	0.272756
BDC-CR1:P78:FM1	CCR1	Frequency_functional	CCR1+	CD5+ cDC2s	0.937397	0.780803
BDC-CR1:P78:FM2	CCR2	Frequency_functional	CCR2+	CD5+ cDC2s	0.0564631	0.0832218
BDC-CR1:P78:FM4	CCR5	Frequency_functional	CCR5+	CD5+ cDC2s	0.378542	0.682856
BDC-CR1:P78:FM5	CD40	Frequency_functional	CD40+	CD5+ cDC2s	0.092765	0.0874122
BDC-CR1:P78:FM6	CD86	Frequency_functional	CD86+	CD5+ cDC2s	0.378542	0.295476
BDC-CR1:P78:FM7	CX3CR1	Frequency_functional	CX3CR1+	CD5+ cDC2s	0.985806	0.344904
BDC-CR1:P78:FM8	IFNAR2	Frequency_functional	IFNAR2+	CD5+ cDC2s	0.0126396	0.0396977
BDC-CR1:P80:F	NA	Frequency	CD5- cDC2s	DCs	0.092765	0.0138776
BDC-CR1:P82:F	NA	Frequency	CD5- cDC2s	Myeloid	0.948388	0.304551
BDC-CR1:P83:M8	IFNAR2	MFI	CD5- cDC2s	cDC2s and DC3s	0.00488867	0.0190591
BDC-CR1:P83:M1	CCR1	MFI	CD5- cDC2s	cDC2s and DC3s	0.0403572	0.0690392
BDC-CR1:P83:M2	CCR2	MFI	CD5- cDC2s	cDC2s and DC3s	0.0266878	0.0536814
BDC-CR1:P83:M10	CD38	MFI	CD5- cDC2s	cDC2s and DC3s	0.0575359	0.186696
BDC-CR1:P83:M4	CCR5	MFI	CD5- cDC2s	cDC2s and DC3s	0.298995	0.29292
BDC-CR1:P83:M6	CD86	MFI	CD5- cDC2s	cDC2s and DC3s	0.973431	0.392561
BDC-CR1:P83:FM1	CCR1	Frequency_functional	CCR1+	CD5- cDC2s	0.108948	0.0613188
BDC-CR1:P83:FM2	CCR2	Frequency_functional	CCR2+	CD5- cDC2s	0.0244036	0.0611203
BDC-CR1:P83:FM4	CCR5	Frequency_functional	CCR5+	CD5- cDC2s	0.774454	0.492109
BDC-CR1:P83:FM5	CD40	Frequency_functional	CD40+	CD5- cDC2s	0.115365	0.282215
BDC-CR1:P83:FM6	CD86	Frequency_functional	CD86+	CD5- cDC2s	0.769208	0.683307
BDC-CR1:P83:FM8	IFNAR2	Frequency_functional	IFNAR2+	CD5- cDC2s	0.00349225	0.0123184
BDC-CR1:P87:F	NA	Frequency	DC3s	Myeloid	0.00187459	0.0100362
BDC-CR1:P90:F	NA	Frequency	CD14+ DC3s	DCs	0.0021959	0.02469
BDC-CR1:P92:F	NA	Frequency	CD14+ DC3s	Myeloid	0.00165451	0.0114082
BDC-CR1:P93:M8	IFNAR2	MFI	CD14+ DC3s	DC3s	0.00274831	0.0116719
BDC-CR1:P93:M1	CCR1	MFI	CD14+ DC3s	DC3s	0.00318816	0.0125273
BDC-CR1:P93:M5	CD40	MFI	CD14+ DC3s	DC3s	0.794652	0.620586
BDC-CR1:P93:M2	CCR2	MFI	CD14+ DC3s	DC3s	0.124435	0.140105
BDC-CR1:P93:M10	CD38	MFI	CD14+ DC3s	DC3s	0.179045	0.314416
BDC-CR1:P93:M4	CCR5	MFI	CD14+ DC3s	DC3s	0.167758	0.429977
BDC-CR1:P93:M6	CD86	MFI	CD14+ DC3s	DC3s	0.313877	0.994649
BDC-CR1:P93:M7	CX3CR1	MFI	CD14+ DC3s	DC3s	0.265636	0.347391
BDC-CR1:P93:FM1	CCR1	Frequency_functional	CCR1+	CD14+ DC3s	0.065032	0.0690392
BDC-CR1:P93:FM4	CCR5	Frequency_functional	CCR5+	CD14+ DC3s	0.617761	0.50465
BDC-CR1:P93:FM5	CD40	Frequency_functional	CD40+	CD14+ DC3s	0.248849	0.546112
BDC-CR1:P93:FM6	CD86	Frequency_functional	CD86+	CD14+ DC3s	0.547416	0.901267
BDC-CR1:P93:FM8	IFNAR2	Frequency_functional	IFNAR2+	CD14+ DC3s	0.0232615	0.0219563
BDC-CR1:P98:M8	IFNAR2	MFI	CD14- DC3s	DC3s	0.00276464	0.0170768
BDC-CR1:P98:M1	CCR1	MFI	CD14- DC3s	DC3s	0.0690842	0.0491031
BDC-CR1:P98:M5	CD40	MFI	CD14- DC3s	DC3s	0.295668	0.306438
BDC-CR1:P98:M2	CCR2	MFI	CD14- DC3s	DC3s	0.23371	0.16726
BDC-CR1:P98:M10	CD38	MFI	CD14- DC3s	DC3s	0.225572	0.665744
BDC-CR1:P98:M4	CCR5	MFI	CD14- DC3s	DC3s	0.558277	0.754777
BDC-CR1:P98:M6	CD86	MFI	CD14- DC3s	DC3s	0.176262	0.399415
BDC-CR1:P98:M7	CX3CR1	MFI	CD14- DC3s	DC3s	0.0653513	0.0692367
BDC-CR1:P98:FM1	CCR1	Frequency_functional	CCR1+	CD14- DC3s	0.0406555	0.0221804
BDC-CR1:P98:FM2	CCR2	Frequency_functional	CCR2+	CD14- DC3s	0.185599	0.0692367
BDC-CR1:P98:FM4	CCR5	Frequency_functional	CCR5+	CD14- DC3s	0.449665	0.421909
BDC-CR1:P98:FM5	CD40	Frequency_functional	CD40+	CD14- DC3s	0.667016	0.884435
BDC-CR1:P98:FM6	CD86	Frequency_functional	CD86+	CD14- DC3s	0.564276	0.807857
BDC-CR1:P98:FM7	CX3CR1	Frequency_functional	CX3CR1+	CD14- DC3s	0.0672704	0.0595414
BDC-CR1:P98:FM8	IFNAR2	Frequency_functional	IFNAR2+	CD14- DC3s	0.0055971	0.0125273
BDC-CR1:P103:F	NA	Frequency	Late plasmablasts	HLA-DR+	0.0733749	0.184561
BDC-CR1:P105:F	NA	Frequency	Late plasmablasts	Viable cells	0.0197185	0.0976341
BDC-CR1:P105:M8	IFNAR2	MFI	Late plasmablasts	Clean-up_PBs1	0.00808729	0.0416506
BDC-CR1:P105:FM4	CCR5	Frequency_functional	CCR5+	Late plasmablasts	0.0475031	0.0666341
BDC-CR1:P105:FM5	CD40	Frequency_functional	CD40+	Late plasmablasts	0.0952087	0.205315
BDC-CR1:P105:FM6	CD86	Frequency_functional	CD86+	Late plasmablasts	0.88849	0.895606
BDC-CR1:P105:FM8	IFNAR2	Frequency_functional	IFNAR2+	Late plasmablasts	0.0248329	0.0778698
BDC-CR2:P7:M11	CXCR3	MFI	Basophils	Non-NK	0.00521075	0.0303587
BDC-CR2:P7:FM14	CCR4	Frequency_functional	CCR4+	Basophils	0.197967	0.333356
BDC-CR2:P7:FM11	CXCR3	Frequency_functional	CXCR3+	Basophils	0.0111046	0.0430821
BDC-CR2:P14:FM11	CXCR3	Frequency_functional	CXCR3+	B cells	0.0616224	0.126505
BDC-CR2:P15:M11	CXCR3	MFI	MZ	B cells	0.159937	0.26833
BDC-CR2:P15:M13	CCR9	MFI	MZ	B cells	0.213874	0.261981
BDC-CR2:P15:FM13	CCR9	Frequency_functional	CCR9+	MZ	0.241857	0.314361
BDC-CR2:P15:FM11	CXCR3	Frequency_functional	CXCR3+	MZ	0.832712	0.836074
BDC-CR2:P20:M11	CXCR3	MFI	Naive	B cells	0.836219	0.527715
BDC-CR2:P20:FM11	CXCR3	Frequency_functional	CXCR3+	Naive	0.0844226	0.192164
BDC-CR2:P29:M11	CXCR3	MFI	CD38+ AM	CD38+ memory	0.0733749	0.155634
BDC-CR2:P29:M13	CCR9	MFI	CD38+ AM	CD38+ memory	0.0371077	0.29292
BDC-CR2:P29:FM13	CCR9	Frequency_functional	CCR9+	CD38+ AM	0.473135	0.93797
BDC-CR2:P29:FM11	CXCR3	Frequency_functional	CXCR3+	CD38+ AM	0.0456717	0.0619538
BDC-CR2:P31:M11	CXCR3	MFI	CD38+ IM	CD38+ memory	0.102216	0.0928607
BDC-CR2:P31:M13	CCR9	MFI	CD38+ IM	CD38+ memory	0.47502	0.883244
BDC-CR2:P31:FM13	CCR9	Frequency_functional	CCR9+	CD38+ IM	0.587614	0.753136
BDC-CR2:P31:FM11	CXCR3	Frequency_functional	CXCR3+	CD38+ IM	0.0432179	0.0410923
BDC-CR2:P33:M11	CXCR3	MFI	CD38+ RM	CD38+ memory	0.112828	0.331103
BDC-CR2:P33:M13	CCR9	MFI	CD38+ RM	CD38+ memory	0.196296	0.580125
BDC-CR2:P33:FM13	CCR9	Frequency_functional	CCR9+	CD38+ RM	0.518256	0.750824
BDC-CR2:P33:FM11	CXCR3	Frequency_functional	CXCR3+	CD38+ RM	0.0849276	0.279751
BDC-CR2:P35:M11	CXCR3	MFI	CD38+ TLM	CD38+ memory	0.0691847	0.223252
BDC-CR2:P35:M13	CCR9	MFI	CD38+ TLM	CD38+ memory	0.265636	0.990727
BDC-CR2:P35:FM11	CXCR3	Frequency_functional	CXCR3+	CD38+ TLM	0.0142925	0.0692367
BDC-CR2:P38:M11	CXCR3	MFI	CD38low AM	CD38low memory	0.204215	0.470293
BDC-CR2:P38:M13	CCR9	MFI	CD38low AM	CD38low memory	0.832242	0.876424
BDC-CR2:P38:FM13	CCR9	Frequency_functional	CCR9+	CD38low AM	0.817069	0.998732
BDC-CR2:P38:FM11	CXCR3	Frequency_functional	CXCR3+	CD38low AM	0.0232615	0.0928767
BDC-CR2:P40:M13	CCR9	MFI	CD38low IM	CD38low memory	0.549115	0.668173
BDC-CR2:P40:FM13	CCR9	Frequency_functional	CCR9+	CD38low IM	0.197816	0.702656
BDC-CR2:P40:FM11	CXCR3	Frequency_functional	CXCR3+	CD38low IM	0.00353897	0.0349703
BDC-CR2:P42:M11	CXCR3	MFI	CD38low RM	CD38low memory	0.129357	0.174382
BDC-CR2:P42:M13	CCR9	MFI	CD38low RM	CD38low memory	0.357709	0.323324
BDC-CR2:P42:FM13	CCR9	Frequency_functional	CCR9+	CD38low RM	0.0796384	0.0692367
BDC-CR2:P42:FM11	CXCR3	Frequency_functional	CXCR3+	CD38low RM	0.0352656	0.0805591
BDC-CR2:P44:M13	CCR9	MFI	CD38low TLM	CD38low memory	0.978717	0.554138
BDC-CR2:P44:FM11	CXCR3	Frequency_functional	CXCR3+	CD38low TLM	0.0159702	0.0692367
BDC-CR2:P47:M11	CXCR3	MFI	Plasmablasts_early	Switched	0.788015	0.984058
BDC-CR2:P47:M13	CCR9	MFI	Plasmablasts_early	Switched	0.401226	0.440332
BDC-CR2:P47:FM13	CCR9	Frequency_functional	CCR9+	Plasmablasts_early	0.3716	0.670995
BDC-CR2:P50:M11	CXCR3	MFI	Monocytes	Myeloid	0.709863	0.993503
BDC-CR2:P50:M14	CCR4	MFI	Monocytes	Myeloid	0.158579	0.398797
BDC-CR2:P52:M11	CXCR3	MFI	cMo	Monocytes	0.296592	0.466704
BDC-CR2:P52:M14	CCR4	MFI	cMo	Monocytes	0.278511	0.541113
BDC-CR2:P52:FM11	CXCR3	Frequency_functional	CXCR3+	cMo	0.0605539	0.170929
BDC-CR2:P50:FM11	CXCR3	Frequency_functional	CXCR3+	Monocytes	0.100366	0.177971
BDC-CR2:P54:M13	CCR9	MFI	iMo	Monocytes	0.0541435	0.235363
BDC-CR2:P54:M14	CCR4	MFI	iMo	Monocytes	0.064505	0.209788
BDC-CR2:P54:M15	CXCR6	MFI	iMo	Monocytes	0.981265	0.592982
BDC-CR2:P54:FM14	CCR4	Frequency_functional	CCR4+	iMo	0.557418	0.44863
BDC-CR2:P54:FM13	CCR9	Frequency_functional	CCR9+	iMo	0.242215	0.546112
BDC-CR2:P54:FM15	CXCR6	Frequency_functional	CXCR6+	iMo	0.454665	0.983097
BDC-CR2:P56:M11	CXCR3	MFI	ncMo	Monocytes	0.0411996	0.103083
BDC-CR2:P56:M14	CCR4	MFI	ncMo	Monocytes	0.0164262	0.0646208
BDC-CR2:P56:M15	CXCR6	MFI	ncMo	Monocytes	0.923428	0.833056
BDC-CR2:P56:FM11	CXCR3	Frequency_functional	CXCR3+	ncMo	0.193095	0.241782
BDC-CR2:P56:FM15	CXCR6	Frequency_functional	CXCR6+	ncMo	0.173746	0.290386
BDC-CR2:P61:M13	CCR9	MFI	cDC1s	DCs	0.832242	0.522476
BDC-CR2:P61:M14	CCR4	MFI	cDC1s	DCs	0.0495003	0.0700141
BDC-CR2:P61:M15	CXCR6	MFI	cDC1s	DCs	0.0738017	0.0128374
BDC-CR2:P61:FM13	CCR9	Frequency_functional	CCR9+	cDC1s	0.854054	0.592982
BDC-CR2:P61:FM11	CXCR3	Frequency_functional	CXCR3+	cDC1s	0.0178628	0.0193583
BDC-CR2:P61:FM15	CXCR6	Frequency_functional	CXCR6+	cDC1s	0.727581	0.240454
BDC-CR2:P67:M13	CCR9	MFI	pDCs	CD123+	0.00507515	0.0123184
BDC-CR2:P67:M14	CCR4	MFI	pDCs	CD123+	0.142219	0.168328
BDC-CR2:P67:M15	CXCR6	MFI	pDCs	CD123+	0.0314792	0.0358263
BDC-CR2:P67:FM14	CCR4	Frequency_functional	CCR4+	pDCs	0.25986	0.664298
BDC-CR2:P67:FM13	CCR9	Frequency_functional	CCR9+	pDCs	0.0462205	0.0156264
BDC-CR2:P67:FM11	CXCR3	Frequency_functional	CXCR3+	pDCs	0.689673	0.792465
BDC-CR2:P67:FM15	CXCR6	Frequency_functional	CXCR6+	pDCs	0.981265	0.44062
BDC-CR2:P71:M11	CXCR3	MFI	pre-DCs	CD123+	0.214858	0.223452
BDC-CR2:P71:M13	CCR9	MFI	pre-DCs	CD123+	0.143997	0.0162341
BDC-CR2:P71:M14	CCR4	MFI	pre-DCs	CD123+	0.0901263	0.29292
BDC-CR2:P71:M15	CXCR6	MFI	pre-DCs	CD123+	0.277785	0.0778698
BDC-CR2:P71:FM11	CXCR3	Frequency_functional	CXCR3+	pre-DCs	0.200104	0.0534832
BDC-CR2:P71:FM15	CXCR6	Frequency_functional	CXCR6+	pre-DCs	0.930167	0.252784
BDC-CR2:P78:M11	CXCR3	MFI	CD5+ cDC2s	cDC2s and DC3s	0.11981	0.186696
BDC-CR2:P78:M13	CCR9	MFI	CD5+ cDC2s	cDC2s and DC3s	0.0133465	0.0266143
BDC-CR2:P78:M14	CCR4	MFI	CD5+ cDC2s	cDC2s and DC3s	0.00803669	0.0138776
BDC-CR2:P78:M15	CXCR6	MFI	CD5+ cDC2s	cDC2s and DC3s	0.441675	0.16343
BDC-CR2:P78:FM13	CCR9	Frequency_functional	CCR9+	CD5+ cDC2s	0.151764	0.0774558
BDC-CR2:P78:FM11	CXCR3	Frequency_functional	CXCR3+	CD5+ cDC2s	0.0228163	0.0742918
BDC-CR2:P78:FM15	CXCR6	Frequency_functional	CXCR6+	CD5+ cDC2s	0.785562	0.173922
BDC-CR2:P83:M11	CXCR3	MFI	CD5- cDC2s	cDC2s and DC3s	0.0428344	0.162127
BDC-CR2:P83:M13	CCR9	MFI	CD5- cDC2s	cDC2s and DC3s	0.00276464	0.0109722
BDC-CR2:P83:M14	CCR4	MFI	CD5- cDC2s	cDC2s and DC3s	0.0197185	0.0193583
BDC-CR2:P83:M15	CXCR6	MFI	CD5- cDC2s	cDC2s and DC3s	0.0488166	0.0162759
BDC-CR2:P83:FM14	CCR4	Frequency_functional	CCR4+	CD5- cDC2s	0.289268	0.748378
BDC-CR2:P83:FM11	CXCR3	Frequency_functional	CXCR3+	CD5- cDC2s	0.00261679	0.0162759
BDC-CR2:P83:FM15	CXCR6	Frequency_functional	CXCR6+	CD5- cDC2s	0.441675	0.885736
BDC-CR2:P93:M11	CXCR3	MFI	CD14+ DC3s	DC3s	0.454665	0.994649
BDC-CR2:P93:M14	CCR4	MFI	CD14+ DC3s	DC3s	0.0354556	0.0504564
BDC-CR2:P93:FM13	CCR9	Frequency_functional	CCR9+	CD14+ DC3s	0.298151	0.334008
BDC-CR2:P93:FM11	CXCR3	Frequency_functional	CXCR3+	CD14+ DC3s	0.00887768	0.0595414
BDC-CR2:P98:M11	CXCR3	MFI	CD14- DC3s	DC3s	0.142219	0.118121
BDC-CR2:P98:M14	CCR4	MFI	CD14- DC3s	DC3s	0.00349225	0.0190591
BDC-CR2:P98:M15	CXCR6	MFI	CD14- DC3s	DC3s	0.759037	0.63833
BDC-CR2:P98:FM14	CCR4	Frequency_functional	CCR4+	CD14- DC3s	0.866321	0.836722
BDC-CR2:P98:FM13	CCR9	Frequency_functional	CCR9+	CD14- DC3s	0.911138	0.881947
BDC-CR2:P98:FM11	CXCR3	Frequency_functional	CXCR3+	CD14- DC3s	0.81761	0.607303
BDC-CR2:P98:FM15	CXCR6	Frequency_functional	CXCR6+	CD14- DC3s	0.973431	0.506731
BDC-CR2:P105:M11	CXCR3	MFI	Late plasmablasts	Clean-up_PBs1	0.978717	0.743075
BDC-CR2:P105:M13	CCR9	MFI	Late plasmablasts	Clean-up_PBs1	0.245715	0.595513
BDC-CR2:P105:FM13	CCR9	Frequency_functional	CCR9+	Late plasmablasts	0.192751	0.615061
BDC-CR2:P105:FM11	CXCR3	Frequency_functional	CXCR3+	Late plasmablasts	0.727581	0.692914
TNK-CR1:P7:M18	CD161	MFI	Early NK	Non-myeloid	0.904105	0.31029
TNK-CR1:P7:M1	CCR1	MFI	Early NK	Non-myeloid	0.241857	0.901267
TNK-CR1:P7:M10	CD38	MFI	Early NK	Non-myeloid	0.00581623	0.0432961
TNK-CR1:P7:M7	CX3CR1	MFI	Early NK	Non-myeloid	0.00309415	0.0101989
TNK-CR1:P7:FM1	CCR1	Frequency_functional	CCR1+	Early NK	0.749784	0.615416
TNK-CR1:P7:FM7	CX3CR1	Frequency_functional	CX3CR1+	Early NK	0.0145768	0.0190591
TNK-CR1:P9:F	NA	Frequency	EarlyNK:CD161+CD38-	Early NK	0.00263884	0.0268492
TNK-CR1:P11:F	NA	Frequency	EarlyNK:CD161-CD38-	Early NK	0.00997065	0.0437416
TNK-CR1:P12:F	NA	Frequency	Mature NK	Non-myeloid	0.265636	0.984058
TNK-CR1:P13:M18	CD161	MFI	Mature NK	Non-myeloid	0.813807	0.879492
TNK-CR1:P13:M1	CCR1	MFI	Mature NK	Non-myeloid	0.274497	0.860134
TNK-CR1:P13:M4	CCR5	MFI	Mature NK	Non-myeloid	0.0983921	0.29292
TNK-CR1:P13:M7	CX3CR1	MFI	Mature NK	Non-myeloid	0.0223259	0.0838025
TNK-CR1:P13:FM1	CCR1	Frequency_functional	CCR1+	Mature NK	0.986348	0.462258
TNK-CR1:P13:FM7	CX3CR1	Frequency_functional	CX3CR1+	Mature NK	0.0168391	0.0692367
TNK-CR1:P14:F	NA	Frequency	MatureNK:CD161+CD38+	Mature NK	0.736714	0.792465
TNK-CR1:P15:F	NA	Frequency	MatureNK:CD161+CD38-	Mature NK	0.0389945	0.0458422
TNK-CR1:P16:F	NA	Frequency	MatureNK:CD161-CD38+	Mature NK	0.11981	0.526644
TNK-CR1:P17:F	NA	Frequency	MatureNK:CD161-CD38-	Mature NK	0.618765	0.595513
TNK-CR1:P18:F	NA	Frequency	NK1	Non-myeloid	0.0104798	0.0190591
TNK-CR1:P19:M18	CD161	MFI	NK1	Non-myeloid	0.310164	0.903137
TNK-CR1:P19:M1	CCR1	MFI	NK1	Non-myeloid	0.826072	0.178078
TNK-CR1:P19:M10	CD38	MFI	NK1	Non-myeloid	0.0302375	0.176103
TNK-CR1:P19:M7	CX3CR1	MFI	NK1	Non-myeloid	0.125513	0.149343
TNK-CR1:P19:FM1	CCR1	Frequency_functional	CCR1+	NK1	0.71639	0.0957838
TNK-CR1:P19:FM7	CX3CR1	Frequency_functional	CX3CR1+	NK1	0.228835	0.255287
TNK-CR1:P20:F	NA	Frequency	NK1:CD161+CD38+	NK1	0.497482	0.0329271
TNK-CR1:P21:F	NA	Frequency	NK1:CD161+CD38-	NK1	0.00165451	0.0100362
TNK-CR1:P22:F	NA	Frequency	NK1:CD161-CD38+	NK1	0.199094	0.942424
TNK-CR1:P23:F	NA	Frequency	NK1:CD161-CD38-	NK1	0.00912243	0.0745619
TNK-CR1:P25:M1	CCR1	MFI	NK2	Non-myeloid	0.9005	0.386786
TNK-CR1:P25:M10	CD38	MFI	NK2	Non-myeloid	0.265636	0.715753
TNK-CR1:P25:M7	CX3CR1	MFI	NK2	Non-myeloid	0.970461	0.426537
TNK-CR1:P25:FM1	CCR1	Frequency_functional	CCR1+	NK2	0.517538	0.530687
TNK-CR1:P25:FM7	CX3CR1	Frequency_functional	CX3CR1+	NK2	0.606061	0.541113
TNK-CR1:P27:F	NA	Frequency	NK2:CD161+CD38-	NK2	0.236039	0.78873
TNK-CR1:P28:F	NA	Frequency	NK2:CD161-CD38+	NK2	0.612447	0.691968
TNK-CR1:P29:F	NA	Frequency	NK2:CD161-CD38-	NK2	0.318961	0.357171
TNK-CR1:P33:F	NA	Frequency	ILCs	CD3- cells	0.0036853	0.0193583
TNK-CR1:P34:F	NA	Frequency	CD27+CD161+	ILCs	0.0952087	0.367829
TNK-CR1:P35:F	NA	Frequency	CD27+CD161-	ILCs	0.141957	0.145308
TNK-CR1:P36:F	NA	Frequency	CD27-CD161+	ILCs	0.288026	0.11054
TNK-CR1:P37:F	NA	Frequency	CD27-CD161-	ILCs	0.391548	0.308655
TNK-CR1:P38:F	NA	Frequency	Terminal NK	Non-myeloid	0.514513	0.462258
TNK-CR1:P39:M18	CD161	MFI	Terminal NK	Non-myeloid	0.108615	0.560439
TNK-CR1:P39:M1	CCR1	MFI	Terminal NK	Non-myeloid	0.0225657	0.198053
TNK-CR1:P39:M19	CD95	MFI	Terminal NK	Non-myeloid	0.0481844	0.245131
TNK-CR1:P39:M10	CD38	MFI	Terminal NK	Non-myeloid	0.958014	0.907827
TNK-CR1:P39:M4	CCR5	MFI	Terminal NK	Non-myeloid	0.0902159	0.455109
TNK-CR1:P39:M7	CX3CR1	MFI	Terminal NK	Non-myeloid	0.00469012	0.018798
TNK-CR1:P39:FM1	CCR1	Frequency_functional	CCR1+	Terminal NK	0.0340984	0.271188
TNK-CR1:P39:FM4	CCR5	Frequency_functional	CCR5+	Terminal NK	0.536499	0.918274
TNK-CR1:P39:FM7	CX3CR1	Frequency_functional	CX3CR1+	Terminal NK	0.00336773	0.0179262
TNK-CR1:P40:F	NA	Frequency	TerminalNK:CD161+CD38+	Terminal NK	0.227132	0.729277
TNK-CR1:P41:F	NA	Frequency	TerminalNK:CD161+CD38-	Terminal NK	0.490914	0.439388
TNK-CR1:P42:F	NA	Frequency	TerminalNK:CD161-CD38+	Terminal NK	0.00398947	0.0534832
TNK-CR1:P43:F	NA	Frequency	TerminalNK:CD161-CD38-	Terminal NK	0.185793	0.245131
TNK-CR1:P46:F	NA	Frequency	NKT cells	T cells	0.517538	0.580125
TNK-CR1:P46:M17	CD127	MFI	NKT cells	T cells	0.11046	0.479742
TNK-CR1:P46:M20	PD1	MFI	NKT cells	T cells	0.923428	0.906207
TNK-CR1:P46:M18	CD161	MFI	NKT cells	T cells	0.484053	0.874882
TNK-CR1:P46:M1	CCR1	MFI	NKT cells	T cells	0.151764	0.334154
TNK-CR1:P46:M2	CCR2	MFI	NKT cells	T cells	0.153027	0.275632
TNK-CR1:P46:M10	CD38	MFI	NKT cells	T cells	0.0839797	0.560924
TNK-CR1:P46:M4	CCR5	MFI	NKT cells	T cells	0.481753	0.985073
TNK-CR1:P46:M7	CX3CR1	MFI	NKT cells	T cells	0.815993	0.783416
TNK-CR1:P46:FM1	CCR1	Frequency_functional	CCR1+	NKT cells	0.487395	0.692914
TNK-CR1:P46:FM2	CCR2	Frequency_functional	CCR2+	NKT cells	0.576067	0.527826
TNK-CR1:P47:F	NA	Frequency	CD4+ NKT	NKT cells	0.958179	0.813927
TNK-CR1:P47:M17	CD127	MFI	CD4+ NKT	NKT cells	0.933171	0.580125
TNK-CR1:P47:M20	PD1	MFI	CD4+ NKT	NKT cells	0.80897	0.712069
TNK-CR1:P47:M18	CD161	MFI	CD4+ NKT	NKT cells	0.926257	0.526308
TNK-CR1:P47:M1	CCR1	MFI	CD4+ NKT	NKT cells	0.88849	0.887216
TNK-CR1:P47:M19	CD95	MFI	CD4+ NKT	NKT cells	0.978717	0.960632
TNK-CR1:P47:M2	CCR2	MFI	CD4+ NKT	NKT cells	0.514513	0.752807
TNK-CR1:P47:M10	CD38	MFI	CD4+ NKT	NKT cells	0.948254	0.381649
TNK-CR1:P47:M4	CCR5	MFI	CD4+ NKT	NKT cells	0.558712	0.875087
TNK-CR1:P47:M7	CX3CR1	MFI	CD4+ NKT	NKT cells	0.693054	0.816447
TNK-CR1:P47:FM1	CCR1	Frequency_functional	CCR1+	CD4+ NKT	0.473736	0.539873
TNK-CR1:P47:FM2	CCR2	Frequency_functional	CCR2+	CD4+ NKT	0.241857	0.966878
TNK-CR1:P47:FM4	CCR5	Frequency_functional	CCR5+	CD4+ NKT	0.484053	0.715398
TNK-CR1:P48:F	NA	Frequency	CD4+ NKT:CD56+	CD4+ NKT	0.204215	0.595513
TNK-CR1:P47:FM16	CD39	Frequency_functional	CD39+	CD4+ NKT	0.0691847	0.1046
TNK-CR1:P47:FM7	CX3CR1	Frequency_functional	CX3CR1+	CD4+ NKT	0.308994	0.756471
TNK-CR1:P49:F	NA	Frequency	CD8+ NKT	NKT cells	0.0345563	0.0906392
TNK-CR1:P49:M20	PD1	MFI	CD8+ NKT	NKT cells	0.831016	0.998732
TNK-CR1:P49:M1	CCR1	MFI	CD8+ NKT	NKT cells	0.29178	0.200604
TNK-CR1:P49:M19	CD95	MFI	CD8+ NKT	NKT cells	0.832242	0.984032
TNK-CR1:P49:M2	CCR2	MFI	CD8+ NKT	NKT cells	0.204215	0.539065
TNK-CR1:P49:M10	CD38	MFI	CD8+ NKT	NKT cells	0.767437	0.636859
TNK-CR1:P49:M4	CCR5	MFI	CD8+ NKT	NKT cells	0.261269	0.440332
TNK-CR1:P49:FM1	CCR1	Frequency_functional	CCR1+	CD8+ NKT	0.0800432	0.132957
TNK-CR1:P49:FM2	CCR2	Frequency_functional	CCR2+	CD8+ NKT	0.514513	0.916166
TNK-CR1:P49:FM4	CCR5	Frequency_functional	CCR5+	CD8+ NKT	0.441675	0.281977
TNK-CR1:P49:FM16	CD39	Frequency_functional	CD39+	CD8+ NKT	0.215284	0.415403
TNK-CR1:P49:FM7	CX3CR1	Frequency_functional	CX3CR1+	CD8+ NKT	0.603344	0.870416
TNK-CR1:P46:FM16	CD39	Frequency_functional	CD39+	NKT cells	0.11981	0.108652
TNK-CR1:P51:F	NA	Frequency	DN NKT	NKT cells	0.832712	0.954486
TNK-CR1:P51:M17	CD127	MFI	DN NKT	NKT cells	0.212152	0.508882
TNK-CR1:P51:M18	CD161	MFI	DN NKT	NKT cells	0.359068	0.64795
TNK-CR1:P51:M19	CD95	MFI	DN NKT	NKT cells	0.0899978	0.292293
TNK-CR1:P51:M2	CCR2	MFI	DN NKT	NKT cells	0.0107574	0.0270891
TNK-CR1:P51:FM1	CCR1	Frequency_functional	CCR1+	DN NKT	0.385755	0.334008
TNK-CR1:P51:FM2	CCR2	Frequency_functional	CCR2+	DN NKT	0.0339022	0.0321219
TNK-CR1:P51:FM16	CD39	Frequency_functional	CD39+	DN NKT	0.00507515	0.0116719
TNK-CR1:P51:FM7	CX3CR1	Frequency_functional	CX3CR1+	DN NKT	0.625423	0.630101
TNK-CR1:P55:F	NA	Frequency	Vd1+	T cells	0.146694	0.29292
TNK-CR1:P55:M17	CD127	MFI	Vd1+	Non-NKT	0.307161	0.558101
TNK-CR1:P55:M1	CCR1	MFI	Vd1+	Non-NKT	0.0221285	0.095182
TNK-CR1:P55:M16	CD39	MFI	Vd1+	Non-NKT	0.23371	0.598663
TNK-CR1:P55:M19	CD95	MFI	Vd1+	Non-NKT	0.481753	0.791811
TNK-CR1:P55:M2	CCR2	MFI	Vd1+	Non-NKT	0.907589	0.816447
TNK-CR1:P55:M4	CCR5	MFI	Vd1+	Non-NKT	0.985977	0.976186
TNK-CR1:P55:FM1	CCR1	Frequency_functional	CCR1+	Vd1+	0.288026	0.615416
TNK-CR1:P55:FM2	CCR2	Frequency_functional	CCR2+	Vd1+	0.978717	0.849382
TNK-CR1:P55:FM4	CCR5	Frequency_functional	CCR5+	Vd1+	0.804647	0.884163
TNK-CR1:P55:FM16	CD39	Frequency_functional	CD39+	Vd1+	0.752124	0.805053
TNK-CR1:P55:FM7	CX3CR1	Frequency_functional	CX3CR1+	Vd1+	0.871921	0.983118
TNK-CR1:P56:F	NA	Frequency	Vd1+:CD27+CD161+	Vd1+	0.377824	0.550217
TNK-CR1:P57:F	NA	Frequency	Vd1+CD27+CD161+:CD16+	Vd1+:CD27+CD161+	0.469693	0.426886
TNK-CR1:P58:F	NA	Frequency	Vd1+CD27+CD161+:CD16-	Vd1+:CD27+CD161+	0.606941	0.35739
TNK-CR1:P59:F	NA	Frequency	Vd1+:CD27+CD161-	Vd1+	0.395945	0.647723
TNK-CR1:P60:F	NA	Frequency	Vd1+CD27+CD161-:CD16+	Vd1+:CD27+CD161-	0.794652	0.877915
TNK-CR1:P61:F	NA	Frequency	Vd1+CD27+CD161-:CD16-	Vd1+:CD27+CD161-	0.738301	0.917686
TNK-CR1:P63:F	NA	Frequency	Vd1+CD27-CD161+:CD16+	Vd1+:CD27-CD161+	0.369687	0.175589
TNK-CR1:P64:F	NA	Frequency	Vd1+CD27-CD161+:CD16-	Vd1+:CD27-CD161+	0.922656	0.533622
TNK-CR1:P65:F	NA	Frequency	Vd1+:CD27-CD161-	Vd1+	0.143997	0.325614
TNK-CR1:P66:F	NA	Frequency	Vd1+CD27-CD161-:CD16+	Vd1+:CD27-CD161-	0.497482	0.966597
TNK-CR1:P67:F	NA	Frequency	Vd1+CD27-CD161-:CD16-	Vd1+:CD27-CD161-	0.504156	0.9502
TNK-CR1:P71:F	NA	Frequency	Vd1+Vg9+	T cells	0.24828	0.599833
TNK-CR1:P71:M20	PD1	MFI	Vd1+Vg9+	Vd1+Vg9+ impure	0.29178	0.546112
TNK-CR1:P71:M1	CCR1	MFI	Vd1+Vg9+	Vd1+Vg9+ impure	0.0406555	0.0422768
TNK-CR1:P71:M16	CD39	MFI	Vd1+Vg9+	Vd1+Vg9+ impure	0.243904	0.29292
TNK-CR1:P71:M19	CD95	MFI	Vd1+Vg9+	Vd1+Vg9+ impure	0.220521	0.269075
TNK-CR1:P71:M2	CCR2	MFI	Vd1+Vg9+	Vd1+Vg9+ impure	0.978717	0.888382
TNK-CR1:P71:M7	CX3CR1	MFI	Vd1+Vg9+	Vd1+Vg9+ impure	0.785305	0.836722
TNK-CR1:P71:FM1	CCR1	Frequency_functional	CCR1+	Vd1+Vg9+	0.176877	0.142748
TNK-CR1:P71:FM2	CCR2	Frequency_functional	CCR2+	Vd1+Vg9+	0.915709	0.668563
TNK-CR1:P71:FM16	CD39	Frequency_functional	CD39+	Vd1+Vg9+	0.937397	0.480243
TNK-CR1:P72:F	NA	Frequency	Vd1+Vg9+:CD27+CD161+	Vd1+Vg9+	0.312013	0.507109
TNK-CR1:P73:F	NA	Frequency	Vd1+Vg9+CD27+CD161+:CD16+	Vd1+Vg9+:CD27+CD161+	0.405941	0.219961
TNK-CR1:P74:F	NA	Frequency	Vd1+Vg9+CD27+CD161+:CD16-	Vd1+Vg9+:CD27+CD161+	0.473135	0.881947
TNK-CR1:P76:F	NA	Frequency	Vd1+Vg9+CD27+CD161-:CD16+	Vd1+Vg9+:CD27+CD161-	0.201639	0.0517801
TNK-CR1:P81:F	NA	Frequency	Vd1+Vg9+:CD27-CD161-	Vd1+Vg9+	0.227075	0.0765493
TNK-CR1:P87:F	NA	Frequency	Conv CD4	T cells	0.490914	0.541113
TNK-CR1:P87:M17	CD127	MFI	Conv CD4	Conventional T cells	0.776971	0.530938
TNK-CR1:P87:M16	CD39	MFI	Conv CD4	Conventional T cells	0.0232615	0.0467784
TNK-CR1:P87:M19	CD95	MFI	Conv CD4	Conventional T cells	0.296592	0.364067
TNK-CR1:P87:M10	CD38	MFI	Conv CD4	Conventional T cells	0.0128436	0.0116719
TNK-CR1:P87:M4	CCR5	MFI	Conv CD4	Conventional T cells	0.0399148	0.0610173
TNK-CR1:P87:FM4	CCR5	Frequency_functional	CCR5+	Conv CD4	0.0786514	0.0955408
TNK-CR1:P90:M17	CD127	MFI	CD4 CM*	CD4:R7+RA+	0.401226	0.886895
TNK-CR1:P90:M20	PD1	MFI	CD4 CM*	CD4:R7+RA+	0.162002	0.261981
TNK-CR1:P90:M18	CD161	MFI	CD4 CM*	CD4:R7+RA+	0.202506	0.748184
TNK-CR1:P90:M1	CCR1	MFI	CD4 CM*	CD4:R7+RA+	0.829942	0.9217
TNK-CR1:P90:M16	CD39	MFI	CD4 CM*	CD4:R7+RA+	0.25986	0.748184
TNK-CR1:P90:M19	CD95	MFI	CD4 CM*	CD4:R7+RA+	0.192751	0.443087
TNK-CR1:P90:M2	CCR2	MFI	CD4 CM*	CD4:R7+RA+	0.0224304	0.0838025
TNK-CR1:P90:M10	CD38	MFI	CD4 CM*	CD4:R7+RA+	0.0443825	0.0312596
TNK-CR1:P90:M4	CCR5	MFI	CD4 CM*	CD4:R7+RA+	0.286098	0.486368
TNK-CR1:P90:M7	CX3CR1	MFI	CD4 CM*	CD4:R7+RA+	0.00729332	0.0330491
TNK-CR1:P90:FM1	CCR1	Frequency_functional	CCR1+	CD4 CM*	0.598694	0.939885
TNK-CR1:P90:FM2	CCR2	Frequency_functional	CCR2+	CD4 CM*	0.0535794	0.0838897
TNK-CR1:P90:FM4	CCR5	Frequency_functional	CCR5+	CD4 CM*	0.150275	0.415403
TNK-CR1:P92:F	NA	Frequency	CD4 CM*:CD38+DR-	CD4 CM*	0.176262	0.0955408
TNK-CR1:P93:F	NA	Frequency	CD4 CM*:CD38-DR+	CD4 CM*	0.0653513	0.0798045
TNK-CR1:P94:F	NA	Frequency	CD4 CM*:CD38-DR-	CD4 CM*	0.092533	0.0377369
TNK-CR1:P95:F	NA	Frequency	CD4 CM*:CD56+CD161+	CD4 CM*	0.0038329	0.0162759
TNK-CR1:P96:F	NA	Frequency	CD4 CM*:CD56+CD161-	CD4 CM*	0.110489	0.491748
TNK-CR1:P97:F	NA	Frequency	CD4 CM*:CD56-CD161+	CD4 CM*	0.354998	0.916166
TNK-CR1:P98:F	NA	Frequency	CD4 CM*:CD56-CD161-	CD4 CM*	0.00409625	0.0422768
TNK-CR1:P90:FM7	CX3CR1	Frequency_functional	CX3CR1+	CD4 CM*	0.0026236	0.0190591
TNK-CR1:P100:F	NA	Frequency	CD4:Naive	Conv CD4	0.77582	0.323664
TNK-CR1:P100:M17	CD127	MFI	CD4:Naive	CD4:R7+RA+	0.378979	0.509052
TNK-CR1:P100:M20	PD1	MFI	CD4:Naive	CD4:R7+RA+	0.00165451	0.0109722
TNK-CR1:P100:M1	CCR1	MFI	CD4:Naive	CD4:R7+RA+	0.00165451	0.0100362
TNK-CR1:P100:M19	CD95	MFI	CD4:Naive	CD4:R7+RA+	0.0224304	0.0692367
TNK-CR1:P100:M4	CCR5	MFI	CD4:Naive	CD4:R7+RA+	0.00165451	0.0100362
TNK-CR1:P100:FM1	CCR1	Frequency_functional	CCR1+	CD4:Naive	0.00565467	0.0303439
TNK-CR1:P100:FM4	CCR5	Frequency_functional	CCR5+	CD4:Naive	0.0781391	0.150898
TNK-CR1:P101:F	NA	Frequency	CD4 naive:CD38+DR+	CD4:Naive	0.0550759	0.133993
TNK-CR1:P103:F	NA	Frequency	CD4 naive:CD38-DR+	CD4:Naive	0.543424	0.43627
TNK-CR1:P105:F	NA	Frequency	CD4 naive:CD56+CD161+	CD4:Naive	0.00165451	0.0100362
TNK-CR1:P106:F	NA	Frequency	CD4 naive:CD56+CD161-	CD4:Naive	0.0107576	0.0422768
TNK-CR1:P107:F	NA	Frequency	CD4 naive:CD56-CD161+	CD4:Naive	0.00507515	0.021634
TNK-CR1:P100:FM16	CD39	Frequency_functional	CD39+	CD4:Naive	0.56078	0.423888
TNK-CR1:P100:FM7	CX3CR1	Frequency_functional	CX3CR1+	CD4:Naive	0.00409625	0.0100362
TNK-CR1:P110:F	NA	Frequency	CD4:TSCM	Conv CD4	0.20663	0.876651
TNK-CR1:P110:M17	CD127	MFI	CD4:TSCM	CD4:R7+RA+	0.592493	0.324846
TNK-CR1:P110:M20	PD1	MFI	CD4:TSCM	CD4:R7+RA+	0.0151718	0.0329271
TNK-CR1:P110:M18	CD161	MFI	CD4:TSCM	CD4:R7+RA+	0.460122	0.527379
TNK-CR1:P110:M1	CCR1	MFI	CD4:TSCM	CD4:R7+RA+	0.647583	0.892761
TNK-CR1:P110:M16	CD39	MFI	CD4:TSCM	CD4:R7+RA+	0.246691	0.620586
TNK-CR1:P110:M10	CD38	MFI	CD4:TSCM	CD4:R7+RA+	0.00520552	0.0125273
TNK-CR1:P110:M4	CCR5	MFI	CD4:TSCM	CD4:R7+RA+	0.03526	0.158923
TNK-CR1:P110:M7	CX3CR1	MFI	CD4:TSCM	CD4:R7+RA+	0.00165451	0.0123184
TNK-CR1:P110:FM1	CCR1	Frequency_functional	CCR1+	CD4:TSCM	0.0200508	0.0468923
TNK-CR1:P110:FM4	CCR5	Frequency_functional	CCR5+	CD4:TSCM	0.00712949	0.0360886
TNK-CR1:P111:F	NA	Frequency	CD4 TSCM:CD38+DR+	CD4:TSCM	0.0198383	0.124831
TNK-CR1:P112:F	NA	Frequency	CD4 TSCM:CD38+DR-	CD4:TSCM	0.00511584	0.0116719
TNK-CR1:P113:F	NA	Frequency	CD4 TSCM:CD38-DR+	CD4:TSCM	0.00262273	0.0190591
TNK-CR1:P114:F	NA	Frequency	CD4 TSCM:CD38-DR-	CD4:TSCM	0.0038329	0.0104574
TNK-CR1:P115:F	NA	Frequency	CD4 TSCM:CD56+CD161+	CD4:TSCM	0.00165451	0.0100362
TNK-CR1:P118:F	NA	Frequency	CD4 TSCM:CD56-CD161-	CD4:TSCM	0.0332904	0.118121
TNK-CR1:P110:FM16	CD39	Frequency_functional	CD39+	CD4:TSCM	0.092533	0.452174
TNK-CR1:P110:FM7	CX3CR1	Frequency_functional	CX3CR1+	CD4:TSCM	0.00165451	0.0100362
TNK-CR1:P121:F	NA	Frequency	CD4 CM	Conv CD4	0.0045373	0.0329271
TNK-CR1:P121:M17	CD127	MFI	CD4 CM	CD4:R7+RA-	0.0962539	0.0584299
TNK-CR1:P121:M20	PD1	MFI	CD4 CM	CD4:R7+RA-	0.445547	0.964418
TNK-CR1:P121:M18	CD161	MFI	CD4 CM	CD4:R7+RA-	0.00675612	0.0316243
TNK-CR1:P121:M16	CD39	MFI	CD4 CM	CD4:R7+RA-	0.0360392	0.0534325
TNK-CR1:P121:M19	CD95	MFI	CD4 CM	CD4:R7+RA-	0.0899978	0.175679
TNK-CR1:P121:M2	CCR2	MFI	CD4 CM	CD4:R7+RA-	0.788015	0.614496
TNK-CR1:P121:M10	CD38	MFI	CD4 CM	CD4:R7+RA-	0.00888099	0.0106839
TNK-CR1:P121:M4	CCR5	MFI	CD4 CM	CD4:R7+RA-	0.00888099	0.0307611
TNK-CR1:P121:FM1	CCR1	Frequency_functional	CCR1+	CD4 CM	0.00165451	0.0116719
TNK-CR1:P121:FM2	CCR2	Frequency_functional	CCR2+	CD4 CM	0.66702	0.945462
TNK-CR1:P121:FM4	CCR5	Frequency_functional	CCR5+	CD4 CM	0.28717	0.478034
TNK-CR1:P122:F	NA	Frequency	CD4 CM:CD38+DR+	CD4 CM	0.481753	0.745949
TNK-CR1:P123:F	NA	Frequency	CD4 CM:CD38+DR-	CD4 CM	0.00187459	0.0100362
TNK-CR1:P124:F	NA	Frequency	CD4 CM:CD38-DR+	CD4 CM	0.0691847	0.0955408
TNK-CR1:P125:F	NA	Frequency	CD4 CM:CD38-DR-	CD4 CM	0.00210609	0.0100362
TNK-CR1:P126:F	NA	Frequency	CD4 CM:CD56+CD161+	CD4 CM	0.724197	0.692914
TNK-CR1:P127:F	NA	Frequency	CD4 CM:CD56+CD161-	CD4 CM	0.00355675	0.0187249
TNK-CR1:P128:F	NA	Frequency	CD4 CM:CD56-CD161+	CD4 CM	0.0036853	0.0190591
TNK-CR1:P129:F	NA	Frequency	CD4 CM:CD56-CD161-	CD4 CM	0.801459	0.361511
TNK-CR1:P121:FM16	CD39	Frequency_functional	CD39+	CD4 CM	0.433374	0.517473
TNK-CR1:P121:FM7	CX3CR1	Frequency_functional	CX3CR1+	CD4 CM	0.774408	0.994977
TNK-CR1:P131:F	NA	Frequency	CD4 TM*	Conv CD4	0.721259	0.528984
TNK-CR1:P131:M17	CD127	MFI	CD4 TM*	CD4:R7+RA-	0.978717	0.517837
TNK-CR1:P131:M1	CCR1	MFI	CD4 TM*	CD4:R7+RA-	0.00253875	0.0100362
TNK-CR1:P131:M16	CD39	MFI	CD4 TM*	CD4:R7+RA-	0.0404686	0.0690924
TNK-CR1:P131:M19	CD95	MFI	CD4 TM*	CD4:R7+RA-	0.395945	0.592982
TNK-CR1:P131:M2	CCR2	MFI	CD4 TM*	CD4:R7+RA-	0.24703	0.799421
TNK-CR1:P131:M4	CCR5	MFI	CD4 TM*	CD4:R7+RA-	0.799223	0.638543
TNK-CR1:P131:FM1	CCR1	Frequency_functional	CCR1+	CD4 TM*	0.244791	0.186696
TNK-CR1:P131:FM2	CCR2	Frequency_functional	CCR2+	CD4 TM*	0.241857	0.855101
TNK-CR1:P131:FM4	CCR5	Frequency_functional	CCR5+	CD4 TM*	0.970461	0.827068
TNK-CR1:P132:F	NA	Frequency	CD4 TM*:CD38+DR+	CD4 TM*	0.831385	0.8974
TNK-CR1:P136:F	NA	Frequency	CD4 TM*:CD56+CD161+	CD4 TM*	0.612606	0.916972
TNK-CR1:P139:F	NA	Frequency	CD4 TM*:CD56-CD161-	CD4 TM*	0.301622	0.50465
TNK-CR1:P131:FM16	CD39	Frequency_functional	CD39+	CD4 TM*	0.481753	0.486451
TNK-CR1:P131:FM7	CX3CR1	Frequency_functional	CX3CR1+	CD4 TM*	0.262196	0.702656
TNK-CR1:P150:F	NA	Frequency	CD4 TE	Conv CD4	0.0703522	0.15115
TNK-CR1:P150:M17	CD127	MFI	CD4 TE	CD4:R7-RA+	0.881702	0.78765
TNK-CR1:P150:M20	PD1	MFI	CD4 TE	CD4:R7-RA+	0.154516	0.567217
TNK-CR1:P150:M18	CD161	MFI	CD4 TE	CD4:R7-RA+	0.767437	0.693084
TNK-CR1:P150:M1	CCR1	MFI	CD4 TE	CD4:R7-RA+	0.0781391	0.209788
TNK-CR1:P150:M16	CD39	MFI	CD4 TE	CD4:R7-RA+	0.554303	0.546112
TNK-CR1:P150:M19	CD95	MFI	CD4 TE	CD4:R7-RA+	0.490914	0.549266
TNK-CR1:P150:M2	CCR2	MFI	CD4 TE	CD4:R7-RA+	0.213874	0.344904
TNK-CR1:P150:M10	CD38	MFI	CD4 TE	CD4:R7-RA+	0.945493	0.533622
TNK-CR1:P150:M4	CCR5	MFI	CD4 TE	CD4:R7-RA+	0.874803	0.647723
TNK-CR1:P150:FM2	CCR2	Frequency_functional	CCR2+	CD4 TE	0.318676	0.583573
TNK-CR1:P150:FM4	CCR5	Frequency_functional	CCR5+	CD4 TE	0.774454	0.809642
TNK-CR1:P151:F	NA	Frequency	CD4 TE:CD38+DR+	CD4 TE	0.603344	0.670995
TNK-CR1:P154:F	NA	Frequency	CD4 TE:CD38-DR-	CD4 TE	0.688933	0.88754
TNK-CR1:P155:F	NA	Frequency	CD4 TE:CD56+CD161+	CD4 TE	0.832712	0.799421
TNK-CR1:P157:F	NA	Frequency	CD4 TE:CD56-CD161+	CD4 TE	0.293554	0.355054
TNK-CR1:P158:F	NA	Frequency	CD4 TE:CD56-CD161-	CD4 TE	0.650829	0.58923
TNK-CR1:P150:FM16	CD39	Frequency_functional	CD39+	CD4 TE	0.763862	0.875087
TNK-CR1:P150:FM7	CX3CR1	Frequency_functional	CX3CR1+	CD4 TE	0.158321	0.322945
TNK-CR1:P160:F	NA	Frequency	CD4 TE*	Conv CD4	0.00165451	0.011166
TNK-CR1:P160:M20	PD1	MFI	CD4 TE*	CD4:R7-RA+	0.19577	0.0275367
TNK-CR1:P160:M16	CD39	MFI	CD4 TE*	CD4:R7-RA+	0.33051	0.429977
TNK-CR1:P160:M19	CD95	MFI	CD4 TE*	CD4:R7-RA+	0.0232615	0.011166
TNK-CR1:P160:M2	CCR2	MFI	CD4 TE*	CD4:R7-RA+	0.00521075	0.0223914
TNK-CR1:P160:M10	CD38	MFI	CD4 TE*	CD4:R7-RA+	0.391115	0.0957838
TNK-CR1:P160:M4	CCR5	MFI	CD4 TE*	CD4:R7-RA+	0.106774	0.107058
TNK-CR1:P160:M7	CX3CR1	MFI	CD4 TE*	CD4:R7-RA+	0.0266878	0.0975096
TNK-CR1:P160:FM2	CCR2	Frequency_functional	CCR2+	CD4 TE*	0.0301485	0.0832218
TNK-CR1:P160:FM4	CCR5	Frequency_functional	CCR5+	CD4 TE*	0.221268	0.137564
TNK-CR1:P161:F	NA	Frequency	CD4 TE*:CD38+DR+	CD4 TE*	0.610541	0.470293
TNK-CR1:P162:F	NA	Frequency	CD4 TE*:CD38+DR-	CD4 TE*	0.854054	0.736053
TNK-CR1:P164:F	NA	Frequency	CD4 TE*:CD38-DR-	CD4 TE*	0.769208	0.526359
TNK-CR1:P165:F	NA	Frequency	CD4 TE*:CD56+CD161+	CD4 TE*	0.00165451	0.0100362
TNK-CR1:P167:F	NA	Frequency	CD4 TE*:CD56-CD161+	CD4 TE*	0.769208	0.734847
TNK-CR1:P168:F	NA	Frequency	CD4 TE*:CD56-CD161-	CD4 TE*	0.0232615	0.126693
TNK-CR1:P160:FM16	CD39	Frequency_functional	CD39+	CD4 TE*	0.0733749	0.125311
TNK-CR1:P160:FM7	CX3CR1	Frequency_functional	CX3CR1+	CD4 TE*	0.0134189	0.0451415
TNK-CR1:P179:F	NA	Frequency	CD4 EM	Conv CD4	0.217844	0.132473
TNK-CR1:P179:M17	CD127	MFI	CD4 EM	CD4:R7-RA-	0.923428	0.983118
TNK-CR1:P179:M20	PD1	MFI	CD4 EM	CD4:R7-RA-	0.0575716	0.436686
TNK-CR1:P179:M18	CD161	MFI	CD4 EM	CD4:R7-RA-	0.268881	0.522688
TNK-CR1:P179:M16	CD39	MFI	CD4 EM	CD4:R7-RA-	0.0901263	0.185191
TNK-CR1:P179:M19	CD95	MFI	CD4 EM	CD4:R7-RA-	0.898488	0.631743
TNK-CR1:P179:M2	CCR2	MFI	CD4 EM	CD4:R7-RA-	0.719923	0.986155
TNK-CR1:P179:M4	CCR5	MFI	CD4 EM	CD4:R7-RA-	0.472603	0.592982
TNK-CR1:P179:M7	CX3CR1	MFI	CD4 EM	CD4:R7-RA-	0.836246	0.884435
TNK-CR1:P179:FM2	CCR2	Frequency_functional	CCR2+	CD4 EM	0.757894	0.946392
TNK-CR1:P179:FM4	CCR5	Frequency_functional	CCR5+	CD4 EM	0.64114	0.835441
TNK-CR1:P186:F	NA	Frequency	CD4 EM:CD56-CD161+	CD4 EM	0.322297	0.43659
TNK-CR1:P187:F	NA	Frequency	CD4 EM:CD56-CD161-	CD4 EM	0.525503	0.533504
TNK-CR1:P179:FM16	CD39	Frequency_functional	CD39+	CD4 EM	0.159045	0.281977
TNK-CR1:P179:FM7	CX3CR1	Frequency_functional	CX3CR1+	CD4 EM	0.484053	0.533504
TNK-CR1:P189:F	NA	Frequency	CD4 TM	Conv CD4	0.0146498	0.0329271
TNK-CR1:P189:M17	CD127	MFI	CD4 TM	CD4:R7-RA-	0.715224	0.69191
TNK-CR1:P189:M1	CCR1	MFI	CD4 TM	CD4:R7-RA-	0.00165451	0.0100362
TNK-CR1:P189:M16	CD39	MFI	CD4 TM	CD4:R7-RA-	0.158579	0.341441
TNK-CR1:P189:M19	CD95	MFI	CD4 TM	CD4:R7-RA-	0.357709	0.0976341
TNK-CR1:P189:M4	CCR5	MFI	CD4 TM	CD4:R7-RA-	0.774454	0.870416
TNK-CR1:P189:FM4	CCR5	Frequency_functional	CCR5+	CD4 TM	0.759391	0.908873
TNK-CR1:P189:FM16	CD39	Frequency_functional	CD39+	CD4 TM	0.288026	0.544415
TNK-CR1:P189:FM7	CX3CR1	Frequency_functional	CX3CR1+	CD4 TM	0.790879	0.512724
TNK-CR1:P87:FM16	CD39	Frequency_functional	CD39+	Conv CD4	0.142406	0.209788
TNK-CR1:P87:FM7	CX3CR1	Frequency_functional	CX3CR1+	Conv CD4	0.906678	0.759709
TNK-CR1:P198:F	NA	Frequency	CXCR5+	Conv CD4	0.487395	0.82252
TNK-CR1:P200:F	NA	Frequency	PD-1 TFH	Conv CD4	0.595384	0.978237
TNK-CR1:P200:M17	CD127	MFI	PD-1 TFH	CXCR5+	0.987339	0.990727
TNK-CR1:P200:M20	PD1	MFI	PD-1 TFH	CXCR5+	0.0221285	0.0417743
TNK-CR1:P200:M18	CD161	MFI	PD-1 TFH	CXCR5+	0.167758	0.51287
TNK-CR1:P200:M1	CCR1	MFI	PD-1 TFH	CXCR5+	0.00165451	0.0100362
TNK-CR1:P200:M19	CD95	MFI	PD-1 TFH	CXCR5+	0.398665	0.370637
TNK-CR1:P200:M10	CD38	MFI	PD-1 TFH	CXCR5+	0.0224304	0.0414269
TNK-CR1:P200:M4	CCR5	MFI	PD-1 TFH	CXCR5+	0.00286469	0.0190591
TNK-CR1:P200:FM2	CCR2	Frequency_functional	CCR2+	PD-1 TFH	0.826681	0.503124
TNK-CR1:P200:FM4	CCR5	Frequency_functional	CCR5+	PD-1 TFH	0.23283	0.344904
TNK-CR1:P200:FM16	CD39	Frequency_functional	CD39+	PD-1 TFH	0.23371	0.426552
TNK-CR1:P202:F	NA	Frequency	PD1+ TFH	Conv CD4	0.192751	0.415403
TNK-CR1:P202:M20	PD1	MFI	PD1+ TFH	CXCR5+	0.708473	0.70799
TNK-CR1:P202:M18	CD161	MFI	PD1+ TFH	CXCR5+	0.473736	0.186696
TNK-CR1:P202:M1	CCR1	MFI	PD1+ TFH	CXCR5+	0.00409625	0.0101989
TNK-CR1:P202:M16	CD39	MFI	PD1+ TFH	CXCR5+	0.30326	0.322945
TNK-CR1:P202:M4	CCR5	MFI	PD1+ TFH	CXCR5+	0.449665	0.945462
TNK-CR1:P202:M7	CX3CR1	MFI	PD1+ TFH	CXCR5+	0.0475031	0.0873106
TNK-CR1:P202:FM1	CCR1	Frequency_functional	CCR1+	PD1+ TFH	0.154316	0.220879
TNK-CR1:P202:FM2	CCR2	Frequency_functional	CCR2+	PD1+ TFH	0.398665	0.352913
TNK-CR1:P202:FM4	CCR5	Frequency_functional	CCR5+	PD1+ TFH	0.9471	0.597965
TNK-CR1:P202:FM16	CD39	Frequency_functional	CD39+	PD1+ TFH	0.88849	0.682856
TNK-CR1:P202:FM7	CX3CR1	Frequency_functional	CX3CR1+	PD1+ TFH	0.745531	0.792465
TNK-CR1:P204:F	NA	Frequency	Conv CD8	T cells	0.221268	0.29292
TNK-CR1:P204:M17	CD127	MFI	Conv CD8	Conventional T cells	0.065032	0.114116
TNK-CR1:P204:M20	PD1	MFI	Conv CD8	Conventional T cells	0.951999	0.695275
TNK-CR1:P204:M18	CD161	MFI	Conv CD8	Conventional T cells	0.719923	0.50465
TNK-CR1:P204:M19	CD95	MFI	Conv CD8	Conventional T cells	0.616071	0.989968
TNK-CR1:P204:M10	CD38	MFI	Conv CD8	Conventional T cells	0.0150714	0.234375
TNK-CR1:P204:M4	CCR5	MFI	Conv CD8	Conventional T cells	0.429045	0.669116
TNK-CR1:P204:M7	CX3CR1	MFI	Conv CD8	Conventional T cells	0.606069	0.42079
TNK-CR1:P204:FM2	CCR2	Frequency_functional	CCR2+	Conv CD8	0.275894	0.492241
TNK-CR1:P205:F	NA	Frequency	CD8:CXCR5+	Conv CD8	0.987703	0.597965
TNK-CR1:P208:F	NA	Frequency	CD8 CM*	Conv CD8	0.768407	0.855101
TNK-CR1:P208:M17	CD127	MFI	CD8 CM*	CD8:R7+RA+	0.115485	0.496874
TNK-CR1:P208:M18	CD161	MFI	CD8 CM*	CD8:R7+RA+	0.130415	0.382669
TNK-CR1:P208:M1	CCR1	MFI	CD8 CM*	CD8:R7+RA+	0.611175	0.651573
TNK-CR1:P208:M16	CD39	MFI	CD8 CM*	CD8:R7+RA+	0.112176	0.187817
TNK-CR1:P208:M19	CD95	MFI	CD8 CM*	CD8:R7+RA+	0.401226	0.674377
TNK-CR1:P208:M2	CCR2	MFI	CD8 CM*	CD8:R7+RA+	0.0952087	0.246369
TNK-CR1:P208:M10	CD38	MFI	CD8 CM*	CD8:R7+RA+	0.0541435	0.0919378
TNK-CR1:P208:M4	CCR5	MFI	CD8 CM*	CD8:R7+RA+	0.393147	0.737202
TNK-CR1:P208:FM1	CCR1	Frequency_functional	CCR1+	CD8 CM*	0.886327	0.615416
TNK-CR1:P208:FM2	CCR2	Frequency_functional	CCR2+	CD8 CM*	0.0564631	0.251992
TNK-CR1:P208:FM4	CCR5	Frequency_functional	CCR5+	CD8 CM*	0.385755	0.799421
TNK-CR1:P208:FM16	CD39	Frequency_functional	CD39+	CD8 CM*	0.065032	0.163464
TNK-CR1:P208:FM7	CX3CR1	Frequency_functional	CX3CR1+	CD8 CM*	0.061703	0.11931
TNK-CR1:P218:F	NA	Frequency	CD8:Naive	Conv CD8	0.58809	0.39452
TNK-CR1:P218:M17	CD127	MFI	CD8:Naive	CD8:R7+RA+	0.47502	0.472947
TNK-CR1:P218:M20	PD1	MFI	CD8:Naive	CD8:R7+RA+	0.00254339	0.0100362
TNK-CR1:P218:M18	CD161	MFI	CD8:Naive	CD8:R7+RA+	0.00165451	0.0101989
TNK-CR1:P218:M19	CD95	MFI	CD8:Naive	CD8:R7+RA+	0.00507515	0.0232038
TNK-CR1:P218:M4	CCR5	MFI	CD8:Naive	CD8:R7+RA+	0.00566331	0.0170768
TNK-CR1:P218:FM1	CCR1	Frequency_functional	CCR1+	CD8:Naive	0.00276464	0.0116719
TNK-CR1:P218:FM4	CCR5	Frequency_functional	CCR5+	CD8:Naive	0.84076	0.640249
TNK-CR1:P218:FM16	CD39	Frequency_functional	CD39+	CD8:Naive	0.697182	0.997096
TNK-CR1:P218:FM7	CX3CR1	Frequency_functional	CX3CR1+	CD8:Naive	0.0952087	0.311049
TNK-CR1:P220:F	NA	Frequency	CD8:TSCM	Conv CD8	0.801828	0.887294
TNK-CR1:P220:M17	CD127	MFI	CD8:TSCM	CD8:R7+RA+	0.708294	0.990727
TNK-CR1:P220:M20	PD1	MFI	CD8:TSCM	CD8:R7+RA+	0.00443732	0.015119
TNK-CR1:P220:M18	CD161	MFI	CD8:TSCM	CD8:R7+RA+	0.27487	0.638543
TNK-CR1:P220:M16	CD39	MFI	CD8:TSCM	CD8:R7+RA+	0.895123	0.530266
TNK-CR1:P220:M19	CD95	MFI	CD8:TSCM	CD8:R7+RA+	0.0540594	0.0434814
TNK-CR1:P220:M10	CD38	MFI	CD8:TSCM	CD8:R7+RA+	0.767437	0.740596
TNK-CR1:P220:M4	CCR5	MFI	CD8:TSCM	CD8:R7+RA+	0.0148301	0.0430821
TNK-CR1:P220:FM2	CCR2	Frequency_functional	CCR2+	CD8:TSCM	0.0603459	0.145308
TNK-CR1:P220:FM4	CCR5	Frequency_functional	CCR5+	CD8:TSCM	0.0166764	0.0329271
TNK-CR1:P220:FM16	CD39	Frequency_functional	CD39+	CD8:TSCM	0.874803	0.712069
TNK-CR1:P220:FM7	CX3CR1	Frequency_functional	CX3CR1+	CD8:TSCM	0.0232615	0.108787
TNK-CR1:P223:F	NA	Frequency	CD8 CM	Conv CD8	0.0021959	0.0128374
TNK-CR1:P223:M17	CD127	MFI	CD8 CM	CD8:R7+RA-	0.93739	0.58923
TNK-CR1:P223:M20	PD1	MFI	CD8 CM	CD8:R7+RA-	0.47502	0.29292
TNK-CR1:P223:M18	CD161	MFI	CD8 CM	CD8:R7+RA-	0.231289	0.223452
TNK-CR1:P223:M16	CD39	MFI	CD8 CM	CD8:R7+RA-	0.111445	0.255287
TNK-CR1:P223:M19	CD95	MFI	CD8 CM	CD8:R7+RA-	0.71639	0.920497
TNK-CR1:P223:M2	CCR2	MFI	CD8 CM	CD8:R7+RA-	0.785305	0.753136
TNK-CR1:P223:M10	CD38	MFI	CD8 CM	CD8:R7+RA-	0.462642	0.675803
TNK-CR1:P223:M4	CCR5	MFI	CD8 CM	CD8:R7+RA-	0.60954	0.691968
TNK-CR1:P223:M7	CX3CR1	MFI	CD8 CM	CD8:R7+RA-	0.0159702	0.0101989
TNK-CR1:P223:FM1	CCR1	Frequency_functional	CCR1+	CD8 CM	0.0394649	0.0218352
TNK-CR1:P223:FM2	CCR2	Frequency_functional	CCR2+	CD8 CM	0.241857	0.729277
TNK-CR1:P223:FM4	CCR5	Frequency_functional	CCR5+	CD8 CM	0.466909	0.441539
TNK-CR1:P224:F	NA	Frequency	CD8 CM:CD38+DR+	CD8 CM	0.548631	0.931622
TNK-CR1:P225:F	NA	Frequency	CD8 CM:CD38+DR-	CD8 CM	0.743105	0.670522
TNK-CR1:P226:F	NA	Frequency	CD8 CM:CD38-DR+	CD8 CM	0.874803	0.9502
TNK-CR1:P227:F	NA	Frequency	CD8 CM:CD38-DR-	CD8 CM	0.445547	0.881947
TNK-CR1:P228:F	NA	Frequency	CD8 CM:CD56+CD161+	CD8 CM	0.381298	0.0856775
TNK-CR1:P229:F	NA	Frequency	CD8 CM:CD56+CD161-	CD8 CM	0.243904	0.322945
TNK-CR1:P230:F	NA	Frequency	CD8 CM:CD56-CD161+	CD8 CM	0.533333	0.570787
TNK-CR1:P223:FM16	CD39	Frequency_functional	CD39+	CD8 CM	0.517538	0.778768
TNK-CR1:P223:FM7	CX3CR1	Frequency_functional	CX3CR1+	CD8 CM	0.242215	0.290391
TNK-CR1:P233:F	NA	Frequency	CD8 TM*	Conv CD8	0.55456	0.704744
TNK-CR1:P233:M17	CD127	MFI	CD8 TM*	CD8:R7+RA-	0.759391	0.965889
TNK-CR1:P233:M20	PD1	MFI	CD8 TM*	CD8:R7+RA-	0.617761	0.750824
TNK-CR1:P233:M18	CD161	MFI	CD8 TM*	CD8:R7+RA-	0.769883	0.870416
TNK-CR1:P233:M1	CCR1	MFI	CD8 TM*	CD8:R7+RA-	0.64455	0.580125
TNK-CR1:P233:M19	CD95	MFI	CD8 TM*	CD8:R7+RA-	0.794652	0.677778
TNK-CR1:P233:M2	CCR2	MFI	CD8 TM*	CD8:R7+RA-	0.154316	0.365597
TNK-CR1:P233:M10	CD38	MFI	CD8 TM*	CD8:R7+RA-	0.972102	0.881947
TNK-CR1:P233:M4	CCR5	MFI	CD8 TM*	CD8:R7+RA-	0.407823	0.625618
TNK-CR1:P233:M7	CX3CR1	MFI	CD8 TM*	CD8:R7+RA-	0.545133	0.672141
TNK-CR1:P233:FM1	CCR1	Frequency_functional	CCR1+	CD8 TM*	0.869857	0.978352
TNK-CR1:P233:FM2	CCR2	Frequency_functional	CCR2+	CD8 TM*	0.142406	0.494122
TNK-CR1:P233:FM4	CCR5	Frequency_functional	CCR5+	CD8 TM*	0.410859	0.702656
TNK-CR1:P234:F	NA	Frequency	CD8 TM*:CD38+DR+	CD8 TM*	0.453886	0.50465
TNK-CR1:P235:F	NA	Frequency	CD8 TM*:CD38+DR-	CD8 TM*	0.64551	0.945167
TNK-CR1:P236:F	NA	Frequency	CD8 TM*:CD38-DR+	CD8 TM*	0.231289	0.344904
TNK-CR1:P238:F	NA	Frequency	CD8 TM*:CD56+CD161+	CD8 TM*	0.24674	0.659103
TNK-CR1:P240:F	NA	Frequency	CD8 TM*:CD56-CD161+	CD8 TM*	0.280866	0.520748
TNK-CR1:P241:F	NA	Frequency	CD8 TM*:CD56-CD161-	CD8 TM*	0.127174	0.334154
TNK-CR1:P233:FM7	CX3CR1	Frequency_functional	CX3CR1+	CD8 TM*	0.340464	0.554714
TNK-CR1:P252:F	NA	Frequency	CD8 TE	Conv CD8	0.134278	0.197046
TNK-CR1:P252:M17	CD127	MFI	CD8 TE	CD8:R7-RA+	0.337403	0.729277
TNK-CR1:P252:M20	PD1	MFI	CD8 TE	CD8:R7-RA+	0.955243	0.717603
TNK-CR1:P252:M18	CD161	MFI	CD8 TE	CD8:R7-RA+	0.77582	0.70799
TNK-CR1:P252:M10	CD38	MFI	CD8 TE	CD8:R7-RA+	0.00309399	0.0187249
TNK-CR1:P252:M7	CX3CR1	MFI	CD8 TE	CD8:R7-RA+	0.415476	0.945167
TNK-CR1:P252:FM1	CCR1	Frequency_functional	CCR1+	CD8 TE	0.122847	0.492109
TNK-CR1:P253:F	NA	Frequency	CD8 TE:CD38+DR+	CD8 TE	0.0026236	0.0116719
TNK-CR1:P254:F	NA	Frequency	CD8 TE:CD38+DR-	CD8 TE	0.0849276	0.16376
TNK-CR1:P255:F	NA	Frequency	CD8 TE:CD38-DR+	CD8 TE	0.00276464	0.0100362
TNK-CR1:P256:F	NA	Frequency	CD8 TE:CD38-DR-	CD8 TE	0.00165451	0.0100362
TNK-CR1:P258:F	NA	Frequency	CD8 TE:CD56+CD161-	CD8 TE	0.650829	0.983097
TNK-CR1:P259:F	NA	Frequency	CD8 TE:CD56-CD161+	CD8 TE	0.836219	0.939885
TNK-CR1:P252:FM16	CD39	Frequency_functional	CD39+	CD8 TE	0.603258	0.604991
TNK-CR1:P252:FM7	CX3CR1	Frequency_functional	CX3CR1+	CD8 TE	0.383145	0.886895
TNK-CR1:P262:F	NA	Frequency	CD8 TE*	Conv CD8	0.490914	0.420122
TNK-CR1:P262:M17	CD127	MFI	CD8 TE*	CD8:R7-RA+	0.536499	0.628417
TNK-CR1:P262:M20	PD1	MFI	CD8 TE*	CD8:R7-RA+	0.829793	0.535806
TNK-CR1:P262:M18	CD161	MFI	CD8 TE*	CD8:R7-RA+	0.956217	0.781577
TNK-CR1:P262:M1	CCR1	MFI	CD8 TE*	CD8:R7-RA+	0.00326973	0.0315049
TNK-CR1:P262:M19	CD95	MFI	CD8 TE*	CD8:R7-RA+	0.719923	0.562868
TNK-CR1:P262:M2	CCR2	MFI	CD8 TE*	CD8:R7-RA+	0.296253	0.320248
TNK-CR1:P262:M10	CD38	MFI	CD8 TE*	CD8:R7-RA+	0.00469612	0.0745619
TNK-CR1:P262:M4	CCR5	MFI	CD8 TE*	CD8:R7-RA+	0.712475	0.956118
TNK-CR1:P262:M7	CX3CR1	MFI	CD8 TE*	CD8:R7-RA+	0.241857	0.426886
TNK-CR1:P262:FM1	CCR1	Frequency_functional	CCR1+	CD8 TE*	0.102216	0.422583
TNK-CR1:P262:FM2	CCR2	Frequency_functional	CCR2+	CD8 TE*	0.743038	0.994977
TNK-CR1:P262:FM4	CCR5	Frequency_functional	CCR5+	CD8 TE*	0.930167	0.839987
TNK-CR1:P263:F	NA	Frequency	CD8 TE*:CD38+DR+	CD8 TE*	0.0550759	0.266778
TNK-CR1:P264:F	NA	Frequency	CD8 TE*:CD38+DR-	CD8 TE*	0.0552205	0.308693
TNK-CR1:P265:F	NA	Frequency	CD8 TE*:CD38-DR+	CD8 TE*	0.0493369	0.0518205
TNK-CR1:P266:F	NA	Frequency	CD8 TE*:CD38-DR-	CD8 TE*	0.00614974	0.039042
TNK-CR1:P267:F	NA	Frequency	CD8 TE*:CD56+CD161+	CD8 TE*	0.759391	0.906915
TNK-CR1:P268:F	NA	Frequency	CD8 TE*:CD56+CD161-	CD8 TE*	0.926257	0.925272
TNK-CR1:P269:F	NA	Frequency	CD8 TE*:CD56-CD161+	CD8 TE*	0.978717	0.724413
TNK-CR1:P270:F	NA	Frequency	CD8 TE*:CD56-CD161-	CD8 TE*	0.930167	0.990727
TNK-CR1:P262:FM16	CD39	Frequency_functional	CD39+	CD8 TE*	0.443007	0.816447
TNK-CR1:P262:FM7	CX3CR1	Frequency_functional	CX3CR1+	CD8 TE*	0.19441	0.406526
TNK-CR1:P281:M20	PD1	MFI	CD8 EM	CD8:R7-RA-	0.303414	0.592982
TNK-CR1:P281:M18	CD161	MFI	CD8 EM	CD8:R7-RA-	0.693054	0.985117
TNK-CR1:P281:M19	CD95	MFI	CD8 EM	CD8:R7-RA-	0.412164	0.783416
TNK-CR1:P281:M2	CCR2	MFI	CD8 EM	CD8:R7-RA-	0.492222	0.629982
TNK-CR1:P281:M4	CCR5	MFI	CD8 EM	CD8:R7-RA-	0.288026	0.549322
TNK-CR1:P281:M7	CX3CR1	MFI	CD8 EM	CD8:R7-RA-	0.304292	0.570505
TNK-CR1:P281:FM1	CCR1	Frequency_functional	CCR1+	CD8 EM	0.0159702	0.0532828
TNK-CR1:P281:FM2	CCR2	Frequency_functional	CCR2+	CD8 EM	0.874803	0.823357
TNK-CR1:P281:FM4	CCR5	Frequency_functional	CCR5+	CD8 EM	0.241857	0.533622
TNK-CR1:P284:F	NA	Frequency	CD8 EM:CD38-DR+	CD8 EM	0.00614974	0.015821
TNK-CR1:P288:F	NA	Frequency	CD8 EM:CD56-CD161+	CD8 EM	0.641302	0.885736
TNK-CR1:P281:FM16	CD39	Frequency_functional	CD39+	CD8 EM	0.127676	0.314361
TNK-CR1:P281:FM7	CX3CR1	Frequency_functional	CX3CR1+	CD8 EM	0.199699	0.415403
TNK-CR1:P291:F	NA	Frequency	CD8 TM	Conv CD8	0.142023	0.249599
TNK-CR1:P291:M17	CD127	MFI	CD8 TM	CD8:R7-RA-	0.221096	0.759709
TNK-CR1:P291:M20	PD1	MFI	CD8 TM	CD8:R7-RA-	0.158475	0.642491
TNK-CR1:P291:M18	CD161	MFI	CD8 TM	CD8:R7-RA-	0.66702	0.953364
TNK-CR1:P291:M16	CD39	MFI	CD8 TM	CD8:R7-RA-	0.273486	0.577032
TNK-CR1:P291:M19	CD95	MFI	CD8 TM	CD8:R7-RA-	0.329576	0.768574
TNK-CR1:P291:M2	CCR2	MFI	CD8 TM	CD8:R7-RA-	0.295668	0.419743
TNK-CR1:P291:M4	CCR5	MFI	CD8 TM	CD8:R7-RA-	0.427944	0.799421
TNK-CR1:P291:M7	CX3CR1	MFI	CD8 TM	CD8:R7-RA-	0.898288	0.794086
TNK-CR1:P291:FM2	CCR2	Frequency_functional	CCR2+	CD8 TM	0.160806	0.462126
TNK-CR1:P291:FM4	CCR5	Frequency_functional	CCR5+	CD8 TM	0.368444	0.872891
TNK-CR1:P292:F	NA	Frequency	CD8 TM:CD38+DR+	CD8 TM	0.00614974	0.0919128
TNK-CR1:P294:F	NA	Frequency	CD8 TM:CD38-DR+	CD8 TM	0.235201	0.113839
TNK-CR1:P296:F	NA	Frequency	CD8 TM:CD56+CD161+	CD8 TM	0.879754	0.692914
TNK-CR1:P297:F	NA	Frequency	CD8 TM:CD56+CD161-	CD8 TM	0.698592	0.939885
TNK-CR1:P298:F	NA	Frequency	CD8 TM:CD56-CD161+	CD8 TM	0.558277	0.98754
TNK-CR1:P291:FM16	CD39	Frequency_functional	CD39+	CD8 TM	0.279451	0.791811
TNK-CR1:P291:FM7	CX3CR1	Frequency_functional	CX3CR1+	CD8 TM	0.767437	0.892761
TNK-CR1:P204:FM16	CD39	Frequency_functional	CD39+	Conv CD8	0.744462	0.966878
TNK-CR1:P204:FM7	CX3CR1	Frequency_functional	CX3CR1+	Conv CD8	0.9471	0.737202
TNK-CR1:P321:M17	CD127	MFI	MAIT	Vd1-Vg9-	0.241857	0.466704
TNK-CR1:P321:M1	CCR1	MFI	MAIT	Vd1-Vg9-	0.558277	0.513719
TNK-CR1:P321:M19	CD95	MFI	MAIT	Vd1-Vg9-	0.153624	0.334116
TNK-CR1:P321:M2	CCR2	MFI	MAIT	Vd1-Vg9-	0.225083	0.509052
TNK-CR1:P321:M10	CD38	MFI	MAIT	Vd1-Vg9-	0.0391372	0.0432961
TNK-CR1:P321:M4	CCR5	MFI	MAIT	Vd1-Vg9-	0.142406	0.406637
TNK-CR1:P321:M7	CX3CR1	MFI	MAIT	Vd1-Vg9-	0.821942	0.541113
TNK-CR1:P321:FM1	CCR1	Frequency_functional	CCR1+	MAIT	0.288026	0.35739
TNK-CR1:P321:FM2	CCR2	Frequency_functional	CCR2+	MAIT	0.00837332	0.0360886
TNK-CR1:P321:FM4	CCR5	Frequency_functional	CCR5+	MAIT	0.065032	0.0919128
TNK-CR1:P322:F	NA	Frequency	CD4+ MAIT	MAIT	0.0564631	0.0266143
TNK-CR1:P322:M1	CCR1	MFI	CD4+ MAIT	MAIT	0.0820648	0.14292
TNK-CR1:P322:M16	CD39	MFI	CD4+ MAIT	MAIT	0.386469	0.361511
TNK-CR1:P322:M19	CD95	MFI	CD4+ MAIT	MAIT	0.391824	0.435918
TNK-CR1:P322:M10	CD38	MFI	CD4+ MAIT	MAIT	0.710925	0.759709
TNK-CR1:P326:F	NA	Frequency	CD4+ MAIT:CD56-CD27-	CD4+ MAIT	0.268535	0.872891
TNK-CR1:P322:FM16	CD39	Frequency_functional	CD39+	CD4+ MAIT	0.826681	0.399133
TNK-CR1:P327:F	NA	Frequency	CD8+ MAIT	MAIT	0.0232615	0.0268492
TNK-CR1:P327:M17	CD127	MFI	CD8+ MAIT	MAIT	0.343078	0.564082
TNK-CR1:P327:M19	CD95	MFI	CD8+ MAIT	MAIT	0.512122	0.836074
TNK-CR1:P327:M2	CCR2	MFI	CD8+ MAIT	MAIT	0.259247	0.592982
TNK-CR1:P327:M10	CD38	MFI	CD8+ MAIT	MAIT	0.0153644	0.0422768
TNK-CR1:P327:M4	CCR5	MFI	CD8+ MAIT	MAIT	0.312175	0.548511
TNK-CR1:P327:M7	CX3CR1	MFI	CD8+ MAIT	MAIT	0.296592	0.0454546
TNK-CR1:P327:FM1	CCR1	Frequency_functional	CCR1+	CD8+ MAIT	0.350694	0.387512
TNK-CR1:P327:FM2	CCR2	Frequency_functional	CCR2+	CD8+ MAIT	0.0302133	0.0690392
TNK-CR1:P327:FM4	CCR5	Frequency_functional	CCR5+	CD8+ MAIT	0.165528	0.406009
TNK-CR1:P329:F	NA	Frequency	CD8+ MAIT:CD56+CD27-	CD8+ MAIT	0.519407	0.381142
TNK-CR1:P331:F	NA	Frequency	CD8+ MAIT:CD56-CD27-	CD8+ MAIT	0.027943	0.0245053
TNK-CR1:P327:FM16	CD39	Frequency_functional	CD39+	CD8+ MAIT	0.473609	0.245131
TNK-CR1:P327:FM7	CX3CR1	Frequency_functional	CX3CR1+	CD8+ MAIT	0.759391	0.91715
TNK-CR1:P321:FM16	CD39	Frequency_functional	CD39+	MAIT	0.228382	0.116483
TNK-CR1:P321:FM7	CX3CR1	Frequency_functional	CX3CR1+	MAIT	0.398232	0.422583
TNK-CR1:P332:F	NA	Frequency	DN MAIT	MAIT	0.612447	0.331103
TNK-CR1:P332:M17	CD127	MFI	DN MAIT	MAIT	0.712475	0.595513
TNK-CR1:P332:M1	CCR1	MFI	DN MAIT	MAIT	0.495435	0.256487
TNK-CR1:P332:M19	CD95	MFI	DN MAIT	MAIT	0.77582	0.998732
TNK-CR1:P332:M2	CCR2	MFI	DN MAIT	MAIT	0.393147	0.503756
TNK-CR1:P332:M10	CD38	MFI	DN MAIT	MAIT	0.12273	0.074246
TNK-CR1:P332:M4	CCR5	MFI	DN MAIT	MAIT	0.481753	0.670995
TNK-CR1:P332:FM1	CCR1	Frequency_functional	CCR1+	DN MAIT	0.958179	0.713593
TNK-CR1:P332:FM2	CCR2	Frequency_functional	CCR2+	DN MAIT	0.144604	0.344904
TNK-CR1:P332:FM4	CCR5	Frequency_functional	CCR5+	DN MAIT	0.905218	0.879492
TNK-CR1:P332:FM16	CD39	Frequency_functional	CD39+	DN MAIT	0.887611	0.799421
TNK-CR1:P332:FM7	CX3CR1	Frequency_functional	CX3CR1+	DN MAIT	0.106701	0.0480711
TNK-CR1:P336:F	NA	Frequency	DN MAIT:CD56-CD27-	DN MAIT	0.804056	0.759709
TNK-CR1:P337:F	NA	Frequency	DP MAIT	MAIT	0.00887768	0.0288511
TNK-CR1:P337:M19	CD95	MFI	DP MAIT	MAIT	0.875561	0.807857
TNK-CR1:P337:M2	CCR2	MFI	DP MAIT	MAIT	0.135052	0.375119
TNK-CR1:P337:M10	CD38	MFI	DP MAIT	MAIT	0.47908	0.471713
TNK-CR1:P337:M4	CCR5	MFI	DP MAIT	MAIT	0.192272	0.29292
TNK-CR1:P337:M7	CX3CR1	MFI	DP MAIT	MAIT	0.443861	0.473348
TNK-CR1:P337:FM2	CCR2	Frequency_functional	CCR2+	DP MAIT	0.0133465	0.0628935
TNK-CR1:P337:FM4	CCR5	Frequency_functional	CCR5+	DP MAIT	0.092765	0.399133
TNK-CR1:P337:FM16	CD39	Frequency_functional	CD39+	DP MAIT	0.082896	0.14292
TNK-CR1:P337:FM7	CX3CR1	Frequency_functional	CX3CR1+	DP MAIT	0.108193	0.486368
TNK-CR1:P341:F	NA	Frequency	DP MAIT:CD56-CD27-	DP MAIT	0.774454	0.690471
TNK-CR1:P343:F	NA	Frequency	Vg9+	T cells	0.558277	0.559904
TNK-CR1:P345:M17	CD127	MFI	Vg9+Vd2-	Vg9+	0.489075	0.720383
TNK-CR1:P345:M20	PD1	MFI	Vg9+Vd2-	Vg9+	0.958179	0.777045
TNK-CR1:P345:M1	CCR1	MFI	Vg9+Vd2-	Vg9+	0.739851	0.906207
TNK-CR1:P345:M19	CD95	MFI	Vg9+Vd2-	Vg9+	0.492222	0.836074
TNK-CR1:P345:M2	CCR2	MFI	Vg9+Vd2-	Vg9+	0.0952087	0.085626
TNK-CR1:P345:M4	CCR5	MFI	Vg9+Vd2-	Vg9+	0.204215	0.220879
TNK-CR1:P345:M7	CX3CR1	MFI	Vg9+Vd2-	Vg9+	0.47908	0.466704
TNK-CR1:P345:FM1	CCR1	Frequency_functional	CCR1+	Vg9+Vd2-	0.536499	0.261981
TNK-CR1:P345:FM2	CCR2	Frequency_functional	CCR2+	Vg9+Vd2-	0.0758804	0.0714542
TNK-CR1:P345:FM4	CCR5	Frequency_functional	CCR5+	Vg9+Vd2-	0.288026	0.209788
TNK-CR1:P345:FM16	CD39	Frequency_functional	CD39+	Vg9+Vd2-	0.975313	0.985073
TNK-CR1:P345:FM7	CX3CR1	Frequency_functional	CX3CR1+	Vg9+Vd2-	0.369105	0.526308
TNK-CR1:P346:F	NA	Frequency	Vd2-:CD27+CD161+	Vg9+Vd2-	0.241857	0.461967
TNK-CR1:P348:F	NA	Frequency	Vd2-CD27+CD161+:CD16-	Vd2-:CD27+CD161+	0.673478	0.895606
TNK-CR1:P349:F	NA	Frequency	Vd2-:CD27+CD161-	Vg9+Vd2-	0.854463	0.799421
TNK-CR1:P350:F	NA	Frequency	Vd2-CD27+CD161-:CD16+	Vd2-:CD27+CD161-	0.135052	0.0692367
TNK-CR1:P351:F	NA	Frequency	Vd2-CD27+CD161-:CD16-	Vd2-:CD27+CD161-	0.971577	0.263962
TNK-CR1:P352:F	NA	Frequency	Vd2-:CD27-CD161+	Vg9+Vd2-	0.282422	0.58923
TNK-CR1:P353:F	NA	Frequency	Vd2-CD27-CD161+:CD16+	Vd2-:CD27-CD161+	0.536906	0.431998
TNK-CR1:P354:F	NA	Frequency	Vd2-CD27-CD161+:CD16-	Vd2-:CD27-CD161+	0.127676	0.69237
TNK-CR1:P355:F	NA	Frequency	Vd2-:CD27-CD161-	Vg9+Vd2-	0.87313	0.994977
TNK-CR1:P356:F	NA	Frequency	Vd2-CD27-CD161-:CD16+	Vd2-:CD27-CD161-	0.242215	0.323664
TNK-CR1:P357:F	NA	Frequency	Vd2-CD27-CD161-:CD16-	Vd2-:CD27-CD161-	0.547048	0.76552
TNK-CR1:P359:F	NA	Frequency	Vg9+Vd2high	T cells	0.34988	0.380049
TNK-CR1:P359:M17	CD127	MFI	Vg9+Vd2high	Vg9+	0.47502	0.870416
TNK-CR1:P359:M20	PD1	MFI	Vg9+Vd2high	Vg9+	0.860311	0.699523
TNK-CR1:P359:M1	CCR1	MFI	Vg9+Vd2high	Vg9+	0.549115	0.675588
TNK-CR1:P359:M19	CD95	MFI	Vg9+Vd2high	Vg9+	0.198274	0.497649
TNK-CR1:P359:M2	CCR2	MFI	Vg9+Vd2high	Vg9+	0.010158	0.142055
TNK-CR1:P359:M10	CD38	MFI	Vg9+Vd2high	Vg9+	0.0348291	0.121122
TNK-CR1:P359:M4	CCR5	MFI	Vg9+Vd2high	Vg9+	0.524118	0.915195
TNK-CR1:P359:M7	CX3CR1	MFI	Vg9+Vd2high	Vg9+	0.759391	0.994977
TNK-CR1:P359:FM4	CCR5	Frequency_functional	CCR5+	Vg9+Vd2high	0.644534	0.763415
TNK-CR1:P359:FM16	CD39	Frequency_functional	CD39+	Vg9+Vd2high	0.28717	0.876333
TNK-CR1:P359:FM7	CX3CR1	Frequency_functional	CX3CR1+	Vg9+Vd2high	0.492222	0.403752
TNK-CR1:P360:F	NA	Frequency	Vd2high:CD27+CD161+	Vg9+Vd2high	0.452115	0.692914
TNK-CR1:P361:F	NA	Frequency	Vd2highCD27+CD161+:CD16+	Vd2high:CD27+CD161+	0.70066	0.895606
TNK-CR1:P362:F	NA	Frequency	Vd2highCD27+CD161+:CD16-	Vd2high:CD27+CD161+	0.878463	0.974053
TNK-CR1:P363:F	NA	Frequency	Vd2high:CD27+CD161-	Vg9+Vd2high	0.357709	0.831377
TNK-CR1:P364:F	NA	Frequency	Vd2highCD27+CD161-:CD16+	Vd2high:CD27+CD161-	0.00729332	0.0330491
TNK-CR1:P365:F	NA	Frequency	Vd2highCD27+CD161-:CD16-	Vd2high:CD27+CD161-	0.985977	0.352913
TNK-CR1:P366:F	NA	Frequency	Vd2high:CD27-CD161+	Vg9+Vd2high	0.490914	0.590566
TNK-CR1:P368:F	NA	Frequency	Vd2highCD27-CD161+:CD16-	Vd2high:CD27-CD161+	0.907589	0.756471
TNK-CR1:P369:F	NA	Frequency	Vd2high:CD27-CD161-	Vg9+Vd2high	0.223818	0.311049
TNK-CR1:P371:F	NA	Frequency	Vd2highCD27-CD161-:CD16-	Vd2high:CD27-CD161-	0.065032	0.368899
TNK-CR1:P373:F	NA	Frequency	Vg9+Vd2low	T cells	0.700176	0.682856
TNK-CR1:P373:M20	PD1	MFI	Vg9+Vd2low	Vg9+	0.561339	0.745884
TNK-CR1:P373:M18	CD161	MFI	Vg9+Vd2low	Vg9+	0.712475	0.689417
TNK-CR1:P373:M19	CD95	MFI	Vg9+Vd2low	Vg9+	0.563295	0.541886
TNK-CR1:P373:M2	CCR2	MFI	Vg9+Vd2low	Vg9+	0.0846225	0.282235
TNK-CR1:P373:M10	CD38	MFI	Vg9+Vd2low	Vg9+	0.0495019	0.233499
TNK-CR1:P373:M4	CCR5	MFI	Vg9+Vd2low	Vg9+	0.487395	0.879492
TNK-CR1:P373:M7	CX3CR1	MFI	Vg9+Vd2low	Vg9+	0.214858	0.140792
TNK-CR1:P373:FM2	CCR2	Frequency_functional	CCR2+	Vg9+Vd2low	0.0849276	0.420122
TNK-CR1:P373:FM4	CCR5	Frequency_functional	CCR5+	Vg9+Vd2low	0.650829	0.907538
TNK-CR1:P373:FM16	CD39	Frequency_functional	CD39+	Vg9+Vd2low	0.644534	0.879492
TNK-CR1:P373:FM7	CX3CR1	Frequency_functional	CX3CR1+	Vg9+Vd2low	0.339779	0.16726
TNK-CR1:P374:F	NA	Frequency	Vd2low:CD27+CD161+	Vg9+Vd2low	0.355441	0.753136
TNK-CR1:P375:F	NA	Frequency	Vd2lowCD27+CD161+:CD16+	Vd2low:CD27+CD161+	0.955243	0.699523
TNK-CR1:P376:F	NA	Frequency	Vd2lowCD27+CD161+:CD16-	Vd2low:CD27+CD161+	0.945686	0.757257
TNK-CR1:P377:F	NA	Frequency	Vd2low:CD27+CD161-	Vg9+Vd2low	0.789769	0.791811
TNK-CR1:P378:F	NA	Frequency	Vd2lowCD27+CD161-:CD16+	Vd2low:CD27+CD161-	0.0404686	0.278704
TNK-CR1:P379:F	NA	Frequency	Vd2lowCD27+CD161-:CD16-	Vd2low:CD27+CD161-	0.0564631	0.182474
TNK-CR1:P381:F	NA	Frequency	Vd2lowCD27-CD161+:CD16+	Vd2low:CD27-CD161+	0.644534	0.125342
TNK-CR1:P382:F	NA	Frequency	Vd2lowCD27-CD161+:CD16-	Vd2low:CD27-CD161+	0.751589	0.198696
TNK-CR1:P383:F	NA	Frequency	Vd2low:CD27-CD161-	Vg9+Vd2low	0.368949	0.516229
TNK-CR1:P384:F	NA	Frequency	Vd2lowCD27-CD161-:CD16+	Vd2low:CD27-CD161-	0.956217	0.994649
TNK-CR1:P385:F	NA	Frequency	Vd2lowCD27-CD161-:CD16-	Vd2low:CD27-CD161-	0.642233	0.729277
TNK-CR1:P386:F	NA	Frequency	CD4 TM:CD38+DR+	CD4 TM	0.0703522	0.322945
TNK-CR1:P389:F	NA	Frequency	CD4 TM:CD38-DR-	CD4 TM	0.115403	0.607518
TNK-CR1:P393:F	NA	Frequency	CD4 TM:CD56-CD161-	CD4 TM	0.127668	0.419743
TNK-CR1:P394:F	NA	Frequency	CD8 CM*:CD38+DR+	CD8 CM*	0.0486126	0.108787
TNK-CR1:P395:F	NA	Frequency	CD8 CM*:CD38+DR-	CD8 CM*	0.0198383	0.0692367
TNK-CR1:P397:F	NA	Frequency	CD8 CM*:CD38-DR-	CD8 CM*	0.369105	0.307012
TNK-CR1:P398:F	NA	Frequency	CD8 CM*:CD56+CD161+	CD8 CM*	0.0221285	0.1273
TNK-CR1:P399:F	NA	Frequency	CD8 CM*:CD56+CD161-	CD8 CM*	0.605512	0.682856
TNK-CR1:P400:F	NA	Frequency	CD8 CM*:CD56-CD161+	CD8 CM*	0.0591056	0.149343
TNK-CR1:P401:F	NA	Frequency	CD8 CM*:CD56-CD161-	CD8 CM*	0.355441	0.555312
TNK-CR1:P404:F	NA	Frequency	CD8 naive:CD38-DR+	CD8:Naive	0.0217345	0.0151875
TNK-CR1:P406:F	NA	Frequency	CD8 naive:CD56+CD161+	CD8:Naive	0.382069	0.735975
TNK-CR1:P407:F	NA	Frequency	CD8 naive:CD56+CD161-	CD8:Naive	0.0038329	0.0170768
TNK-CR1:P408:F	NA	Frequency	CD8 naive:CD56-CD161+	CD8:Naive	0.0444556	0.0253081
TNK-CR1:P410:F	NA	Frequency	CD8 TSCM:CD38+DR+	CD8:TSCM	0.310164	0.685916
TNK-CR1:P411:F	NA	Frequency	CD8 TSCM:CD38+DR-	CD8:TSCM	0.4576	0.64798
TNK-CR1:P412:F	NA	Frequency	CD8 TSCM:CD38-DR+	CD8:TSCM	0.784673	0.660057
TNK-CR1:P413:F	NA	Frequency	CD8 TSCM:CD38-DR-	CD8:TSCM	0.610844	0.7871
TNK-CR1:P414:F	NA	Frequency	CD8 TSCM:CD56+CD161+	CD8:TSCM	0.0500294	0.304773
TNK-CR1:P415:F	NA	Frequency	CD8 TSCM:CD56+CD161-	CD8:TSCM	0.065032	0.186696
TNK-CR1:P416:F	NA	Frequency	CD8 TSCM:CD56-CD161+	CD8:TSCM	0.0225112	0.0676521
TNK-CR1:P417:F	NA	Frequency	CD8 TSCM:CD56-CD161-	CD8:TSCM	0.616071	0.80049
TNK-CR2:P7:M21	TIGIT	MFI	Early NK	Non-myeloid	0.228335	0.144753
TNK-CR2:P7:FM13	CCR9	Frequency_functional	CCR9+	Early NK	0.0962539	0.503756
TNK-CR2:P7:FM11	CXCR3	Frequency_functional	CXCR3+	Early NK	0.235027	0.415403
TNK-CR2:P7:FM21	TIGIT	Frequency_functional	TIGIT+	Early NK	0.77582	0.334906
TNK-CR2:P13:M21	TIGIT	MFI	Mature NK	Non-myeloid	0.836219	0.946392
TNK-CR2:P13:M14	CCR4	MFI	Mature NK	Non-myeloid	0.011626	0.0814129
TNK-CR2:P13:FM14	CCR4	Frequency_functional	CCR4+	Mature NK	0.531974	0.983097
TNK-CR2:P13:FM11	CXCR3	Frequency_functional	CXCR3+	Mature NK	0.575212	0.874882
TNK-CR2:P19:M11	CXCR3	MFI	NK1	Non-myeloid	0.463863	0.344904
TNK-CR2:P19:M21	TIGIT	MFI	NK1	Non-myeloid	0.708473	0.646078
TNK-CR2:P19:FM11	CXCR3	Frequency_functional	CXCR3+	NK1	0.0302133	0.0346491
TNK-CR2:P25:M11	CXCR3	MFI	NK2	Non-myeloid	0.141957	0.399415
TNK-CR2:P25:M13	CCR9	MFI	NK2	Non-myeloid	0.811675	0.994977
TNK-CR2:P25:M14	CCR4	MFI	NK2	Non-myeloid	0.102805	0.157177
TNK-CR2:P25:FM14	CCR4	Frequency_functional	CCR4+	NK2	0.88849	0.945462
TNK-CR2:P25:FM13	CCR9	Frequency_functional	CCR9+	NK2	0.288026	0.529073
TNK-CR2:P25:FM11	CXCR3	Frequency_functional	CXCR3+	NK2	0.0662322	0.361511
TNK-CR2:P25:FM21	TIGIT	Frequency_functional	TIGIT+	NK2	0.666185	0.911114
TNK-CR2:P39:M21	TIGIT	MFI	Terminal NK	Non-myeloid	0.473736	0.517473
TNK-CR2:P39:M13	CCR9	MFI	Terminal NK	Non-myeloid	0.00464722	0.0690392
TNK-CR2:P39:M14	CCR4	MFI	Terminal NK	Non-myeloid	0.00309399	0.0416506
TNK-CR2:P39:FM14	CCR4	Frequency_functional	CCR4+	Terminal NK	0.0045373	0.0692367
TNK-CR2:P39:FM11	CXCR3	Frequency_functional	CXCR3+	Terminal NK	0.00219565	0.015821
TNK-CR2:P39:FM21	TIGIT	Frequency_functional	TIGIT+	Terminal NK	0.51344	0.635523
TNK-CR2:P46:M21	TIGIT	MFI	NKT cells	T cells	0.142219	0.0329271
TNK-CR2:P46:M13	CCR9	MFI	NKT cells	T cells	0.88849	0.907827
TNK-CR2:P46:M14	CCR4	MFI	NKT cells	T cells	0.169234	0.344904
TNK-CR2:P46:M15	CXCR6	MFI	NKT cells	T cells	0.0074172	0.0316243
TNK-CR2:P46:FM13	CCR9	Frequency_functional	CCR9+	NKT cells	0.767437	0.914845
TNK-CR2:P47:M11	CXCR3	MFI	CD4+ NKT	NKT cells	0.88849	0.597965
TNK-CR2:P47:M21	TIGIT	MFI	CD4+ NKT	NKT cells	0.0796384	0.0330491
TNK-CR2:P47:M13	CCR9	MFI	CD4+ NKT	NKT cells	0.2389	0.321699
TNK-CR2:P47:M14	CCR4	MFI	CD4+ NKT	NKT cells	0.721259	0.617117
TNK-CR2:P47:M15	CXCR6	MFI	CD4+ NKT	NKT cells	0.11526	0.142055
TNK-CR2:P47:FM14	CCR4	Frequency_functional	CCR4+	CD4+ NKT	0.870596	0.7512
TNK-CR2:P47:FM13	CCR9	Frequency_functional	CCR9+	CD4+ NKT	0.251679	0.542384
TNK-CR2:P47:FM11	CXCR3	Frequency_functional	CXCR3+	CD4+ NKT	0.268881	0.692914
TNK-CR2:P47:FM15	CXCR6	Frequency_functional	CXCR6+	CD4+ NKT	0.544796	0.896442
TNK-CR2:P47:FM21	TIGIT	Frequency_functional	TIGIT+	CD4+ NKT	0.437154	0.095182
TNK-CR2:P49:M11	CXCR3	MFI	CD8+ NKT	NKT cells	0.12758	0.14292
TNK-CR2:P49:M13	CCR9	MFI	CD8+ NKT	NKT cells	0.216993	0.304551
TNK-CR2:P49:FM14	CCR4	Frequency_functional	CCR4+	CD8+ NKT	0.214348	0.117708
TNK-CR2:P49:FM13	CCR9	Frequency_functional	CCR9+	CD8+ NKT	0.274352	0.389301
TNK-CR2:P49:FM11	CXCR3	Frequency_functional	CXCR3+	CD8+ NKT	0.117835	0.231226
TNK-CR2:P49:FM15	CXCR6	Frequency_functional	CXCR6+	CD8+ NKT	0.0250589	0.04259
TNK-CR2:P49:FM21	TIGIT	Frequency_functional	TIGIT+	CD8+ NKT	0.829793	0.406009
TNK-CR2:P46:FM11	CXCR3	Frequency_functional	CXCR3+	NKT cells	0.793476	0.720388
TNK-CR2:P46:FM15	CXCR6	Frequency_functional	CXCR6+	NKT cells	0.247381	0.352913
TNK-CR2:P51:M11	CXCR3	MFI	DN NKT	NKT cells	0.794652	0.624367
TNK-CR2:P51:M21	TIGIT	MFI	DN NKT	NKT cells	0.970461	0.539065
TNK-CR2:P51:M13	CCR9	MFI	DN NKT	NKT cells	0.288026	0.220879
TNK-CR2:P51:M15	CXCR6	MFI	DN NKT	NKT cells	0.1309	0.186696
TNK-CR2:P51:FM14	CCR4	Frequency_functional	CCR4+	DN NKT	0.671563	0.44863
TNK-CR2:P51:FM13	CCR9	Frequency_functional	CCR9+	DN NKT	0.482945	0.314437
TNK-CR2:P51:FM11	CXCR3	Frequency_functional	CXCR3+	DN NKT	0.505996	0.715398
TNK-CR2:P51:FM15	CXCR6	Frequency_functional	CXCR6+	DN NKT	0.449881	0.49943
TNK-CR2:P51:FM21	TIGIT	Frequency_functional	TIGIT+	DN NKT	0.401533	0.791811
TNK-CR2:P46:FM21	TIGIT	Frequency_functional	TIGIT+	NKT cells	0.336011	0.128643
TNK-CR2:P55:M21	TIGIT	MFI	Vd1+	Non-NKT	0.581742	0.799421
TNK-CR2:P55:M13	CCR9	MFI	Vd1+	Non-NKT	0.929687	0.778768
TNK-CR2:P55:M14	CCR4	MFI	Vd1+	Non-NKT	0.47502	0.595513
TNK-CR2:P55:M15	CXCR6	MFI	Vd1+	Non-NKT	0.701354	0.990727
TNK-CR2:P55:FM14	CCR4	Frequency_functional	CCR4+	Vd1+	0.773754	0.776546
TNK-CR2:P55:FM13	CCR9	Frequency_functional	CCR9+	Vd1+	0.896399	0.860134
TNK-CR2:P55:FM11	CXCR3	Frequency_functional	CXCR3+	Vd1+	0.277502	0.14053
TNK-CR2:P55:FM15	CXCR6	Frequency_functional	CXCR6+	Vd1+	0.603344	0.311049
TNK-CR2:P55:FM21	TIGIT	Frequency_functional	TIGIT+	Vd1+	0.452478	0.647723
TNK-CR2:P71:M11	CXCR3	MFI	Vd1+Vg9+	Vd1+Vg9+ impure	0.272563	0.170373
TNK-CR2:P71:M13	CCR9	MFI	Vd1+Vg9+	Vd1+Vg9+ impure	0.525051	0.513908
TNK-CR2:P71:M14	CCR4	MFI	Vd1+Vg9+	Vd1+Vg9+ impure	0.905218	0.699523
TNK-CR2:P71:M15	CXCR6	MFI	Vd1+Vg9+	Vd1+Vg9+ impure	0.767437	0.752807
TNK-CR2:P71:FM14	CCR4	Frequency_functional	CCR4+	Vd1+Vg9+	0.715326	0.960632
TNK-CR2:P71:FM13	CCR9	Frequency_functional	CCR9+	Vd1+Vg9+	0.767437	0.91702
TNK-CR2:P71:FM11	CXCR3	Frequency_functional	CXCR3+	Vd1+Vg9+	0.809555	0.618074
TNK-CR2:P71:FM15	CXCR6	Frequency_functional	CXCR6+	Vd1+Vg9+	0.708473	0.597965
TNK-CR2:P71:FM21	TIGIT	Frequency_functional	TIGIT+	Vd1+Vg9+	0.272035	0.446712
TNK-CR2:P87:M21	TIGIT	MFI	Conv CD4	Conventional T cells	0.0148301	0.0436085
TNK-CR2:P87:M12	CCR8	MFI	Conv CD4	Conventional T cells	0.270693	0.0906392
TNK-CR2:P87:M13	CCR9	MFI	Conv CD4	Conventional T cells	0.14035	0.259359
TNK-CR2:P87:M14	CCR4	MFI	Conv CD4	Conventional T cells	0.142023	0.232391
TNK-CR2:P87:M15	CXCR6	MFI	Conv CD4	Conventional T cells	0.945493	0.895606
TNK-CR2:P87:FM14	CCR4	Frequency_functional	CCR4+	Conv CD4	0.214858	0.290146
TNK-CR2:P87:FM12	CCR8	Frequency_functional	CCR8+	Conv CD4	0.1269	0.426552
TNK-CR2:P87:FM13	CCR9	Frequency_functional	CCR9+	Conv CD4	0.140181	0.403752
TNK-CR2:P90:M11	CXCR3	MFI	CD4 CM*	CD4:R7+RA+	0.744462	0.896195
TNK-CR2:P90:M21	TIGIT	MFI	CD4 CM*	CD4:R7+RA+	0.815989	0.630664
TNK-CR2:P90:M13	CCR9	MFI	CD4 CM*	CD4:R7+RA+	0.291371	0.535806
TNK-CR2:P90:M14	CCR4	MFI	CD4 CM*	CD4:R7+RA+	0.176262	0.274095
TNK-CR2:P90:M15	CXCR6	MFI	CD4 CM*	CD4:R7+RA+	0.065032	0.0330491
TNK-CR2:P90:FM14	CCR4	Frequency_functional	CCR4+	CD4 CM*	0.0180937	0.126693
TNK-CR2:P90:FM12	CCR8	Frequency_functional	CCR8+	CD4 CM*	0.0445372	0.0742918
TNK-CR2:P90:FM13	CCR9	Frequency_functional	CCR9+	CD4 CM*	0.378542	0.836722
TNK-CR2:P90:FM11	CXCR3	Frequency_functional	CXCR3+	CD4 CM*	0.214858	0.2819
TNK-CR2:P90:FM15	CXCR6	Frequency_functional	CXCR6+	CD4 CM*	0.0198383	0.0196535
TNK-CR2:P90:FM21	TIGIT	Frequency_functional	TIGIT+	CD4 CM*	0.141957	0.304551
TNK-CR2:P100:M11	CXCR3	MFI	CD4:Naive	CD4:R7+RA+	0.00165451	0.0100362
TNK-CR2:P100:M12	CCR8	MFI	CD4:Naive	CD4:R7+RA+	0.117293	0.0838897
TNK-CR2:P100:M13	CCR9	MFI	CD4:Naive	CD4:R7+RA+	0.131045	0.39279
TNK-CR2:P100:M14	CCR4	MFI	CD4:Naive	CD4:R7+RA+	0.00165451	0.0100362
TNK-CR2:P100:M15	CXCR6	MFI	CD4:Naive	CD4:R7+RA+	0.179045	0.186696
TNK-CR2:P100:FM14	CCR4	Frequency_functional	CCR4+	CD4:Naive	0.61944	0.604929
TNK-CR2:P100:FM12	CCR8	Frequency_functional	CCR8+	CD4:Naive	0.11401	0.272714
TNK-CR2:P100:FM13	CCR9	Frequency_functional	CCR9+	CD4:Naive	0.393147	0.833509
TNK-CR2:P100:FM11	CXCR3	Frequency_functional	CXCR3+	CD4:Naive	0.25986	0.33362
TNK-CR2:P100:FM15	CXCR6	Frequency_functional	CXCR6+	CD4:Naive	0.02993	0.0180237
TNK-CR2:P100:FM21	TIGIT	Frequency_functional	TIGIT+	CD4:Naive	0.0232615	0.0801886
TNK-CR2:P110:M21	TIGIT	MFI	CD4:TSCM	CD4:R7+RA+	0.00276464	0.0315442
TNK-CR2:P110:M12	CCR8	MFI	CD4:TSCM	CD4:R7+RA+	0.0360392	0.0416506
TNK-CR2:P110:M13	CCR9	MFI	CD4:TSCM	CD4:R7+RA+	0.00653861	0.0301591
TNK-CR2:P110:M14	CCR4	MFI	CD4:TSCM	CD4:R7+RA+	0.00531654	0.0430821
TNK-CR2:P110:M15	CXCR6	MFI	CD4:TSCM	CD4:R7+RA+	0.00165451	0.0100362
TNK-CR2:P110:FM14	CCR4	Frequency_functional	CCR4+	CD4:TSCM	0.00286469	0.0330491
TNK-CR2:P110:FM12	CCR8	Frequency_functional	CCR8+	CD4:TSCM	0.00499539	0.0330491
TNK-CR2:P110:FM13	CCR9	Frequency_functional	CCR9+	CD4:TSCM	0.0208068	0.116251
TNK-CR2:P110:FM11	CXCR3	Frequency_functional	CXCR3+	CD4:TSCM	0.0045373	0.0329271
TNK-CR2:P121:M11	CXCR3	MFI	CD4 CM	CD4:R7+RA-	0.709863	0.966878
TNK-CR2:P121:M21	TIGIT	MFI	CD4 CM	CD4:R7+RA-	0.103303	0.173122
TNK-CR2:P121:M12	CCR8	MFI	CD4 CM	CD4:R7+RA-	0.228835	0.0595414
TNK-CR2:P121:M13	CCR9	MFI	CD4 CM	CD4:R7+RA-	0.160806	0.175656
TNK-CR2:P121:M14	CCR4	MFI	CD4 CM	CD4:R7+RA-	0.0475977	0.0692367
TNK-CR2:P121:M15	CXCR6	MFI	CD4 CM	CD4:R7+RA-	0.958179	0.68918
TNK-CR2:P121:FM14	CCR4	Frequency_functional	CCR4+	CD4 CM	0.0403576	0.0573144
TNK-CR2:P121:FM12	CCR8	Frequency_functional	CCR8+	CD4 CM	0.0539533	0.193165
TNK-CR2:P121:FM13	CCR9	Frequency_functional	CCR9+	CD4 CM	0.140121	0.252784
TNK-CR2:P121:FM11	CXCR3	Frequency_functional	CXCR3+	CD4 CM	0.956217	0.745949
TNK-CR2:P121:FM15	CXCR6	Frequency_functional	CXCR6+	CD4 CM	0.58809	0.344904
TNK-CR2:P121:FM21	TIGIT	Frequency_functional	TIGIT+	CD4 CM	0.650829	0.778234
TNK-CR2:P131:M11	CXCR3	MFI	CD4 TM*	CD4:R7+RA-	0.449287	0.586516
TNK-CR2:P131:M21	TIGIT	MFI	CD4 TM*	CD4:R7+RA-	0.00219565	0.0109722
TNK-CR2:P131:M12	CCR8	MFI	CD4 TM*	CD4:R7+RA-	0.168103	0.0885848
TNK-CR2:P131:M14	CCR4	MFI	CD4 TM*	CD4:R7+RA-	0.958179	0.95071
TNK-CR2:P131:M15	CXCR6	MFI	CD4 TM*	CD4:R7+RA-	0.587874	0.178494
TNK-CR2:P131:FM14	CCR4	Frequency_functional	CCR4+	CD4 TM*	0.519407	0.570287
TNK-CR2:P131:FM12	CCR8	Frequency_functional	CCR8+	CD4 TM*	0.743897	0.84432
TNK-CR2:P131:FM11	CXCR3	Frequency_functional	CXCR3+	CD4 TM*	0.221096	0.543439
TNK-CR2:P131:FM15	CXCR6	Frequency_functional	CXCR6+	CD4 TM*	0.577574	0.423888
TNK-CR2:P131:FM21	TIGIT	Frequency_functional	TIGIT+	CD4 TM*	0.481753	0.753136
TNK-CR2:P150:M11	CXCR3	MFI	CD4 TE	CD4:R7-RA+	0.385755	0.364167
TNK-CR2:P150:M21	TIGIT	MFI	CD4 TE	CD4:R7-RA+	0.573422	0.638933
TNK-CR2:P150:M12	CCR8	MFI	CD4 TE	CD4:R7-RA+	0.0142925	0.0422768
TNK-CR2:P150:M13	CCR9	MFI	CD4 TE	CD4:R7-RA+	0.56078	0.415403
TNK-CR2:P150:M14	CCR4	MFI	CD4 TE	CD4:R7-RA+	0.606061	0.640249
TNK-CR2:P150:M15	CXCR6	MFI	CD4 TE	CD4:R7-RA+	0.0125305	0.0545248
TNK-CR2:P150:FM14	CCR4	Frequency_functional	CCR4+	CD4 TE	0.395945	0.474631
TNK-CR2:P150:FM12	CCR8	Frequency_functional	CCR8+	CD4 TE	0.0107576	0.0193583
TNK-CR2:P150:FM13	CCR9	Frequency_functional	CCR9+	CD4 TE	0.351297	0.343234
TNK-CR2:P150:FM11	CXCR3	Frequency_functional	CXCR3+	CD4 TE	0.0486126	0.162091
TNK-CR2:P150:FM15	CXCR6	Frequency_functional	CXCR6+	CD4 TE	0.00257097	0.011166
TNK-CR2:P150:FM21	TIGIT	Frequency_functional	TIGIT+	CD4 TE	0.0688205	0.16343
TNK-CR2:P160:M11	CXCR3	MFI	CD4 TE*	CD4:R7-RA+	0.214858	0.396221
TNK-CR2:P160:M12	CCR8	MFI	CD4 TE*	CD4:R7-RA+	0.848833	0.953364
TNK-CR2:P160:M13	CCR9	MFI	CD4 TE*	CD4:R7-RA+	0.0159702	0.0613201
TNK-CR2:P160:M14	CCR4	MFI	CD4 TE*	CD4:R7-RA+	0.378542	0.426886
TNK-CR2:P160:M15	CXCR6	MFI	CD4 TE*	CD4:R7-RA+	0.0197185	0.0193583
TNK-CR2:P160:FM14	CCR4	Frequency_functional	CCR4+	CD4 TE*	0.107867	0.0733799
TNK-CR2:P160:FM13	CCR9	Frequency_functional	CCR9+	CD4 TE*	0.0306198	0.107691
TNK-CR2:P160:FM11	CXCR3	Frequency_functional	CXCR3+	CD4 TE*	0.0920923	0.229635
TNK-CR2:P160:FM15	CXCR6	Frequency_functional	CXCR6+	CD4 TE*	0.00407086	0.0100362
TNK-CR2:P179:M21	TIGIT	MFI	CD4 EM	CD4:R7-RA-	0.00257097	0.0162341
TNK-CR2:P179:M12	CCR8	MFI	CD4 EM	CD4:R7-RA-	0.469872	0.245131
TNK-CR2:P179:M13	CCR9	MFI	CD4 EM	CD4:R7-RA-	0.163589	0.685916
TNK-CR2:P179:M14	CCR4	MFI	CD4 EM	CD4:R7-RA-	0.724197	0.945167
TNK-CR2:P179:M15	CXCR6	MFI	CD4 EM	CD4:R7-RA-	0.743897	0.480436
TNK-CR2:P179:FM14	CCR4	Frequency_functional	CCR4+	CD4 EM	0.625741	0.903137
TNK-CR2:P179:FM12	CCR8	Frequency_functional	CCR8+	CD4 EM	0.961175	0.694165
TNK-CR2:P179:FM13	CCR9	Frequency_functional	CCR9+	CD4 EM	0.0541564	0.357066
TNK-CR2:P179:FM11	CXCR3	Frequency_functional	CXCR3+	CD4 EM	0.129961	0.331103
TNK-CR2:P179:FM15	CXCR6	Frequency_functional	CXCR6+	CD4 EM	0.841474	0.558101
TNK-CR2:P179:FM21	TIGIT	Frequency_functional	TIGIT+	CD4 EM	0.185599	0.507109
TNK-CR2:P189:M11	CXCR3	MFI	CD4 TM	CD4:R7-RA-	0.248849	0.477044
TNK-CR2:P189:M21	TIGIT	MFI	CD4 TM	CD4:R7-RA-	0.944299	0.781791
TNK-CR2:P189:M12	CCR8	MFI	CD4 TM	CD4:R7-RA-	0.481753	0.311196
TNK-CR2:P189:M13	CCR9	MFI	CD4 TM	CD4:R7-RA-	0.412164	0.442528
TNK-CR2:P189:M14	CCR4	MFI	CD4 TM	CD4:R7-RA-	0.663366	0.452174
TNK-CR2:P189:M15	CXCR6	MFI	CD4 TM	CD4:R7-RA-	0.0591056	0.0266143
TNK-CR2:P189:FM14	CCR4	Frequency_functional	CCR4+	CD4 TM	0.603344	0.945167
TNK-CR2:P189:FM12	CCR8	Frequency_functional	CCR8+	CD4 TM	0.482774	0.966048
TNK-CR2:P189:FM13	CCR9	Frequency_functional	CCR9+	CD4 TM	0.243904	0.417951
TNK-CR2:P189:FM11	CXCR3	Frequency_functional	CXCR3+	CD4 TM	0.0784695	0.29292
TNK-CR2:P189:FM15	CXCR6	Frequency_functional	CXCR6+	CD4 TM	0.0899978	0.0530338
TNK-CR2:P189:FM21	TIGIT	Frequency_functional	TIGIT+	CD4 TM	0.0963098	0.0706431
TNK-CR2:P87:FM11	CXCR3	Frequency_functional	CXCR3+	Conv CD4	0.618765	0.941985
TNK-CR2:P200:M11	CXCR3	MFI	PD-1 TFH	CXCR5+	0.322313	0.579946
TNK-CR2:P200:M21	TIGIT	MFI	PD-1 TFH	CXCR5+	0.0128676	0.0422768
TNK-CR2:P200:M12	CCR8	MFI	PD-1 TFH	CXCR5+	0.296646	0.101886
TNK-CR2:P200:M13	CCR9	MFI	PD-1 TFH	CXCR5+	0.784673	0.860134
TNK-CR2:P200:M14	CCR4	MFI	PD-1 TFH	CXCR5+	0.243904	0.426552
TNK-CR2:P200:M15	CXCR6	MFI	PD-1 TFH	CXCR5+	0.212152	0.125311
TNK-CR2:P200:FM14	CCR4	Frequency_functional	CCR4+	PD-1 TFH	0.784673	0.976186
TNK-CR2:P200:FM12	CCR8	Frequency_functional	CCR8+	PD-1 TFH	0.88551	0.352913
TNK-CR2:P200:FM13	CCR9	Frequency_functional	CCR9+	PD-1 TFH	0.41837	0.546869
TNK-CR2:P200:FM11	CXCR3	Frequency_functional	CXCR3+	PD-1 TFH	0.922607	0.990727
TNK-CR2:P200:FM15	CXCR6	Frequency_functional	CXCR6+	PD-1 TFH	0.64551	0.556243
TNK-CR2:P200:FM21	TIGIT	Frequency_functional	TIGIT+	PD-1 TFH	0.929687	0.849382
TNK-CR2:P202:M21	TIGIT	MFI	PD1+ TFH	CXCR5+	0.989106	0.542384
TNK-CR2:P202:M12	CCR8	MFI	PD1+ TFH	CXCR5+	0.851229	0.322945
TNK-CR2:P202:M13	CCR9	MFI	PD1+ TFH	CXCR5+	0.860564	0.832487
TNK-CR2:P202:M14	CCR4	MFI	PD1+ TFH	CXCR5+	0.200104	0.486922
TNK-CR2:P202:M15	CXCR6	MFI	PD1+ TFH	CXCR5+	0.20663	0.126693
TNK-CR2:P202:FM14	CCR4	Frequency_functional	CCR4+	PD1+ TFH	0.385755	0.699523
TNK-CR2:P202:FM12	CCR8	Frequency_functional	CCR8+	PD1+ TFH	0.463701	0.352913
TNK-CR2:P202:FM13	CCR9	Frequency_functional	CCR9+	PD1+ TFH	0.770308	0.864374
TNK-CR2:P202:FM11	CXCR3	Frequency_functional	CXCR3+	PD1+ TFH	0.11981	0.193165
TNK-CR2:P202:FM15	CXCR6	Frequency_functional	CXCR6+	PD1+ TFH	0.296592	0.244754
TNK-CR2:P202:FM21	TIGIT	Frequency_functional	TIGIT+	PD1+ TFH	0.165528	0.206025
TNK-CR2:P87:FM15	CXCR6	Frequency_functional	CXCR6+	Conv CD4	0.951999	0.819427
TNK-CR2:P87:FM21	TIGIT	Frequency_functional	TIGIT+	Conv CD4	0.768407	0.860134
TNK-CR2:P204:M11	CXCR3	MFI	Conv CD8	Conventional T cells	0.0671027	0.149115
TNK-CR2:P204:M21	TIGIT	MFI	Conv CD8	Conventional T cells	0.61944	0.652236
TNK-CR2:P204:M12	CCR8	MFI	Conv CD8	Conventional T cells	0.0159702	0.0270891
TNK-CR2:P204:M13	CCR9	MFI	Conv CD8	Conventional T cells	0.0755237	0.282235
TNK-CR2:P204:M14	CCR4	MFI	Conv CD8	Conventional T cells	0.0197185	0.0919378
TNK-CR2:P204:FM14	CCR4	Frequency_functional	CCR4+	Conv CD8	0.395097	0.81991
TNK-CR2:P204:FM12	CCR8	Frequency_functional	CCR8+	Conv CD8	0.310916	0.375119
TNK-CR2:P204:FM13	CCR9	Frequency_functional	CCR9+	Conv CD8	0.0596876	0.314361
TNK-CR2:P208:M21	TIGIT	MFI	CD8 CM*	CD8:R7+RA+	0.906678	0.691968
TNK-CR2:P208:M12	CCR8	MFI	CD8 CM*	CD8:R7+RA+	0.690056	0.519215
TNK-CR2:P208:FM15	CXCR6	Frequency_functional	CXCR6+	CD8 CM*	0.00888099	0.0430821
TNK-CR2:P208:FM21	TIGIT	Frequency_functional	TIGIT+	CD8 CM*	0.0517021	0.16343
TNK-CR2:P218:M11	CXCR3	MFI	CD8:Naive	CD8:R7+RA+	0.677631	0.896195
TNK-CR2:P218:M12	CCR8	MFI	CD8:Naive	CD8:R7+RA+	0.00222335	0.0100362
TNK-CR2:P218:M13	CCR9	MFI	CD8:Naive	CD8:R7+RA+	0.0095904	0.0515671
TNK-CR2:P218:M14	CCR4	MFI	CD8:Naive	CD8:R7+RA+	0.00219565	0.0104574
TNK-CR2:P218:FM14	CCR4	Frequency_functional	CCR4+	CD8:Naive	0.493089	0.910509
TNK-CR2:P218:FM12	CCR8	Frequency_functional	CCR8+	CD8:Naive	0.407823	0.481717
TNK-CR2:P218:FM13	CCR9	Frequency_functional	CCR9+	CD8:Naive	0.0495019	0.145308
TNK-CR2:P218:FM11	CXCR3	Frequency_functional	CXCR3+	CD8:Naive	0.971675	0.519215
TNK-CR2:P218:FM15	CXCR6	Frequency_functional	CXCR6+	CD8:Naive	0.724197	0.68918
TNK-CR2:P218:FM21	TIGIT	Frequency_functional	TIGIT+	CD8:Naive	0.903167	0.983097
TNK-CR2:P220:M11	CXCR3	MFI	CD8:TSCM	CD8:R7+RA+	0.0301485	0.148195
TNK-CR2:P220:M21	TIGIT	MFI	CD8:TSCM	CD8:R7+RA+	0.00165451	0.0100362
TNK-CR2:P220:M12	CCR8	MFI	CD8:TSCM	CD8:R7+RA+	0.0152023	0.0330491
TNK-CR2:P220:M13	CCR9	MFI	CD8:TSCM	CD8:R7+RA+	0.809625	0.778768
TNK-CR2:P220:M14	CCR4	MFI	CD8:TSCM	CD8:R7+RA+	0.314546	0.551273
TNK-CR2:P220:M15	CXCR6	MFI	CD8:TSCM	CD8:R7+RA+	0.897598	0.761001
TNK-CR2:P220:FM14	CCR4	Frequency_functional	CCR4+	CD8:TSCM	0.734196	0.701069
TNK-CR2:P220:FM12	CCR8	Frequency_functional	CCR8+	CD8:TSCM	0.0026236	0.0146302
TNK-CR2:P220:FM13	CCR9	Frequency_functional	CCR9+	CD8:TSCM	0.915322	0.990727
TNK-CR2:P220:FM11	CXCR3	Frequency_functional	CXCR3+	CD8:TSCM	0.0373364	0.26833
TNK-CR2:P220:FM15	CXCR6	Frequency_functional	CXCR6+	CD8:TSCM	0.0386949	0.0118174
TNK-CR2:P220:FM21	TIGIT	Frequency_functional	TIGIT+	CD8:TSCM	0.00165451	0.0100362
TNK-CR2:P223:M11	CXCR3	MFI	CD8 CM	CD8:R7+RA-	0.0301154	0.148385
TNK-CR2:P223:M21	TIGIT	MFI	CD8 CM	CD8:R7+RA-	0.0379794	0.0549312
TNK-CR2:P223:M12	CCR8	MFI	CD8 CM	CD8:R7+RA-	0.142219	0.182474
TNK-CR2:P223:M13	CCR9	MFI	CD8 CM	CD8:R7+RA-	0.398665	0.386786
TNK-CR2:P223:M14	CCR4	MFI	CD8 CM	CD8:R7+RA-	0.0678212	0.12506
TNK-CR2:P223:FM14	CCR4	Frequency_functional	CCR4+	CD8 CM	0.171223	0.29292
TNK-CR2:P223:FM11	CXCR3	Frequency_functional	CXCR3+	CD8 CM	0.0306979	0.219742
TNK-CR2:P223:FM15	CXCR6	Frequency_functional	CXCR6+	CD8 CM	0.482774	0.550217
TNK-CR2:P223:FM21	TIGIT	Frequency_functional	TIGIT+	CD8 CM	0.0036853	0.0174777
TNK-CR2:P233:M11	CXCR3	MFI	CD8 TM*	CD8:R7+RA-	0.179045	0.486368
TNK-CR2:P233:M21	TIGIT	MFI	CD8 TM*	CD8:R7+RA-	0.718148	0.870416
TNK-CR2:P233:M12	CCR8	MFI	CD8 TM*	CD8:R7+RA-	0.377534	0.528185
TNK-CR2:P233:M14	CCR4	MFI	CD8 TM*	CD8:R7+RA-	0.901552	0.825646
TNK-CR2:P233:FM14	CCR4	Frequency_functional	CCR4+	CD8 TM*	0.796846	0.799421
TNK-CR2:P233:FM12	CCR8	Frequency_functional	CCR8+	CD8 TM*	0.108532	0.182993
TNK-CR2:P233:FM11	CXCR3	Frequency_functional	CXCR3+	CD8 TM*	0.201511	0.668563
TNK-CR2:P233:FM15	CXCR6	Frequency_functional	CXCR6+	CD8 TM*	0.102216	0.0498962
TNK-CR2:P233:FM21	TIGIT	Frequency_functional	TIGIT+	CD8 TM*	0.0556514	0.0568984
TNK-CR2:P252:M21	TIGIT	MFI	CD8 TE	CD8:R7-RA+	0.231289	0.421909
TNK-CR2:P252:M12	CCR8	MFI	CD8 TE	CD8:R7-RA+	0.0239202	0.0324419
TNK-CR2:P252:M13	CCR9	MFI	CD8 TE	CD8:R7-RA+	0.0159702	0.0801886
TNK-CR2:P252:FM12	CCR8	Frequency_functional	CCR8+	CD8 TE	0.292208	0.462258
TNK-CR2:P252:FM13	CCR9	Frequency_functional	CCR9+	CD8 TE	0.00353897	0.0330491
TNK-CR2:P262:M11	CXCR3	MFI	CD8 TE*	CD8:R7-RA+	0.71825	0.839987
TNK-CR2:P262:M12	CCR8	MFI	CD8 TE*	CD8:R7-RA+	0.0100938	0.0146684
TNK-CR2:P262:M13	CCR9	MFI	CD8 TE*	CD8:R7-RA+	0.00838949	0.0346491
TNK-CR2:P262:M14	CCR4	MFI	CD8 TE*	CD8:R7-RA+	0.00262273	0.0149993
TNK-CR2:P262:M15	CXCR6	MFI	CD8 TE*	CD8:R7-RA+	0.282422	0.528984
TNK-CR2:P262:FM14	CCR4	Frequency_functional	CCR4+	CD8 TE*	0.0621977	0.29292
TNK-CR2:P262:FM12	CCR8	Frequency_functional	CCR8+	CD8 TE*	0.469872	0.597965
TNK-CR2:P262:FM13	CCR9	Frequency_functional	CCR9+	CD8 TE*	0.154991	0.244754
TNK-CR2:P262:FM11	CXCR3	Frequency_functional	CXCR3+	CD8 TE*	0.382069	0.674377
TNK-CR2:P262:FM15	CXCR6	Frequency_functional	CXCR6+	CD8 TE*	0.673094	0.46187
TNK-CR2:P262:FM21	TIGIT	Frequency_functional	TIGIT+	CD8 TE*	0.0107576	0.0338038
TNK-CR2:P281:M11	CXCR3	MFI	CD8 EM	CD8:R7-RA-	0.603344	0.791811
TNK-CR2:P281:M21	TIGIT	MFI	CD8 EM	CD8:R7-RA-	0.955243	0.838906
TNK-CR2:P281:M12	CCR8	MFI	CD8 EM	CD8:R7-RA-	0.0691847	0.0931348
TNK-CR2:P281:M13	CCR9	MFI	CD8 EM	CD8:R7-RA-	0.227132	0.574407
TNK-CR2:P281:M14	CCR4	MFI	CD8 EM	CD8:R7-RA-	0.0136678	0.0611203
TNK-CR2:P281:M15	CXCR6	MFI	CD8 EM	CD8:R7-RA-	0.596363	0.861198
TNK-CR2:P281:FM14	CCR4	Frequency_functional	CCR4+	CD8 EM	0.11981	0.314361
TNK-CR2:P281:FM13	CCR9	Frequency_functional	CCR9+	CD8 EM	0.0467364	0.235363
TNK-CR2:P281:FM11	CXCR3	Frequency_functional	CXCR3+	CD8 EM	0.252687	0.595513
TNK-CR2:P281:FM15	CXCR6	Frequency_functional	CXCR6+	CD8 EM	0.612319	0.966878
TNK-CR2:P281:FM21	TIGIT	Frequency_functional	TIGIT+	CD8 EM	0.0742628	0.175656
TNK-CR2:P291:M11	CXCR3	MFI	CD8 TM	CD8:R7-RA-	0.322758	0.29292
TNK-CR2:P291:M21	TIGIT	MFI	CD8 TM	CD8:R7-RA-	0.238252	0.1987
TNK-CR2:P291:M12	CCR8	MFI	CD8 TM	CD8:R7-RA-	0.064523	0.0733799
TNK-CR2:P291:M13	CCR9	MFI	CD8 TM	CD8:R7-RA-	0.064523	0.274095
TNK-CR2:P291:M14	CCR4	MFI	CD8 TM	CD8:R7-RA-	0.00326124	0.0422768
TNK-CR2:P291:FM14	CCR4	Frequency_functional	CCR4+	CD8 TM	0.0139266	0.112615
TNK-CR2:P291:FM12	CCR8	Frequency_functional	CCR8+	CD8 TM	0.197246	0.294067
TNK-CR2:P291:FM13	CCR9	Frequency_functional	CCR9+	CD8 TM	0.0209531	0.137611
TNK-CR2:P291:FM11	CXCR3	Frequency_functional	CXCR3+	CD8 TM	0.128016	0.254031
TNK-CR2:P291:FM15	CXCR6	Frequency_functional	CXCR6+	CD8 TM	0.77585	0.658686
TNK-CR2:P204:FM11	CXCR3	Frequency_functional	CXCR3+	Conv CD8	0.141957	0.39214
TNK-CR2:P204:FM15	CXCR6	Frequency_functional	CXCR6+	Conv CD8	0.942952	0.491748
TNK-CR2:P204:FM21	TIGIT	Frequency_functional	TIGIT+	Conv CD8	0.12273	0.271825
TNK-CR2:P321:M11	CXCR3	MFI	MAIT	Vd1-Vg9-	0.290302	0.50465
TNK-CR2:P321:M21	TIGIT	MFI	MAIT	Vd1-Vg9-	0.00165451	0.0100362
TNK-CR2:P321:M12	CCR8	MFI	MAIT	Vd1-Vg9-	0.00165451	0.0100362
TNK-CR2:P321:M13	CCR9	MFI	MAIT	Vd1-Vg9-	0.0095904	0.0118174
TNK-CR2:P321:M15	CXCR6	MFI	MAIT	Vd1-Vg9-	0.0947945	0.251605
TNK-CR2:P321:FM14	CCR4	Frequency_functional	CCR4+	MAIT	0.137041	0.108787
TNK-CR2:P321:FM12	CCR8	Frequency_functional	CCR8+	MAIT	0.00485839	0.0193583
TNK-CR2:P321:FM13	CCR9	Frequency_functional	CCR9+	MAIT	0.0244036	0.0100362
TNK-CR2:P322:M11	CXCR3	MFI	CD4+ MAIT	MAIT	0.160388	0.29292
TNK-CR2:P322:M21	TIGIT	MFI	CD4+ MAIT	MAIT	0.137041	0.186696
TNK-CR2:P322:M12	CCR8	MFI	CD4+ MAIT	MAIT	0.875958	0.876796
TNK-CR2:P322:M13	CCR9	MFI	CD4+ MAIT	MAIT	0.960687	0.496874
TNK-CR2:P322:M14	CCR4	MFI	CD4+ MAIT	MAIT	0.313877	0.48078
TNK-CR2:P322:FM14	CCR4	Frequency_functional	CCR4+	CD4+ MAIT	0.754092	0.535806
TNK-CR2:P322:FM13	CCR9	Frequency_functional	CCR9+	CD4+ MAIT	0.799319	0.22455
TNK-CR2:P322:FM21	TIGIT	Frequency_functional	TIGIT+	CD4+ MAIT	0.767437	0.836074
TNK-CR2:P327:M11	CXCR3	MFI	CD8+ MAIT	MAIT	0.0719375	0.103204
TNK-CR2:P327:M12	CCR8	MFI	CD8+ MAIT	MAIT	0.00165451	0.0100362
TNK-CR2:P327:M15	CXCR6	MFI	CD8+ MAIT	MAIT	0.240894	0.55094
TNK-CR2:P327:FM14	CCR4	Frequency_functional	CCR4+	CD8+ MAIT	0.23283	0.236639
TNK-CR2:P327:FM12	CCR8	Frequency_functional	CCR8+	CD8+ MAIT	0.00165451	0.0100362
TNK-CR2:P327:FM13	CCR9	Frequency_functional	CCR9+	CD8+ MAIT	0.874803	0.72365
TNK-CR2:P327:FM11	CXCR3	Frequency_functional	CXCR3+	CD8+ MAIT	0.00767689	0.0308472
TNK-CR2:P327:FM15	CXCR6	Frequency_functional	CXCR6+	CD8+ MAIT	0.120791	0.340271
TNK-CR2:P327:FM21	TIGIT	Frequency_functional	TIGIT+	CD8+ MAIT	0.836246	0.63833
TNK-CR2:P321:FM15	CXCR6	Frequency_functional	CXCR6+	MAIT	0.041212	0.132957
TNK-CR2:P332:M11	CXCR3	MFI	DN MAIT	MAIT	0.800369	0.432944
TNK-CR2:P332:M21	TIGIT	MFI	DN MAIT	MAIT	0.0200496	0.0179676
TNK-CR2:P332:M12	CCR8	MFI	DN MAIT	MAIT	0.00165451	0.0100362
TNK-CR2:P332:M13	CCR9	MFI	DN MAIT	MAIT	0.0317258	0.0832218
TNK-CR2:P332:M14	CCR4	MFI	DN MAIT	MAIT	0.019395	0.0201742
TNK-CR2:P332:M15	CXCR6	MFI	DN MAIT	MAIT	0.71825	0.752486
TNK-CR2:P332:FM14	CCR4	Frequency_functional	CCR4+	DN MAIT	0.47502	0.876407
TNK-CR2:P332:FM12	CCR8	Frequency_functional	CCR8+	DN MAIT	0.00187459	0.0101106
TNK-CR2:P332:FM13	CCR9	Frequency_functional	CCR9+	DN MAIT	0.446106	0.240707
TNK-CR2:P332:FM15	CXCR6	Frequency_functional	CXCR6+	DN MAIT	0.243904	0.415878
TNK-CR2:P332:FM21	TIGIT	Frequency_functional	TIGIT+	DN MAIT	0.642233	0.274424
TNK-CR2:P337:M12	CCR8	MFI	DP MAIT	MAIT	0.693054	0.512724
TNK-CR2:P337:M13	CCR9	MFI	DP MAIT	MAIT	0.154516	0.207616
TNK-CR2:P337:M15	CXCR6	MFI	DP MAIT	MAIT	0.115869	0.317911
TNK-CR2:P337:FM14	CCR4	Frequency_functional	CCR4+	DP MAIT	0.0133465	0.0432961
TNK-CR2:P337:FM12	CCR8	Frequency_functional	CCR8+	DP MAIT	0.00378045	0.0247151
TNK-CR2:P337:FM13	CCR9	Frequency_functional	CCR9+	DP MAIT	0.00222335	0.0109722
TNK-CR2:P337:FM15	CXCR6	Frequency_functional	CXCR6+	DP MAIT	0.00929163	0.0919378
TNK-CR2:P337:FM21	TIGIT	Frequency_functional	TIGIT+	DP MAIT	0.00707946	0.0303439
TNK-CR2:P321:FM21	TIGIT	Frequency_functional	TIGIT+	MAIT	0.142219	0.039042
TNK-CR2:P345:M11	CXCR3	MFI	Vg9+Vd2-	Vg9+	0.265708	0.403752
TNK-CR2:P345:M21	TIGIT	MFI	Vg9+Vd2-	Vg9+	0.487395	0.528185
TNK-CR2:P345:M13	CCR9	MFI	Vg9+Vd2-	Vg9+	0.26682	0.650144
TNK-CR2:P345:M14	CCR4	MFI	Vg9+Vd2-	Vg9+	0.243904	0.420891
TNK-CR2:P345:M15	CXCR6	MFI	Vg9+Vd2-	Vg9+	0.906678	0.801836
TNK-CR2:P345:FM14	CCR4	Frequency_functional	CCR4+	Vg9+Vd2-	0.715326	0.906207
TNK-CR2:P345:FM15	CXCR6	Frequency_functional	CXCR6+	Vg9+Vd2-	0.1498	0.0919378
TNK-CR2:P345:FM21	TIGIT	Frequency_functional	TIGIT+	Vg9+Vd2-	0.817297	0.879492
TNK-CR2:P359:M11	CXCR3	MFI	Vg9+Vd2high	Vg9+	0.153027	0.519914
TNK-CR2:P359:M21	TIGIT	MFI	Vg9+Vd2high	Vg9+	0.828922	0.906207
TNK-CR2:P359:M13	CCR9	MFI	Vg9+Vd2high	Vg9+	0.102805	0.128836
TNK-CR2:P359:M14	CCR4	MFI	Vg9+Vd2high	Vg9+	0.241857	0.462258
TNK-CR2:P359:M15	CXCR6	MFI	Vg9+Vd2high	Vg9+	0.254893	0.389301
TNK-CR2:P359:FM13	CCR9	Frequency_functional	CCR9+	Vg9+Vd2high	0.64114	0.861198
TNK-CR2:P359:FM11	CXCR3	Frequency_functional	CXCR3+	Vg9+Vd2high	0.46912	0.906207
TNK-CR2:P359:FM21	TIGIT	Frequency_functional	TIGIT+	Vg9+Vd2high	0.198004	0.0587989
TNK-CR2:P373:M21	TIGIT	MFI	Vg9+Vd2low	Vg9+	0.00165451	0.0100362
TNK-CR2:P373:M14	CCR4	MFI	Vg9+Vd2low	Vg9+	0.00165451	0.0100362
TNK-CR2:P373:M15	CXCR6	MFI	Vg9+Vd2low	Vg9+	0.712475	0.945462
TNK-CR2:P373:FM14	CCR4	Frequency_functional	CCR4+	Vg9+Vd2low	0.00253875	0.015821
TNK-CR2:P373:FM11	CXCR3	Frequency_functional	CXCR3+	Vg9+Vd2low	0.140121	0.52026

## Sheet: Supplementary Figure 9d
Source Data for Supplementary Figure 9d
Trait ID	Marker	Trait type	Subset	Parent	p value (FDR corrected) - All	p value (FDR corrected) - Non-hospitalized	Significant_all samples (p<0.01)	Significant_non-hospitalized samples at sample collection (p<0.012)	Significant sample group (all samples vs. only non-hospitalized at sample collection)
BDC-CR1:P15:F	NA	Frequency	MZ	B cells	0.00263884	0.0170768	x	NS	All patients only
BDC-CR1:P20:FM6	CD86	Frequency_functional	CD86+	Naive	0.00821655	0.0690392	x	NS	All patients only
BDC-CR1:P50:M2	CCR2	MFI	Monocytes	Myeloid	0.0027573	0.0138776	x	NS	All patients only
BDC-CR1:P52:FM1	CCR1	Frequency_functional	CCR1+	cMo	0.00262273	0.0190591	x	NS	All patients only
BDC-CR1:P54:FM8	IFNAR2	Frequency_functional	IFNAR2+	iMo	0.00917793	0.0422768	x	NS	All patients only
BDC-CR1:P56:M8	IFNAR2	MFI	ncMo	Monocytes	0.00818937	0.053063	x	NS	All patients only
BDC-CR1:P83:M8	IFNAR2	MFI	CD5- cDC2s	cDC2s and DC3s	0.00488867	0.0190591	x	NS	All patients only
BDC-CR1:P83:FM8	IFNAR2	Frequency_functional	IFNAR2+	CD5- cDC2s	0.00349225	0.0123184	x	NS	All patients only
BDC-CR1:P90:F	NA	Frequency	CD14+ DC3s	DCs	0.0021959	0.02469	x	NS	All patients only
BDC-CR1:P93:M1	CCR1	MFI	CD14+ DC3s	DC3s	0.00318816	0.0125273	x	NS	All patients only
BDC-CR1:P98:M8	IFNAR2	MFI	CD14- DC3s	DC3s	0.00276464	0.0170768	x	NS	All patients only
BDC-CR1:P98:FM8	IFNAR2	Frequency_functional	IFNAR2+	CD14- DC3s	0.0055971	0.0125273	x	NS	All patients only
BDC-CR1:P105:M8	IFNAR2	MFI	Late plasmablasts	Clean-up_PBs1	0.00808729	0.0416506	x	NS	All patients only
BDC-CR2:P7:M11	CXCR3	MFI	Basophils	Non-NK	0.00521075	0.0303587	x	NS	All patients only
BDC-CR2:P40:FM11	CXCR3	Frequency_functional	CXCR3+	CD38low IM	0.00353897	0.0349703	x	NS	All patients only
BDC-CR2:P67:M13	CCR9	MFI	pDCs	CD123+	0.00507515	0.0123184	x	NS	All patients only
BDC-CR2:P78:M14	CCR4	MFI	CD5+ cDC2s	cDC2s and DC3s	0.00803669	0.0138776	x	NS	All patients only
BDC-CR2:P83:FM11	CXCR3	Frequency_functional	CXCR3+	CD5- cDC2s	0.00261679	0.0162759	x	NS	All patients only
BDC-CR2:P93:FM11	CXCR3	Frequency_functional	CXCR3+	CD14+ DC3s	0.00887768	0.0595414	x	NS	All patients only
BDC-CR2:P98:M14	CCR4	MFI	CD14- DC3s	DC3s	0.00349225	0.0190591	x	NS	All patients only
TNK-CR1:P7:M10	CD38	MFI	Early NK	Non-myeloid	0.00581623	0.0432961	x	NS	All patients only
TNK-CR1:P9:F	NA	Frequency	EarlyNK:CD161+CD38-	Early NK	0.00263884	0.0268492	x	NS	All patients only
TNK-CR1:P11:F	NA	Frequency	EarlyNK:CD161-CD38-	Early NK	0.00997065	0.0437416	x	NS	All patients only
TNK-CR1:P23:F	NA	Frequency	NK1:CD161-CD38-	NK1	0.00912243	0.0745619	x	NS	All patients only
TNK-CR1:P33:F	NA	Frequency	ILCs	CD3- cells	0.0036853	0.0193583	x	NS	All patients only
TNK-CR1:P39:M7	CX3CR1	MFI	Terminal NK	Non-myeloid	0.00469012	0.018798	x	NS	All patients only
TNK-CR1:P39:FM7	CX3CR1	Frequency_functional	CX3CR1+	Terminal NK	0.00336773	0.0179262	x	NS	All patients only
TNK-CR1:P42:F	NA	Frequency	TerminalNK:CD161-CD38+	Terminal NK	0.00398947	0.0534832	x	NS	All patients only
TNK-CR1:P90:M7	CX3CR1	MFI	CD4 CM*	CD4:R7+RA+	0.00729332	0.0330491	x	NS	All patients only
TNK-CR1:P95:F	NA	Frequency	CD4 CM*:CD56+CD161+	CD4 CM*	0.0038329	0.0162759	x	NS	All patients only
TNK-CR1:P98:F	NA	Frequency	CD4 CM*:CD56-CD161-	CD4 CM*	0.00409625	0.0422768	x	NS	All patients only
TNK-CR1:P90:FM7	CX3CR1	Frequency_functional	CX3CR1+	CD4 CM*	0.0026236	0.0190591	x	NS	All patients only
TNK-CR1:P100:FM1	CCR1	Frequency_functional	CCR1+	CD4:Naive	0.00565467	0.0303439	x	NS	All patients only
TNK-CR1:P107:F	NA	Frequency	CD4 naive:CD56-CD161+	CD4:Naive	0.00507515	0.021634	x	NS	All patients only
TNK-CR1:P110:M10	CD38	MFI	CD4:TSCM	CD4:R7+RA+	0.00520552	0.0125273	x	NS	All patients only
TNK-CR1:P110:M7	CX3CR1	MFI	CD4:TSCM	CD4:R7+RA+	0.00165451	0.0123184	x	NS	All patients only
TNK-CR1:P110:FM4	CCR5	Frequency_functional	CCR5+	CD4:TSCM	0.00712949	0.0360886	x	NS	All patients only
TNK-CR1:P113:F	NA	Frequency	CD4 TSCM:CD38-DR+	CD4:TSCM	0.00262273	0.0190591	x	NS	All patients only
TNK-CR1:P121:F	NA	Frequency	CD4 CM	Conv CD4	0.0045373	0.0329271	x	NS	All patients only
TNK-CR1:P121:M18	CD161	MFI	CD4 CM	CD4:R7+RA-	0.00675612	0.0316243	x	NS	All patients only
TNK-CR1:P121:M4	CCR5	MFI	CD4 CM	CD4:R7+RA-	0.00888099	0.0307611	x	NS	All patients only
TNK-CR1:P127:F	NA	Frequency	CD4 CM:CD56+CD161-	CD4 CM	0.00355675	0.0187249	x	NS	All patients only
TNK-CR1:P128:F	NA	Frequency	CD4 CM:CD56-CD161+	CD4 CM	0.0036853	0.0190591	x	NS	All patients only
TNK-CR1:P160:M2	CCR2	MFI	CD4 TE*	CD4:R7-RA+	0.00521075	0.0223914	x	NS	All patients only
TNK-CR1:P200:M4	CCR5	MFI	PD-1 TFH	CXCR5+	0.00286469	0.0190591	x	NS	All patients only
TNK-CR1:P218:M19	CD95	MFI	CD8:Naive	CD8:R7+RA+	0.00507515	0.0232038	x	NS	All patients only
TNK-CR1:P218:M4	CCR5	MFI	CD8:Naive	CD8:R7+RA+	0.00566331	0.0170768	x	NS	All patients only
TNK-CR1:P220:M20	PD1	MFI	CD8:TSCM	CD8:R7+RA+	0.00443732	0.015119	x	NS	All patients only
TNK-CR1:P223:F	NA	Frequency	CD8 CM	Conv CD8	0.0021959	0.0128374	x	NS	All patients only
TNK-CR1:P252:M10	CD38	MFI	CD8 TE	CD8:R7-RA+	0.00309399	0.0187249	x	NS	All patients only
TNK-CR1:P262:M1	CCR1	MFI	CD8 TE*	CD8:R7-RA+	0.00326973	0.0315049	x	NS	All patients only
TNK-CR1:P262:M10	CD38	MFI	CD8 TE*	CD8:R7-RA+	0.00469612	0.0745619	x	NS	All patients only
TNK-CR1:P266:F	NA	Frequency	CD8 TE*:CD38-DR-	CD8 TE*	0.00614974	0.039042	x	NS	All patients only
TNK-CR1:P284:F	NA	Frequency	CD8 EM:CD38-DR+	CD8 EM	0.00614974	0.015821	x	NS	All patients only
TNK-CR1:P292:F	NA	Frequency	CD8 TM:CD38+DR+	CD8 TM	0.00614974	0.0919128	x	NS	All patients only
TNK-CR1:P321:FM2	CCR2	Frequency_functional	CCR2+	MAIT	0.00837332	0.0360886	x	NS	All patients only
TNK-CR1:P337:F	NA	Frequency	DP MAIT	MAIT	0.00887768	0.0288511	x	NS	All patients only
TNK-CR1:P364:F	NA	Frequency	Vd2highCD27+CD161-:CD16+	Vd2high:CD27+CD161-	0.00729332	0.0330491	x	NS	All patients only
TNK-CR1:P407:F	NA	Frequency	CD8 naive:CD56+CD161-	CD8:Naive	0.0038329	0.0170768	x	NS	All patients only
TNK-CR2:P39:M13	CCR9	MFI	Terminal NK	Non-myeloid	0.00464722	0.0690392	x	NS	All patients only
TNK-CR2:P39:M14	CCR4	MFI	Terminal NK	Non-myeloid	0.00309399	0.0416506	x	NS	All patients only
TNK-CR2:P39:FM14	CCR4	Frequency_functional	CCR4+	Terminal NK	0.0045373	0.0692367	x	NS	All patients only
TNK-CR2:P39:FM11	CXCR3	Frequency_functional	CXCR3+	Terminal NK	0.00219565	0.015821	x	NS	All patients only
TNK-CR2:P46:M15	CXCR6	MFI	NKT cells	T cells	0.0074172	0.0316243	x	NS	All patients only
TNK-CR2:P110:M21	TIGIT	MFI	CD4:TSCM	CD4:R7+RA+	0.00276464	0.0315442	x	NS	All patients only
TNK-CR2:P110:M13	CCR9	MFI	CD4:TSCM	CD4:R7+RA+	0.00653861	0.0301591	x	NS	All patients only
TNK-CR2:P110:M14	CCR4	MFI	CD4:TSCM	CD4:R7+RA+	0.00531654	0.0430821	x	NS	All patients only
TNK-CR2:P110:FM14	CCR4	Frequency_functional	CCR4+	CD4:TSCM	0.00286469	0.0330491	x	NS	All patients only
TNK-CR2:P110:FM12	CCR8	Frequency_functional	CCR8+	CD4:TSCM	0.00499539	0.0330491	x	NS	All patients only
TNK-CR2:P110:FM11	CXCR3	Frequency_functional	CXCR3+	CD4:TSCM	0.0045373	0.0329271	x	NS	All patients only
TNK-CR2:P179:M21	TIGIT	MFI	CD4 EM	CD4:R7-RA-	0.00257097	0.0162341	x	NS	All patients only
TNK-CR2:P208:FM15	CXCR6	Frequency_functional	CXCR6+	CD8 CM*	0.00888099	0.0430821	x	NS	All patients only
TNK-CR2:P218:M13	CCR9	MFI	CD8:Naive	CD8:R7+RA+	0.0095904	0.0515671	x	NS	All patients only
TNK-CR2:P220:FM12	CCR8	Frequency_functional	CCR8+	CD8:TSCM	0.0026236	0.0146302	x	NS	All patients only
TNK-CR2:P223:FM21	TIGIT	Frequency_functional	TIGIT+	CD8 CM	0.0036853	0.0174777	x	NS	All patients only
TNK-CR2:P252:FM13	CCR9	Frequency_functional	CCR9+	CD8 TE	0.00353897	0.0330491	x	NS	All patients only
TNK-CR2:P262:M13	CCR9	MFI	CD8 TE*	CD8:R7-RA+	0.00838949	0.0346491	x	NS	All patients only
TNK-CR2:P262:M14	CCR4	MFI	CD8 TE*	CD8:R7-RA+	0.00262273	0.0149993	x	NS	All patients only
TNK-CR2:P291:M14	CCR4	MFI	CD8 TM	CD8:R7-RA-	0.00326124	0.0422768	x	NS	All patients only
TNK-CR2:P321:FM12	CCR8	Frequency_functional	CCR8+	MAIT	0.00485839	0.0193583	x	NS	All patients only
TNK-CR2:P327:FM11	CXCR3	Frequency_functional	CXCR3+	CD8+ MAIT	0.00767689	0.0308472	x	NS	All patients only
TNK-CR2:P337:FM12	CCR8	Frequency_functional	CCR8+	DP MAIT	0.00378045	0.0247151	x	NS	All patients only
TNK-CR2:P337:FM15	CXCR6	Frequency_functional	CXCR6+	DP MAIT	0.00929163	0.0919378	x	NS	All patients only
TNK-CR2:P337:FM21	TIGIT	Frequency_functional	TIGIT+	DP MAIT	0.00707946	0.0303439	x	NS	All patients only
TNK-CR2:P373:FM14	CCR4	Frequency_functional	CCR4+	Vg9+Vd2low	0.00253875	0.015821	x	NS	All patients only
BDC-CR1:P50:M8	IFNAR2	MFI	Monocytes	Myeloid	0.00165451	0.0100362	x	x	Both
BDC-CR1:P50:M1	CCR1	MFI	Monocytes	Myeloid	0.00165451	0.0116719	x	x	Both
BDC-CR1:P52:M8	IFNAR2	MFI	cMo	Monocytes	0.00165451	0.0100362	x	x	Both
BDC-CR1:P52:M1	CCR1	MFI	cMo	Monocytes	0.00165451	0.0100362	x	x	Both
BDC-CR1:P52:M2	CCR2	MFI	cMo	Monocytes	0.00189042	0.0100362	x	x	Both
BDC-CR1:P52:FM2	CCR2	Frequency_functional	CCR2+	cMo	0.0021802	0.0108284	x	x	Both
BDC-CR1:P52:FM8	IFNAR2	Frequency_functional	IFNAR2+	cMo	0.00165451	0.0100362	x	x	Both
BDC-CR1:P50:FM8	IFNAR2	Frequency_functional	IFNAR2+	Monocytes	0.00167752	0.0100362	x	x	Both
BDC-CR1:P54:M2	CCR2	MFI	iMo	Monocytes	0.00318816	0.0116719	x	x	Both
BDC-CR1:P54:FM2	CCR2	Frequency_functional	CCR2+	iMo	0.00210609	0.0100362	x	x	Both
BDC-CR1:P61:M7	CX3CR1	MFI	cDC1s	DCs	0.00393207	0.0100362	x	x	Both
BDC-CR1:P66:F	NA	Frequency	pDCs	Myeloid	0.00165451	0.0100362	x	x	Both
BDC-CR1:P67:M7	CX3CR1	MFI	pDCs	CD123+	0.0036853	0.0100362	x	x	Both
BDC-CR1:P87:F	NA	Frequency	DC3s	Myeloid	0.00187459	0.0100362	x	x	Both
BDC-CR1:P92:F	NA	Frequency	CD14+ DC3s	Myeloid	0.00165451	0.0114082	x	x	Both
BDC-CR1:P93:M8	IFNAR2	MFI	CD14+ DC3s	DC3s	0.00274831	0.0116719	x	x	Both
BDC-CR2:P83:M13	CCR9	MFI	CD5- cDC2s	cDC2s and DC3s	0.00276464	0.0109722	x	x	Both
TNK-CR1:P7:M7	CX3CR1	MFI	Early NK	Non-myeloid	0.00309415	0.0101989	x	x	Both
TNK-CR1:P21:F	NA	Frequency	NK1:CD161+CD38-	NK1	0.00165451	0.0100362	x	x	Both
TNK-CR1:P51:FM16	CD39	Frequency_functional	CD39+	DN NKT	0.00507515	0.0116719	x	x	Both
TNK-CR1:P100:M20	PD1	MFI	CD4:Naive	CD4:R7+RA+	0.00165451	0.0109722	x	x	Both
TNK-CR1:P100:M1	CCR1	MFI	CD4:Naive	CD4:R7+RA+	0.00165451	0.0100362	x	x	Both
TNK-CR1:P100:M4	CCR5	MFI	CD4:Naive	CD4:R7+RA+	0.00165451	0.0100362	x	x	Both
TNK-CR1:P105:F	NA	Frequency	CD4 naive:CD56+CD161+	CD4:Naive	0.00165451	0.0100362	x	x	Both
TNK-CR1:P100:FM7	CX3CR1	Frequency_functional	CX3CR1+	CD4:Naive	0.00409625	0.0100362	x	x	Both
TNK-CR1:P112:F	NA	Frequency	CD4 TSCM:CD38+DR-	CD4:TSCM	0.00511584	0.0116719	x	x	Both
TNK-CR1:P114:F	NA	Frequency	CD4 TSCM:CD38-DR-	CD4:TSCM	0.0038329	0.0104574	x	x	Both
TNK-CR1:P115:F	NA	Frequency	CD4 TSCM:CD56+CD161+	CD4:TSCM	0.00165451	0.0100362	x	x	Both
TNK-CR1:P110:FM7	CX3CR1	Frequency_functional	CX3CR1+	CD4:TSCM	0.00165451	0.0100362	x	x	Both
TNK-CR1:P121:M10	CD38	MFI	CD4 CM	CD4:R7+RA-	0.00888099	0.0106839	x	x	Both
TNK-CR1:P121:FM1	CCR1	Frequency_functional	CCR1+	CD4 CM	0.00165451	0.0116719	x	x	Both
TNK-CR1:P123:F	NA	Frequency	CD4 CM:CD38+DR-	CD4 CM	0.00187459	0.0100362	x	x	Both
TNK-CR1:P125:F	NA	Frequency	CD4 CM:CD38-DR-	CD4 CM	0.00210609	0.0100362	x	x	Both
TNK-CR1:P131:M1	CCR1	MFI	CD4 TM*	CD4:R7+RA-	0.00253875	0.0100362	x	x	Both
TNK-CR1:P160:F	NA	Frequency	CD4 TE*	Conv CD4	0.00165451	0.011166	x	x	Both
TNK-CR1:P165:F	NA	Frequency	CD4 TE*:CD56+CD161+	CD4 TE*	0.00165451	0.0100362	x	x	Both
TNK-CR1:P189:M1	CCR1	MFI	CD4 TM	CD4:R7-RA-	0.00165451	0.0100362	x	x	Both
TNK-CR1:P200:M1	CCR1	MFI	PD-1 TFH	CXCR5+	0.00165451	0.0100362	x	x	Both
TNK-CR1:P202:M1	CCR1	MFI	PD1+ TFH	CXCR5+	0.00409625	0.0101989	x	x	Both
TNK-CR1:P218:M20	PD1	MFI	CD8:Naive	CD8:R7+RA+	0.00254339	0.0100362	x	x	Both
TNK-CR1:P218:M18	CD161	MFI	CD8:Naive	CD8:R7+RA+	0.00165451	0.0101989	x	x	Both
TNK-CR1:P218:FM1	CCR1	Frequency_functional	CCR1+	CD8:Naive	0.00276464	0.0116719	x	x	Both
TNK-CR1:P253:F	NA	Frequency	CD8 TE:CD38+DR+	CD8 TE	0.0026236	0.0116719	x	x	Both
TNK-CR1:P255:F	NA	Frequency	CD8 TE:CD38-DR+	CD8 TE	0.00276464	0.0100362	x	x	Both
TNK-CR1:P256:F	NA	Frequency	CD8 TE:CD38-DR-	CD8 TE	0.00165451	0.0100362	x	x	Both
TNK-CR2:P100:M11	CXCR3	MFI	CD4:Naive	CD4:R7+RA+	0.00165451	0.0100362	x	x	Both
TNK-CR2:P100:M14	CCR4	MFI	CD4:Naive	CD4:R7+RA+	0.00165451	0.0100362	x	x	Both
TNK-CR2:P110:M15	CXCR6	MFI	CD4:TSCM	CD4:R7+RA+	0.00165451	0.0100362	x	x	Both
TNK-CR2:P131:M21	TIGIT	MFI	CD4 TM*	CD4:R7+RA-	0.00219565	0.0109722	x	x	Both
TNK-CR2:P150:FM15	CXCR6	Frequency_functional	CXCR6+	CD4 TE	0.00257097	0.011166	x	x	Both
TNK-CR2:P160:FM15	CXCR6	Frequency_functional	CXCR6+	CD4 TE*	0.00407086	0.0100362	x	x	Both
TNK-CR2:P218:M12	CCR8	MFI	CD8:Naive	CD8:R7+RA+	0.00222335	0.0100362	x	x	Both
TNK-CR2:P218:M14	CCR4	MFI	CD8:Naive	CD8:R7+RA+	0.00219565	0.0104574	x	x	Both
TNK-CR2:P220:M21	TIGIT	MFI	CD8:TSCM	CD8:R7+RA+	0.00165451	0.0100362	x	x	Both
TNK-CR2:P220:FM21	TIGIT	Frequency_functional	TIGIT+	CD8:TSCM	0.00165451	0.0100362	x	x	Both
TNK-CR2:P321:M21	TIGIT	MFI	MAIT	Vd1-Vg9-	0.00165451	0.0100362	x	x	Both
TNK-CR2:P321:M12	CCR8	MFI	MAIT	Vd1-Vg9-	0.00165451	0.0100362	x	x	Both
TNK-CR2:P321:M13	CCR9	MFI	MAIT	Vd1-Vg9-	0.0095904	0.0118174	x	x	Both
TNK-CR2:P327:M12	CCR8	MFI	CD8+ MAIT	MAIT	0.00165451	0.0100362	x	x	Both
TNK-CR2:P327:FM12	CCR8	Frequency_functional	CCR8+	CD8+ MAIT	0.00165451	0.0100362	x	x	Both
TNK-CR2:P332:M12	CCR8	MFI	DN MAIT	MAIT	0.00165451	0.0100362	x	x	Both
TNK-CR2:P332:FM12	CCR8	Frequency_functional	CCR8+	DN MAIT	0.00187459	0.0101106	x	x	Both
TNK-CR2:P337:FM13	CCR9	Frequency_functional	CCR9+	DP MAIT	0.00222335	0.0109722	x	x	Both
TNK-CR2:P373:M21	TIGIT	MFI	Vg9+Vd2low	Vg9+	0.00165451	0.0100362	x	x	Both
TNK-CR2:P373:M14	CCR4	MFI	Vg9+Vd2low	Vg9+	0.00165451	0.0100362	x	x	Both
BDC-CR1:P61:M1	CCR1	MFI	cDC1s	DCs	0.017517	0.0104574	NS	x	Hospitalized patients only
TNK-CR1:P87:M10	CD38	MFI	Conv CD4	Conventional T cells	0.0128436	0.0116719	NS	x	Hospitalized patients only
TNK-CR1:P160:M19	CD95	MFI	CD4 TE*	CD4:R7-RA+	0.0232615	0.011166	NS	x	Hospitalized patients only
TNK-CR1:P223:M7	CX3CR1	MFI	CD8 CM	CD8:R7+RA-	0.0159702	0.0101989	NS	x	Hospitalized patients only
TNK-CR2:P321:FM13	CCR9	Frequency_functional	CCR9+	MAIT	0.0244036	0.0100362	NS	x	Hospitalized patients only
TNK-CR2:P220:FM15	CXCR6	Frequency_functional	CXCR6+	CD8:TSCM	0.0386949	0.0118174	NS	x	Hospitalized patients only

## Sheet: Supplementary Figure 9e
Source Data for Supplementary Figure 9e
FlowJo ID	Severity	Trait ID	Trait type	Marker	Subset	Parent	Percentage or MFI
4000	Healthy	TNK-CR1:P321:F	Freq_subset		MAIT	T cells	0.9179
4001	Healthy	TNK-CR1:P321:F	Freq_subset		MAIT	T cells	1.8362
4002	Healthy	TNK-CR1:P321:F	Freq_subset		MAIT	T cells	1.0339
4003	Healthy	TNK-CR1:P321:F	Freq_subset		MAIT	T cells	0.9217
4004	Healthy	TNK-CR1:P321:F	Freq_subset		MAIT	T cells	2.7338
4005	Healthy	TNK-CR1:P321:F	Freq_subset		MAIT	T cells	3.9382
4006	Healthy	TNK-CR1:P321:F	Freq_subset		MAIT	T cells	1.1594
4007	Healthy	TNK-CR1:P321:F	Freq_subset		MAIT	T cells	1.196
4008	Healthy	TNK-CR1:P321:F	Freq_subset		MAIT	T cells	3.04
4009	Healthy	TNK-CR1:P321:F	Freq_subset		MAIT	T cells	7.5586
4010	Healthy	TNK-CR1:P321:F	Freq_subset		MAIT	T cells	2.8745
4011	Healthy	TNK-CR1:P321:F	Freq_subset		MAIT	T cells	3.2546
4012	Healthy	TNK-CR1:P321:F	Freq_subset		MAIT	T cells	4.5957
4013	Healthy	TNK-CR1:P321:F	Freq_subset		MAIT	T cells	4.9117
4014	Healthy	TNK-CR1:P321:F	Freq_subset		MAIT	T cells	1.7855
4015	Healthy	TNK-CR1:P321:F	Freq_subset		MAIT	T cells	2.1801
4016	Healthy	TNK-CR1:P321:F	Freq_subset		MAIT	T cells	7.7504
4017	Healthy	TNK-CR1:P321:F	Freq_subset		MAIT	T cells	3.1886
4018	Healthy	TNK-CR1:P321:F	Freq_subset		MAIT	T cells	0.2202
4019	Healthy	TNK-CR1:P321:F	Freq_subset		MAIT	T cells	4.1546
4020	Healthy	TNK-CR1:P321:F	Freq_subset		MAIT	T cells	4.8354
4021	Healthy	TNK-CR1:P321:F	Freq_subset		MAIT	T cells	2.9338
4022	Healthy	TNK-CR1:P321:F	Freq_subset		MAIT	T cells	1.8732
4023	Healthy	TNK-CR1:P321:F	Freq_subset		MAIT	T cells	0.3904
4024	Healthy	TNK-CR1:P321:F	Freq_subset		MAIT	T cells	0.5267
4025	Healthy	TNK-CR1:P321:F	Freq_subset		MAIT	T cells	2.9679
4026	Healthy	TNK-CR1:P321:F	Freq_subset		MAIT	T cells	2.2353
4027	Healthy	TNK-CR1:P321:F	Freq_subset		MAIT	T cells	7.9589
4028	Healthy	TNK-CR1:P321:F	Freq_subset		MAIT	T cells	2.0034
4029	Healthy	TNK-CR1:P321:F	Freq_subset		MAIT	T cells	1.8267
4030	Critical (ventilation)	TNK-CR1:P321:F	Freq_subset		MAIT	T cells	0.7126
4031	Severe (no venitlation)	TNK-CR1:P321:F	Freq_subset		MAIT	T cells	0.3637
4032	Critical (ventilation)	TNK-CR1:P321:F	Freq_subset		MAIT	T cells	0.1563
4033	Severe (no venitlation)	TNK-CR1:P321:F	Freq_subset		MAIT	T cells	0.5363
4034	Severe (no venitlation)	TNK-CR1:P321:F	Freq_subset		MAIT	T cells	0.1641
4035	Severe (no venitlation)	TNK-CR1:P321:F	Freq_subset		MAIT	T cells	1.3056
4036	Critical (ventilation)	TNK-CR1:P321:F	Freq_subset		MAIT	T cells	0.2821
4037	Critical (ventilation)	TNK-CR1:P321:F	Freq_subset		MAIT	T cells	0.2812
4038	Severe (no venitlation)	TNK-CR1:P321:F	Freq_subset		MAIT	T cells	0.1101
4039	Severe (no venitlation)	TNK-CR1:P321:F	Freq_subset		MAIT	T cells	0.3195
4040	Mild	TNK-CR1:P321:F	Freq_subset		MAIT	T cells	1.6106
4041	Mild	TNK-CR1:P321:F	Freq_subset		MAIT	T cells	2.7198
4042	Moderate	TNK-CR1:P321:F	Freq_subset		MAIT	T cells	1.0961
4043	Mild	TNK-CR1:P321:F	Freq_subset		MAIT	T cells	1.2266
4044	Mild	TNK-CR1:P321:F	Freq_subset		MAIT	T cells	0.2198
4045	Mild	TNK-CR1:P321:F	Freq_subset		MAIT	T cells	2.6812
4046	Moderate	TNK-CR1:P321:F	Freq_subset		MAIT	T cells	1.204
4047	Mild	TNK-CR1:P321:F	Freq_subset		MAIT	T cells	3.4347
4048	Healthy	TNK-CR1:P321:F	Freq_subset		MAIT	T cells	2.8973
4049	Healthy	TNK-CR1:P321:F	Freq_subset		MAIT	T cells	1.461
4050	Healthy	TNK-CR1:P321:F	Freq_subset		MAIT	T cells	0.9779
4051	Healthy	TNK-CR1:P321:F	Freq_subset		MAIT	T cells	3.9189
4052	Healthy	TNK-CR1:P321:F	Freq_subset		MAIT	T cells	1.1602
4053	Healthy	TNK-CR1:P321:F	Freq_subset		MAIT	T cells	2.1677
4054	Healthy	TNK-CR1:P321:F	Freq_subset		MAIT	T cells	3.5055
4055	Healthy	TNK-CR1:P321:F	Freq_subset		MAIT	T cells	7.8518
4056	Healthy	TNK-CR1:P321:F	Freq_subset		MAIT	T cells	0.3637
4057	Healthy	TNK-CR1:P321:F	Freq_subset		MAIT	T cells	0.5806
4058	Healthy	TNK-CR1:P321:F	Freq_subset		MAIT	T cells	1.4223
4059	Healthy	TNK-CR1:P321:F	Freq_subset		MAIT	T cells	0.7273
4060	Healthy	TNK-CR1:P321:F	Freq_subset		MAIT	T cells	0.6885
4061	Healthy	TNK-CR1:P321:F	Freq_subset		MAIT	T cells	1.0938
4062	Healthy	TNK-CR1:P321:F	Freq_subset		MAIT	T cells	2.2355
4063	Healthy	TNK-CR1:P321:F	Freq_subset		MAIT	T cells	1.3143
4064	Healthy	TNK-CR1:P321:F	Freq_subset		MAIT	T cells	1.3898
4065	Healthy	TNK-CR1:P321:F	Freq_subset		MAIT	T cells	0.2696
4066	Healthy	TNK-CR1:P321:F	Freq_subset		MAIT	T cells	5.6896
4067	Healthy	TNK-CR1:P321:F	Freq_subset		MAIT	T cells	2.428
4068	Healthy	TNK-CR1:P321:F	Freq_subset		MAIT	T cells	15.604
4069	Healthy	TNK-CR1:P321:F	Freq_subset		MAIT	T cells	0.5393
4070	Healthy	TNK-CR1:P321:F	Freq_subset		MAIT	T cells	0.2001
4071	Healthy	TNK-CR1:P321:F	Freq_subset		MAIT	T cells	0.3308
4072	Healthy	TNK-CR1:P321:F	Freq_subset		MAIT	T cells	1.5801
4073	Healthy	TNK-CR1:P321:F	Freq_subset		MAIT	T cells	1.7395
4074	Healthy	TNK-CR1:P321:F	Freq_subset		MAIT	T cells	1.549
4075	Healthy	TNK-CR1:P321:F	Freq_subset		MAIT	T cells	0.4875
4076	Healthy	TNK-CR1:P321:F	Freq_subset		MAIT	T cells	0.3139
4077	Healthy	TNK-CR1:P321:F	Freq_subset		MAIT	T cells	0.07816
4078	Critical (ventilation)	TNK-CR1:P321:F	Freq_subset		MAIT	T cells	0.431
4079	Severe (no venitlation)	TNK-CR1:P321:F	Freq_subset		MAIT	T cells	0.2131
4080	Severe (no venitlation)	TNK-CR1:P321:F	Freq_subset		MAIT	T cells	0.1668
4081	Critical (ventilation)	TNK-CR1:P321:F	Freq_subset		MAIT	T cells	0.3087
4082	Critical (ventilation)	TNK-CR1:P321:F	Freq_subset		MAIT	T cells	0.0485
4083	Critical (ventilation)	TNK-CR1:P321:F	Freq_subset		MAIT	T cells	0.4413
4084	Critical (ventilation)	TNK-CR1:P321:F	Freq_subset		MAIT	T cells	0.3728
4085	Critical (ventilation)	TNK-CR1:P321:F	Freq_subset		MAIT	T cells	0.1382
4086	Critical (ventilation)	TNK-CR1:P321:F	Freq_subset		MAIT	T cells	0.1001
4087	Severe (no venitlation)	TNK-CR1:P321:F	Freq_subset		MAIT	T cells	0.7488
4088	Mild	TNK-CR1:P321:F	Freq_subset		MAIT	T cells	0.7952
4089	Moderate	TNK-CR1:P321:F	Freq_subset		MAIT	T cells	4.2701
4090	Mild	TNK-CR1:P321:F	Freq_subset		MAIT	T cells	2.9739
4091	Moderate	TNK-CR1:P321:F	Freq_subset		MAIT	T cells	0.5838
4092	Moderate	TNK-CR1:P321:F	Freq_subset		MAIT	T cells	1.0913
4093	Moderate	TNK-CR1:P321:F	Freq_subset		MAIT	T cells	1.5206
4094	Moderate	TNK-CR1:P321:F	Freq_subset		MAIT	T cells	1.5339
4095	Moderate	TNK-CR1:P321:F	Freq_subset		MAIT	T cells	1.1055
4096	Healthy	TNK-CR1:P321:F	Freq_subset		MAIT	T cells	0.2258
4097	Healthy	TNK-CR1:P321:F	Freq_subset		MAIT	T cells	2.1126
4098	Healthy	TNK-CR1:P321:F	Freq_subset		MAIT	T cells	3.7678
4099	Healthy	TNK-CR1:P321:F	Freq_subset		MAIT	T cells	1.4524
4100	Healthy	TNK-CR1:P321:F	Freq_subset		MAIT	T cells	5.1538
4101	Healthy	TNK-CR1:P321:F	Freq_subset		MAIT	T cells	1.9212
4102	Healthy	TNK-CR1:P321:F	Freq_subset		MAIT	T cells	5.2349
4103	Healthy	TNK-CR1:P321:F	Freq_subset		MAIT	T cells	4.2044
4104	Healthy	TNK-CR1:P321:F	Freq_subset		MAIT	T cells	3.1978
4105	Healthy	TNK-CR1:P321:F	Freq_subset		MAIT	T cells	5.3599
4106	Healthy	TNK-CR1:P321:F	Freq_subset		MAIT	T cells	1.6378
4108	Healthy	TNK-CR1:P321:F	Freq_subset		MAIT	T cells	2.7091
4109	Healthy	TNK-CR1:P321:F	Freq_subset		MAIT	T cells	4.4745
4110	Healthy	TNK-CR1:P321:F	Freq_subset		MAIT	T cells	4.8169
4111	Healthy	TNK-CR1:P321:F	Freq_subset		MAIT	T cells	0.554
4112	Healthy	TNK-CR1:P321:F	Freq_subset		MAIT	T cells	2.1178
4113	Healthy	TNK-CR1:P321:F	Freq_subset		MAIT	T cells	0.8172
4114	Healthy	TNK-CR1:P321:F	Freq_subset		MAIT	T cells	3.6629
4115	Healthy	TNK-CR1:P321:F	Freq_subset		MAIT	T cells	2.1028
4116	Healthy	TNK-CR1:P321:F	Freq_subset		MAIT	T cells	3.402
4117	Healthy	TNK-CR1:P321:F	Freq_subset		MAIT	T cells	0.9675
4118	Healthy	TNK-CR1:P321:F	Freq_subset		MAIT	T cells	2.7443
4119	Healthy	TNK-CR1:P321:F	Freq_subset		MAIT	T cells	0.8499
4120	Healthy	TNK-CR1:P321:F	Freq_subset		MAIT	T cells	1.1607
4121	Critical (ventilation)	TNK-CR1:P321:F	Freq_subset		MAIT	T cells	0.06034
4122	Severe (no venitlation)	TNK-CR1:P321:F	Freq_subset		MAIT	T cells	0.5595
4124	Critical (ventilation)	TNK-CR1:P321:F	Freq_subset		MAIT	T cells	0.1813
4125	Severe (no venitlation)	TNK-CR1:P321:F	Freq_subset		MAIT	T cells	0.1318
4126	Critical (ventilation)	TNK-CR1:P321:F	Freq_subset		MAIT	T cells	0.5106
4127	Severe (no venitlation)	TNK-CR1:P321:F	Freq_subset		MAIT	T cells	0.4448
4128	Critical (ventilation)	TNK-CR1:P321:F	Freq_subset		MAIT	T cells	0.09824
4129	Critical (ventilation)	TNK-CR1:P321:F	Freq_subset		MAIT	T cells	0.1633
4130	Critical (ventilation)	TNK-CR1:P321:F	Freq_subset		MAIT	T cells	0.1689
4131	Severe (no venitlation)	TNK-CR1:P321:F	Freq_subset		MAIT	T cells	0.9798
4132	Moderate	TNK-CR1:P321:F	Freq_subset		MAIT	T cells	1.8524
4133	Mild	TNK-CR1:P321:F	Freq_subset		MAIT	T cells	1.5937
4134	Mild	TNK-CR1:P321:F	Freq_subset		MAIT	T cells	1.9318
4135	Moderate	TNK-CR1:P321:F	Freq_subset		MAIT	T cells	0.7914
4136	Healthy	TNK-CR1:P321:F	Freq_subset		MAIT	T cells	4.0768
4137	Healthy	TNK-CR1:P321:F	Freq_subset		MAIT	T cells	0.7839
4138	Healthy	TNK-CR1:P321:F	Freq_subset		MAIT	T cells	1.8091
4139	Healthy	TNK-CR1:P321:F	Freq_subset		MAIT	T cells	8.4506
4140	Healthy	TNK-CR1:P321:F	Freq_subset		MAIT	T cells	6.3616
4141	Healthy	TNK-CR1:P321:F	Freq_subset		MAIT	T cells	5.1131
4142	Healthy	TNK-CR1:P321:F	Freq_subset		MAIT	T cells	2.6012
4143	Healthy	TNK-CR1:P321:F	Freq_subset		MAIT	T cells	3.1249
4144	Healthy	TNK-CR1:P321:F	Freq_subset		MAIT	T cells	0.3229
4145	Healthy	TNK-CR1:P321:F	Freq_subset		MAIT	T cells	1.5402
4146	Healthy	TNK-CR1:P321:F	Freq_subset		MAIT	T cells	0.3294
4147	Healthy	TNK-CR1:P321:F	Freq_subset		MAIT	T cells	0.5034
4148	Healthy	TNK-CR1:P321:F	Freq_subset		MAIT	T cells	5.5283
4149	Healthy	TNK-CR1:P321:F	Freq_subset		MAIT	T cells	0.1178
4150	Healthy	TNK-CR1:P321:F	Freq_subset		MAIT	T cells	0.8151
4151	Healthy	TNK-CR1:P321:F	Freq_subset		MAIT	T cells	0.1704
4152	Healthy	TNK-CR1:P321:F	Freq_subset		MAIT	T cells	0.5033
4153	Healthy	TNK-CR1:P321:F	Freq_subset		MAIT	T cells	1.4803
4154	Healthy	TNK-CR1:P321:F	Freq_subset		MAIT	T cells	2.4579
4155	Healthy	TNK-CR1:P321:F	Freq_subset		MAIT	T cells	2.5222
4156	Healthy	TNK-CR1:P321:F	Freq_subset		MAIT	T cells	4.2042
4157	Healthy	TNK-CR1:P321:F	Freq_subset		MAIT	T cells	5.2985
4158	Healthy	TNK-CR1:P321:F	Freq_subset		MAIT	T cells	1.1186
4159	Healthy	TNK-CR1:P321:F	Freq_subset		MAIT	T cells	11.064
4160	Healthy	TNK-CR1:P321:F	Freq_subset		MAIT	T cells	1.0804
4161	Healthy	TNK-CR1:P321:F	Freq_subset		MAIT	T cells	1.3875
4162	Healthy	TNK-CR1:P321:F	Freq_subset		MAIT	T cells	4.5235
4163	Healthy	TNK-CR1:P321:F	Freq_subset		MAIT	T cells	0.9244
4164	Healthy	TNK-CR1:P321:F	Freq_subset		MAIT	T cells	0.5644
4165	Healthy	TNK-CR1:P321:F	Freq_subset		MAIT	T cells	0.9991
4166	Healthy	TNK-CR1:P321:F	Freq_subset		MAIT	T cells	0.9223
4167	Critical (ventilation)	TNK-CR1:P321:F	Freq_subset		MAIT	T cells	0.05944
4168	Critical (ventilation)	TNK-CR1:P321:F	Freq_subset		MAIT	T cells	0.1506
4169	Severe (no venitlation)	TNK-CR1:P321:F	Freq_subset		MAIT	T cells	0.8513
4170	Critical (ventilation)	TNK-CR1:P321:F	Freq_subset		MAIT	T cells	0.08633
4171	Critical (ventilation)	TNK-CR1:P321:F	Freq_subset		MAIT	T cells	0.215
4172	Critical (ventilation)	TNK-CR1:P321:F	Freq_subset		MAIT	T cells	0.1028
4173	Severe (no venitlation)	TNK-CR1:P321:F	Freq_subset		MAIT	T cells	0.165
4174	Severe (no venitlation)	TNK-CR1:P321:F	Freq_subset		MAIT	T cells	1.6126
4175	Severe (no venitlation)	TNK-CR1:P321:F	Freq_subset		MAIT	T cells	0.6465
4176	Severe (no venitlation)	TNK-CR1:P321:F	Freq_subset		MAIT	T cells	0.9125
4177	Mild	TNK-CR1:P321:F	Freq_subset		MAIT	T cells	0.1082
4178	Mild	TNK-CR1:P321:F	Freq_subset		MAIT	T cells	2.3041
4179	Moderate	TNK-CR1:P321:F	Freq_subset		MAIT	T cells	1.3275
4180	Mild	TNK-CR1:P321:F	Freq_subset		MAIT	T cells	1.2482
4181	Moderate	TNK-CR1:P321:F	Freq_subset		MAIT	T cells	1.6438
4182	Moderate	TNK-CR1:P321:F	Freq_subset		MAIT	T cells	1.6893
4183	Moderate	TNK-CR1:P321:F	Freq_subset		MAIT	T cells	0.1731
4184	Moderate	TNK-CR1:P321:F	Freq_subset		MAIT	T cells	1.1149
4185	Healthy	TNK-CR1:P321:F	Freq_subset		MAIT	T cells	4.755
4186	Healthy	TNK-CR1:P321:F	Freq_subset		MAIT	T cells	1.0359
4187	Healthy	TNK-CR1:P321:F	Freq_subset		MAIT	T cells	2.954
4188	Healthy	TNK-CR1:P321:F	Freq_subset		MAIT	T cells	0.6108
4189	Healthy	TNK-CR1:P321:F	Freq_subset		MAIT	T cells	12.26
4190	Healthy	TNK-CR1:P321:F	Freq_subset		MAIT	T cells	1.1917
4191	Healthy	TNK-CR1:P321:F	Freq_subset		MAIT	T cells	0.07145
4192	Healthy	TNK-CR1:P321:F	Freq_subset		MAIT	T cells	0.05274
4193	Healthy	TNK-CR1:P321:F	Freq_subset		MAIT	T cells	0.9097
4194	Healthy	TNK-CR1:P321:F	Freq_subset		MAIT	T cells	7.1347
4195	Healthy	TNK-CR1:P321:F	Freq_subset		MAIT	T cells	3.1242
4196	Healthy	TNK-CR1:P321:F	Freq_subset		MAIT	T cells	5.8448
4197	Healthy	TNK-CR1:P321:F	Freq_subset		MAIT	T cells	5.6137
4198	Healthy	TNK-CR1:P321:F	Freq_subset		MAIT	T cells	0.2687
4199	Healthy	TNK-CR1:P321:F	Freq_subset		MAIT	T cells	5.3581
4200	Healthy	TNK-CR1:P321:F	Freq_subset		MAIT	T cells	11.829
4201	Healthy	TNK-CR1:P321:F	Freq_subset		MAIT	T cells	1.9412
4202	Healthy	TNK-CR1:P321:F	Freq_subset		MAIT	T cells	1.6977
4203	Healthy	TNK-CR1:P321:F	Freq_subset		MAIT	T cells	0.2461
4204	Healthy	TNK-CR1:P321:F	Freq_subset		MAIT	T cells	0.7202
4205	Healthy	TNK-CR1:P321:F	Freq_subset		MAIT	T cells	1.0832
4206	Healthy	TNK-CR1:P321:F	Freq_subset		MAIT	T cells	0.4077
4207	Healthy	TNK-CR1:P321:F	Freq_subset		MAIT	T cells	0.277
4208	Healthy	TNK-CR1:P321:F	Freq_subset		MAIT	T cells	0.6803
4209	Healthy	TNK-CR1:P321:F	Freq_subset		MAIT	T cells	0.824
4210	Healthy	TNK-CR1:P321:F	Freq_subset		MAIT	T cells	0.7427
4211	Healthy	TNK-CR1:P321:F	Freq_subset		MAIT	T cells	1.0127
4212	Healthy	TNK-CR1:P321:F	Freq_subset		MAIT	T cells	0.514
4213	Healthy	TNK-CR1:P321:F	Freq_subset		MAIT	T cells	2.8939
4214	Healthy	TNK-CR1:P321:F	Freq_subset		MAIT	T cells	0.9356
4215	Critical (ventilation)	TNK-CR1:P321:F	Freq_subset		MAIT	T cells	0.2003
4216	Severe (no venitlation)	TNK-CR1:P321:F	Freq_subset		MAIT	T cells	1.1353
4217	Severe (no venitlation)	TNK-CR1:P321:F	Freq_subset		MAIT	T cells	0.1871
4220	Severe (no venitlation)	TNK-CR1:P321:F	Freq_subset		MAIT	T cells	1.5363
4221	Critical (ventilation)	TNK-CR1:P321:F	Freq_subset		MAIT	T cells	0.5362
4222	Severe (no venitlation)	TNK-CR1:P321:F	Freq_subset		MAIT	T cells	3.4937
4223	Critical (ventilation)	TNK-CR1:P321:F	Freq_subset		MAIT	T cells	0.06495
4224	Critical (ventilation)	TNK-CR1:P321:F	Freq_subset		MAIT	T cells	0.2981
4225	Moderate	TNK-CR1:P321:F	Freq_subset		MAIT	T cells	3.2658
4226	Mild	TNK-CR1:P321:F	Freq_subset		MAIT	T cells	3.7312
4227	Moderate	TNK-CR1:P321:F	Freq_subset		MAIT	T cells	6.2969
4228	Moderate	TNK-CR1:P321:F	Freq_subset		MAIT	T cells	3.2347
4229	Moderate	TNK-CR1:P321:F	Freq_subset		MAIT	T cells	2.4716
4230	Mild	TNK-CR1:P321:F	Freq_subset		MAIT	T cells	4.5528
4231	Moderate	TNK-CR1:P321:F	Freq_subset		MAIT	T cells	2.6806
4232	Mild	TNK-CR1:P321:F	Freq_subset		MAIT	T cells	1.6272
4233	Healthy	TNK-CR1:P321:F	Freq_subset		MAIT	T cells	0.6286
4234	Healthy	TNK-CR1:P321:F	Freq_subset		MAIT	T cells	0.3536
4235	Healthy	TNK-CR1:P321:F	Freq_subset		MAIT	T cells	0.2395
4236	Healthy	TNK-CR1:P321:F	Freq_subset		MAIT	T cells	2.4834
4237	Healthy	TNK-CR1:P321:F	Freq_subset		MAIT	T cells	0.4512
4238	Healthy	TNK-CR1:P321:F	Freq_subset		MAIT	T cells	0.8841
4239	Healthy	TNK-CR1:P321:F	Freq_subset		MAIT	T cells	0.1966
4240	Healthy	TNK-CR1:P321:F	Freq_subset		MAIT	T cells	2.5335
4241	Healthy	TNK-CR1:P321:F	Freq_subset		MAIT	T cells	1.0104
4242	Healthy	TNK-CR1:P321:F	Freq_subset		MAIT	T cells	2.9567
4243	Healthy	TNK-CR1:P321:F	Freq_subset		MAIT	T cells	3.4468
4244	Healthy	TNK-CR1:P321:F	Freq_subset		MAIT	T cells	6.1058
4245	Healthy	TNK-CR1:P321:F	Freq_subset		MAIT	T cells	0.7145
4246	Healthy	TNK-CR1:P321:F	Freq_subset		MAIT	T cells	7.8622
4247	Healthy	TNK-CR1:P321:F	Freq_subset		MAIT	T cells	5.6296
4248	Healthy	TNK-CR1:P321:F	Freq_subset		MAIT	T cells	0.79
4249	Healthy	TNK-CR1:P321:F	Freq_subset		MAIT	T cells	5.7504
4250	Healthy	TNK-CR1:P321:F	Freq_subset		MAIT	T cells	1.4088
4251	Healthy	TNK-CR1:P321:F	Freq_subset		MAIT	T cells	0.6795
4252	Healthy	TNK-CR1:P321:F	Freq_subset		MAIT	T cells	2.0113
4253	Healthy	TNK-CR1:P321:F	Freq_subset		MAIT	T cells	1.6111
4254	Healthy	TNK-CR1:P321:F	Freq_subset		MAIT	T cells	7.3319
4255	Healthy	TNK-CR1:P321:F	Freq_subset		MAIT	T cells	2.0921
4256	Healthy	TNK-CR1:P321:F	Freq_subset		MAIT	T cells	4.9903
4257	Healthy	TNK-CR1:P321:F	Freq_subset		MAIT	T cells	0.4166
4258	Healthy	TNK-CR1:P321:F	Freq_subset		MAIT	T cells	1.5059
4259	Healthy	TNK-CR1:P321:F	Freq_subset		MAIT	T cells	1.7915
4260	Healthy	TNK-CR1:P321:F	Freq_subset		MAIT	T cells	8.0755
4261	Critical (ventilation)	TNK-CR1:P321:F	Freq_subset		MAIT	T cells	0.297
4262	Critical (ventilation)	TNK-CR1:P321:F	Freq_subset		MAIT	T cells	0.5678
4264	Severe (no venitlation)	TNK-CR1:P321:F	Freq_subset		MAIT	T cells	1.101
4265	Severe (no venitlation)	TNK-CR1:P321:F	Freq_subset		MAIT	T cells	0.07246
4266	Critical (ventilation)	TNK-CR1:P321:F	Freq_subset		MAIT	T cells	0.07096
4267	Critical (ventilation)	TNK-CR1:P321:F	Freq_subset		MAIT	T cells	0.8717
4268	Severe (no venitlation)	TNK-CR1:P321:F	Freq_subset		MAIT	T cells	0.1687
4269	Mild	TNK-CR1:P321:F	Freq_subset		MAIT	T cells	8.9055
4270	Moderate	TNK-CR1:P321:F	Freq_subset		MAIT	T cells	2.5777
4271	Mild	TNK-CR1:P321:F	Freq_subset		MAIT	T cells	3.025
4272	Mild	TNK-CR1:P321:F	Freq_subset		MAIT	T cells	5.3719
4273	Moderate	TNK-CR1:P321:F	Freq_subset		MAIT	T cells	2.5514
4274	Moderate	TNK-CR1:P321:F	Freq_subset		MAIT	T cells	0.3948
4275	Moderate	TNK-CR1:P321:F	Freq_subset		MAIT	T cells	1.787

## Sheet: Supplementary Figure 9f
Source Data for SupplementaryFigure 9f
FlowJo ID	Severity	Trait ID	Trait type	Subset	Parent	Percentage or MFI
4000	Healthy	TNK-CR1:P121:F	Freq_subset	CD4 CM	Conv CD4	39.577
4000	Healthy	TNK-CR1:P223:F	Freq_subset	CD8 CM	Conv CD8	7.6835
4001	Healthy	TNK-CR1:P121:F	Freq_subset	CD4 CM	Conv CD4	30.411
4001	Healthy	TNK-CR1:P223:F	Freq_subset	CD8 CM	Conv CD8	4.267
4002	Healthy	TNK-CR1:P121:F	Freq_subset	CD4 CM	Conv CD4	34.234
4002	Healthy	TNK-CR1:P223:F	Freq_subset	CD8 CM	Conv CD8	3.2802
4003	Healthy	TNK-CR1:P121:F	Freq_subset	CD4 CM	Conv CD4	36.958
4003	Healthy	TNK-CR1:P223:F	Freq_subset	CD8 CM	Conv CD8	13.51
4004	Healthy	TNK-CR1:P121:F	Freq_subset	CD4 CM	Conv CD4	28.341
4004	Healthy	TNK-CR1:P223:F	Freq_subset	CD8 CM	Conv CD8	3.3611
4005	Healthy	TNK-CR1:P121:F	Freq_subset	CD4 CM	Conv CD4	44.305
4005	Healthy	TNK-CR1:P223:F	Freq_subset	CD8 CM	Conv CD8	12.656
4006	Healthy	TNK-CR1:P121:F	Freq_subset	CD4 CM	Conv CD4	26.747
4006	Healthy	TNK-CR1:P223:F	Freq_subset	CD8 CM	Conv CD8	7.903
4007	Healthy	TNK-CR1:P121:F	Freq_subset	CD4 CM	Conv CD4	26.408
4007	Healthy	TNK-CR1:P223:F	Freq_subset	CD8 CM	Conv CD8	2.9826
4008	Healthy	TNK-CR1:P121:F	Freq_subset	CD4 CM	Conv CD4	41.051
4008	Healthy	TNK-CR1:P223:F	Freq_subset	CD8 CM	Conv CD8	6.4285
4009	Healthy	TNK-CR1:P121:F	Freq_subset	CD4 CM	Conv CD4	45.402
4009	Healthy	TNK-CR1:P223:F	Freq_subset	CD8 CM	Conv CD8	4.7754
4010	Healthy	TNK-CR1:P121:F	Freq_subset	CD4 CM	Conv CD4	32.824
4010	Healthy	TNK-CR1:P223:F	Freq_subset	CD8 CM	Conv CD8	4.318
4011	Healthy	TNK-CR1:P121:F	Freq_subset	CD4 CM	Conv CD4	24.856
4011	Healthy	TNK-CR1:P223:F	Freq_subset	CD8 CM	Conv CD8	4.3648
4012	Healthy	TNK-CR1:P121:F	Freq_subset	CD4 CM	Conv CD4	44.308
4012	Healthy	TNK-CR1:P223:F	Freq_subset	CD8 CM	Conv CD8	17.002
4013	Healthy	TNK-CR1:P121:F	Freq_subset	CD4 CM	Conv CD4	59.212
4013	Healthy	TNK-CR1:P223:F	Freq_subset	CD8 CM	Conv CD8	16.977
4014	Healthy	TNK-CR1:P121:F	Freq_subset	CD4 CM	Conv CD4	50.864
4014	Healthy	TNK-CR1:P223:F	Freq_subset	CD8 CM	Conv CD8	16.155
4015	Healthy	TNK-CR1:P121:F	Freq_subset	CD4 CM	Conv CD4	44.756
4015	Healthy	TNK-CR1:P223:F	Freq_subset	CD8 CM	Conv CD8	15.962
4016	Healthy	TNK-CR1:P121:F	Freq_subset	CD4 CM	Conv CD4	20.204
4016	Healthy	TNK-CR1:P223:F	Freq_subset	CD8 CM	Conv CD8	7.1808
4017	Healthy	TNK-CR1:P121:F	Freq_subset	CD4 CM	Conv CD4	32.205
4017	Healthy	TNK-CR1:P223:F	Freq_subset	CD8 CM	Conv CD8	10.515
4018	Healthy	TNK-CR1:P121:F	Freq_subset	CD4 CM	Conv CD4	38.504
4018	Healthy	TNK-CR1:P223:F	Freq_subset	CD8 CM	Conv CD8	11.54
4019	Healthy	TNK-CR1:P121:F	Freq_subset	CD4 CM	Conv CD4	25.973
4019	Healthy	TNK-CR1:P223:F	Freq_subset	CD8 CM	Conv CD8	7.6091
4020	Healthy	TNK-CR1:P121:F	Freq_subset	CD4 CM	Conv CD4	39.913
4020	Healthy	TNK-CR1:P223:F	Freq_subset	CD8 CM	Conv CD8	9.1982
4021	Healthy	TNK-CR1:P121:F	Freq_subset	CD4 CM	Conv CD4	42.094
4021	Healthy	TNK-CR1:P223:F	Freq_subset	CD8 CM	Conv CD8	11.311
4022	Healthy	TNK-CR1:P121:F	Freq_subset	CD4 CM	Conv CD4	56.482
4022	Healthy	TNK-CR1:P223:F	Freq_subset	CD8 CM	Conv CD8	10.939
4023	Healthy	TNK-CR1:P121:F	Freq_subset	CD4 CM	Conv CD4	42.054
4023	Healthy	TNK-CR1:P223:F	Freq_subset	CD8 CM	Conv CD8	8.5179
4024	Healthy	TNK-CR1:P121:F	Freq_subset	CD4 CM	Conv CD4	38.551
4024	Healthy	TNK-CR1:P223:F	Freq_subset	CD8 CM	Conv CD8	3.8154
4025	Healthy	TNK-CR1:P121:F	Freq_subset	CD4 CM	Conv CD4	44.284
4025	Healthy	TNK-CR1:P223:F	Freq_subset	CD8 CM	Conv CD8	21.288
4026	Healthy	TNK-CR1:P121:F	Freq_subset	CD4 CM	Conv CD4	37.494
4026	Healthy	TNK-CR1:P223:F	Freq_subset	CD8 CM	Conv CD8	3.4542
4027	Healthy	TNK-CR1:P121:F	Freq_subset	CD4 CM	Conv CD4	34.681
4027	Healthy	TNK-CR1:P223:F	Freq_subset	CD8 CM	Conv CD8	5.6987
4028	Healthy	TNK-CR1:P121:F	Freq_subset	CD4 CM	Conv CD4	23.235
4028	Healthy	TNK-CR1:P223:F	Freq_subset	CD8 CM	Conv CD8	2.8329
4029	Healthy	TNK-CR1:P121:F	Freq_subset	CD4 CM	Conv CD4	40.464
4029	Healthy	TNK-CR1:P223:F	Freq_subset	CD8 CM	Conv CD8	15.934
4030	Critical (ventilation)	TNK-CR1:P121:F	Freq_subset	CD4 CM	Conv CD4	32.468
4030	Critical (ventilation)	TNK-CR1:P223:F	Freq_subset	CD8 CM	Conv CD8	1.7372
4031	Severe (no venitlation)	TNK-CR1:P121:F	Freq_subset	CD4 CM	Conv CD4	57.504
4031	Severe (no venitlation)	TNK-CR1:P223:F	Freq_subset	CD8 CM	Conv CD8	3.3775
4032	Critical (ventilation)	TNK-CR1:P121:F	Freq_subset	CD4 CM	Conv CD4	35.55
4032	Critical (ventilation)	TNK-CR1:P223:F	Freq_subset	CD8 CM	Conv CD8	5.513
4033	Severe (no venitlation)	TNK-CR1:P121:F	Freq_subset	CD4 CM	Conv CD4	42.896
4033	Severe (no venitlation)	TNK-CR1:P223:F	Freq_subset	CD8 CM	Conv CD8	10.877
4034	Severe (no venitlation)	TNK-CR1:P121:F	Freq_subset	CD4 CM	Conv CD4	30.327
4034	Severe (no venitlation)	TNK-CR1:P223:F	Freq_subset	CD8 CM	Conv CD8	3.8861
4035	Severe (no venitlation)	TNK-CR1:P121:F	Freq_subset	CD4 CM	Conv CD4	44.984
4035	Severe (no venitlation)	TNK-CR1:P223:F	Freq_subset	CD8 CM	Conv CD8	9.6545
4036	Critical (ventilation)	TNK-CR1:P121:F	Freq_subset	CD4 CM	Conv CD4	66.059
4036	Critical (ventilation)	TNK-CR1:P223:F	Freq_subset	CD8 CM	Conv CD8	6.8
4037	Critical (ventilation)	TNK-CR1:P121:F	Freq_subset	CD4 CM	Conv CD4	33.244
4037	Critical (ventilation)	TNK-CR1:P223:F	Freq_subset	CD8 CM	Conv CD8	5.2547
4038	Severe (no venitlation)	TNK-CR1:P121:F	Freq_subset	CD4 CM	Conv CD4	32.124
4038	Severe (no venitlation)	TNK-CR1:P223:F	Freq_subset	CD8 CM	Conv CD8	5.8382
4039	Severe (no venitlation)	TNK-CR1:P121:F	Freq_subset	CD4 CM	Conv CD4	40.934
4039	Severe (no venitlation)	TNK-CR1:P223:F	Freq_subset	CD8 CM	Conv CD8	8.055
4040	Mild	TNK-CR1:P121:F	Freq_subset	CD4 CM	Conv CD4	54.069
4040	Mild	TNK-CR1:P223:F	Freq_subset	CD8 CM	Conv CD8	8.6247
4041	Mild	TNK-CR1:P121:F	Freq_subset	CD4 CM	Conv CD4	27.468
4041	Mild	TNK-CR1:P223:F	Freq_subset	CD8 CM	Conv CD8	8.684
4042	Moderate	TNK-CR1:P121:F	Freq_subset	CD4 CM	Conv CD4	57.495
4042	Moderate	TNK-CR1:P223:F	Freq_subset	CD8 CM	Conv CD8	17.168
4043	Mild	TNK-CR1:P121:F	Freq_subset	CD4 CM	Conv CD4	43.951
4043	Mild	TNK-CR1:P223:F	Freq_subset	CD8 CM	Conv CD8	14.338
4044	Mild	TNK-CR1:P121:F	Freq_subset	CD4 CM	Conv CD4	42.367
4044	Mild	TNK-CR1:P223:F	Freq_subset	CD8 CM	Conv CD8	10.924
4045	Mild	TNK-CR1:P121:F	Freq_subset	CD4 CM	Conv CD4	42.638
4045	Mild	TNK-CR1:P223:F	Freq_subset	CD8 CM	Conv CD8	19.201
4046	Moderate	TNK-CR1:P121:F	Freq_subset	CD4 CM	Conv CD4	28.259
4046	Moderate	TNK-CR1:P223:F	Freq_subset	CD8 CM	Conv CD8	3.1064
4047	Mild	TNK-CR1:P121:F	Freq_subset	CD4 CM	Conv CD4	50.023
4047	Mild	TNK-CR1:P223:F	Freq_subset	CD8 CM	Conv CD8	18.482
4048	Healthy	TNK-CR1:P121:F	Freq_subset	CD4 CM	Conv CD4	17.213
4048	Healthy	TNK-CR1:P223:F	Freq_subset	CD8 CM	Conv CD8	1.0112
4049	Healthy	TNK-CR1:P121:F	Freq_subset	CD4 CM	Conv CD4	42.209
4049	Healthy	TNK-CR1:P223:F	Freq_subset	CD8 CM	Conv CD8	10.396
4050	Healthy	TNK-CR1:P121:F	Freq_subset	CD4 CM	Conv CD4	26.026
4050	Healthy	TNK-CR1:P223:F	Freq_subset	CD8 CM	Conv CD8	3.8789
4051	Healthy	TNK-CR1:P121:F	Freq_subset	CD4 CM	Conv CD4	50.573
4051	Healthy	TNK-CR1:P223:F	Freq_subset	CD8 CM	Conv CD8	10.308
4052	Healthy	TNK-CR1:P121:F	Freq_subset	CD4 CM	Conv CD4	30.499
4052	Healthy	TNK-CR1:P223:F	Freq_subset	CD8 CM	Conv CD8	7.8624
4053	Healthy	TNK-CR1:P121:F	Freq_subset	CD4 CM	Conv CD4	43.019
4053	Healthy	TNK-CR1:P223:F	Freq_subset	CD8 CM	Conv CD8	7.2952
4054	Healthy	TNK-CR1:P121:F	Freq_subset	CD4 CM	Conv CD4	41.527
4054	Healthy	TNK-CR1:P223:F	Freq_subset	CD8 CM	Conv CD8	14.38
4055	Healthy	TNK-CR1:P121:F	Freq_subset	CD4 CM	Conv CD4	21.25
4055	Healthy	TNK-CR1:P223:F	Freq_subset	CD8 CM	Conv CD8	2.2323
4056	Healthy	TNK-CR1:P121:F	Freq_subset	CD4 CM	Conv CD4	47.016
4056	Healthy	TNK-CR1:P223:F	Freq_subset	CD8 CM	Conv CD8	8.5023
4057	Healthy	TNK-CR1:P121:F	Freq_subset	CD4 CM	Conv CD4	34.255
4057	Healthy	TNK-CR1:P223:F	Freq_subset	CD8 CM	Conv CD8	5.5274
4058	Healthy	TNK-CR1:P121:F	Freq_subset	CD4 CM	Conv CD4	46.808
4058	Healthy	TNK-CR1:P223:F	Freq_subset	CD8 CM	Conv CD8	24.682
4059	Healthy	TNK-CR1:P121:F	Freq_subset	CD4 CM	Conv CD4	46.743
4059	Healthy	TNK-CR1:P223:F	Freq_subset	CD8 CM	Conv CD8	19.496
4060	Healthy	TNK-CR1:P121:F	Freq_subset	CD4 CM	Conv CD4	33.745
4060	Healthy	TNK-CR1:P223:F	Freq_subset	CD8 CM	Conv CD8	4.957
4061	Healthy	TNK-CR1:P121:F	Freq_subset	CD4 CM	Conv CD4	40.171
4061	Healthy	TNK-CR1:P223:F	Freq_subset	CD8 CM	Conv CD8	13.189
4062	Healthy	TNK-CR1:P121:F	Freq_subset	CD4 CM	Conv CD4	40.629
4062	Healthy	TNK-CR1:P223:F	Freq_subset	CD8 CM	Conv CD8	5.4484
4063	Healthy	TNK-CR1:P121:F	Freq_subset	CD4 CM	Conv CD4	39.905
4063	Healthy	TNK-CR1:P223:F	Freq_subset	CD8 CM	Conv CD8	4.8177
4064	Healthy	TNK-CR1:P121:F	Freq_subset	CD4 CM	Conv CD4	38.055
4064	Healthy	TNK-CR1:P223:F	Freq_subset	CD8 CM	Conv CD8	18.936
4065	Healthy	TNK-CR1:P121:F	Freq_subset	CD4 CM	Conv CD4	22.444
4065	Healthy	TNK-CR1:P223:F	Freq_subset	CD8 CM	Conv CD8	1.6749
4066	Healthy	TNK-CR1:P121:F	Freq_subset	CD4 CM	Conv CD4	43.222
4066	Healthy	TNK-CR1:P223:F	Freq_subset	CD8 CM	Conv CD8	12.236
4067	Healthy	TNK-CR1:P121:F	Freq_subset	CD4 CM	Conv CD4	32.533
4067	Healthy	TNK-CR1:P223:F	Freq_subset	CD8 CM	Conv CD8	3.9986
4068	Healthy	TNK-CR1:P121:F	Freq_subset	CD4 CM	Conv CD4	46.566
4068	Healthy	TNK-CR1:P223:F	Freq_subset	CD8 CM	Conv CD8	19.196
4069	Healthy	TNK-CR1:P121:F	Freq_subset	CD4 CM	Conv CD4	50.784
4069	Healthy	TNK-CR1:P223:F	Freq_subset	CD8 CM	Conv CD8	20.167
4070	Healthy	TNK-CR1:P121:F	Freq_subset	CD4 CM	Conv CD4	44.956
4070	Healthy	TNK-CR1:P223:F	Freq_subset	CD8 CM	Conv CD8	11.08
4071	Healthy	TNK-CR1:P121:F	Freq_subset	CD4 CM	Conv CD4	48.039
4071	Healthy	TNK-CR1:P223:F	Freq_subset	CD8 CM	Conv CD8	10.311
4072	Healthy	TNK-CR1:P121:F	Freq_subset	CD4 CM	Conv CD4	52.732
4072	Healthy	TNK-CR1:P223:F	Freq_subset	CD8 CM	Conv CD8	13.489
4073	Healthy	TNK-CR1:P121:F	Freq_subset	CD4 CM	Conv CD4	21.305
4073	Healthy	TNK-CR1:P223:F	Freq_subset	CD8 CM	Conv CD8	2.7544
4074	Healthy	TNK-CR1:P121:F	Freq_subset	CD4 CM	Conv CD4	41.618
4074	Healthy	TNK-CR1:P223:F	Freq_subset	CD8 CM	Conv CD8	7.6865
4075	Healthy	TNK-CR1:P121:F	Freq_subset	CD4 CM	Conv CD4	53.363
4075	Healthy	TNK-CR1:P223:F	Freq_subset	CD8 CM	Conv CD8	24.527
4076	Healthy	TNK-CR1:P121:F	Freq_subset	CD4 CM	Conv CD4	54.075
4076	Healthy	TNK-CR1:P223:F	Freq_subset	CD8 CM	Conv CD8	10.939
4077	Healthy	TNK-CR1:P121:F	Freq_subset	CD4 CM	Conv CD4	22.082
4077	Healthy	TNK-CR1:P223:F	Freq_subset	CD8 CM	Conv CD8	5.8336
4078	Critical (ventilation)	TNK-CR1:P121:F	Freq_subset	CD4 CM	Conv CD4	22.743
4078	Critical (ventilation)	TNK-CR1:P223:F	Freq_subset	CD8 CM	Conv CD8	4.0449
4079	Severe (no venitlation)	TNK-CR1:P121:F	Freq_subset	CD4 CM	Conv CD4	40.087
4079	Severe (no venitlation)	TNK-CR1:P223:F	Freq_subset	CD8 CM	Conv CD8	6.1989
4080	Severe (no venitlation)	TNK-CR1:P121:F	Freq_subset	CD4 CM	Conv CD4	35.242
4080	Severe (no venitlation)	TNK-CR1:P223:F	Freq_subset	CD8 CM	Conv CD8	1.7246
4081	Critical (ventilation)	TNK-CR1:P121:F	Freq_subset	CD4 CM	Conv CD4	20.974
4081	Critical (ventilation)	TNK-CR1:P223:F	Freq_subset	CD8 CM	Conv CD8	2.8099
4082	Critical (ventilation)	TNK-CR1:P121:F	Freq_subset	CD4 CM	Conv CD4	22.623
4082	Critical (ventilation)	TNK-CR1:P223:F	Freq_subset	CD8 CM	Conv CD8	4.1009
4083	Critical (ventilation)	TNK-CR1:P121:F	Freq_subset	CD4 CM	Conv CD4	25.666
4083	Critical (ventilation)	TNK-CR1:P223:F	Freq_subset	CD8 CM	Conv CD8	11.686
4084	Critical (ventilation)	TNK-CR1:P121:F	Freq_subset	CD4 CM	Conv CD4	55.415
4084	Critical (ventilation)	TNK-CR1:P223:F	Freq_subset	CD8 CM	Conv CD8	10.27
4085	Critical (ventilation)	TNK-CR1:P121:F	Freq_subset	CD4 CM	Conv CD4	26.399
4085	Critical (ventilation)	TNK-CR1:P223:F	Freq_subset	CD8 CM	Conv CD8	1.8553
4086	Critical (ventilation)	TNK-CR1:P121:F	Freq_subset	CD4 CM	Conv CD4	58.619
4086	Critical (ventilation)	TNK-CR1:P223:F	Freq_subset	CD8 CM	Conv CD8	6.8389
4087	Severe (no venitlation)	TNK-CR1:P121:F	Freq_subset	CD4 CM	Conv CD4	16.012
4087	Severe (no venitlation)	TNK-CR1:P223:F	Freq_subset	CD8 CM	Conv CD8	13.962
4088	Mild	TNK-CR1:P121:F	Freq_subset	CD4 CM	Conv CD4	33.057
4088	Mild	TNK-CR1:P223:F	Freq_subset	CD8 CM	Conv CD8	4.8688
4089	Moderate	TNK-CR1:P121:F	Freq_subset	CD4 CM	Conv CD4	45.535
4089	Moderate	TNK-CR1:P223:F	Freq_subset	CD8 CM	Conv CD8	9.3258
4090	Mild	TNK-CR1:P121:F	Freq_subset	CD4 CM	Conv CD4	39.054
4090	Mild	TNK-CR1:P223:F	Freq_subset	CD8 CM	Conv CD8	6.5832
4091	Moderate	TNK-CR1:P121:F	Freq_subset	CD4 CM	Conv CD4	55.778
4091	Moderate	TNK-CR1:P223:F	Freq_subset	CD8 CM	Conv CD8	6.989
4092	Moderate	TNK-CR1:P121:F	Freq_subset	CD4 CM	Conv CD4	59.768
4092	Moderate	TNK-CR1:P223:F	Freq_subset	CD8 CM	Conv CD8	22.04
4093	Moderate	TNK-CR1:P121:F	Freq_subset	CD4 CM	Conv CD4	40.642
4093	Moderate	TNK-CR1:P223:F	Freq_subset	CD8 CM	Conv CD8	12.886
4094	Moderate	TNK-CR1:P121:F	Freq_subset	CD4 CM	Conv CD4	43.771
4094	Moderate	TNK-CR1:P223:F	Freq_subset	CD8 CM	Conv CD8	17.889
4095	Moderate	TNK-CR1:P121:F	Freq_subset	CD4 CM	Conv CD4	50.005
4095	Moderate	TNK-CR1:P223:F	Freq_subset	CD8 CM	Conv CD8	18.065
4096	Healthy	TNK-CR1:P121:F	Freq_subset	CD4 CM	Conv CD4	55.437
4096	Healthy	TNK-CR1:P223:F	Freq_subset	CD8 CM	Conv CD8	19.205
4097	Healthy	TNK-CR1:P121:F	Freq_subset	CD4 CM	Conv CD4	40.635
4097	Healthy	TNK-CR1:P223:F	Freq_subset	CD8 CM	Conv CD8	10.872
4098	Healthy	TNK-CR1:P121:F	Freq_subset	CD4 CM	Conv CD4	58.105
4098	Healthy	TNK-CR1:P223:F	Freq_subset	CD8 CM	Conv CD8	36.167
4099	Healthy	TNK-CR1:P121:F	Freq_subset	CD4 CM	Conv CD4	50.627
4099	Healthy	TNK-CR1:P223:F	Freq_subset	CD8 CM	Conv CD8	15.502
4100	Healthy	TNK-CR1:P121:F	Freq_subset	CD4 CM	Conv CD4	46.89
4100	Healthy	TNK-CR1:P223:F	Freq_subset	CD8 CM	Conv CD8	12.554
4101	Healthy	TNK-CR1:P121:F	Freq_subset	CD4 CM	Conv CD4	70.786
4101	Healthy	TNK-CR1:P223:F	Freq_subset	CD8 CM	Conv CD8	37.607
4102	Healthy	TNK-CR1:P121:F	Freq_subset	CD4 CM	Conv CD4	58.964
4102	Healthy	TNK-CR1:P223:F	Freq_subset	CD8 CM	Conv CD8	26.146
4103	Healthy	TNK-CR1:P121:F	Freq_subset	CD4 CM	Conv CD4	38.125
4103	Healthy	TNK-CR1:P223:F	Freq_subset	CD8 CM	Conv CD8	10.697
4104	Healthy	TNK-CR1:P121:F	Freq_subset	CD4 CM	Conv CD4	26.984
4104	Healthy	TNK-CR1:P223:F	Freq_subset	CD8 CM	Conv CD8	4.6421
4105	Healthy	TNK-CR1:P121:F	Freq_subset	CD4 CM	Conv CD4	26.55
4105	Healthy	TNK-CR1:P223:F	Freq_subset	CD8 CM	Conv CD8	7.1081
4106	Healthy	TNK-CR1:P121:F	Freq_subset	CD4 CM	Conv CD4	23.493
4106	Healthy	TNK-CR1:P223:F	Freq_subset	CD8 CM	Conv CD8	5.2031
4108	Healthy	TNK-CR1:P121:F	Freq_subset	CD4 CM	Conv CD4	52.614
4108	Healthy	TNK-CR1:P223:F	Freq_subset	CD8 CM	Conv CD8	8.6739
4109	Healthy	TNK-CR1:P121:F	Freq_subset	CD4 CM	Conv CD4	44.663
4109	Healthy	TNK-CR1:P223:F	Freq_subset	CD8 CM	Conv CD8	9.7714
4110	Healthy	TNK-CR1:P121:F	Freq_subset	CD4 CM	Conv CD4	17.384
4110	Healthy	TNK-CR1:P223:F	Freq_subset	CD8 CM	Conv CD8	3.4655
4111	Healthy	TNK-CR1:P121:F	Freq_subset	CD4 CM	Conv CD4	45.483
4111	Healthy	TNK-CR1:P223:F	Freq_subset	CD8 CM	Conv CD8	9.2884
4112	Healthy	TNK-CR1:P121:F	Freq_subset	CD4 CM	Conv CD4	29.126
4112	Healthy	TNK-CR1:P223:F	Freq_subset	CD8 CM	Conv CD8	3.9455
4113	Healthy	TNK-CR1:P121:F	Freq_subset	CD4 CM	Conv CD4	37.909
4113	Healthy	TNK-CR1:P223:F	Freq_subset	CD8 CM	Conv CD8	15.113
4114	Healthy	TNK-CR1:P121:F	Freq_subset	CD4 CM	Conv CD4	33.798
4114	Healthy	TNK-CR1:P223:F	Freq_subset	CD8 CM	Conv CD8	7.0289
4115	Healthy	TNK-CR1:P121:F	Freq_subset	CD4 CM	Conv CD4	33.895
4115	Healthy	TNK-CR1:P223:F	Freq_subset	CD8 CM	Conv CD8	7.4795
4116	Healthy	TNK-CR1:P121:F	Freq_subset	CD4 CM	Conv CD4	49.89
4116	Healthy	TNK-CR1:P223:F	Freq_subset	CD8 CM	Conv CD8	10.462
4117	Healthy	TNK-CR1:P121:F	Freq_subset	CD4 CM	Conv CD4	15.221
4117	Healthy	TNK-CR1:P223:F	Freq_subset	CD8 CM	Conv CD8	0.9195
4118	Healthy	TNK-CR1:P121:F	Freq_subset	CD4 CM	Conv CD4	51.27
4118	Healthy	TNK-CR1:P223:F	Freq_subset	CD8 CM	Conv CD8	14.116
4119	Healthy	TNK-CR1:P121:F	Freq_subset	CD4 CM	Conv CD4	47.881
4119	Healthy	TNK-CR1:P223:F	Freq_subset	CD8 CM	Conv CD8	9.9609
4120	Healthy	TNK-CR1:P121:F	Freq_subset	CD4 CM	Conv CD4	34.655
4120	Healthy	TNK-CR1:P223:F	Freq_subset	CD8 CM	Conv CD8	6.3961
4121	Critical (ventilation)	TNK-CR1:P121:F	Freq_subset	CD4 CM	Conv CD4	43.125
4121	Critical (ventilation)	TNK-CR1:P223:F	Freq_subset	CD8 CM	Conv CD8	2.1814
4122	Severe (no venitlation)	TNK-CR1:P121:F	Freq_subset	CD4 CM	Conv CD4	36.034
4122	Severe (no venitlation)	TNK-CR1:P223:F	Freq_subset	CD8 CM	Conv CD8	3.2394
4124	Critical (ventilation)	TNK-CR1:P121:F	Freq_subset	CD4 CM	Conv CD4	26.956
4124	Critical (ventilation)	TNK-CR1:P223:F	Freq_subset	CD8 CM	Conv CD8	0.954
4125	Severe (no venitlation)	TNK-CR1:P121:F	Freq_subset	CD4 CM	Conv CD4	49.582
4125	Severe (no venitlation)	TNK-CR1:P223:F	Freq_subset	CD8 CM	Conv CD8	24.456
4126	Critical (ventilation)	TNK-CR1:P121:F	Freq_subset	CD4 CM	Conv CD4	32.778
4126	Critical (ventilation)	TNK-CR1:P223:F	Freq_subset	CD8 CM	Conv CD8	4.5804
4127	Severe (no venitlation)	TNK-CR1:P121:F	Freq_subset	CD4 CM	Conv CD4	16.755
4127	Severe (no venitlation)	TNK-CR1:P223:F	Freq_subset	CD8 CM	Conv CD8	4.3651
4128	Critical (ventilation)	TNK-CR1:P121:F	Freq_subset	CD4 CM	Conv CD4	15.791
4128	Critical (ventilation)	TNK-CR1:P223:F	Freq_subset	CD8 CM	Conv CD8	0.5393
4129	Critical (ventilation)	TNK-CR1:P121:F	Freq_subset	CD4 CM	Conv CD4	23.303
4129	Critical (ventilation)	TNK-CR1:P223:F	Freq_subset	CD8 CM	Conv CD8	1.5139
4130	Critical (ventilation)	TNK-CR1:P121:F	Freq_subset	CD4 CM	Conv CD4	17.01
4130	Critical (ventilation)	TNK-CR1:P223:F	Freq_subset	CD8 CM	Conv CD8	2.2259
4131	Severe (no venitlation)	TNK-CR1:P121:F	Freq_subset	CD4 CM	Conv CD4	42.427
4131	Severe (no venitlation)	TNK-CR1:P223:F	Freq_subset	CD8 CM	Conv CD8	8.5833
4132	Moderate	TNK-CR1:P121:F	Freq_subset	CD4 CM	Conv CD4	35.349
4132	Moderate	TNK-CR1:P223:F	Freq_subset	CD8 CM	Conv CD8	13.293
4133	Mild	TNK-CR1:P121:F	Freq_subset	CD4 CM	Conv CD4	37.594
4133	Mild	TNK-CR1:P223:F	Freq_subset	CD8 CM	Conv CD8	17.763
4134	Mild	TNK-CR1:P121:F	Freq_subset	CD4 CM	Conv CD4	40.232
4134	Mild	TNK-CR1:P223:F	Freq_subset	CD8 CM	Conv CD8	3.5512
4135	Moderate	TNK-CR1:P121:F	Freq_subset	CD4 CM	Conv CD4	35.678
4135	Moderate	TNK-CR1:P223:F	Freq_subset	CD8 CM	Conv CD8	9.97
4136	Healthy	TNK-CR1:P121:F	Freq_subset	CD4 CM	Conv CD4	43.62
4136	Healthy	TNK-CR1:P223:F	Freq_subset	CD8 CM	Conv CD8	8.7866
4137	Healthy	TNK-CR1:P121:F	Freq_subset	CD4 CM	Conv CD4	42.547
4137	Healthy	TNK-CR1:P223:F	Freq_subset	CD8 CM	Conv CD8	7.7686
4138	Healthy	TNK-CR1:P121:F	Freq_subset	CD4 CM	Conv CD4	35.975
4138	Healthy	TNK-CR1:P223:F	Freq_subset	CD8 CM	Conv CD8	6.9775
4139	Healthy	TNK-CR1:P121:F	Freq_subset	CD4 CM	Conv CD4	26.964
4139	Healthy	TNK-CR1:P223:F	Freq_subset	CD8 CM	Conv CD8	3.4478
4140	Healthy	TNK-CR1:P121:F	Freq_subset	CD4 CM	Conv CD4	29.98
4140	Healthy	TNK-CR1:P223:F	Freq_subset	CD8 CM	Conv CD8	7.4536
4141	Healthy	TNK-CR1:P121:F	Freq_subset	CD4 CM	Conv CD4	31.419
4141	Healthy	TNK-CR1:P223:F	Freq_subset	CD8 CM	Conv CD8	8.5964
4142	Healthy	TNK-CR1:P121:F	Freq_subset	CD4 CM	Conv CD4	40.018
4142	Healthy	TNK-CR1:P223:F	Freq_subset	CD8 CM	Conv CD8	18.353
4143	Healthy	TNK-CR1:P121:F	Freq_subset	CD4 CM	Conv CD4	49.039
4143	Healthy	TNK-CR1:P223:F	Freq_subset	CD8 CM	Conv CD8	6.3332
4144	Healthy	TNK-CR1:P121:F	Freq_subset	CD4 CM	Conv CD4	30.219
4144	Healthy	TNK-CR1:P223:F	Freq_subset	CD8 CM	Conv CD8	4.9103
4145	Healthy	TNK-CR1:P121:F	Freq_subset	CD4 CM	Conv CD4	43.877
4145	Healthy	TNK-CR1:P223:F	Freq_subset	CD8 CM	Conv CD8	11.114
4146	Healthy	TNK-CR1:P121:F	Freq_subset	CD4 CM	Conv CD4	33.784
4146	Healthy	TNK-CR1:P223:F	Freq_subset	CD8 CM	Conv CD8	8.9924
4147	Healthy	TNK-CR1:P121:F	Freq_subset	CD4 CM	Conv CD4	45.522
4147	Healthy	TNK-CR1:P223:F	Freq_subset	CD8 CM	Conv CD8	11.119
4148	Healthy	TNK-CR1:P121:F	Freq_subset	CD4 CM	Conv CD4	44.382
4148	Healthy	TNK-CR1:P223:F	Freq_subset	CD8 CM	Conv CD8	3.2403
4149	Healthy	TNK-CR1:P121:F	Freq_subset	CD4 CM	Conv CD4	41.169
4149	Healthy	TNK-CR1:P223:F	Freq_subset	CD8 CM	Conv CD8	4.6739
4150	Healthy	TNK-CR1:P121:F	Freq_subset	CD4 CM	Conv CD4	34.551
4150	Healthy	TNK-CR1:P223:F	Freq_subset	CD8 CM	Conv CD8	3.9247
4151	Healthy	TNK-CR1:P121:F	Freq_subset	CD4 CM	Conv CD4	41.655
4151	Healthy	TNK-CR1:P223:F	Freq_subset	CD8 CM	Conv CD8	10.103
4152	Healthy	TNK-CR1:P121:F	Freq_subset	CD4 CM	Conv CD4	40.145
4152	Healthy	TNK-CR1:P223:F	Freq_subset	CD8 CM	Conv CD8	7.3933
4153	Healthy	TNK-CR1:P121:F	Freq_subset	CD4 CM	Conv CD4	26.823
4153	Healthy	TNK-CR1:P223:F	Freq_subset	CD8 CM	Conv CD8	4.3408
4154	Healthy	TNK-CR1:P121:F	Freq_subset	CD4 CM	Conv CD4	23.249
4154	Healthy	TNK-CR1:P223:F	Freq_subset	CD8 CM	Conv CD8	1.3077
4155	Healthy	TNK-CR1:P121:F	Freq_subset	CD4 CM	Conv CD4	44.199
4155	Healthy	TNK-CR1:P223:F	Freq_subset	CD8 CM	Conv CD8	7.988
4156	Healthy	TNK-CR1:P121:F	Freq_subset	CD4 CM	Conv CD4	45.446
4156	Healthy	TNK-CR1:P223:F	Freq_subset	CD8 CM	Conv CD8	11.77
4157	Healthy	TNK-CR1:P121:F	Freq_subset	CD4 CM	Conv CD4	32.758
4157	Healthy	TNK-CR1:P223:F	Freq_subset	CD8 CM	Conv CD8	5.676
4158	Healthy	TNK-CR1:P121:F	Freq_subset	CD4 CM	Conv CD4	38.057
4158	Healthy	TNK-CR1:P223:F	Freq_subset	CD8 CM	Conv CD8	6.8499
4159	Healthy	TNK-CR1:P121:F	Freq_subset	CD4 CM	Conv CD4	27.791
4159	Healthy	TNK-CR1:P223:F	Freq_subset	CD8 CM	Conv CD8	5.2714
4160	Healthy	TNK-CR1:P121:F	Freq_subset	CD4 CM	Conv CD4	47.136
4160	Healthy	TNK-CR1:P223:F	Freq_subset	CD8 CM	Conv CD8	10.888
4161	Healthy	TNK-CR1:P121:F	Freq_subset	CD4 CM	Conv CD4	33.358
4161	Healthy	TNK-CR1:P223:F	Freq_subset	CD8 CM	Conv CD8	8.8097
4162	Healthy	TNK-CR1:P121:F	Freq_subset	CD4 CM	Conv CD4	37.78
4162	Healthy	TNK-CR1:P223:F	Freq_subset	CD8 CM	Conv CD8	6.9749
4163	Healthy	TNK-CR1:P121:F	Freq_subset	CD4 CM	Conv CD4	31.419
4163	Healthy	TNK-CR1:P223:F	Freq_subset	CD8 CM	Conv CD8	7.5466
4164	Healthy	TNK-CR1:P121:F	Freq_subset	CD4 CM	Conv CD4	23.237
4164	Healthy	TNK-CR1:P223:F	Freq_subset	CD8 CM	Conv CD8	3.8729
4165	Healthy	TNK-CR1:P121:F	Freq_subset	CD4 CM	Conv CD4	51.844
4165	Healthy	TNK-CR1:P223:F	Freq_subset	CD8 CM	Conv CD8	4.3915
4166	Healthy	TNK-CR1:P121:F	Freq_subset	CD4 CM	Conv CD4	36.894
4166	Healthy	TNK-CR1:P223:F	Freq_subset	CD8 CM	Conv CD8	8.1344
4167	Critical (ventilation)	TNK-CR1:P121:F	Freq_subset	CD4 CM	Conv CD4	13.358
4167	Critical (ventilation)	TNK-CR1:P223:F	Freq_subset	CD8 CM	Conv CD8	1.1087
4168	Critical (ventilation)	TNK-CR1:P121:F	Freq_subset	CD4 CM	Conv CD4	34.573
4168	Critical (ventilation)	TNK-CR1:P223:F	Freq_subset	CD8 CM	Conv CD8	16.561
4169	Severe (no venitlation)	TNK-CR1:P121:F	Freq_subset	CD4 CM	Conv CD4	40.407
4169	Severe (no venitlation)	TNK-CR1:P223:F	Freq_subset	CD8 CM	Conv CD8	6.5777
4170	Critical (ventilation)	TNK-CR1:P121:F	Freq_subset	CD4 CM	Conv CD4	43.158
4170	Critical (ventilation)	TNK-CR1:P223:F	Freq_subset	CD8 CM	Conv CD8	2.3792
4171	Critical (ventilation)	TNK-CR1:P121:F	Freq_subset	CD4 CM	Conv CD4	41.226
4171	Critical (ventilation)	TNK-CR1:P223:F	Freq_subset	CD8 CM	Conv CD8	3.1693
4172	Critical (ventilation)	TNK-CR1:P121:F	Freq_subset	CD4 CM	Conv CD4	45.869
4172	Critical (ventilation)	TNK-CR1:P223:F	Freq_subset	CD8 CM	Conv CD8	6.0996
4173	Severe (no venitlation)	TNK-CR1:P121:F	Freq_subset	CD4 CM	Conv CD4	16.551
4173	Severe (no venitlation)	TNK-CR1:P223:F	Freq_subset	CD8 CM	Conv CD8	1.728
4174	Severe (no venitlation)	TNK-CR1:P121:F	Freq_subset	CD4 CM	Conv CD4	35.444
4174	Severe (no venitlation)	TNK-CR1:P223:F	Freq_subset	CD8 CM	Conv CD8	3.4011
4175	Severe (no venitlation)	TNK-CR1:P121:F	Freq_subset	CD4 CM	Conv CD4	31.435
4175	Severe (no venitlation)	TNK-CR1:P223:F	Freq_subset	CD8 CM	Conv CD8	4.3724
4176	Severe (no venitlation)	TNK-CR1:P121:F	Freq_subset	CD4 CM	Conv CD4	30.065
4176	Severe (no venitlation)	TNK-CR1:P223:F	Freq_subset	CD8 CM	Conv CD8	6.9164
4177	Mild	TNK-CR1:P121:F	Freq_subset	CD4 CM	Conv CD4	44.553
4177	Mild	TNK-CR1:P223:F	Freq_subset	CD8 CM	Conv CD8	12.467
4178	Mild	TNK-CR1:P121:F	Freq_subset	CD4 CM	Conv CD4	53.562
4178	Mild	TNK-CR1:P223:F	Freq_subset	CD8 CM	Conv CD8	12.473
4179	Moderate	TNK-CR1:P121:F	Freq_subset	CD4 CM	Conv CD4	37.478
4179	Moderate	TNK-CR1:P223:F	Freq_subset	CD8 CM	Conv CD8	6.0452
4180	Mild	TNK-CR1:P121:F	Freq_subset	CD4 CM	Conv CD4	52.753
4180	Mild	TNK-CR1:P223:F	Freq_subset	CD8 CM	Conv CD8	8.986
4181	Moderate	TNK-CR1:P121:F	Freq_subset	CD4 CM	Conv CD4	53.063
4181	Moderate	TNK-CR1:P223:F	Freq_subset	CD8 CM	Conv CD8	15.108
4182	Moderate	TNK-CR1:P121:F	Freq_subset	CD4 CM	Conv CD4	45.196
4182	Moderate	TNK-CR1:P223:F	Freq_subset	CD8 CM	Conv CD8	3.7148
4183	Moderate	TNK-CR1:P121:F	Freq_subset	CD4 CM	Conv CD4	32.771
4183	Moderate	TNK-CR1:P223:F	Freq_subset	CD8 CM	Conv CD8	7.1119
4184	Moderate	TNK-CR1:P121:F	Freq_subset	CD4 CM	Conv CD4	37.444
4184	Moderate	TNK-CR1:P223:F	Freq_subset	CD8 CM	Conv CD8	4.2982
4185	Healthy	TNK-CR1:P121:F	Freq_subset	CD4 CM	Conv CD4	36.242
4185	Healthy	TNK-CR1:P223:F	Freq_subset	CD8 CM	Conv CD8	6.3296
4186	Healthy	TNK-CR1:P121:F	Freq_subset	CD4 CM	Conv CD4	33.243
4186	Healthy	TNK-CR1:P223:F	Freq_subset	CD8 CM	Conv CD8	5.4114
4187	Healthy	TNK-CR1:P121:F	Freq_subset	CD4 CM	Conv CD4	37.022
4187	Healthy	TNK-CR1:P223:F	Freq_subset	CD8 CM	Conv CD8	13.549
4188	Healthy	TNK-CR1:P121:F	Freq_subset	CD4 CM	Conv CD4	34.223
4188	Healthy	TNK-CR1:P223:F	Freq_subset	CD8 CM	Conv CD8	5.5312
4189	Healthy	TNK-CR1:P121:F	Freq_subset	CD4 CM	Conv CD4	38.36
4189	Healthy	TNK-CR1:P223:F	Freq_subset	CD8 CM	Conv CD8	4.6392
4190	Healthy	TNK-CR1:P121:F	Freq_subset	CD4 CM	Conv CD4	35.077
4190	Healthy	TNK-CR1:P223:F	Freq_subset	CD8 CM	Conv CD8	6.1423
4191	Healthy	TNK-CR1:P121:F	Freq_subset	CD4 CM	Conv CD4	41.691
4191	Healthy	TNK-CR1:P223:F	Freq_subset	CD8 CM	Conv CD8	18.48
4192	Healthy	TNK-CR1:P121:F	Freq_subset	CD4 CM	Conv CD4	51.945
4192	Healthy	TNK-CR1:P223:F	Freq_subset	CD8 CM	Conv CD8	38.257
4193	Healthy	TNK-CR1:P121:F	Freq_subset	CD4 CM	Conv CD4	41.137
4193	Healthy	TNK-CR1:P223:F	Freq_subset	CD8 CM	Conv CD8	6.2499
4194	Healthy	TNK-CR1:P121:F	Freq_subset	CD4 CM	Conv CD4	41.93
4194	Healthy	TNK-CR1:P223:F	Freq_subset	CD8 CM	Conv CD8	14.872
4195	Healthy	TNK-CR1:P121:F	Freq_subset	CD4 CM	Conv CD4	43.64
4195	Healthy	TNK-CR1:P223:F	Freq_subset	CD8 CM	Conv CD8	8.5169
4196	Healthy	TNK-CR1:P121:F	Freq_subset	CD4 CM	Conv CD4	31
4196	Healthy	TNK-CR1:P223:F	Freq_subset	CD8 CM	Conv CD8	6.2471
4197	Healthy	TNK-CR1:P121:F	Freq_subset	CD4 CM	Conv CD4	33.918
4197	Healthy	TNK-CR1:P223:F	Freq_subset	CD8 CM	Conv CD8	6.0853
4198	Healthy	TNK-CR1:P121:F	Freq_subset	CD4 CM	Conv CD4	36.518
4198	Healthy	TNK-CR1:P223:F	Freq_subset	CD8 CM	Conv CD8	7.1541
4199	Healthy	TNK-CR1:P121:F	Freq_subset	CD4 CM	Conv CD4	40.541
4199	Healthy	TNK-CR1:P223:F	Freq_subset	CD8 CM	Conv CD8	8.9271
4200	Healthy	TNK-CR1:P121:F	Freq_subset	CD4 CM	Conv CD4	43.271
4200	Healthy	TNK-CR1:P223:F	Freq_subset	CD8 CM	Conv CD8	20.019
4201	Healthy	TNK-CR1:P121:F	Freq_subset	CD4 CM	Conv CD4	48.919
4201	Healthy	TNK-CR1:P223:F	Freq_subset	CD8 CM	Conv CD8	5.0913
4202	Healthy	TNK-CR1:P121:F	Freq_subset	CD4 CM	Conv CD4	38.146
4202	Healthy	TNK-CR1:P223:F	Freq_subset	CD8 CM	Conv CD8	12.379
4203	Healthy	TNK-CR1:P121:F	Freq_subset	CD4 CM	Conv CD4	29.346
4203	Healthy	TNK-CR1:P223:F	Freq_subset	CD8 CM	Conv CD8	13.716
4204	Healthy	TNK-CR1:P121:F	Freq_subset	CD4 CM	Conv CD4	38.011
4204	Healthy	TNK-CR1:P223:F	Freq_subset	CD8 CM	Conv CD8	6.244
4205	Healthy	TNK-CR1:P121:F	Freq_subset	CD4 CM	Conv CD4	54.264
4205	Healthy	TNK-CR1:P223:F	Freq_subset	CD8 CM	Conv CD8	19.603
4206	Healthy	TNK-CR1:P121:F	Freq_subset	CD4 CM	Conv CD4	32.497
4206	Healthy	TNK-CR1:P223:F	Freq_subset	CD8 CM	Conv CD8	4.9257
4207	Healthy	TNK-CR1:P121:F	Freq_subset	CD4 CM	Conv CD4	37.929
4207	Healthy	TNK-CR1:P223:F	Freq_subset	CD8 CM	Conv CD8	14.381
4208	Healthy	TNK-CR1:P121:F	Freq_subset	CD4 CM	Conv CD4	36.462
4208	Healthy	TNK-CR1:P223:F	Freq_subset	CD8 CM	Conv CD8	8.0968
4209	Healthy	TNK-CR1:P121:F	Freq_subset	CD4 CM	Conv CD4	45.03
4209	Healthy	TNK-CR1:P223:F	Freq_subset	CD8 CM	Conv CD8	25.459
4210	Healthy	TNK-CR1:P121:F	Freq_subset	CD4 CM	Conv CD4	40.805
4210	Healthy	TNK-CR1:P223:F	Freq_subset	CD8 CM	Conv CD8	11.461
4211	Healthy	TNK-CR1:P121:F	Freq_subset	CD4 CM	Conv CD4	54.444
4211	Healthy	TNK-CR1:P223:F	Freq_subset	CD8 CM	Conv CD8	17.229
4212	Healthy	TNK-CR1:P121:F	Freq_subset	CD4 CM	Conv CD4	36.953
4212	Healthy	TNK-CR1:P223:F	Freq_subset	CD8 CM	Conv CD8	10.807
4213	Healthy	TNK-CR1:P121:F	Freq_subset	CD4 CM	Conv CD4	44.677
4213	Healthy	TNK-CR1:P223:F	Freq_subset	CD8 CM	Conv CD8	13.782
4214	Healthy	TNK-CR1:P121:F	Freq_subset	CD4 CM	Conv CD4	45.06
4214	Healthy	TNK-CR1:P223:F	Freq_subset	CD8 CM	Conv CD8	12.853
4215	Critical (ventilation)	TNK-CR1:P121:F	Freq_subset	CD4 CM	Conv CD4	17.606
4215	Critical (ventilation)	TNK-CR1:P223:F	Freq_subset	CD8 CM	Conv CD8	0.289
4216	Severe (no venitlation)	TNK-CR1:P121:F	Freq_subset	CD4 CM	Conv CD4	47.453
4216	Severe (no venitlation)	TNK-CR1:P223:F	Freq_subset	CD8 CM	Conv CD8	7.8723
4217	Severe (no venitlation)	TNK-CR1:P121:F	Freq_subset	CD4 CM	Conv CD4	31.148
4217	Severe (no venitlation)	TNK-CR1:P223:F	Freq_subset	CD8 CM	Conv CD8	2.3215
4220	Severe (no venitlation)	TNK-CR1:P121:F	Freq_subset	CD4 CM	Conv CD4	25.308
4220	Severe (no venitlation)	TNK-CR1:P223:F	Freq_subset	CD8 CM	Conv CD8	3.8998
4221	Critical (ventilation)	TNK-CR1:P121:F	Freq_subset	CD4 CM	Conv CD4	37.223
4221	Critical (ventilation)	TNK-CR1:P223:F	Freq_subset	CD8 CM	Conv CD8	5.527
4222	Severe (no venitlation)	TNK-CR1:P121:F	Freq_subset	CD4 CM	Conv CD4	36.977
4222	Severe (no venitlation)	TNK-CR1:P223:F	Freq_subset	CD8 CM	Conv CD8	7.8019
4223	Critical (ventilation)	TNK-CR1:P121:F	Freq_subset	CD4 CM	Conv CD4	42.082
4223	Critical (ventilation)	TNK-CR1:P223:F	Freq_subset	CD8 CM	Conv CD8	7.5619
4224	Critical (ventilation)	TNK-CR1:P121:F	Freq_subset	CD4 CM	Conv CD4	28.498
4224	Critical (ventilation)	TNK-CR1:P223:F	Freq_subset	CD8 CM	Conv CD8	1.7626
4225	Moderate	TNK-CR1:P121:F	Freq_subset	CD4 CM	Conv CD4	29.072
4225	Moderate	TNK-CR1:P223:F	Freq_subset	CD8 CM	Conv CD8	3.0759
4226	Mild	TNK-CR1:P121:F	Freq_subset	CD4 CM	Conv CD4	48.063
4226	Mild	TNK-CR1:P223:F	Freq_subset	CD8 CM	Conv CD8	12.071
4227	Moderate	TNK-CR1:P121:F	Freq_subset	CD4 CM	Conv CD4	36.569
4227	Moderate	TNK-CR1:P223:F	Freq_subset	CD8 CM	Conv CD8	8.5458
4228	Moderate	TNK-CR1:P121:F	Freq_subset	CD4 CM	Conv CD4	46.278
4228	Moderate	TNK-CR1:P223:F	Freq_subset	CD8 CM	Conv CD8	21.655
4229	Moderate	TNK-CR1:P121:F	Freq_subset	CD4 CM	Conv CD4	47.813
4229	Moderate	TNK-CR1:P223:F	Freq_subset	CD8 CM	Conv CD8	13.767
4230	Mild	TNK-CR1:P121:F	Freq_subset	CD4 CM	Conv CD4	47.341
4230	Mild	TNK-CR1:P223:F	Freq_subset	CD8 CM	Conv CD8	11.828
4231	Moderate	TNK-CR1:P121:F	Freq_subset	CD4 CM	Conv CD4	44.525
4231	Moderate	TNK-CR1:P223:F	Freq_subset	CD8 CM	Conv CD8	11.173
4232	Mild	TNK-CR1:P121:F	Freq_subset	CD4 CM	Conv CD4	43.74
4232	Mild	TNK-CR1:P223:F	Freq_subset	CD8 CM	Conv CD8	10.418
4233	Healthy	TNK-CR1:P121:F	Freq_subset	CD4 CM	Conv CD4	31.228
4233	Healthy	TNK-CR1:P223:F	Freq_subset	CD8 CM	Conv CD8	14.793
4234	Healthy	TNK-CR1:P121:F	Freq_subset	CD4 CM	Conv CD4	33.755
4234	Healthy	TNK-CR1:P223:F	Freq_subset	CD8 CM	Conv CD8	15.609
4235	Healthy	TNK-CR1:P121:F	Freq_subset	CD4 CM	Conv CD4	27.781
4235	Healthy	TNK-CR1:P223:F	Freq_subset	CD8 CM	Conv CD8	3.9649
4236	Healthy	TNK-CR1:P121:F	Freq_subset	CD4 CM	Conv CD4	29.592
4236	Healthy	TNK-CR1:P223:F	Freq_subset	CD8 CM	Conv CD8	2.7042
4237	Healthy	TNK-CR1:P121:F	Freq_subset	CD4 CM	Conv CD4	47.212
4237	Healthy	TNK-CR1:P223:F	Freq_subset	CD8 CM	Conv CD8	19.63
4238	Healthy	TNK-CR1:P121:F	Freq_subset	CD4 CM	Conv CD4	40.584
4238	Healthy	TNK-CR1:P223:F	Freq_subset	CD8 CM	Conv CD8	7.8959
4239	Healthy	TNK-CR1:P121:F	Freq_subset	CD4 CM	Conv CD4	45.586
4239	Healthy	TNK-CR1:P223:F	Freq_subset	CD8 CM	Conv CD8	4.1024
4240	Healthy	TNK-CR1:P121:F	Freq_subset	CD4 CM	Conv CD4	38.678
4240	Healthy	TNK-CR1:P223:F	Freq_subset	CD8 CM	Conv CD8	20.235
4241	Healthy	TNK-CR1:P121:F	Freq_subset	CD4 CM	Conv CD4	40.34
4241	Healthy	TNK-CR1:P223:F	Freq_subset	CD8 CM	Conv CD8	8.529
4242	Healthy	TNK-CR1:P121:F	Freq_subset	CD4 CM	Conv CD4	37.267
4242	Healthy	TNK-CR1:P223:F	Freq_subset	CD8 CM	Conv CD8	10.69
4243	Healthy	TNK-CR1:P121:F	Freq_subset	CD4 CM	Conv CD4	32.899
4243	Healthy	TNK-CR1:P223:F	Freq_subset	CD8 CM	Conv CD8	9.1442
4244	Healthy	TNK-CR1:P121:F	Freq_subset	CD4 CM	Conv CD4	30.332
4244	Healthy	TNK-CR1:P223:F	Freq_subset	CD8 CM	Conv CD8	3.2882
4245	Healthy	TNK-CR1:P121:F	Freq_subset	CD4 CM	Conv CD4	31.252
4245	Healthy	TNK-CR1:P223:F	Freq_subset	CD8 CM	Conv CD8	4.16
4246	Healthy	TNK-CR1:P121:F	Freq_subset	CD4 CM	Conv CD4	32.506
4246	Healthy	TNK-CR1:P223:F	Freq_subset	CD8 CM	Conv CD8	4.8999
4247	Healthy	TNK-CR1:P121:F	Freq_subset	CD4 CM	Conv CD4	38.557
4247	Healthy	TNK-CR1:P223:F	Freq_subset	CD8 CM	Conv CD8	12.434
4248	Healthy	TNK-CR1:P121:F	Freq_subset	CD4 CM	Conv CD4	28.984
4248	Healthy	TNK-CR1:P223:F	Freq_subset	CD8 CM	Conv CD8	6.0457
4249	Healthy	TNK-CR1:P121:F	Freq_subset	CD4 CM	Conv CD4	32.592
4249	Healthy	TNK-CR1:P223:F	Freq_subset	CD8 CM	Conv CD8	7.4476
4250	Healthy	TNK-CR1:P121:F	Freq_subset	CD4 CM	Conv CD4	11.539
4250	Healthy	TNK-CR1:P223:F	Freq_subset	CD8 CM	Conv CD8	0.9778
4251	Healthy	TNK-CR1:P121:F	Freq_subset	CD4 CM	Conv CD4	43.234
4251	Healthy	TNK-CR1:P223:F	Freq_subset	CD8 CM	Conv CD8	9.2013
4252	Healthy	TNK-CR1:P121:F	Freq_subset	CD4 CM	Conv CD4	36.373
4252	Healthy	TNK-CR1:P223:F	Freq_subset	CD8 CM	Conv CD8	12.175
4253	Healthy	TNK-CR1:P121:F	Freq_subset	CD4 CM	Conv CD4	25.976
4253	Healthy	TNK-CR1:P223:F	Freq_subset	CD8 CM	Conv CD8	2.6113
4254	Healthy	TNK-CR1:P121:F	Freq_subset	CD4 CM	Conv CD4	31.275
4254	Healthy	TNK-CR1:P223:F	Freq_subset	CD8 CM	Conv CD8	3.642
4255	Healthy	TNK-CR1:P121:F	Freq_subset	CD4 CM	Conv CD4	19.403
4255	Healthy	TNK-CR1:P223:F	Freq_subset	CD8 CM	Conv CD8	3.2907
4256	Healthy	TNK-CR1:P121:F	Freq_subset	CD4 CM	Conv CD4	47.287
4256	Healthy	TNK-CR1:P223:F	Freq_subset	CD8 CM	Conv CD8	11.159
4257	Healthy	TNK-CR1:P121:F	Freq_subset	CD4 CM	Conv CD4	43.697
4257	Healthy	TNK-CR1:P223:F	Freq_subset	CD8 CM	Conv CD8	4.8904
4258	Healthy	TNK-CR1:P121:F	Freq_subset	CD4 CM	Conv CD4	40.753
4258	Healthy	TNK-CR1:P223:F	Freq_subset	CD8 CM	Conv CD8	4.8013
4259	Healthy	TNK-CR1:P121:F	Freq_subset	CD4 CM	Conv CD4	49.636
4259	Healthy	TNK-CR1:P223:F	Freq_subset	CD8 CM	Conv CD8	7.4969
4260	Healthy	TNK-CR1:P121:F	Freq_subset	CD4 CM	Conv CD4	40.954
4260	Healthy	TNK-CR1:P223:F	Freq_subset	CD8 CM	Conv CD8	12.458
4261	Critical (ventilation)	TNK-CR1:P121:F	Freq_subset	CD4 CM	Conv CD4	28.425
4261	Critical (ventilation)	TNK-CR1:P223:F	Freq_subset	CD8 CM	Conv CD8	1.4587
4262	Critical (ventilation)	TNK-CR1:P121:F	Freq_subset	CD4 CM	Conv CD4	36.797
4262	Critical (ventilation)	TNK-CR1:P223:F	Freq_subset	CD8 CM	Conv CD8	4.2289
4264	Severe (no venitlation)	TNK-CR1:P121:F	Freq_subset	CD4 CM	Conv CD4	54.37
4264	Severe (no venitlation)	TNK-CR1:P223:F	Freq_subset	CD8 CM	Conv CD8	12.669
4265	Severe (no venitlation)	TNK-CR1:P121:F	Freq_subset	CD4 CM	Conv CD4	29.463
4265	Severe (no venitlation)	TNK-CR1:P223:F	Freq_subset	CD8 CM	Conv CD8	6.0377
4266	Critical (ventilation)	TNK-CR1:P121:F	Freq_subset	CD4 CM	Conv CD4	35.282
4266	Critical (ventilation)	TNK-CR1:P223:F	Freq_subset	CD8 CM	Conv CD8	11.216
4267	Critical (ventilation)	TNK-CR1:P121:F	Freq_subset	CD4 CM	Conv CD4	60.45
4267	Critical (ventilation)	TNK-CR1:P223:F	Freq_subset	CD8 CM	Conv CD8	11.186
4268	Severe (no venitlation)	TNK-CR1:P121:F	Freq_subset	CD4 CM	Conv CD4	31.484
4268	Severe (no venitlation)	TNK-CR1:P223:F	Freq_subset	CD8 CM	Conv CD8	1.1781
4269	Mild	TNK-CR1:P121:F	Freq_subset	CD4 CM	Conv CD4	56.946
4269	Mild	TNK-CR1:P223:F	Freq_subset	CD8 CM	Conv CD8	20.517
4270	Moderate	TNK-CR1:P121:F	Freq_subset	CD4 CM	Conv CD4	36.005
4270	Moderate	TNK-CR1:P223:F	Freq_subset	CD8 CM	Conv CD8	7.1355
4271	Mild	TNK-CR1:P121:F	Freq_subset	CD4 CM	Conv CD4	31.559
4271	Mild	TNK-CR1:P223:F	Freq_subset	CD8 CM	Conv CD8	7.5082
4272	Mild	TNK-CR1:P121:F	Freq_subset	CD4 CM	Conv CD4	36.056
4272	Mild	TNK-CR1:P223:F	Freq_subset	CD8 CM	Conv CD8	12.07
4273	Moderate	TNK-CR1:P121:F	Freq_subset	CD4 CM	Conv CD4	37.657
4273	Moderate	TNK-CR1:P223:F	Freq_subset	CD8 CM	Conv CD8	12.368
4274	Moderate	TNK-CR1:P121:F	Freq_subset	CD4 CM	Conv CD4	34.495
4274	Moderate	TNK-CR1:P223:F	Freq_subset	CD8 CM	Conv CD8	6.2182
4275	Moderate	TNK-CR1:P121:F	Freq_subset	CD4 CM	Conv CD4	37.898
4275	Moderate	TNK-CR1:P223:F	Freq_subset	CD8 CM	Conv CD8	10.332
