# Supplementary material for: Immune phenotypes that are associated with subsequent COVID-19 severity inferred from post-recovery samples
Source: Nat Commun. 2022 Nov 25;13:7255. doi: 10.1038/s41467-022-34638-2 (PMC9700777; doi:10.1038/s41467-022-34638-2)
Supplement: Supplementary file 4 — Source Data [file 41467_2022_34638_MOESM4_ESM.zip › 220923_Source Data_Supplementary Figure 13.xlsx]

## Sheet: Supplementary Figure 13a
Source Data for Supplementary Figure 13a
Pop_identifier	Severity	FlowSOM	CR_panel	Subset	p values (linear regression)	p values (Wilcoxon)
SOM_2_CR1_CD4s	Moderate	2	CR1	CD4s	0.000373	0.0980642
SOM_10_CR2_CD4s	Moderate	10	CR2	CD4s	0.00478	0.153464
SOM_17_CR1_NK cells	Moderate	17	CR1	NK cells	0.00478	0.0525132
SOM_22_CR1_CD4s	Moderate	22	CR1	CD4s	0.00478	0.0124809
SOM_30_CR1_NK cells	Moderate	30	CR1	NK cells	0.00885	0.0614018
SOM_10_CR1_CD4s	Moderate	10	CR1	CD4s	0.0107	0.0286362
SOM_14_CR2_CD4s	Moderate	14	CR2	CD4s	0.013	0.123311
SOM_25_CR2_NK cells	Moderate	25	CR2	NK cells	0.0155	0.0540217
SOM_7_CR2_Bcells	Moderate	7	CR2	Bcells	0.0155	0.0633501
SOM_9_CR2_NK cells	Moderate	9	CR2	NK cells	0.0155	0.0314776
SOM_17_CR2_CD8s	Moderate	17	CR2	CD8s	0.0185	0.0160391
SOM_27_CR1_NK cells	Moderate	27	CR1	NK cells	0.0185	0.0674551
SOM_12_CR2_myeloid	Moderate	12	CR2	myeloid	0.022	0.261612
SOM_28_CR2_CD4s	Moderate	28	CR2	CD4s	0.022	0.0736179
SOM_15_CR2_CD4s	Moderate	15	CR2	CD4s	0.026	0.116695
SOM_24_CR1_NK cells	Moderate	24	CR1	NK cells	0.0306	0.0849643
SOM_2_CR2_myeloid	Moderate	2	CR2	myeloid	0.0358	0.383142
SOM_15_CR1_Bcells	Moderate	15	CR1	Bcells	0.0417	0.143485
SOM_28_CR2_NK cells	Moderate	28	CR2	NK cells	0.0417	0.0885871
SOM_18_CR2_Bcells	Moderate	18	CR2	Bcells	0.0484	0.0515883
SOM_5_CR2_Bcells	Moderate	5	CR2	Bcells	0.0484	0.0815983
SOM_32_CR2_InnateT	Moderate	32	CR2	InnateT	0.0496	0.792783
SOM_11_CR1_CD8s	Moderate	11	CR1	CD8s	0.0559	0.00411294
SOM_40_CR1_CD4s	Moderate	40	CR1	CD4s	0.0559	0.0957342
SOM_40_CR2_InnateT	Moderate	40	CR2	InnateT	0.063	0.0751849
SOM_16_CR2_CD4s	Moderate	16	CR2	CD4s	0.0643	0.216684
SOM_17_CR2_myeloid	Moderate	17	CR2	myeloid	0.0643	0.410089
SOM_11_CR1_myeloid	Moderate	11	CR1	myeloid	0.0737	0.152391
SOM_29_CR2_Bcells	Moderate	29	CR2	Bcells	0.0737	0.561768
SOM_3_CR1_NK cells	Moderate	3	CR1	NK cells	0.0841	0.0606053
SOM_33_CR2_CD4s	Moderate	33	CR2	CD4s	0.0841	0.107966
SOM_5_CR2_NK cells	Moderate	5	CR2	NK cells	0.0956	0.178386
SOM_14_CR2_myeloid	Moderate	14	CR2	myeloid	0.108	0.372266
SOM_20_CR2_CD4s	Moderate	20	CR2	CD4s	0.108	0.338225
SOM_22_CR1_Bcells	Moderate	22	CR1	Bcells	0.108	0.691602
SOM_11_CR2_NK cells	Moderate	11	CR2	NK cells	0.122	0.0218829
SOM_23_CR2_Bcells	Moderate	23	CR2	Bcells	0.122	0.548926
SOM_34_CR2_InnateT	Moderate	34	CR2	InnateT	0.122	0.130743
SOM_37_CR1_CD4s	Moderate	37	CR1	CD4s	0.122	0.372151
SOM_6_CR1_NK cells	Moderate	6	CR1	NK cells	0.122	0.189531
SOM_29_CR1_myeloid	Moderate	29	CR1	myeloid	0.138	0.441269
SOM_30_CR2_CD4s	Moderate	30	CR2	CD4s	0.138	0.681421
SOM_30_CR2_NK cells	Moderate	30	CR2	NK cells	0.138	0.246734
SOM_37_CR1_CD8s	Moderate	37	CR1	CD8s	0.138	0.231984
SOM_39_CR2_CD8s	Moderate	39	CR2	CD8s	0.138	0.638107
SOM_6_CR2_myeloid	Moderate	6	CR2	myeloid	0.138	0.465965
SOM_7_CR2_InnateT	Moderate	7	CR2	InnateT	0.138	0.189927
SOM_10_CR2_myeloid	Moderate	10	CR2	myeloid	0.154	0.445579
SOM_13_CR1_InnateT	Moderate	13	CR1	InnateT	0.154	0.624672
SOM_16_CR2_myeloid	Moderate	16	CR2	myeloid	0.154	0.196032
SOM_17_CR2_Bcells	Moderate	17	CR2	Bcells	0.154	0.370218
SOM_2_CR1_CD8s	Moderate	2	CR1	CD8s	0.154	0.182848
SOM_21_CR2_InnateT	Moderate	21	CR2	InnateT	0.154	0.791274
SOM_22_CR2_myeloid	Moderate	22	CR2	myeloid	0.154	0.214602
SOM_23_CR1_myeloid	Moderate	23	CR1	myeloid	0.154	0.291798
SOM_25_CR1_CD4s	Moderate	25	CR1	CD4s	0.154	0.260734
SOM_4_CR2_myeloid	Moderate	4	CR2	myeloid	0.154	0.622946
SOM_7_CR1_myeloid	Moderate	7	CR1	myeloid	0.154	0.263459
SOM_10_CR2_NK cells	Moderate	10	CR2	NK cells	0.172	0.603903
SOM_16_CR2_CD8s	Moderate	16	CR2	CD8s	0.172	0.262444
SOM_22_CR2_NK cells	Moderate	22	CR2	NK cells	0.172	0.0411737
SOM_25_CR1_myeloid	Moderate	25	CR1	myeloid	0.172	0.454402
SOM_29_CR2_CD4s	Moderate	29	CR2	CD4s	0.172	0.362148
SOM_4_CR1_CD8s	Moderate	4	CR1	CD8s	0.172	0.647521
SOM_5_CR1_CD4s	Moderate	5	CR1	CD4s	0.172	0.280992
SOM_1_CR2_CD4s	Moderate	1	CR2	CD4s	0.192	0.302667
SOM_12_CR1_myeloid	Moderate	12	CR1	myeloid	0.192	0.428925
SOM_12_CR2_Bcells	Moderate	12	CR2	Bcells	0.192	0.242288
SOM_15_CR1_CD4s	Moderate	15	CR1	CD4s	0.192	0.201679
SOM_19_CR1_NK cells	Moderate	19	CR1	NK cells	0.192	0.230595
SOM_4_CR2_InnateT	Moderate	4	CR2	InnateT	0.192	0.394698
SOM_8_CR2_InnateT	Moderate	8	CR2	InnateT	0.192	0.313609
SOM_1_CR1_InnateT	Moderate	1	CR1	InnateT	0.212	0.236371
SOM_15_CR1_myeloid	Moderate	15	CR1	myeloid	0.212	0.40379
SOM_17_CR1_myeloid	Moderate	17	CR1	myeloid	0.212	0.401311
SOM_31_CR1_InnateT	Moderate	31	CR1	InnateT	0.212	0.82416
SOM_6_CR2_NK cells	Moderate	6	CR2	NK cells	0.212	0.772666
SOM_7_CR1_InnateT	Moderate	7	CR1	InnateT	0.212	0.0905492
SOM_1_CR2_InnateT	Moderate	1	CR2	InnateT	0.235	0.186591
SOM_11_CR2_InnateT	Moderate	11	CR2	InnateT	0.235	0.564099
SOM_12_CR1_Bcells	Moderate	12	CR1	Bcells	0.235	0.341974
SOM_24_CR2_CD4s	Moderate	24	CR2	CD4s	0.235	0.465262
SOM_29_CR2_myeloid	Moderate	29	CR2	myeloid	0.235	0.116478
SOM_30_CR1_CD8s	Moderate	30	CR1	CD8s	0.235	0.299928
SOM_30_CR1_myeloid	Moderate	30	CR1	myeloid	0.235	0.892315
SOM_13_CR2_myeloid	Moderate	13	CR2	myeloid	0.259	0.208825
SOM_18_CR1_CD4s	Moderate	18	CR1	CD4s	0.259	0.651143
SOM_23_CR2_InnateT	Moderate	23	CR2	InnateT	0.259	0.464158
SOM_27_CR2_myeloid	Moderate	27	CR2	myeloid	0.259	0.577231
SOM_32_CR1_CD4s	Moderate	32	CR1	CD4s	0.259	0.160484
SOM_4_CR1_Bcells	Moderate	4	CR1	Bcells	0.259	0.76347
SOM_5_CR1_myeloid	Moderate	5	CR1	myeloid	0.259	0.292619
SOM_8_CR2_CD4s	Moderate	8	CR2	CD4s	0.259	0.127959
SOM_9_CR2_CD8s	Moderate	9	CR2	CD8s	0.259	0.904047
SOM_17_CR1_CD4s	Moderate	17	CR1	CD4s	0.285	0.696588
SOM_18_CR2_CD4s	Moderate	18	CR2	CD4s	0.285	0.496744
SOM_26_CR1_CD4s	Moderate	26	CR1	CD4s	0.285	0.623864
SOM_26_CR2_Bcells	Moderate	26	CR2	Bcells	0.285	0.538974
SOM_27_CR2_NK cells	Moderate	27	CR2	NK cells	0.285	0.205624
SOM_33_CR1_CD4s	Moderate	33	CR1	CD4s	0.285	0.389217
SOM_4_CR2_Bcells	Moderate	4	CR2	Bcells	0.285	0.819296
SOM_5_CR2_InnateT	Moderate	5	CR2	InnateT	0.285	0.665074
SOM_9_CR1_Bcells	Moderate	9	CR1	Bcells	0.285	0.772087
SOM_14_CR1_Bcells	Moderate	14	CR1	Bcells	0.312	0.102024
SOM_14_CR1_CD8s	Moderate	14	CR1	CD8s	0.312	0.902949
SOM_14_CR2_Bcells	Moderate	14	CR2	Bcells	0.312	0.771758
SOM_19_CR1_Bcells	Moderate	19	CR1	Bcells	0.312	0.145667
SOM_19_CR1_InnateT	Moderate	19	CR1	InnateT	0.312	0.880269
SOM_21_CR2_myeloid	Moderate	21	CR2	myeloid	0.312	0.163877
SOM_27_CR1_Bcells	Moderate	27	CR1	Bcells	0.312	0.320183
SOM_27_CR2_CD8s	Moderate	27	CR2	CD8s	0.312	0.0839148
SOM_28_CR2_myeloid	Moderate	28	CR2	myeloid	0.312	0.189617
SOM_33_CR2_CD8s	Moderate	33	CR2	CD8s	0.312	0.590103
SOM_35_CR1_CD4s	Moderate	35	CR1	CD4s	0.312	0.228703
SOM_35_CR2_InnateT	Moderate	35	CR2	InnateT	0.312	0.542549
SOM_38_CR1_InnateT	Moderate	38	CR1	InnateT	0.312	0.260643
SOM_40_CR1_CD8s	Moderate	40	CR1	CD8s	0.312	0.651674
SOM_7_CR1_CD8s	Moderate	7	CR1	CD8s	0.312	0.519782
SOM_2_CR2_InnateT	Moderate	2	CR2	InnateT	0.318	0.789827
SOM_1_CR2_myeloid	Moderate	1	CR2	myeloid	0.341	0.277281
SOM_10_CR2_InnateT	Moderate	10	CR2	InnateT	0.341	0.936027
SOM_13_CR2_NK cells	Moderate	13	CR2	NK cells	0.341	0.0638269
SOM_14_CR1_NK cells	Moderate	14	CR1	NK cells	0.341	0.90121
SOM_16_CR2_Bcells	Moderate	16	CR2	Bcells	0.341	0.629226
SOM_21_CR2_CD8s	Moderate	21	CR2	CD8s	0.341	0.206248
SOM_23_CR2_CD8s	Moderate	23	CR2	CD8s	0.341	0.496022
SOM_24_CR1_myeloid	Moderate	24	CR1	myeloid	0.341	0.263987
SOM_26_CR2_NK cells	Moderate	26	CR2	NK cells	0.341	0.449572
SOM_27_CR1_myeloid	Moderate	27	CR1	myeloid	0.341	0.315399
SOM_30_CR2_myeloid	Moderate	30	CR2	myeloid	0.341	0.688737
SOM_31_CR1_CD8s	Moderate	31	CR1	CD8s	0.341	0.997139
SOM_33_CR1_InnateT	Moderate	33	CR1	InnateT	0.341	0.112153
SOM_34_CR1_InnateT	Moderate	34	CR1	InnateT	0.341	0.323424
SOM_35_CR1_CD8s	Moderate	35	CR1	CD8s	0.341	0.228042
SOM_39_CR1_CD4s	Moderate	39	CR1	CD4s	0.341	0.216659
SOM_4_CR2_CD8s	Moderate	4	CR2	CD8s	0.341	0.32502
SOM_9_CR2_Bcells	Moderate	9	CR2	Bcells	0.341	0.675555
SOM_11_CR1_InnateT	Moderate	11	CR1	InnateT	0.371	0.43684
SOM_11_CR2_Bcells	Moderate	11	CR2	Bcells	0.371	0.953207
SOM_15_CR1_InnateT	Moderate	15	CR1	InnateT	0.371	0.668005
SOM_18_CR1_Bcells	Moderate	18	CR1	Bcells	0.371	0.638567
SOM_18_CR1_myeloid	Moderate	18	CR1	myeloid	0.371	0.887779
SOM_19_CR2_CD8s	Moderate	19	CR2	CD8s	0.371	0.31548
SOM_2_CR1_myeloid	Moderate	2	CR1	myeloid	0.371	0.457005
SOM_24_CR1_CD8s	Moderate	24	CR1	CD8s	0.371	0.766067
SOM_25_CR1_InnateT	Moderate	25	CR1	InnateT	0.371	0.779453
SOM_29_CR1_CD8s	Moderate	29	CR1	CD8s	0.371	0.425142
SOM_3_CR2_InnateT	Moderate	3	CR2	InnateT	0.371	0.251414
SOM_34_CR1_CD4s	Moderate	34	CR1	CD4s	0.371	0.208194
SOM_5_CR1_Bcells	Moderate	5	CR1	Bcells	0.371	0.735665
SOM_6_CR1_myeloid	Moderate	6	CR1	myeloid	0.371	0.685991
SOM_27_CR1_InnateT	Moderate	27	CR1	InnateT	0.392	0.534259
SOM_12_CR2_NK cells	Moderate	12	CR2	NK cells	0.403	0.509846
SOM_15_CR2_myeloid	Moderate	15	CR2	myeloid	0.403	0.736773
SOM_19_CR1_CD4s	Moderate	19	CR1	CD4s	0.403	0.29853
SOM_22_CR1_myeloid	Moderate	22	CR1	myeloid	0.403	0.149785
SOM_24_CR1_CD4s	Moderate	24	CR1	CD4s	0.403	0.909862
SOM_28_CR1_CD4s	Moderate	28	CR1	CD4s	0.403	0.461901
SOM_31_CR1_CD4s	Moderate	31	CR1	CD4s	0.403	0.914109
SOM_35_CR2_CD8s	Moderate	35	CR2	CD8s	0.403	0.390384
SOM_5_CR1_InnateT	Moderate	5	CR1	InnateT	0.403	0.803343
SOM_7_CR1_Bcells	Moderate	7	CR1	Bcells	0.403	0.540781
SOM_7_CR2_CD4s	Moderate	7	CR2	CD4s	0.403	0.314857
SOM_10_CR2_Bcells	Moderate	10	CR2	Bcells	0.437	0.359977
SOM_12_CR1_InnateT	Moderate	12	CR1	InnateT	0.437	0.604418
SOM_12_CR2_InnateT	Moderate	12	CR2	InnateT	0.437	0.477445
SOM_19_CR1_myeloid	Moderate	19	CR1	myeloid	0.437	0.209672
SOM_20_CR2_InnateT	Moderate	20	CR2	InnateT	0.437	0.311992
SOM_21_CR2_NK cells	Moderate	21	CR2	NK cells	0.437	0.408399
SOM_22_CR2_Bcells	Moderate	22	CR2	Bcells	0.437	0.427999
SOM_23_CR2_CD4s	Moderate	23	CR2	CD4s	0.437	0.662663
SOM_26_CR1_Bcells	Moderate	26	CR1	Bcells	0.437	0.619523
SOM_28_CR1_Bcells	Moderate	28	CR1	Bcells	0.437	0.338042
SOM_3_CR1_InnateT	Moderate	3	CR1	InnateT	0.437	0.981514
SOM_30_CR1_CD4s	Moderate	30	CR1	CD4s	0.437	0.312588
SOM_32_CR2_CD4s	Moderate	32	CR2	CD4s	0.437	0.442084
SOM_35_CR2_CD4s	Moderate	35	CR2	CD4s	0.437	0.364807
SOM_5_CR2_CD4s	Moderate	5	CR2	CD4s	0.437	0.58366
SOM_6_CR1_CD4s	Moderate	6	CR1	CD4s	0.437	0.306858
SOM_8_CR2_myeloid	Moderate	8	CR2	myeloid	0.437	0.181661
SOM_9_CR1_CD8s	Moderate	9	CR1	CD8s	0.437	0.709521
SOM_1_CR1_Bcells	Moderate	1	CR1	Bcells	0.472	0.309654
SOM_10_CR1_InnateT	Moderate	10	CR1	InnateT	0.472	0.993856
SOM_12_CR1_CD8s	Moderate	12	CR1	CD8s	0.472	0.972554
SOM_19_CR2_CD4s	Moderate	19	CR2	CD4s	0.472	0.826776
SOM_21_CR1_myeloid	Moderate	21	CR1	myeloid	0.472	0.502425
SOM_23_CR2_myeloid	Moderate	23	CR2	myeloid	0.472	0.757097
SOM_27_CR2_Bcells	Moderate	27	CR2	Bcells	0.472	0.281957
SOM_28_CR1_myeloid	Moderate	28	CR1	myeloid	0.472	0.260341
SOM_28_CR1_NK cells	Moderate	28	CR1	NK cells	0.472	0.0459017
SOM_30_CR1_Bcells	Moderate	30	CR1	Bcells	0.472	0.673299
SOM_36_CR1_CD4s	Moderate	36	CR1	CD4s	0.472	0.705613
SOM_9_CR1_InnateT	Moderate	9	CR1	InnateT	0.472	0.952145
SOM_1_CR1_CD4s	Moderate	1	CR1	CD4s	0.508	0.327019
SOM_10_CR1_Bcells	Moderate	10	CR1	Bcells	0.508	0.581532
SOM_13_CR1_myeloid	Moderate	13	CR1	myeloid	0.508	0.515097
SOM_19_CR2_myeloid	Moderate	19	CR2	myeloid	0.508	0.434863
SOM_20_CR1_Bcells	Moderate	20	CR1	Bcells	0.508	0.590854
SOM_20_CR2_CD8s	Moderate	20	CR2	CD8s	0.508	0.203508
SOM_20_CR2_NK cells	Moderate	20	CR2	NK cells	0.508	0.543863
SOM_22_CR2_InnateT	Moderate	22	CR2	InnateT	0.508	0.833748
SOM_33_CR1_CD8s	Moderate	33	CR1	CD8s	0.508	0.583337
SOM_36_CR2_CD8s	Moderate	36	CR2	CD8s	0.508	0.00748287
SOM_37_CR2_CD8s	Moderate	37	CR2	CD8s	0.508	0.363814
SOM_39_CR2_InnateT	Moderate	39	CR2	InnateT	0.508	0.215935
SOM_4_CR1_InnateT	Moderate	4	CR1	InnateT	0.508	0.826025
SOM_4_CR1_myeloid	Moderate	4	CR1	myeloid	0.508	0.215344
SOM_40_CR2_CD4s	Moderate	40	CR2	CD4s	0.508	0.202272
SOM_7_CR2_myeloid	Moderate	7	CR2	myeloid	0.508	0.587053
SOM_8_CR1_myeloid	Moderate	8	CR1	myeloid	0.519	0.341026
SOM_11_CR2_CD8s	Moderate	11	CR2	CD8s	0.546	0.842258
SOM_14_CR1_CD4s	Moderate	14	CR1	CD4s	0.546	0.522492
SOM_15_CR2_Bcells	Moderate	15	CR2	Bcells	0.546	0.733779
SOM_17_CR2_CD4s	Moderate	17	CR2	CD4s	0.546	0.991659
SOM_19_CR2_InnateT	Moderate	19	CR2	InnateT	0.546	0.52188
SOM_23_CR1_Bcells	Moderate	23	CR1	Bcells	0.546	0.48888
SOM_26_CR1_NK cells	Moderate	26	CR1	NK cells	0.546	0.5676
SOM_27_CR1_CD8s	Moderate	27	CR1	CD8s	0.546	0.437079
SOM_3_CR2_CD4s	Moderate	3	CR2	CD4s	0.546	0.914936
SOM_3_CR2_CD8s	Moderate	3	CR2	CD8s	0.546	0.831911
SOM_40_CR2_CD8s	Moderate	40	CR2	CD8s	0.546	0.685342
SOM_6_CR1_InnateT	Moderate	6	CR1	InnateT	0.546	0.18519
SOM_31_CR2_InnateT	Moderate	31	CR2	InnateT	0.558	0.87529
SOM_11_CR1_Bcells	Moderate	11	CR1	Bcells	0.585	0.828483
SOM_13_CR1_CD4s	Moderate	13	CR1	CD4s	0.585	0.576306
SOM_14_CR2_CD8s	Moderate	14	CR2	CD8s	0.585	0.285688
SOM_2_CR1_Bcells	Moderate	2	CR1	Bcells	0.585	0.739339
SOM_20_CR2_myeloid	Moderate	20	CR2	myeloid	0.585	0.832624
SOM_21_CR1_CD4s	Moderate	21	CR1	CD4s	0.585	0.809835
SOM_25_CR2_InnateT	Moderate	25	CR2	InnateT	0.585	0.066205
SOM_26_CR2_CD8s	Moderate	26	CR2	CD8s	0.585	0.430409
SOM_3_CR2_Bcells	Moderate	3	CR2	Bcells	0.585	0.154688
SOM_30_CR2_InnateT	Moderate	30	CR2	InnateT	0.585	0.470528
SOM_31_CR2_CD8s	Moderate	31	CR2	CD8s	0.585	0.631951
SOM_32_CR1_InnateT	Moderate	32	CR1	InnateT	0.585	0.0936708
SOM_39_CR1_CD8s	Moderate	39	CR1	CD8s	0.585	0.152884
SOM_4_CR1_CD4s	Moderate	4	CR1	CD4s	0.585	0.825923
SOM_9_CR1_CD4s	Moderate	9	CR1	CD4s	0.585	0.602694
SOM_1_CR2_CD8s	Moderate	1	CR2	CD8s	0.625	0.770955
SOM_15_CR2_InnateT	Moderate	15	CR2	InnateT	0.625	0.236555
SOM_16_CR2_InnateT	Moderate	16	CR2	InnateT	0.625	0.997491
SOM_18_CR1_InnateT	Moderate	18	CR1	InnateT	0.625	0.35611
SOM_18_CR2_CD8s	Moderate	18	CR2	CD8s	0.625	0.562202
SOM_21_CR1_InnateT	Moderate	21	CR1	InnateT	0.625	0.810265
SOM_24_CR2_Bcells	Moderate	24	CR2	Bcells	0.625	0.208469
SOM_24_CR2_myeloid	Moderate	24	CR2	myeloid	0.625	0.473301
SOM_27_CR2_CD4s	Moderate	27	CR2	CD4s	0.625	0.421447
SOM_27_CR2_InnateT	Moderate	27	CR2	InnateT	0.625	0.964106
SOM_28_CR1_InnateT	Moderate	28	CR1	InnateT	0.625	0.984918
SOM_28_CR2_Bcells	Moderate	28	CR2	Bcells	0.625	0.749246
SOM_29_CR2_NK cells	Moderate	29	CR2	NK cells	0.625	0.686068
SOM_5_CR2_CD8s	Moderate	5	CR2	CD8s	0.625	0.584554
SOM_6_CR1_CD8s	Moderate	6	CR1	CD8s	0.625	0.307431
SOM_8_CR1_Bcells	Moderate	8	CR1	Bcells	0.625	0.205636
SOM_8_CR1_NK cells	Moderate	8	CR1	NK cells	0.625	0.557695
SOM_9_CR2_myeloid	Moderate	9	CR2	myeloid	0.625	0.645943
SOM_24_CR1_InnateT	Moderate	24	CR1	InnateT	0.639	0.391309
SOM_1_CR2_Bcells	Moderate	1	CR2	Bcells	0.666	0.373534
SOM_10_CR1_CD8s	Moderate	10	CR1	CD8s	0.666	0.15789
SOM_13_CR1_CD8s	Moderate	13	CR1	CD8s	0.666	0.707888
SOM_13_CR2_Bcells	Moderate	13	CR2	Bcells	0.666	0.469744
SOM_16_CR1_myeloid	Moderate	16	CR1	myeloid	0.666	0.65872
SOM_23_CR2_NK cells	Moderate	23	CR2	NK cells	0.666	0.861197
SOM_24_CR2_NK cells	Moderate	24	CR2	NK cells	0.666	0.0323069
SOM_25_CR2_CD4s	Moderate	25	CR2	CD4s	0.666	0.837086
SOM_25_CR2_CD8s	Moderate	25	CR2	CD8s	0.666	0.551087
SOM_29_CR2_InnateT	Moderate	29	CR2	InnateT	0.666	0.823295
SOM_34_CR2_CD4s	Moderate	34	CR2	CD4s	0.666	0.461984
SOM_37_CR2_CD4s	Moderate	37	CR2	CD4s	0.666	0.36593
SOM_38_CR1_CD8s	Moderate	38	CR1	CD8s	0.666	0.127663
SOM_6_CR2_Bcells	Moderate	6	CR2	Bcells	0.666	0.323761
SOM_6_CR2_InnateT	Moderate	6	CR2	InnateT	0.666	0.468578
SOM_23_CR1_InnateT	Moderate	23	CR1	InnateT	0.703	0.349258
SOM_11_CR1_CD4s	Moderate	11	CR1	CD4s	0.709	0.80183
SOM_16_CR1_NK cells	Moderate	16	CR1	NK cells	0.709	0.746554
SOM_2_CR2_CD8s	Moderate	2	CR2	CD8s	0.709	0.492903
SOM_22_CR1_InnateT	Moderate	22	CR1	InnateT	0.709	0.704856
SOM_26_CR1_CD8s	Moderate	26	CR1	CD8s	0.709	0.633707
SOM_29_CR1_Bcells	Moderate	29	CR1	Bcells	0.709	0.691778
SOM_31_CR2_CD4s	Moderate	31	CR2	CD4s	0.709	0.544275
SOM_33_CR2_InnateT	Moderate	33	CR2	InnateT	0.709	0.611579
SOM_37_CR2_InnateT	Moderate	37	CR2	InnateT	0.709	0.909569
SOM_3_CR1_myeloid	Moderate	3	CR1	myeloid	0.725	0.573442
SOM_5_CR2_myeloid	Moderate	5	CR2	myeloid	0.746	0.171432
SOM_1_CR1_myeloid	Moderate	1	CR1	myeloid	0.752	0.503551
SOM_10_CR1_NK cells	Moderate	10	CR1	NK cells	0.752	0.599228
SOM_11_CR2_myeloid	Moderate	11	CR2	myeloid	0.752	0.587743
SOM_13_CR1_NK cells	Moderate	13	CR1	NK cells	0.752	0.889143
SOM_15_CR1_CD8s	Moderate	15	CR1	CD8s	0.752	0.40849
SOM_16_CR1_CD4s	Moderate	16	CR1	CD4s	0.752	0.283092
SOM_18_CR2_NK cells	Moderate	18	CR2	NK cells	0.752	0.173452
SOM_19_CR1_CD8s	Moderate	19	CR1	CD8s	0.752	0.301948
SOM_20_CR1_CD8s	Moderate	20	CR1	CD8s	0.752	0.971568
SOM_20_CR2_Bcells	Moderate	20	CR2	Bcells	0.752	0.280165
SOM_26_CR1_InnateT	Moderate	26	CR1	InnateT	0.752	0.507583
SOM_26_CR2_CD4s	Moderate	26	CR2	CD4s	0.752	0.475694
SOM_26_CR2_InnateT	Moderate	26	CR2	InnateT	0.752	0.805286
SOM_26_CR2_myeloid	Moderate	26	CR2	myeloid	0.752	0.716079
SOM_28_CR2_InnateT	Moderate	28	CR2	InnateT	0.752	0.405467
SOM_29_CR1_CD4s	Moderate	29	CR1	CD4s	0.752	0.406571
SOM_3_CR2_myeloid	Moderate	3	CR2	myeloid	0.752	0.958341
SOM_34_CR1_CD8s	Moderate	34	CR1	CD8s	0.752	0.703071
SOM_37_CR1_InnateT	Moderate	37	CR1	InnateT	0.752	0.964027
SOM_6_CR1_Bcells	Moderate	6	CR1	Bcells	0.752	0.622636
SOM_8_CR2_Bcells	Moderate	8	CR2	Bcells	0.752	0.761879
SOM_32_CR1_CD8s	Moderate	32	CR1	CD8s	0.792	0.525153
SOM_10_CR1_myeloid	Moderate	10	CR1	myeloid	0.796	0.785764
SOM_16_CR1_CD8s	Moderate	16	CR1	CD8s	0.796	0.884926
SOM_23_CR1_CD8s	Moderate	23	CR1	CD8s	0.796	0.53576
SOM_24_CR1_Bcells	Moderate	24	CR1	Bcells	0.796	0.94783
SOM_26_CR1_myeloid	Moderate	26	CR1	myeloid	0.796	0.819798
SOM_3_CR1_CD8s	Moderate	3	CR1	CD8s	0.796	0.647959
SOM_4_CR2_CD4s	Moderate	4	CR2	CD4s	0.796	0.941171
SOM_5_CR1_CD8s	Moderate	5	CR1	CD8s	0.796	0.875784
SOM_7_CR1_CD4s	Moderate	7	CR1	CD4s	0.796	0.962053
SOM_10_CR2_CD8s	Moderate	10	CR2	CD8s	0.841	0.863226
SOM_12_CR1_CD4s	Moderate	12	CR1	CD4s	0.841	0.373033
SOM_12_CR1_NK cells	Moderate	12	CR1	NK cells	0.841	0.783756
SOM_12_CR2_CD4s	Moderate	12	CR2	CD4s	0.841	0.815593
SOM_13_CR2_CD8s	Moderate	13	CR2	CD8s	0.841	0.84331
SOM_13_CR2_InnateT	Moderate	13	CR2	InnateT	0.841	0.702322
SOM_14_CR1_InnateT	Moderate	14	CR1	InnateT	0.841	0.429988
SOM_15_CR1_NK cells	Moderate	15	CR1	NK cells	0.841	0.46576
SOM_16_CR1_Bcells	Moderate	16	CR1	Bcells	0.841	0.347931
SOM_18_CR2_myeloid	Moderate	18	CR2	myeloid	0.841	0.184117
SOM_2_CR2_Bcells	Moderate	2	CR2	Bcells	0.841	0.424911
SOM_21_CR1_NK cells	Moderate	21	CR1	NK cells	0.841	0.881647
SOM_21_CR2_CD4s	Moderate	21	CR2	CD4s	0.841	0.987497
SOM_24_CR2_InnateT	Moderate	24	CR2	InnateT	0.841	0.739438
SOM_25_CR1_Bcells	Moderate	25	CR1	Bcells	0.841	0.873318
SOM_25_CR1_CD8s	Moderate	25	CR1	CD8s	0.841	0.921453
SOM_25_CR2_Bcells	Moderate	25	CR2	Bcells	0.841	0.917314
SOM_28_CR2_CD8s	Moderate	28	CR2	CD8s	0.841	0.910946
SOM_3_CR1_Bcells	Moderate	3	CR1	Bcells	0.841	0.411822
SOM_3_CR1_CD4s	Moderate	3	CR1	CD4s	0.841	0.623808
SOM_30_CR2_CD8s	Moderate	30	CR2	CD8s	0.841	0.32611
SOM_36_CR1_InnateT	Moderate	36	CR1	InnateT	0.841	0.469569
SOM_38_CR2_CD8s	Moderate	38	CR2	CD8s	0.841	0.35327
SOM_39_CR2_CD4s	Moderate	39	CR2	CD4s	0.841	0.855293
SOM_4_CR1_NK cells	Moderate	4	CR1	NK cells	0.841	0.69326
SOM_9_CR2_CD4s	Moderate	9	CR2	CD4s	0.841	0.334651
SOM_13_CR1_Bcells	Moderate	13	CR1	Bcells	0.886	0.661992
SOM_15_CR2_CD8s	Moderate	15	CR2	CD8s	0.886	0.985589
SOM_16_CR1_InnateT	Moderate	16	CR1	InnateT	0.886	0.834309
SOM_17_CR1_Bcells	Moderate	17	CR1	Bcells	0.886	0.620976
SOM_17_CR1_InnateT	Moderate	17	CR1	InnateT	0.886	0.73368
SOM_18_CR2_InnateT	Moderate	18	CR2	InnateT	0.886	0.710205
SOM_2_CR1_InnateT	Moderate	2	CR1	InnateT	0.886	0.884189
SOM_2_CR2_CD4s	Moderate	2	CR2	CD4s	0.886	0.757138
SOM_21_CR1_CD8s	Moderate	21	CR1	CD8s	0.886	0.835882
SOM_24_CR2_CD8s	Moderate	24	CR2	CD8s	0.886	0.606674
SOM_27_CR1_CD4s	Moderate	27	CR1	CD4s	0.886	0.61092
SOM_6_CR2_CD4s	Moderate	6	CR2	CD4s	0.886	0.417227
SOM_7_CR2_CD8s	Moderate	7	CR2	CD8s	0.886	0.282231
SOM_8_CR2_CD8s	Moderate	8	CR2	CD8s	0.886	0.854487
SOM_14_CR2_InnateT	Moderate	14	CR2	InnateT	0.93	0.629857
SOM_25_CR2_myeloid	Moderate	25	CR2	myeloid	0.93	0.455401
SOM_13_CR2_CD4s	Moderate	13	CR2	CD4s	0.931	0.82886
SOM_2_CR1_NK cells	Moderate	2	CR1	NK cells	0.931	0.879336
SOM_20_CR1_myeloid	Moderate	20	CR1	myeloid	0.931	0.291417
SOM_21_CR2_Bcells	Moderate	21	CR2	Bcells	0.931	0.299488
SOM_22_CR1_CD8s	Moderate	22	CR1	CD8s	0.931	0.911456
SOM_29_CR1_InnateT	Moderate	29	CR1	InnateT	0.931	0.714335
SOM_29_CR2_CD8s	Moderate	29	CR2	CD8s	0.931	0.827527
SOM_30_CR2_Bcells	Moderate	30	CR2	Bcells	0.931	0.264736
SOM_32_CR2_CD8s	Moderate	32	CR2	CD8s	0.931	0.628491
SOM_36_CR1_CD8s	Moderate	36	CR1	CD8s	0.931	0.356457
SOM_36_CR2_CD4s	Moderate	36	CR2	CD4s	0.931	0.754993
SOM_36_CR2_InnateT	Moderate	36	CR2	InnateT	0.931	0.70407
SOM_38_CR2_InnateT	Moderate	38	CR2	InnateT	0.931	0.691694
SOM_8_CR1_CD8s	Moderate	8	CR1	CD8s	0.931	0.380825
SOM_9_CR1_myeloid	Moderate	9	CR1	myeloid	0.931	0.979976
SOM_14_CR1_myeloid	Moderate	14	CR1	myeloid	0.977	0.951153
SOM_17_CR1_CD8s	Moderate	17	CR1	CD8s	0.977	0.647394
SOM_20_CR1_CD4s	Moderate	20	CR1	CD4s	0.977	0.734507
SOM_21_CR1_Bcells	Moderate	21	CR1	Bcells	0.977	0.704199
SOM_35_CR1_InnateT	Moderate	35	CR1	InnateT	0.977	0.608259
SOM_38_CR2_CD4s	Moderate	38	CR2	CD4s	0.977	0.698912
SOM_39_CR1_InnateT	Moderate	39	CR1	InnateT	0.977	0.957155
SOM_40_CR1_InnateT	Moderate	40	CR1	InnateT	0.977	0.572709
SOM_9_CR2_InnateT	Moderate	9	CR2	InnateT	0.977	0.448192
SOM_1_CR1_CD8s	Moderate	1	CR1	CD8s	1	0.891795
SOM_12_CR2_CD8s	Moderate	12	CR2	CD8s	1	0.881843
SOM_19_CR2_Bcells	Moderate	19	CR2	Bcells	1	0.76823
SOM_22_CR2_CD8s	Moderate	22	CR2	CD8s	1	0.629902
SOM_30_CR1_InnateT	Moderate	30	CR1	InnateT	1	0.468775
SOM_8_CR1_CD4s	Moderate	8	CR1	CD4s	1	0.608838
SOM_8_CR1_InnateT	Moderate	8	CR1	InnateT	1	0.354484
SOM_21_CR2_Bcells	Severe (no venitlation)	21	CR2	Bcells	5.71e-05	0.00263384
SOM_6_CR1_Bcells	Severe (no venitlation)	6	CR1	Bcells	0.000225	0.00906178
SOM_9_CR1_InnateT	Severe (no venitlation)	9	CR1	InnateT	0.000225	0.00192465
SOM_27_CR2_Bcells	Severe (no venitlation)	27	CR2	Bcells	0.000327	0.0286569
SOM_9_CR1_Bcells	Severe (no venitlation)	9	CR1	Bcells	0.000924	0.00801868
SOM_20_CR1_myeloid	Severe (no venitlation)	20	CR1	myeloid	0.00112	0.00550369
SOM_14_CR2_Bcells	Severe (no venitlation)	14	CR2	Bcells	0.00141	0.00475109
SOM_35_CR1_CD8s	Severe (no venitlation)	35	CR1	CD8s	0.00141	0.0010246
SOM_20_CR2_Bcells	Severe (no venitlation)	20	CR2	Bcells	0.00178	0.00129985
SOM_9_CR1_myeloid	Severe (no venitlation)	9	CR1	myeloid	0.00198	0.00989237
SOM_28_CR2_Bcells	Severe (no venitlation)	28	CR2	Bcells	0.00222	0.41282
SOM_11_CR1_Bcells	Severe (no venitlation)	11	CR1	Bcells	0.00277	0.0094914
SOM_30_CR1_Bcells	Severe (no venitlation)	30	CR1	Bcells	0.0048	0.0198947
SOM_22_CR2_Bcells	Severe (no venitlation)	22	CR2	Bcells	0.00751	0.0258418
SOM_26_CR1_CD8s	Severe (no venitlation)	26	CR1	CD8s	0.00751	0.00424066
SOM_7_CR1_Bcells	Severe (no venitlation)	7	CR1	Bcells	0.00751	0.0138378
SOM_24_CR1_Bcells	Severe (no venitlation)	24	CR1	Bcells	0.00788	0.0979969
SOM_15_CR1_myeloid	Severe (no venitlation)	15	CR1	myeloid	0.0108	0.167479
SOM_7_CR1_CD4s	Severe (no venitlation)	7	CR1	CD4s	0.0108	0.00307466
SOM_11_CR1_InnateT	Severe (no venitlation)	11	CR1	InnateT	0.0128	0.112784
SOM_12_CR1_myeloid	Severe (no venitlation)	12	CR1	myeloid	0.0128	0.045835
SOM_8_CR1_CD8s	Severe (no venitlation)	8	CR1	CD8s	0.0128	0.00796974
SOM_8_CR1_myeloid	Severe (no venitlation)	8	CR1	myeloid	0.0145	0.122762
SOM_21_CR1_Bcells	Severe (no venitlation)	21	CR1	Bcells	0.0148	0.0903531
SOM_13_CR1_Bcells	Severe (no venitlation)	13	CR1	Bcells	0.0152	0.307044
SOM_26_CR2_myeloid	Severe (no venitlation)	26	CR2	myeloid	0.0152	0.22559
SOM_5_CR1_CD8s	Severe (no venitlation)	5	CR1	CD8s	0.0152	0.0348345
SOM_26_CR1_Bcells	Severe (no venitlation)	26	CR1	Bcells	0.0172	0.0675707
SOM_16_CR2_Bcells	Severe (no venitlation)	16	CR2	Bcells	0.0179	0.0132888
SOM_25_CR1_CD4s	Severe (no venitlation)	25	CR1	CD4s	0.0179	0.0160212
SOM_25_CR2_Bcells	Severe (no venitlation)	25	CR2	Bcells	0.0185	0.0433542
SOM_16_CR1_CD4s	Severe (no venitlation)	16	CR1	CD4s	0.0248	0.16586
SOM_22_CR1_InnateT	Severe (no venitlation)	22	CR1	InnateT	0.0248	0.0619577
SOM_10_CR1_NK cells	Severe (no venitlation)	10	CR1	NK cells	0.0287	0.0262608
SOM_18_CR2_myeloid	Severe (no venitlation)	18	CR2	myeloid	0.0287	0.213288
SOM_23_CR1_myeloid	Severe (no venitlation)	23	CR1	myeloid	0.0306	0.000401681
SOM_17_CR2_myeloid	Severe (no venitlation)	17	CR2	myeloid	0.0333	0.256526
SOM_26_CR1_myeloid	Severe (no venitlation)	26	CR1	myeloid	0.0333	0.2252
SOM_20_CR2_myeloid	Severe (no venitlation)	20	CR2	myeloid	0.0384	0.0141732
SOM_24_CR2_CD8s	Severe (no venitlation)	24	CR2	CD8s	0.0384	0.274219
SOM_35_CR2_CD4s	Severe (no venitlation)	35	CR2	CD4s	0.0384	0.41161
SOM_2_CR2_myeloid	Severe (no venitlation)	2	CR2	myeloid	0.0387	0.0872949
SOM_14_CR1_CD4s	Severe (no venitlation)	14	CR1	CD4s	0.0399	0.030666
SOM_23_CR2_Bcells	Severe (no venitlation)	23	CR2	Bcells	0.0399	0.0704445
SOM_26_CR2_CD8s	Severe (no venitlation)	26	CR2	CD8s	0.0442	0.00984062
SOM_6_CR1_myeloid	Severe (no venitlation)	6	CR1	myeloid	0.0442	0.236262
SOM_11_CR2_InnateT	Severe (no venitlation)	11	CR2	InnateT	0.0449	0.241719
SOM_15_CR1_InnateT	Severe (no venitlation)	15	CR1	InnateT	0.0482	0.43978
SOM_12_CR1_Bcells	Severe (no venitlation)	12	CR1	Bcells	0.0507	0.0148003
SOM_18_CR1_InnateT	Severe (no venitlation)	18	CR1	InnateT	0.0507	0.0486748
SOM_20_CR2_InnateT	Severe (no venitlation)	20	CR2	InnateT	0.0507	0.30079
SOM_36_CR1_CD8s	Severe (no venitlation)	36	CR1	CD8s	0.0507	0.0261938
SOM_8_CR2_myeloid	Severe (no venitlation)	8	CR2	myeloid	0.0507	0.00191538
SOM_29_CR2_Bcells	Severe (no venitlation)	29	CR2	Bcells	0.0562	0.0880948
SOM_11_CR2_Bcells	Severe (no venitlation)	11	CR2	Bcells	0.058	0.00989529
SOM_19_CR1_myeloid	Severe (no venitlation)	19	CR1	myeloid	0.058	0.217088
SOM_31_CR2_CD4s	Severe (no venitlation)	31	CR2	CD4s	0.058	0.0352217
SOM_35_CR2_InnateT	Severe (no venitlation)	35	CR2	InnateT	0.058	0.0541801
SOM_39_CR1_CD8s	Severe (no venitlation)	39	CR1	CD8s	0.058	0.01795
SOM_4_CR1_myeloid	Severe (no venitlation)	4	CR1	myeloid	0.058	0.0103089
SOM_4_CR2_Bcells	Severe (no venitlation)	4	CR2	Bcells	0.058	0.156844
SOM_16_CR2_InnateT	Severe (no venitlation)	16	CR2	InnateT	0.0589	0.0251743
SOM_1_CR2_InnateT	Severe (no venitlation)	1	CR2	InnateT	0.066	0.185205
SOM_2_CR1_Bcells	Severe (no venitlation)	2	CR1	Bcells	0.066	0.0341749
SOM_3_CR2_myeloid	Severe (no venitlation)	3	CR2	myeloid	0.066	0.142885
SOM_33_CR1_InnateT	Severe (no venitlation)	33	CR1	InnateT	0.0665	0.825848
SOM_26_CR2_InnateT	Severe (no venitlation)	26	CR2	InnateT	0.0749	0.115115
SOM_3_CR1_CD8s	Severe (no venitlation)	3	CR1	CD8s	0.0749	0.120347
SOM_16_CR1_NK cells	Severe (no venitlation)	16	CR1	NK cells	0.0795	0.347646
SOM_12_CR2_InnateT	Severe (no venitlation)	12	CR2	InnateT	0.0844	0.153773
SOM_28_CR1_myeloid	Severe (no venitlation)	28	CR1	myeloid	0.0846	0.155291
SOM_29_CR2_myeloid	Severe (no venitlation)	29	CR2	myeloid	0.0846	0.051593
SOM_14_CR2_myeloid	Severe (no venitlation)	14	CR2	myeloid	0.0847	0.436261
SOM_34_CR1_CD4s	Severe (no venitlation)	34	CR1	CD4s	0.0847	0.588741
SOM_4_CR1_CD8s	Severe (no venitlation)	4	CR1	CD8s	0.0947	0.015656
SOM_14_CR1_myeloid	Severe (no venitlation)	14	CR1	myeloid	0.0954	0.163728
SOM_24_CR2_myeloid	Severe (no venitlation)	24	CR2	myeloid	0.0954	0.352929
SOM_14_CR1_InnateT	Severe (no venitlation)	14	CR1	InnateT	0.101	0.266167
SOM_28_CR1_NK cells	Severe (no venitlation)	28	CR1	NK cells	0.107	0.0703844
SOM_40_CR1_CD4s	Severe (no venitlation)	40	CR1	CD4s	0.107	0.469024
SOM_13_CR2_CD8s	Severe (no venitlation)	13	CR2	CD8s	0.112	0.0226872
SOM_28_CR2_InnateT	Severe (no venitlation)	28	CR2	InnateT	0.118	0.255212
SOM_8_CR2_InnateT	Severe (no venitlation)	8	CR2	InnateT	0.119	0.240112
SOM_18_CR2_CD8s	Severe (no venitlation)	18	CR2	CD8s	0.12	0.0405181
SOM_24_CR1_NK cells	Severe (no venitlation)	24	CR1	NK cells	0.12	0.205174
SOM_38_CR1_CD8s	Severe (no venitlation)	38	CR1	CD8s	0.12	0.0333758
SOM_1_CR1_CD4s	Severe (no venitlation)	1	CR1	CD4s	0.134	0.932261
SOM_14_CR2_CD8s	Severe (no venitlation)	14	CR2	CD8s	0.134	0.0320435
SOM_16_CR2_CD8s	Severe (no venitlation)	16	CR2	CD8s	0.134	0.0508519
SOM_17_CR1_CD4s	Severe (no venitlation)	17	CR1	CD4s	0.134	0.181302
SOM_17_CR1_InnateT	Severe (no venitlation)	17	CR1	InnateT	0.134	0.084222
SOM_19_CR2_CD4s	Severe (no venitlation)	19	CR2	CD4s	0.134	0.223719
SOM_22_CR1_Bcells	Severe (no venitlation)	22	CR1	Bcells	0.134	0.385032
SOM_29_CR1_CD4s	Severe (no venitlation)	29	CR1	CD4s	0.134	0.0572927
SOM_4_CR2_myeloid	Severe (no venitlation)	4	CR2	myeloid	0.134	0.897071
SOM_8_CR2_Bcells	Severe (no venitlation)	8	CR2	Bcells	0.134	0.233022
SOM_25_CR1_Bcells	Severe (no venitlation)	25	CR1	Bcells	0.142	0.515717
SOM_10_CR2_CD4s	Severe (no venitlation)	10	CR2	CD4s	0.147	0.795363
SOM_1_CR2_Bcells	Severe (no venitlation)	1	CR2	Bcells	0.149	0.081017
SOM_25_CR2_InnateT	Severe (no venitlation)	25	CR2	InnateT	0.149	0.075782
SOM_33_CR1_CD4s	Severe (no venitlation)	33	CR1	CD4s	0.149	0.798986
SOM_7_CR1_myeloid	Severe (no venitlation)	7	CR1	myeloid	0.149	0.499043
SOM_9_CR2_CD4s	Severe (no venitlation)	9	CR2	CD4s	0.149	0.143862
SOM_40_CR1_CD8s	Severe (no venitlation)	40	CR1	CD8s	0.158	0.709564
SOM_17_CR2_Bcells	Severe (no venitlation)	17	CR2	Bcells	0.162	0.231666
SOM_21_CR2_NK cells	Severe (no venitlation)	21	CR2	NK cells	0.163	0.372285
SOM_12_CR1_CD4s	Severe (no venitlation)	12	CR1	CD4s	0.166	0.887611
SOM_26_CR1_CD4s	Severe (no venitlation)	26	CR1	CD4s	0.166	0.421226
SOM_31_CR1_CD4s	Severe (no venitlation)	31	CR1	CD4s	0.166	0.0725915
SOM_7_CR2_myeloid	Severe (no venitlation)	7	CR2	myeloid	0.166	0.102313
SOM_8_CR1_CD4s	Severe (no venitlation)	8	CR1	CD4s	0.166	0.0486165
SOM_9_CR2_myeloid	Severe (no venitlation)	9	CR2	myeloid	0.166	0.13742
SOM_11_CR1_CD4s	Severe (no venitlation)	11	CR1	CD4s	0.18	0.0451738
SOM_28_CR1_InnateT	Severe (no venitlation)	28	CR1	InnateT	0.182	0.00271142
SOM_13_CR1_myeloid	Severe (no venitlation)	13	CR1	myeloid	0.183	0.828438
SOM_19_CR2_myeloid	Severe (no venitlation)	19	CR2	myeloid	0.183	0.585166
SOM_21_CR1_InnateT	Severe (no venitlation)	21	CR1	InnateT	0.183	0.173007
SOM_25_CR1_myeloid	Severe (no venitlation)	25	CR1	myeloid	0.183	0.145697
SOM_33_CR1_CD8s	Severe (no venitlation)	33	CR1	CD8s	0.183	0.0466107
SOM_35_CR1_CD4s	Severe (no venitlation)	35	CR1	CD4s	0.183	0.840166
SOM_30_CR2_InnateT	Severe (no venitlation)	30	CR2	InnateT	0.188	0.0512028
SOM_29_CR2_NK cells	Severe (no venitlation)	29	CR2	NK cells	0.189	0.20503
SOM_36_CR2_CD8s	Severe (no venitlation)	36	CR2	CD8s	0.198	0.0408482
SOM_39_CR2_CD8s	Severe (no venitlation)	39	CR2	CD8s	0.198	0.0747321
SOM_1_CR1_InnateT	Severe (no venitlation)	1	CR1	InnateT	0.202	0.435952
SOM_15_CR2_myeloid	Severe (no venitlation)	15	CR2	myeloid	0.202	0.421186
SOM_3_CR1_NK cells	Severe (no venitlation)	3	CR1	NK cells	0.202	0.544269
SOM_32_CR1_InnateT	Severe (no venitlation)	32	CR1	InnateT	0.202	0.104169
SOM_9_CR2_NK cells	Severe (no venitlation)	9	CR2	NK cells	0.202	0.338428
SOM_23_CR2_InnateT	Severe (no venitlation)	23	CR2	InnateT	0.205	0.452092
SOM_10_CR1_InnateT	Severe (no venitlation)	10	CR1	InnateT	0.218	0.125339
SOM_17_CR1_CD8s	Severe (no venitlation)	17	CR1	CD8s	0.218	0.196244
SOM_18_CR1_myeloid	Severe (no venitlation)	18	CR1	myeloid	0.222	0.140788
SOM_21_CR2_myeloid	Severe (no venitlation)	21	CR2	myeloid	0.222	0.0780862
SOM_37_CR1_CD4s	Severe (no venitlation)	37	CR1	CD4s	0.222	0.344138
SOM_9_CR1_CD4s	Severe (no venitlation)	9	CR1	CD4s	0.222	0.0597918
SOM_8_CR1_Bcells	Severe (no venitlation)	8	CR1	Bcells	0.228	0.132425
SOM_14_CR2_InnateT	Severe (no venitlation)	14	CR2	InnateT	0.237	0.704183
SOM_17_CR1_myeloid	Severe (no venitlation)	17	CR1	myeloid	0.237	0.445163
SOM_9_CR1_CD8s	Severe (no venitlation)	9	CR1	CD8s	0.244	0.236753
SOM_10_CR2_NK cells	Severe (no venitlation)	10	CR2	NK cells	0.267	0.257191
SOM_14_CR2_CD4s	Severe (no venitlation)	14	CR2	CD4s	0.267	0.509757
SOM_5_CR1_myeloid	Severe (no venitlation)	5	CR1	myeloid	0.267	0.492401
SOM_7_CR1_CD8s	Severe (no venitlation)	7	CR1	CD8s	0.267	0.342298
SOM_38_CR2_InnateT	Severe (no venitlation)	38	CR2	InnateT	0.273	0.883961
SOM_13_CR1_InnateT	Severe (no venitlation)	13	CR1	InnateT	0.285	0.70987
SOM_36_CR1_CD4s	Severe (no venitlation)	36	CR1	CD4s	0.286	0.93887
SOM_16_CR1_myeloid	Severe (no venitlation)	16	CR1	myeloid	0.291	0.418314
SOM_19_CR1_CD8s	Severe (no venitlation)	19	CR1	CD8s	0.291	0.140243
SOM_2_CR1_CD4s	Severe (no venitlation)	2	CR1	CD4s	0.291	0.826837
SOM_2_CR1_CD8s	Severe (no venitlation)	2	CR1	CD8s	0.291	0.143231
SOM_2_CR2_CD8s	Severe (no venitlation)	2	CR2	CD8s	0.291	0.131348
SOM_20_CR1_CD4s	Severe (no venitlation)	20	CR1	CD4s	0.291	0.455132
SOM_34_CR2_CD4s	Severe (no venitlation)	34	CR2	CD4s	0.291	0.0600046
SOM_6_CR2_CD4s	Severe (no venitlation)	6	CR2	CD4s	0.291	0.808091
SOM_10_CR1_Bcells	Severe (no venitlation)	10	CR1	Bcells	0.309	0.0962285
SOM_40_CR2_CD8s	Severe (no venitlation)	40	CR2	CD8s	0.311	0.913596
SOM_8_CR2_CD8s	Severe (no venitlation)	8	CR2	CD8s	0.311	0.152813
SOM_22_CR2_NK cells	Severe (no venitlation)	22	CR2	NK cells	0.316	0.333046
SOM_1_CR1_myeloid	Severe (no venitlation)	1	CR1	myeloid	0.317	0.973607
SOM_20_CR1_Bcells	Severe (no venitlation)	20	CR1	Bcells	0.317	0.132321
SOM_23_CR1_CD8s	Severe (no venitlation)	23	CR1	CD8s	0.317	0.154522
SOM_30_CR2_NK cells	Severe (no venitlation)	30	CR2	NK cells	0.317	0.277319
SOM_9_CR2_Bcells	Severe (no venitlation)	9	CR2	Bcells	0.317	0.0880025
SOM_40_CR2_InnateT	Severe (no venitlation)	40	CR2	InnateT	0.328	0.133324
SOM_13_CR2_InnateT	Severe (no venitlation)	13	CR2	InnateT	0.335	0.213675
SOM_23_CR1_InnateT	Severe (no venitlation)	23	CR1	InnateT	0.336	0.18034
SOM_29_CR2_CD4s	Severe (no venitlation)	29	CR2	CD4s	0.338	0.855279
SOM_30_CR2_myeloid	Severe (no venitlation)	30	CR2	myeloid	0.338	0.629645
SOM_11_CR1_myeloid	Severe (no venitlation)	11	CR1	myeloid	0.344	0.348233
SOM_12_CR1_CD8s	Severe (no venitlation)	12	CR1	CD8s	0.344	0.349919
SOM_13_CR2_NK cells	Severe (no venitlation)	13	CR2	NK cells	0.344	0.0731261
SOM_21_CR1_myeloid	Severe (no venitlation)	21	CR1	myeloid	0.344	0.113489
SOM_22_CR2_myeloid	Severe (no venitlation)	22	CR2	myeloid	0.344	0.11753
SOM_27_CR2_myeloid	Severe (no venitlation)	27	CR2	myeloid	0.344	0.12178
SOM_28_CR1_CD4s	Severe (no venitlation)	28	CR1	CD4s	0.344	0.100733
SOM_40_CR2_CD4s	Severe (no venitlation)	40	CR2	CD4s	0.344	0.632495
SOM_17_CR2_CD8s	Severe (no venitlation)	17	CR2	CD8s	0.366	0.116307
SOM_8_CR1_NK cells	Severe (no venitlation)	8	CR1	NK cells	0.366	0.300054
SOM_12_CR2_CD8s	Severe (no venitlation)	12	CR2	CD8s	0.373	0.663232
SOM_12_CR2_NK cells	Severe (no venitlation)	12	CR2	NK cells	0.373	0.801878
SOM_29_CR1_CD8s	Severe (no venitlation)	29	CR1	CD8s	0.373	0.734299
SOM_3_CR2_InnateT	Severe (no venitlation)	3	CR2	InnateT	0.373	0.118092
SOM_30_CR2_CD4s	Severe (no venitlation)	30	CR2	CD4s	0.373	0.794183
SOM_33_CR2_CD4s	Severe (no venitlation)	33	CR2	CD4s	0.373	0.743609
SOM_6_CR1_NK cells	Severe (no venitlation)	6	CR1	NK cells	0.373	0.23489
SOM_7_CR2_CD4s	Severe (no venitlation)	7	CR2	CD4s	0.373	0.979201
SOM_6_CR2_InnateT	Severe (no venitlation)	6	CR2	InnateT	0.381	0.136835
SOM_27_CR2_NK cells	Severe (no venitlation)	27	CR2	NK cells	0.394	0.948686
SOM_21_CR2_InnateT	Severe (no venitlation)	21	CR2	InnateT	0.396	0.671424
SOM_23_CR1_Bcells	Severe (no venitlation)	23	CR1	Bcells	0.396	0.00482193
SOM_3_CR2_Bcells	Severe (no venitlation)	3	CR2	Bcells	0.396	0.0533273
SOM_32_CR1_CD8s	Severe (no venitlation)	32	CR1	CD8s	0.396	0.988125
SOM_7_CR2_Bcells	Severe (no venitlation)	7	CR2	Bcells	0.396	0.972612
SOM_20_CR2_CD4s	Severe (no venitlation)	20	CR2	CD4s	0.403	0.775127
SOM_25_CR2_CD4s	Severe (no venitlation)	25	CR2	CD4s	0.403	0.0860713
SOM_3_CR1_CD4s	Severe (no venitlation)	3	CR1	CD4s	0.403	0.495669
SOM_33_CR2_CD8s	Severe (no venitlation)	33	CR2	CD8s	0.403	0.0814018
SOM_34_CR1_InnateT	Severe (no venitlation)	34	CR1	InnateT	0.403	0.193015
SOM_36_CR2_CD4s	Severe (no venitlation)	36	CR2	CD4s	0.403	0.945664
SOM_5_CR2_NK cells	Severe (no venitlation)	5	CR2	NK cells	0.403	0.314722
SOM_6_CR1_CD4s	Severe (no venitlation)	6	CR1	CD4s	0.403	0.382681
SOM_25_CR1_InnateT	Severe (no venitlation)	25	CR1	InnateT	0.422	0.470813
SOM_28_CR1_Bcells	Severe (no venitlation)	28	CR1	Bcells	0.426	0.817708
SOM_15_CR1_NK cells	Severe (no venitlation)	15	CR1	NK cells	0.427	0.919893
SOM_38_CR1_InnateT	Severe (no venitlation)	38	CR1	InnateT	0.427	0.150034
SOM_39_CR1_InnateT	Severe (no venitlation)	39	CR1	InnateT	0.427	0.79153
SOM_28_CR2_NK cells	Severe (no venitlation)	28	CR2	NK cells	0.434	0.372429
SOM_30_CR2_CD8s	Severe (no venitlation)	30	CR2	CD8s	0.434	0.110635
SOM_31_CR2_CD8s	Severe (no venitlation)	31	CR2	CD8s	0.434	0.903618
SOM_37_CR1_CD8s	Severe (no venitlation)	37	CR1	CD8s	0.434	0.258903
SOM_4_CR1_NK cells	Severe (no venitlation)	4	CR1	NK cells	0.434	0.215347
SOM_5_CR1_Bcells	Severe (no venitlation)	5	CR1	Bcells	0.434	0.325047
SOM_25_CR2_myeloid	Severe (no venitlation)	25	CR2	myeloid	0.44	0.576844
SOM_35_CR1_InnateT	Severe (no venitlation)	35	CR1	InnateT	0.44	0.321698
SOM_19_CR2_InnateT	Severe (no venitlation)	19	CR2	InnateT	0.443	0.180195
SOM_16_CR1_InnateT	Severe (no venitlation)	16	CR1	InnateT	0.457	0.125616
SOM_12_CR1_InnateT	Severe (no venitlation)	12	CR1	InnateT	0.46	0.140991
SOM_19_CR2_CD8s	Severe (no venitlation)	19	CR2	CD8s	0.46	0.353499
SOM_4_CR1_InnateT	Severe (no venitlation)	4	CR1	InnateT	0.46	0.81187
SOM_10_CR1_CD8s	Severe (no venitlation)	10	CR1	CD8s	0.467	0.717145
SOM_18_CR2_CD4s	Severe (no venitlation)	18	CR2	CD4s	0.467	0.962563
SOM_31_CR1_InnateT	Severe (no venitlation)	31	CR1	InnateT	0.467	0.60157
SOM_30_CR2_Bcells	Severe (no venitlation)	30	CR2	Bcells	0.469	0.885848
SOM_7_CR1_InnateT	Severe (no venitlation)	7	CR1	InnateT	0.479	0.962027
SOM_39_CR2_InnateT	Severe (no venitlation)	39	CR2	InnateT	0.494	0.750918
SOM_9_CR2_InnateT	Severe (no venitlation)	9	CR2	InnateT	0.494	0.254202
SOM_18_CR1_CD4s	Severe (no venitlation)	18	CR1	CD4s	0.501	0.188711
SOM_21_CR2_CD8s	Severe (no venitlation)	21	CR2	CD8s	0.501	0.633516
SOM_22_CR1_CD8s	Severe (no venitlation)	22	CR1	CD8s	0.501	0.63873
SOM_23_CR2_CD8s	Severe (no venitlation)	23	CR2	CD8s	0.501	0.189564
SOM_37_CR2_CD4s	Severe (no venitlation)	37	CR2	CD4s	0.501	0.973803
SOM_4_CR1_Bcells	Severe (no venitlation)	4	CR1	Bcells	0.501	0.178161
SOM_36_CR2_InnateT	Severe (no venitlation)	36	CR2	InnateT	0.51	0.415627
SOM_18_CR2_InnateT	Severe (no venitlation)	18	CR2	InnateT	0.528	0.340688
SOM_14_CR1_NK cells	Severe (no venitlation)	14	CR1	NK cells	0.536	0.395878
SOM_18_CR2_NK cells	Severe (no venitlation)	18	CR2	NK cells	0.536	0.0671903
SOM_19_CR1_NK cells	Severe (no venitlation)	19	CR1	NK cells	0.536	0.536519
SOM_26_CR2_Bcells	Severe (no venitlation)	26	CR2	Bcells	0.536	0.576718
SOM_5_CR2_Bcells	Severe (no venitlation)	5	CR2	Bcells	0.536	0.959489
SOM_5_CR2_CD4s	Severe (no venitlation)	5	CR2	CD4s	0.536	0.197447
SOM_37_CR1_InnateT	Severe (no venitlation)	37	CR1	InnateT	0.54	0.562649
SOM_30_CR1_InnateT	Severe (no venitlation)	30	CR1	InnateT	0.561	0.140862
SOM_15_CR2_Bcells	Severe (no venitlation)	15	CR2	Bcells	0.563	0.71726
SOM_17_CR1_Bcells	Severe (no venitlation)	17	CR1	Bcells	0.564	0.8203
SOM_10_CR2_Bcells	Severe (no venitlation)	10	CR2	Bcells	0.565	0.508616
SOM_24_CR2_NK cells	Severe (no venitlation)	24	CR2	NK cells	0.565	0.908025
SOM_37_CR2_InnateT	Severe (no venitlation)	37	CR2	InnateT	0.565	0.467433
SOM_6_CR1_InnateT	Severe (no venitlation)	6	CR1	InnateT	0.565	0.208854
SOM_17_CR2_CD4s	Severe (no venitlation)	17	CR2	CD4s	0.572	0.579273
SOM_24_CR1_myeloid	Severe (no venitlation)	24	CR1	myeloid	0.572	0.195418
SOM_25_CR2_NK cells	Severe (no venitlation)	25	CR2	NK cells	0.572	0.45195
SOM_6_CR2_myeloid	Severe (no venitlation)	6	CR2	myeloid	0.572	0.868854
SOM_21_CR1_NK cells	Severe (no venitlation)	21	CR1	NK cells	0.597	0.866674
SOM_27_CR2_InnateT	Severe (no venitlation)	27	CR2	InnateT	0.602	0.47268
SOM_15_CR2_InnateT	Severe (no venitlation)	15	CR2	InnateT	0.603	0.417997
SOM_23_CR2_NK cells	Severe (no venitlation)	23	CR2	NK cells	0.603	0.889757
SOM_29_CR2_CD8s	Severe (no venitlation)	29	CR2	CD8s	0.603	0.620287
SOM_3_CR1_Bcells	Severe (no venitlation)	3	CR1	Bcells	0.603	0.402006
SOM_27_CR1_myeloid	Severe (no venitlation)	27	CR1	myeloid	0.609	0.0973362
SOM_28_CR2_CD8s	Severe (no venitlation)	28	CR2	CD8s	0.609	0.0225826
SOM_3_CR2_CD8s	Severe (no venitlation)	3	CR2	CD8s	0.609	0.204031
SOM_1_CR1_CD8s	Severe (no venitlation)	1	CR1	CD8s	0.647	0.0154596
SOM_10_CR2_InnateT	Severe (no venitlation)	10	CR2	InnateT	0.647	0.795943
SOM_21_CR1_CD4s	Severe (no venitlation)	21	CR1	CD4s	0.647	0.127487
SOM_27_CR1_NK cells	Severe (no venitlation)	27	CR1	NK cells	0.647	0.932757
SOM_30_CR1_CD8s	Severe (no venitlation)	30	CR1	CD8s	0.647	0.630634
SOM_30_CR1_NK cells	Severe (no venitlation)	30	CR1	NK cells	0.647	0.504382
SOM_38_CR2_CD4s	Severe (no venitlation)	38	CR2	CD4s	0.647	0.473317
SOM_39_CR1_CD4s	Severe (no venitlation)	39	CR1	CD4s	0.647	0.485042
SOM_4_CR1_CD4s	Severe (no venitlation)	4	CR1	CD4s	0.647	0.748324
SOM_4_CR2_CD8s	Severe (no venitlation)	4	CR2	CD8s	0.647	0.616816
SOM_5_CR1_CD4s	Severe (no venitlation)	5	CR1	CD4s	0.647	0.446498
SOM_6_CR1_CD8s	Severe (no venitlation)	6	CR1	CD8s	0.647	0.103344
SOM_12_CR1_NK cells	Severe (no venitlation)	12	CR1	NK cells	0.659	0.866628
SOM_24_CR2_Bcells	Severe (no venitlation)	24	CR2	Bcells	0.661	0.915075
SOM_5_CR2_CD8s	Severe (no venitlation)	5	CR2	CD8s	0.661	0.140521
SOM_31_CR2_InnateT	Severe (no venitlation)	31	CR2	InnateT	0.674	0.426911
SOM_1_CR1_Bcells	Severe (no venitlation)	1	CR1	Bcells	0.681	0.310695
SOM_24_CR2_InnateT	Severe (no venitlation)	24	CR2	InnateT	0.681	0.712332
SOM_29_CR1_InnateT	Severe (no venitlation)	29	CR1	InnateT	0.681	0.679075
SOM_33_CR2_InnateT	Severe (no venitlation)	33	CR2	InnateT	0.681	0.508336
SOM_1_CR2_CD4s	Severe (no venitlation)	1	CR2	CD4s	0.687	0.521888
SOM_10_CR2_myeloid	Severe (no venitlation)	10	CR2	myeloid	0.687	0.886114
SOM_16_CR2_CD4s	Severe (no venitlation)	16	CR2	CD4s	0.687	0.511878
SOM_22_CR2_CD8s	Severe (no venitlation)	22	CR2	CD8s	0.687	0.694519
SOM_25_CR2_CD8s	Severe (no venitlation)	25	CR2	CD8s	0.687	0.91692
SOM_31_CR1_CD8s	Severe (no venitlation)	31	CR1	CD8s	0.687	0.483429
SOM_35_CR2_CD8s	Severe (no venitlation)	35	CR2	CD8s	0.687	0.0538156
SOM_7_CR2_CD8s	Severe (no venitlation)	7	CR2	CD8s	0.687	0.172148
SOM_14_CR1_Bcells	Severe (no venitlation)	14	CR1	Bcells	0.701	0.384522
SOM_14_CR1_CD8s	Severe (no venitlation)	14	CR1	CD8s	0.701	0.264246
SOM_20_CR2_CD8s	Severe (no venitlation)	20	CR2	CD8s	0.701	0.479277
SOM_5_CR2_myeloid	Severe (no venitlation)	5	CR2	myeloid	0.713	0.173077
SOM_23_CR2_CD4s	Severe (no venitlation)	23	CR2	CD4s	0.722	0.291026
SOM_27_CR1_Bcells	Severe (no venitlation)	27	CR1	Bcells	0.722	0.282513
SOM_2_CR2_CD4s	Severe (no venitlation)	2	CR2	CD4s	0.727	0.508183
SOM_22_CR1_CD4s	Severe (no venitlation)	22	CR1	CD4s	0.727	0.388293
SOM_26_CR1_InnateT	Severe (no venitlation)	26	CR1	InnateT	0.727	0.514997
SOM_27_CR2_CD4s	Severe (no venitlation)	27	CR2	CD4s	0.727	0.222447
SOM_3_CR1_InnateT	Severe (no venitlation)	3	CR1	InnateT	0.727	0.794751
SOM_32_CR2_InnateT	Severe (no venitlation)	32	CR2	InnateT	0.76	0.247869
SOM_40_CR1_InnateT	Severe (no venitlation)	40	CR1	InnateT	0.762	0.538829
SOM_18_CR1_Bcells	Severe (no venitlation)	18	CR1	Bcells	0.763	0.544748
SOM_6_CR2_Bcells	Severe (no venitlation)	6	CR2	Bcells	0.763	0.370077
SOM_24_CR1_InnateT	Severe (no venitlation)	24	CR1	InnateT	0.766	0.69229
SOM_1_CR2_CD8s	Severe (no venitlation)	1	CR2	CD8s	0.767	0.746038
SOM_10_CR2_CD8s	Severe (no venitlation)	10	CR2	CD8s	0.767	0.589083
SOM_12_CR2_CD4s	Severe (no venitlation)	12	CR2	CD4s	0.767	0.125135
SOM_13_CR2_CD4s	Severe (no venitlation)	13	CR2	CD4s	0.767	0.281567
SOM_13_CR2_myeloid	Severe (no venitlation)	13	CR2	myeloid	0.767	0.739713
SOM_22_CR1_myeloid	Severe (no venitlation)	22	CR1	myeloid	0.767	0.630767
SOM_3_CR2_CD4s	Severe (no venitlation)	3	CR2	CD4s	0.767	0.595371
SOM_39_CR2_CD4s	Severe (no venitlation)	39	CR2	CD4s	0.767	0.796601
SOM_15_CR1_Bcells	Severe (no venitlation)	15	CR1	Bcells	0.805	0.486788
SOM_24_CR1_CD8s	Severe (no venitlation)	24	CR1	CD8s	0.805	0.944742
SOM_25_CR1_CD8s	Severe (no venitlation)	25	CR1	CD8s	0.805	0.972032
SOM_27_CR1_InnateT	Severe (no venitlation)	27	CR1	InnateT	0.805	0.150003
SOM_32_CR2_CD4s	Severe (no venitlation)	32	CR2	CD4s	0.805	0.454806
SOM_11_CR2_CD8s	Severe (no venitlation)	11	CR2	CD8s	0.809	0.539608
SOM_12_CR2_Bcells	Severe (no venitlation)	12	CR2	Bcells	0.809	0.227337
SOM_17_CR1_NK cells	Severe (no venitlation)	17	CR1	NK cells	0.809	0.567644
SOM_19_CR1_CD4s	Severe (no venitlation)	19	CR1	CD4s	0.809	0.872303
SOM_20_CR1_CD8s	Severe (no venitlation)	20	CR1	CD8s	0.809	0.206931
SOM_21_CR2_CD4s	Severe (no venitlation)	21	CR2	CD4s	0.809	0.206175
SOM_24_CR2_CD4s	Severe (no venitlation)	24	CR2	CD4s	0.809	0.869812
SOM_26_CR2_NK cells	Severe (no venitlation)	26	CR2	NK cells	0.809	0.92503
SOM_30_CR1_CD4s	Severe (no venitlation)	30	CR1	CD4s	0.809	0.373338
SOM_30_CR1_myeloid	Severe (no venitlation)	30	CR1	myeloid	0.809	0.695418
SOM_8_CR2_CD4s	Severe (no venitlation)	8	CR2	CD4s	0.809	0.587937
SOM_3_CR1_myeloid	Severe (no venitlation)	3	CR1	myeloid	0.844	0.494432
SOM_38_CR2_CD8s	Severe (no venitlation)	38	CR2	CD8s	0.848	0.722095
SOM_1_CR2_myeloid	Severe (no venitlation)	1	CR2	myeloid	0.851	0.666911
SOM_13_CR1_CD4s	Severe (no venitlation)	13	CR1	CD4s	0.851	0.245605
SOM_15_CR2_CD8s	Severe (no venitlation)	15	CR2	CD8s	0.851	0.640038
SOM_23_CR2_myeloid	Severe (no venitlation)	23	CR2	myeloid	0.851	0.256999
SOM_26_CR2_CD4s	Severe (no venitlation)	26	CR2	CD4s	0.851	0.613464
SOM_27_CR2_CD8s	Severe (no venitlation)	27	CR2	CD8s	0.851	0.851016
SOM_28_CR2_CD4s	Severe (no venitlation)	28	CR2	CD4s	0.851	0.582793
SOM_29_CR2_InnateT	Severe (no venitlation)	29	CR2	InnateT	0.851	0.709272
SOM_32_CR1_CD4s	Severe (no venitlation)	32	CR1	CD4s	0.851	0.439261
SOM_32_CR2_CD8s	Severe (no venitlation)	32	CR2	CD8s	0.851	0.712285
SOM_37_CR2_CD8s	Severe (no venitlation)	37	CR2	CD8s	0.851	0.747203
SOM_20_CR2_NK cells	Severe (no venitlation)	20	CR2	NK cells	0.87	0.786443
SOM_21_CR1_CD8s	Severe (no venitlation)	21	CR1	CD8s	0.87	0.262011
SOM_22_CR2_InnateT	Severe (no venitlation)	22	CR2	InnateT	0.889	0.49128
SOM_19_CR1_Bcells	Severe (no venitlation)	19	CR1	Bcells	0.891	0.475264
SOM_19_CR2_Bcells	Severe (no venitlation)	19	CR2	Bcells	0.891	0.828341
SOM_29_CR1_myeloid	Severe (no venitlation)	29	CR1	myeloid	0.891	0.37014
SOM_9_CR2_CD8s	Severe (no venitlation)	9	CR2	CD8s	0.891	0.916392
SOM_10_CR1_CD4s	Severe (no venitlation)	10	CR1	CD4s	0.893	0.876597
SOM_11_CR1_CD8s	Severe (no venitlation)	11	CR1	CD8s	0.893	0.521751
SOM_13_CR2_Bcells	Severe (no venitlation)	13	CR2	Bcells	0.893	0.726187
SOM_2_CR1_NK cells	Severe (no venitlation)	2	CR1	NK cells	0.893	0.747321
SOM_28_CR2_myeloid	Severe (no venitlation)	28	CR2	myeloid	0.893	0.628932
SOM_4_CR2_CD4s	Severe (no venitlation)	4	CR2	CD4s	0.893	0.970472
SOM_2_CR1_InnateT	Severe (no venitlation)	2	CR1	InnateT	0.913	0.493641
SOM_12_CR2_myeloid	Severe (no venitlation)	12	CR2	myeloid	0.935	0.362493
SOM_16_CR1_Bcells	Severe (no venitlation)	16	CR1	Bcells	0.935	0.883914
SOM_18_CR2_Bcells	Severe (no venitlation)	18	CR2	Bcells	0.935	0.367846
SOM_2_CR2_Bcells	Severe (no venitlation)	2	CR2	Bcells	0.935	0.161658
SOM_34_CR2_InnateT	Severe (no venitlation)	34	CR2	InnateT	0.935	0.869854
SOM_15_CR1_CD4s	Severe (no venitlation)	15	CR1	CD4s	0.936	0.382464
SOM_15_CR1_CD8s	Severe (no venitlation)	15	CR1	CD8s	0.936	0.797264
SOM_16_CR2_myeloid	Severe (no venitlation)	16	CR2	myeloid	0.936	0.309456
SOM_24_CR1_CD4s	Severe (no venitlation)	24	CR1	CD4s	0.936	0.141345
SOM_29_CR1_Bcells	Severe (no venitlation)	29	CR1	Bcells	0.936	0.877679
SOM_5_CR1_InnateT	Severe (no venitlation)	5	CR1	InnateT	0.936	0.690281
SOM_6_CR2_NK cells	Severe (no venitlation)	6	CR2	NK cells	0.936	0.887864
SOM_8_CR1_InnateT	Severe (no venitlation)	8	CR1	InnateT	0.936	0.39715
SOM_2_CR2_InnateT	Severe (no venitlation)	2	CR2	InnateT	0.955	0.835219
SOM_7_CR2_InnateT	Severe (no venitlation)	7	CR2	InnateT	0.956	0.642668
SOM_11_CR2_NK cells	Severe (no venitlation)	11	CR2	NK cells	0.978	0.422846
SOM_4_CR2_InnateT	Severe (no venitlation)	4	CR2	InnateT	0.978	0.932067
SOM_10_CR1_myeloid	Severe (no venitlation)	10	CR1	myeloid	0.979	0.586506
SOM_11_CR2_myeloid	Severe (no venitlation)	11	CR2	myeloid	0.979	0.175298
SOM_13_CR1_CD8s	Severe (no venitlation)	13	CR1	CD8s	0.979	0.0868073
SOM_15_CR2_CD4s	Severe (no venitlation)	15	CR2	CD4s	0.979	0.952661
SOM_2_CR1_myeloid	Severe (no venitlation)	2	CR1	myeloid	0.979	0.918988
SOM_26_CR1_NK cells	Severe (no venitlation)	26	CR1	NK cells	0.979	0.730808
SOM_27_CR1_CD4s	Severe (no venitlation)	27	CR1	CD4s	0.979	0.510551
SOM_27_CR1_CD8s	Severe (no venitlation)	27	CR1	CD8s	0.979	0.254326
SOM_34_CR1_CD8s	Severe (no venitlation)	34	CR1	CD8s	0.979	0.884167
SOM_13_CR1_NK cells	Severe (no venitlation)	13	CR1	NK cells	1	0.656279
SOM_16_CR1_CD8s	Severe (no venitlation)	16	CR1	CD8s	1	0.764862
SOM_19_CR1_InnateT	Severe (no venitlation)	19	CR1	InnateT	1	0.496008
SOM_36_CR1_InnateT	Severe (no venitlation)	36	CR1	InnateT	1	0.705969
SOM_5_CR2_InnateT	Severe (no venitlation)	5	CR2	InnateT	1	0.311237

## Sheet: Supplementary Figure 13b
Source Data for Supplementary Figure 13b
Pop_identifier	Cluster	Panel	Lineage	p values (FDR corrected) - all samples	p values (FDR corrected) - non-hospitalized samples
SOM_35_CR1_InnateT	35	CR1	InnateT	0.000664635	0.00571771
SOM_3_CR2_myeloid	3	CR2	myeloid	0.000664635	0.00571771
SOM_22_CR1_Bcells	22	CR1	Bcells	0.000664635	0.00571771
SOM_17_CR1_myeloid	17	CR1	myeloid	0.000664635	0.00571771
SOM_30_CR2_myeloid	30	CR2	myeloid	0.000664635	0.00571771
SOM_25_CR2_InnateT	25	CR2	InnateT	0.000664635	0.0066824
SOM_8_CR2_InnateT	8	CR2	InnateT	0.000664635	0.00695915
SOM_9_CR1_CD4s	9	CR1	CD4s	0.000664635	0.0066824
SOM_21_CR2_myeloid	21	CR2	myeloid	0.000664635	0.0103842
SOM_16_CR1_NK cells	16	CR1	NK cells	0.000664635	0.00695915
SOM_19_CR1_CD4s	19	CR1	CD4s	0.000664635	0.0103842
SOM_3_CR2_InnateT	3	CR2	InnateT	0.000664635	0.0066824
SOM_24_CR1_myeloid	24	CR1	myeloid	0.000782063	0.0066824
SOM_38_CR1_InnateT	38	CR1	InnateT	0.000832978	0.0066824
SOM_34_CR1_InnateT	34	CR1	InnateT	0.000832978	0.00706074
SOM_20_CR2_InnateT	20	CR2	InnateT	0.000832978	0.00571771
SOM_27_CR2_NK cells	27	CR2	NK cells	0.000832978	0.00911407
SOM_11_CR2_myeloid	11	CR2	myeloid	0.00112217	0.00695915
SOM_19_CR1_myeloid	19	CR1	myeloid	0.0016155	0.0234477
SOM_34_CR2_CD4s	34	CR2	CD4s	0.00178858	0.0148739
SOM_28_CR2_myeloid	28	CR2	myeloid	0.00186577	0.0172812
SOM_30_CR2_InnateT	30	CR2	InnateT	0.00188559	0.00695915
SOM_21_CR1_NK cells	21	CR1	NK cells	0.00233965	0.018041
SOM_29_CR2_myeloid	29	CR2	myeloid	0.00268506	0.0137039
SOM_22_CR1_myeloid	22	CR1	myeloid	0.00284929	0.0373254
SOM_17_CR2_Bcells	17	CR2	Bcells	0.00284929	0.0159612
SOM_11_CR1_myeloid	11	CR1	myeloid	0.00296872	0.0291963
SOM_27_CR1_InnateT	27	CR1	InnateT	0.0037889	0.0066824
SOM_9_CR1_CD8s	9	CR1	CD8s	0.00383639	0.0102238
SOM_37_CR1_InnateT	37	CR1	InnateT	0.00420043	0.0137039
SOM_5_CR1_Bcells	5	CR1	Bcells	0.00443474	0.0373254
SOM_29_CR2_CD8s	29	CR2	CD8s	0.00443474	0.0103842
SOM_37_CR1_CD4s	37	CR1	CD4s	0.00459116	0.0373254
SOM_12_CR1_NK cells	12	CR1	NK cells	0.00552655	0.0137039
SOM_18_CR2_NK cells	18	CR2	NK cells	0.00586998	0.0159612
SOM_22_CR2_CD8s	22	CR2	CD8s	0.00586998	0.0569055
SOM_13_CR1_NK cells	13	CR1	NK cells	0.00623421	0.0137039
SOM_24_CR2_InnateT	24	CR2	InnateT	0.00623421	0.0272183
SOM_10_CR2_CD8s	10	CR2	CD8s	0.00623421	0.0373254
SOM_27_CR2_CD8s	27	CR2	CD8s	0.00623421	0.0272183
SOM_7_CR2_InnateT	7	CR2	InnateT	0.00672788	0.104098
SOM_9_CR2_CD4s	9	CR2	CD4s	0.00744393	0.0264189
SOM_40_CR1_CD8s	40	CR1	CD8s	0.00775145	0.0341865
SOM_27_CR2_myeloid	27	CR2	myeloid	0.00855981	0.0906396
SOM_25_CR2_CD4s	25	CR2	CD4s	0.00855981	0.0272183
SOM_28_CR1_myeloid	28	CR1	myeloid	0.0100947	0.0373254
SOM_24_CR1_InnateT	24	CR1	InnateT	0.0117015	0.0725082
SOM_12_CR2_CD8s	12	CR2	CD8s	0.0117015	0.113862
SOM_28_CR1_CD4s	28	CR1	CD4s	0.011704	0.0662347
SOM_35_CR1_CD4s	35	CR1	CD4s	0.0124956	0.0334601
SOM_21_CR1_myeloid	21	CR1	myeloid	0.0124956	0.155994
SOM_21_CR1_CD4s	21	CR1	CD4s	0.0124956	0.0341865
SOM_27_CR1_CD8s	27	CR1	CD8s	0.0146024	0.23609
SOM_9_CR2_myeloid	9	CR2	myeloid	0.015818	0.301102
SOM_18_CR1_myeloid	18	CR1	myeloid	0.015818	0.00680677
SOM_5_CR2_CD4s	5	CR2	CD4s	0.0176018	0.0395731
SOM_33_CR2_CD4s	33	CR2	CD4s	0.0195417	0.0192607
SOM_23_CR2_InnateT	23	CR2	InnateT	0.0215926	0.0591043
SOM_10_CR1_CD8s	10	CR1	CD8s	0.0217149	0.0975252
SOM_4_CR2_myeloid	4	CR2	myeloid	0.0230658	0.0228337
SOM_16_CR1_myeloid	16	CR1	myeloid	0.0231523	0.414038
SOM_38_CR2_CD4s	38	CR2	CD4s	0.0239034	0.0228337
SOM_4_CR2_Bcells	4	CR2	Bcells	0.0255031	0.155104
SOM_17_CR2_CD4s	17	CR2	CD4s	0.0257021	0.0635271
SOM_5_CR1_InnateT	5	CR1	InnateT	0.0279102	0.0373254
SOM_34_CR1_CD4s	34	CR1	CD4s	0.0279102	0.0580632
SOM_3_CR1_myeloid	3	CR1	myeloid	0.0280128	0.0890885
SOM_12_CR1_CD8s	12	CR1	CD8s	0.0291579	0.185892
SOM_23_CR2_myeloid	23	CR2	myeloid	0.0291579	0.0984729
SOM_8_CR2_Bcells	8	CR2	Bcells	0.0291831	0.140083
SOM_13_CR2_NK cells	13	CR2	NK cells	0.0291831	0.0272183
SOM_1_CR2_CD4s	1	CR2	CD4s	0.0291831	0.0272183
SOM_5_CR1_CD4s	5	CR1	CD4s	0.0301553	0.0272183
SOM_10_CR2_Bcells	10	CR2	Bcells	0.0301553	0.248179
SOM_30_CR1_InnateT	30	CR1	InnateT	0.030277	0.137594
SOM_29_CR1_CD8s	29	CR1	CD8s	0.0334357	0.0975252
SOM_20_CR1_CD4s	20	CR1	CD4s	0.033793	0.0208805
SOM_9_CR2_Bcells	9	CR2	Bcells	0.0375039	0.201415
SOM_23_CR2_CD8s	23	CR2	CD8s	0.0437655	0.438837
SOM_19_CR2_InnateT	19	CR2	InnateT	0.0437655	0.0872499
SOM_13_CR1_CD8s	13	CR1	CD8s	0.0440561	0.185892
SOM_15_CR2_myeloid	15	CR2	myeloid	0.0445964	0.252449
SOM_27_CR2_CD4s	27	CR2	CD4s	0.0495457	0.117757
SOM_19_CR2_CD8s	19	CR2	CD8s	0.053275	0.0975252
SOM_16_CR2_CD8s	16	CR2	CD8s	0.0533119	0.540753
SOM_29_CR2_InnateT	29	CR2	InnateT	0.0534641	0.0341865
SOM_14_CR1_myeloid	14	CR1	myeloid	0.0563065	0.39126
SOM_10_CR1_myeloid	10	CR1	myeloid	0.0610064	0.0141036
SOM_7_CR2_myeloid	7	CR2	myeloid	0.0610064	0.456252
SOM_14_CR1_NK cells	14	CR1	NK cells	0.0610064	0.0987843
SOM_12_CR1_InnateT	12	CR1	InnateT	0.0612975	0.104098
SOM_3_CR1_Bcells	3	CR1	Bcells	0.0615319	0.24237
SOM_31_CR1_CD4s	31	CR1	CD4s	0.0626293	0.253621
SOM_4_CR2_InnateT	4	CR2	InnateT	0.0628031	0.252449
SOM_13_CR2_InnateT	13	CR2	InnateT	0.0631033	0.24237
SOM_40_CR2_CD4s	40	CR2	CD4s	0.0673375	0.0984729
SOM_22_CR1_CD8s	22	CR1	CD8s	0.0673898	0.357412
SOM_19_CR2_Bcells	19	CR2	Bcells	0.0678902	0.23753
SOM_19_CR2_myeloid	19	CR2	myeloid	0.0691983	0.195484
SOM_21_CR2_CD4s	21	CR2	CD4s	0.0705115	0.00695915
SOM_2_CR2_CD8s	2	CR2	CD8s	0.0705115	0.0983558
SOM_30_CR1_CD4s	30	CR1	CD4s	0.0757173	0.13504
SOM_16_CR2_myeloid	16	CR2	myeloid	0.079082	0.0302458
SOM_4_CR2_CD4s	4	CR2	CD4s	0.0793116	0.132368
SOM_13_CR1_InnateT	13	CR1	InnateT	0.080662	0.266802
SOM_25_CR2_myeloid	25	CR2	myeloid	0.080662	0.261136
SOM_32_CR2_CD4s	32	CR2	CD4s	0.0815776	0.222663
SOM_31_CR1_CD8s	31	CR1	CD8s	0.0815776	0.280507
SOM_7_CR2_CD8s	7	CR2	CD8s	0.0815776	0.211023
SOM_15_CR1_CD8s	15	CR1	CD8s	0.0815776	0.298726
SOM_38_CR2_CD8s	38	CR2	CD8s	0.0849367	0.137594
SOM_32_CR1_InnateT	32	CR1	InnateT	0.0916464	0.0392857
SOM_7_CR1_myeloid	7	CR1	myeloid	0.115292	0.320701
SOM_5_CR2_NK cells	5	CR2	NK cells	0.120675	0.16206
SOM_36_CR1_CD4s	36	CR1	CD4s	0.122147	0.211023
SOM_10_CR2_InnateT	10	CR2	InnateT	0.128902	0.262855
SOM_3_CR1_InnateT	3	CR1	InnateT	0.130958	0.257989
SOM_12_CR2_Bcells	12	CR2	Bcells	0.130958	0.105073
SOM_40_CR2_CD8s	40	CR2	CD8s	0.130958	0.0662347
SOM_5_CR2_CD8s	5	CR2	CD8s	0.136982	0.293084
SOM_15_CR1_CD4s	15	CR1	CD4s	0.138438	0.280507
SOM_3_CR1_CD8s	3	CR1	CD8s	0.141891	0.493184
SOM_11_CR2_CD8s	11	CR2	CD8s	0.146863	0.414038
SOM_26_CR2_InnateT	26	CR2	InnateT	0.148612	0.0725082
SOM_4_CR1_Bcells	4	CR1	Bcells	0.149904	0.201415
SOM_23_CR2_NK cells	23	CR2	NK cells	0.157133	0.344694
SOM_6_CR1_InnateT	6	CR1	InnateT	0.157133	0.267924
SOM_22_CR2_InnateT	22	CR2	InnateT	0.165301	0.663746
SOM_2_CR1_NK cells	2	CR1	NK cells	0.166884	0.262855
SOM_17_CR1_CD8s	17	CR1	CD8s	0.169984	0.201415
SOM_21_CR2_NK cells	21	CR2	NK cells	0.169984	0.508266
SOM_19_CR1_NK cells	19	CR1	NK cells	0.175862	0.180366
SOM_37_CR2_InnateT	37	CR2	InnateT	0.178392	0.0414338
SOM_29_CR1_CD4s	29	CR1	CD4s	0.192098	0.872875
SOM_2_CR2_Bcells	2	CR2	Bcells	0.194851	0.367653
SOM_21_CR1_CD8s	21	CR1	CD8s	0.208451	0.451319
SOM_12_CR2_CD4s	12	CR2	CD4s	0.211115	0.701561
SOM_31_CR2_CD8s	31	CR2	CD8s	0.211706	0.656677
SOM_14_CR1_InnateT	14	CR1	InnateT	0.213623	0.478992
SOM_28_CR2_InnateT	28	CR2	InnateT	0.213623	0.273398
SOM_6_CR1_NK cells	6	CR1	NK cells	0.221965	0.436742
SOM_3_CR1_CD4s	3	CR1	CD4s	0.223471	0.0608512
SOM_25_CR1_myeloid	25	CR1	myeloid	0.223471	0.0591043
SOM_26_CR2_Bcells	26	CR2	Bcells	0.223471	0.09594
SOM_29_CR1_myeloid	29	CR1	myeloid	0.225038	0.280507
SOM_19_CR1_CD8s	19	CR1	CD8s	0.225827	0.301102
SOM_39_CR1_CD4s	39	CR1	CD4s	0.225827	0.156391
SOM_1_CR1_Bcells	1	CR1	Bcells	0.243651	0.540753
SOM_15_CR2_CD8s	15	CR2	CD8s	0.247246	0.591063
SOM_17_CR1_Bcells	17	CR1	Bcells	0.247246	0.459688
SOM_37_CR2_CD8s	37	CR2	CD8s	0.257618	0.0975252
SOM_6_CR2_InnateT	6	CR2	InnateT	0.257618	0.447049
SOM_36_CR1_InnateT	36	CR1	InnateT	0.267336	0.940109
SOM_33_CR2_CD8s	33	CR2	CD8s	0.267336	0.478992
SOM_27_CR1_Bcells	27	CR1	Bcells	0.271156	0.548593
SOM_14_CR1_Bcells	14	CR1	Bcells	0.272235	0.34003
SOM_25_CR1_Bcells	25	CR1	Bcells	0.275545	0.468784
SOM_12_CR1_CD4s	12	CR1	CD4s	0.275545	0.285863
SOM_16_CR1_CD8s	16	CR1	CD8s	0.280328	0.621469
SOM_30_CR2_CD4s	30	CR2	CD4s	0.292905	0.701561
SOM_39_CR2_InnateT	39	CR2	InnateT	0.29651	0.146854
SOM_23_CR1_CD8s	23	CR1	CD8s	0.296599	0.701561
SOM_4_CR1_CD4s	4	CR1	CD4s	0.296599	0.447049
SOM_32_CR1_CD4s	32	CR1	CD4s	0.296599	0.508266
SOM_20_CR2_CD8s	20	CR2	CD8s	0.318267	0.677081
SOM_10_CR2_myeloid	10	CR2	myeloid	0.318267	0.441712
SOM_8_CR2_CD4s	8	CR2	CD4s	0.318267	0.23753
SOM_40_CR1_CD4s	40	CR1	CD4s	0.318868	0.14075
SOM_16_CR1_Bcells	16	CR1	Bcells	0.318868	0.407251
SOM_28_CR1_Bcells	28	CR1	Bcells	0.322421	0.488672
SOM_26_CR2_CD4s	26	CR2	CD4s	0.32802	0.342335
SOM_21_CR1_InnateT	21	CR1	InnateT	0.32802	0.311266
SOM_6_CR1_CD8s	6	CR1	CD8s	0.334964	0.285863
SOM_19_CR1_InnateT	19	CR1	InnateT	0.351247	0.441712
SOM_6_CR2_CD4s	6	CR2	CD4s	0.355811	0.250959
SOM_27_CR1_myeloid	27	CR1	myeloid	0.366705	0.488672
SOM_32_CR1_CD8s	32	CR1	CD8s	0.368017	0.897423
SOM_24_CR1_CD4s	24	CR1	CD4s	0.368477	0.827423
SOM_9_CR2_CD8s	9	CR2	CD8s	0.368565	0.96044
SOM_27_CR1_CD4s	27	CR1	CD4s	0.368565	0.447049
SOM_30_CR1_CD8s	30	CR1	CD8s	0.368928	0.508993
SOM_2_CR2_InnateT	2	CR2	InnateT	0.374432	0.301102
SOM_29_CR2_NK cells	29	CR2	NK cells	0.375192	0.776279
SOM_24_CR1_CD8s	24	CR1	CD8s	0.419696	0.938684
SOM_5_CR2_InnateT	5	CR2	InnateT	0.420702	0.894874
SOM_5_CR1_myeloid	5	CR1	myeloid	0.439882	0.211023
SOM_17_CR1_InnateT	17	CR1	InnateT	0.440853	0.24237
SOM_24_CR2_CD4s	24	CR2	CD4s	0.443321	0.453845
SOM_13_CR2_myeloid	13	CR2	myeloid	0.458533	0.516098
SOM_4_CR1_InnateT	4	CR1	InnateT	0.470535	0.826059
SOM_6_CR2_Bcells	6	CR2	Bcells	0.481988	0.649053
SOM_37_CR1_CD8s	37	CR1	CD8s	0.482768	0.97135
SOM_1_CR2_myeloid	1	CR2	myeloid	0.498788	0.656677
SOM_7_CR1_CD8s	7	CR1	CD8s	0.503342	0.802336
SOM_13_CR1_myeloid	13	CR1	myeloid	0.503342	0.872875
SOM_10_CR2_NK cells	10	CR2	NK cells	0.503342	0.470955
SOM_4_CR1_NK cells	4	CR1	NK cells	0.521774	0.285863
SOM_33_CR1_InnateT	33	CR1	InnateT	0.523633	0.705233
SOM_26_CR1_CD4s	26	CR1	CD4s	0.523633	0.854434
SOM_18_CR2_InnateT	18	CR2	InnateT	0.523633	0.849342
SOM_15_CR2_Bcells	15	CR2	Bcells	0.523633	0.253976
SOM_26_CR1_NK cells	26	CR1	NK cells	0.523802	0.802336
SOM_29_CR2_Bcells	29	CR2	Bcells	0.562564	0.910554
SOM_21_CR2_InnateT	21	CR2	InnateT	0.572573	0.74641
SOM_20_CR2_NK cells	20	CR2	NK cells	0.572573	0.625161
SOM_35_CR2_InnateT	35	CR2	InnateT	0.572573	0.495849
SOM_30_CR2_NK cells	30	CR2	NK cells	0.572573	0.872875
SOM_14_CR1_CD8s	14	CR1	CD8s	0.604931	0.832205
SOM_13_CR2_CD4s	13	CR2	CD4s	0.611767	0.185367
SOM_30_CR2_CD8s	30	CR2	CD8s	0.611767	0.414038
SOM_27_CR2_InnateT	27	CR2	InnateT	0.617414	0.96044
SOM_2_CR1_CD8s	2	CR1	CD8s	0.619791	0.436742
SOM_1_CR2_InnateT	1	CR2	InnateT	0.649508	0.801625
SOM_10_CR1_InnateT	10	CR1	InnateT	0.656119	0.626958
SOM_25_CR1_InnateT	25	CR1	InnateT	0.656472	0.294638
SOM_23_CR1_InnateT	23	CR1	InnateT	0.656472	0.734618
SOM_8_CR1_NK cells	8	CR1	NK cells	0.659337	0.563614
SOM_7_CR2_CD4s	7	CR2	CD4s	0.66066	0.555625
SOM_19_CR2_CD4s	19	CR2	CD4s	0.662318	0.91225
SOM_21_CR2_CD8s	21	CR2	CD8s	0.662318	0.772201
SOM_1_CR1_CD4s	1	CR1	CD4s	0.662318	0.649053
SOM_6_CR2_NK cells	6	CR2	NK cells	0.677431	0.534101
SOM_10_CR1_Bcells	10	CR1	Bcells	0.680062	0.663746
SOM_24_CR2_myeloid	24	CR2	myeloid	0.680062	0.663746
SOM_14_CR2_myeloid	14	CR2	myeloid	0.680062	0.403248
SOM_18_CR1_CD4s	18	CR1	CD4s	0.680062	0.772201
SOM_34_CR1_CD8s	34	CR1	CD8s	0.680062	0.563614
SOM_35_CR2_CD8s	35	CR2	CD8s	0.680062	0.470955
SOM_1_CR2_CD8s	1	CR2	CD8s	0.680062	0.607557
SOM_26_CR2_NK cells	26	CR2	NK cells	0.680062	0.772201
SOM_8_CR1_InnateT	8	CR1	InnateT	0.69244	0.934959
SOM_39_CR1_InnateT	39	CR1	InnateT	0.699935	0.854434
SOM_31_CR2_InnateT	31	CR2	InnateT	0.700069	0.701561
SOM_31_CR1_InnateT	31	CR1	InnateT	0.719936	0.441712
SOM_1_CR1_myeloid	1	CR1	myeloid	0.719936	0.146854
SOM_20_CR2_CD4s	20	CR2	CD4s	0.726543	0.806247
SOM_32_CR2_CD8s	32	CR2	CD8s	0.738574	0.976374
SOM_1_CR2_Bcells	1	CR2	Bcells	0.739887	0.827423
SOM_25_CR2_CD8s	25	CR2	CD8s	0.758421	0.776279
SOM_15_CR1_NK cells	15	CR1	NK cells	0.758421	0.74641
SOM_30_CR1_myeloid	30	CR1	myeloid	0.758421	0.320482
SOM_34_CR2_InnateT	34	CR2	InnateT	0.758421	0.580707
SOM_3_CR2_CD8s	3	CR2	CD8s	0.758421	0.614892
SOM_29_CR1_Bcells	29	CR1	Bcells	0.758421	0.879072
SOM_29_CR2_CD4s	29	CR2	CD4s	0.758421	0.413505
SOM_14_CR2_InnateT	14	CR2	InnateT	0.758421	0.907129
SOM_33_CR1_CD4s	33	CR1	CD4s	0.76236	0.872875
SOM_4_CR2_CD8s	4	CR2	CD8s	0.768226	0.854434
SOM_6_CR2_myeloid	6	CR2	myeloid	0.795477	0.626958
SOM_16_CR1_InnateT	16	CR1	InnateT	0.804624	0.663746
SOM_18_CR2_CD4s	18	CR2	CD4s	0.807644	0.96044
SOM_33_CR2_InnateT	33	CR2	InnateT	0.809454	0.145738
SOM_17_CR1_CD4s	17	CR1	CD4s	0.821256	0.562623
SOM_22_CR2_myeloid	22	CR2	myeloid	0.824655	0.625161
SOM_20_CR1_Bcells	20	CR1	Bcells	0.830851	0.435055
SOM_12_CR2_InnateT	12	CR2	InnateT	0.834037	0.996781
SOM_6_CR1_CD4s	6	CR1	CD4s	0.834037	0.626958
SOM_19_CR1_Bcells	19	CR1	Bcells	0.836278	0.447049
SOM_18_CR1_Bcells	18	CR1	Bcells	0.836278	0.907129
SOM_16_CR2_CD4s	16	CR2	CD4s	0.836278	0.980277
SOM_23_CR2_CD4s	23	CR2	CD4s	0.858348	0.666653
SOM_40_CR1_InnateT	40	CR1	InnateT	0.875745	0.96044
SOM_38_CR2_InnateT	38	CR2	InnateT	0.875745	0.827423
SOM_8_CR1_Bcells	8	CR1	Bcells	0.877257	0.603629
SOM_25_CR1_CD8s	25	CR1	CD8s	0.884287	0.91225
SOM_7_CR1_InnateT	7	CR1	InnateT	0.904438	0.940109
SOM_3_CR2_Bcells	3	CR2	Bcells	0.904836	0.802336
SOM_15_CR2_InnateT	15	CR2	InnateT	0.904836	0.536589
SOM_40_CR2_InnateT	40	CR2	InnateT	0.915366	0.971624
SOM_13_CR1_CD4s	13	CR1	CD4s	0.915366	0.821654
SOM_8_CR2_CD8s	8	CR2	CD8s	0.915366	0.827727
SOM_24_CR2_Bcells	24	CR2	Bcells	0.943013	0.651712
SOM_36_CR2_InnateT	36	CR2	InnateT	0.944103	0.519326
SOM_2_CR1_myeloid	2	CR1	myeloid	0.957132	0.980277
SOM_3_CR2_CD4s	3	CR2	CD4s	0.957132	0.616867
SOM_26_CR1_InnateT	26	CR1	InnateT	0.957132	0.626958
SOM_30_CR2_Bcells	30	CR2	Bcells	0.959937	0.96044
SOM_37_CR2_CD4s	37	CR2	CD4s	0.961113	0.513433
SOM_1_CR1_InnateT	1	CR1	InnateT	0.961113	0.940109
SOM_39_CR2_CD8s	39	CR2	CD8s	0.971283	0.975705
SOM_13_CR2_Bcells	13	CR2	Bcells	0.971283	0.321239
SOM_39_CR2_CD4s	39	CR2	CD4s	0.971283	0.539138
SOM_2_CR1_InnateT	2	CR1	InnateT	0.972236	0.399684
SOM_12_CR2_NK cells	12	CR2	NK cells	0.972236	0.975705
SOM_3_CR1_NK cells	3	CR1	NK cells	0.972236	0.96044
SOM_29_CR1_InnateT	29	CR1	InnateT	0.979529	0.441712
SOM_9_CR2_InnateT	9	CR2	InnateT	0.979529	0.953493
SOM_2_CR2_CD4s	2	CR2	CD4s	0.979529	0.331844
SOM_5_CR2_myeloid	5	CR2	myeloid	0.981562	0.806247
SOM_36_CR2_CD4s	36	CR2	CD4s	0.991807	0.872875
SOM_20_CR1_CD8s	20	CR1	CD8s	0.993472	0.763853
